# Supplementary material for: Genome and Genetic Engineering of the House Cricket (Acheta domesticus): A Resource for Sustainable Agriculture
Source: Biomolecules. 2023 Mar 24;13(4):589. doi: 10.3390/biom13040589 (PMC10136058; doi:10.3390/biom13040589)
Supplement: Supplementary file 1 [file biomolecules-13-00589-s001.zip]

Archive with 32 entries (29 files):
- Supplementary_Materials/
- Supplementary_Materials/.DS_Store
- Supplementary_Materials/S10File.fasta
- Supplementary_Materials/S11Table.docx
- Supplementary_Materials/S12Fig.docx
- Supplementary_Materials/S1Table.docx
- Supplementary_Materials/S2Fig.docx
- Supplementary_Materials/S3Filexlsx.xlsx
- Supplementary_Materials/S4File.xlsx
- Supplementary_Materials/S5File.xlsx
- Supplementary_Materials/S6Fig.pdf
- Supplementary_Materials/S7Table.xlsx
- Supplementary_Materials/S8Tabledocx.docx
- Supplementary_Materials/S9File.xlsx
- Supplementary_Materials/~$S3Fig.docx
- __MACOSX/
- __MACOSX/._Supplementary_Materials
- __MACOSX/Supplementary_Materials/
- __MACOSX/Supplementary_Materials/._.DS_Store
- __MACOSX/Supplementary_Materials/._S10File.fasta
- __MACOSX/Supplementary_Materials/._S11Table.docx
- __MACOSX/Supplementary_Materials/._S12Fig.docx
- __MACOSX/Supplementary_Materials/._S1Table.docx
- __MACOSX/Supplementary_Materials/._S2Fig.docx
- __MACOSX/Supplementary_Materials/._S3Filexlsx.xlsx
- __MACOSX/Supplementary_Materials/._S4File.xlsx
- __MACOSX/Supplementary_Materials/._S5File.xlsx
- __MACOSX/Supplementary_Materials/._S6Fig.pdf
- __MACOSX/Supplementary_Materials/._S7Table.xlsx
- __MACOSX/Supplementary_Materials/._S8Tabledocx.docx
- __MACOSX/Supplementary_Materials/._S9File.xlsx
- __MACOSX/Supplementary_Materials/._~$S3Fig.docx
