# Supplementary material for: Genome and Genetic Engineering of the House Cricket (Acheta domesticus): A Resource for Sustainable Agriculture
Source: Biomolecules. 2023 Mar 24;13(4):589. doi: 10.3390/biom13040589 (PMC10136058; doi:10.3390/biom13040589)
Supplement: Supplementary file 1 [file biomolecules-13-00589-s001.zip › Supplementary_Materials/S10File.fasta]

>ANN27241-RA
ATGGACCCCTCGGTTTTTCCTGAAGAAATCTGGATAAAAATTCTAAAGTTCTGTAGTGTGACAGATATATTGTCTTTTGGATGCAGTTGTAAATATCTTAAAAGAATTGTGGATACTGAATATCTTTGGAAATTAAAATGGCAGCAGTTAGAAGCTGCATCACCCTTCAGGTTTCCAGACAGAAGATTATTGCAGAAATTAAGTTTGTGTTTCAAACAGATGTGCTATCGTATGAATATGATTGTGAATTCGGATGATAGTGCTGTATTCGTTCCATGCTACCACTGTGCAAAATACATGTGTGGGCAATCGTGTGTGGAAGATCATGGTTCAAGAGTTGTGATGGATATAGGTAACAAATGGACTTGGATAGTCACTCCAAATTTTGGTGTAAGAAGACACTATTCTATGTTTGGAATTCCTAAGCCCAGTTTTGATGCTGTTGATTCATGTTCTGTGAGTGAAACTGGTGGAGAAAAAAATCAAGCAAATATTCAGCAACAGAATTCTCATGAGCCTAGATCATTACATGTGCAAGCAAACGGACCATTTTGTGTATTCTGTAACCCTGTGAAATTATATAGGGAGAAGAAACGTGTGTCATGTGGTGTGTGGGAAAGAAATGCAAGTTGCAGGAAACCATCAACAGAATATGCAGGTCTTGCAAATGGATTTTGTGCAGACACAGTTGAAATACTTGGAATTCCAAATATGGATGTTGTTAGTCCAGCAGCAGCTCTTTTAAGTGATAGCATGTTTCATGTCGTGAAAGCATTTGTGGGTCACCTTTTTCATCAGATGAGCCTTTCTCCTGTCCTGCTAAAACCAAATGCCATTCTCATGTTTTGTGAACCATTAGCAATGTCACATGCATTAAGAATTCAGCTGCTACATTACTTATTTCTGCATGCTCGGGTCTCCAGGGTGTGTTTAGTTCCAAAGCCCTTGGCTGTGAGTGCCCTTGTGGCCCTTGAGAATTGTATAGTGATAGACAGTGGGGCTTTAAGTACATCAGTATCTGTTGTTTTGAATGGACAGTTGGAGCCTGGACGTTGGCGCCAGATGCCCATTGGAGGTTGGCATGTTGCAGAAAACCTTAAACAAGCTATGCAATGGCAACCAGAAGAGTATACAGAAGCAAGAGTATGTGCATCTACAAATTATTTCCAAGATCCCTATATCATATTTGGACACGATGACGGTGTGAAGAAGAAGTGTCGATTGAGTTACAATTTTGTCAAAGAACAGCAACAAAGAGGACCTTCAAGAAGAGAAGACATAAATTTGCGGGTAGACAGCTATGCAGACTACAAGCAGTATTGGAGAGTGTCTTTGGGTGAAGAACTTTTCCTGGCACCAGAAGTCATGTATGCCAGCCTTGACTTGCCTCAGATAATCAAAGATATTACCGAAGGCTTACCTGATAGGACAATAAAAAGTTGCCTTGGGCATATATTAATTACAGGAGGAAATACTGATCTCTCAGGGTTTCGACTACGGATCATGCGTGACCTCTGTGAGCTGTTTCCTGAATTCAAAGCCGTGATAAATGTTCAAAGCTTACCTGGGTCCAGTAGCTGGAGTGTTGCAATGGGCTCTACTTATGTTCCTGTTTCTAAACATTGTGTAACAGATCAAGAACAACACAGATATATTCCTGGGATGCCATTTTGGATGTCAAGAGAAGAATATATTTTATATGGTTGTGAAGCATTGTCATTTGTCAGTTGA
>ANN27918-RA
ATGTCACCTGACTGTTATGAAGCGTGTGTGGTTACTATTTCATCTTGGGATGCATTTAAAATGCATTTCTTTTCATTTTTTCTCGGCACCTGGGTAATGGTAAAAAAGTTACTTTCATCGTTGTGGAAAGCCAGTGATCAGTCATTGAAAAAATATAGGAATACACCACCAACTTGTTATGTTGATACTGCAGGATTCCATTCATATATAAAACTAAAGGTATTTATCTTTGGATTTGAACTCTCCCCCAGTGCCTTTTGTTTGACCTTGTGCTTTAGTAAGATTCCATGGCGGATTTTTCAGAGAGTGAAGCTGCATTATGTAGAAAGTGGTGCCCAAGGAAAACCACTTCTTTTACTTCTTCATGGTTTTCCAGATTGTTGGTTTGGTTGGAGGTATCAGATGCCAGTCTTGTCTGACCACTTCAGAGTAATAGCATTAGATTTAAAAGGATTTGGTGATTCAGACAAACCTTCATGGCGAAGAAGTTACCGCATTGAAGTTTTATTACAAGAATTATCTGCTGTTATACATGCTCTAGGCTATTCTAGCTGTGTTCTGGTTGGTCATGATTTGGGTGCTCTTCTGGGATGGTATTTTGTCCATCAATTTCCAGAAATGGTGGAAAAATTTGTTTCTATTTCATGCCCTCACCCCAATATTTATTGGAATGAACTTCCAAAGACCAACATATTTAATGAAAGGTATGTGTTTAGGAATTATTTTGTTGCTAATATTTTGGAGGATTGGTGTGGACCAATAAATTACTACAGGAACTTGCCGTTTACCCGTATAAATGATAGTTCAGGGCCTACTGATGTGCCTTGCTTACTCATTACTGGAAACAAGGACACATTTGCTCAATTAGAAAGTGTAGTGAAATCAACAGAATACTCCTTGAAGTATACTGTTAAAATAGTTGATGGGGCTGGACATTACCCTCATCAAGAAATGCCAGAAACAATCAATGCTCATCTTCTCTCATTTCTTACAGTTCCTAAACCAACTCCAAAAACTGAAAAGCCATTACCTCGAGCAGGTTTAGTGAATCGAATGATTGGAGCTGTGTCATCAACTGTAAGAGTTCCTGTGTTTCATTCCTAG
>ANN25543-RA
ATGCGCATTGAGAAGCTGGCCCGGTTATTCGGCCAGAAGGGTAGGCCGGCCTTGCAAACTGGTTCATCAAACGTGCAAAATCGATCGAACTTAGCAACAGCCCAAGGATTCAACCATTGGAAAAAAACAGAAAAATTACGAATGCACGAAAATAGTCCTTCTCACCGCCAATGCTTTACCGCTTGGAAAGAAGCTGCGCTGAGATTGACGAAGAAGGAACGTGTAGATTCTGCGTTGGAGAAGGCCATACAGTCGGAAAAAGAGCGCTGGCGTGAAGTTTTGCAGAGAATTCTCTCTTGCATTCAATTTCTTGTCAAACAGAATTTACCTCTCCGTGGACACCATGAAAAACTAGATTCTTCAGACTTTTTGAACAAAGGCAATTTTTTGGAACTGCTGAAACTTCTTTCGCAATATGATCCCGTACTGAAGAACCATTTGAAGTATGCGGAAGAAAATCCACGATCAACATCGTATTTATCACCACAAATTCAAAATGAGTTCATTAGTCTGTTGGCCTCTTCTGTACGCAATCAATCTCAATGTTACGATAACGCAGCAGTGATGTCCGGTGCTATATCTGGAGTTCAACAAAGAATATGCAATAAAAATAGTCGCGCATTGTTTTTGAATTGCGACAATCACTCGCTGAATCTGGCAGGACTTCACGCAGCTAATCAAGAGGCAGTTGTCGTTACTTTCTTCGGCACCATAGAAGCTCTTTATGTGTTCTTTTCGCAGTCTACTATACGGTGGGACTTGTTGAAAAAAGAAGAAGACGTCGTCGAATGCCTGGAGAGTTATCTGAAGACGCAGGTCCTTTCAGCAGAGGAGGAACAACGTCGTGTTTTGGCTAGCATCGTGGACCGACTCCAATGTGAATTCGACAACCAGTTTCAGCGTCTTAGAGATCTGCACGAGAAGTTTGGCTTTCTTTTAGATGTTTCATCATTGATAAATAACTACGATTTAGATTATTTGGAAAAACAGTGTAATATTTTCGGAGAATTTTATGCGACGGATGTTGAGAGTACTGGCTTGTACAATGACATTGTTGATTGCAGAATGTTATTACGTTCGCGGGATAATGTGATCAACACCCCCATCGAATTGCTCCGTATTGTGATTCAGTACGGTAAAGATGTCTTTCCAAACTTGAGAATTGCTTTACAGATTCTGCTAACTGTTTCGGTATCGATAGCAAGTTGTGAAAGATCATTCAGCAAATTAAAGCTAATTTTAACATATTTGCGAGCATCAATGGAACAACAGCGATTGTCTAATTTAGCTCTTTTGAGCATAGAGAAAGAGACCCTTGAAAAGATTAATGCATCAGATATTATAAACAAGTTTGCATCCATTAAATCGCGTAAAATACATATCTAG
>ANN25541-RA
ATGCAAGACCCTTTAAAACTCAGAGCATACAAAGCGAAACTAGCGGTCGGTCTAAAAAACCGCCAAAGTGATGTAGAAAGTGATAGTAAAGATGCTATTGAAAAAATCCGTAAGCAAAATAAAAGATCAAAAAATGAATGGTGGGATGAAGAATGTAGAAGTGTAATACATGAAAAGAATAAGGCAAGAGATAAAGCAATGCAAACTAAAACAAGAGCTGGCTACGAGTTTTATCATTCCAAAAGAAAGGAAGCAAATAAAATTTGTAAAAAGAAAAAGAAAATGTGGATAAATCAGAAACTCGCAGCACTTGAGCAGAGTTACAAGAAAAACAAAACCAGAAAGGTTTTTGGCGAATTAAAATATAATCTGCAAGGAAATAATCTCACCCCCATTCAATGTAAAGATGCAGACGGAAATGTTCTAGTACAGAAAAAGGAAATCATGCAAAGATGGAAAGAATATTTTGAAAGTATTCTGAATATAAACAGACCTAATGTAGAGAACGAAATAAATAATGCTACTGCTGATGATGTCGAAAATAGCGAGGAACGTGCGCCGCCAACATATAATGAAGTATGTTATATCATTAATAATCTTAAAGCCAATAGGGCAGCGGGCTCGGACAATATTCCGGCAGAACTTATTAAGCATGGAGGAAGACTATTGAAACTAGTGGTGCTACAACAGCACTTACTTTCCCGTATTAGAGGAAACAGCTAA
>ANN25545-RA
ATGGACAATGGAACGAATTTCCAGAACAAAATTATGGAAGATTATTCAAGATCGTGGGGTTTTGAATTAGTGACATCTGCTCCCAAACATCAAAGGGGAAATGGGAAAGCTGAAGCTGCAGTAAAAATTGCAAAGAAGATAGTCAAGAAAGCTAACGAAAGTAATGATGATCTTTGGTATGCTTTGTTATACTGGAGGAATACTCCCAACAAAATAGGATCCAGCCCAGCCCAAAGAATTTTCTCCCGGAGGACGAGAACAGGAATTCCTGCCACAACGAAGCACCTACAGCCTGAAGTAATTAAAGAAGTTTCTACAACAATAGAAAAAAAGAAAGGAAAGGAAATATTATTACGATCGCAAAACAAAGAAACTGCCAGATTTAGAAGTGGGTCAGTCTGTTGCCGTACAGCTAAACTCAGATAA
>ANN25539-RA
ATGTTAAGTGATGGTAATCGACTGGAGTACGGGATTTCCGGCCAGCCAAAAAAAGCATTTGCAGCCATTAAAAGTATTCGAAAGGGAAGTAGTGTGTTTGGTTCCTGTATGGGACAACTTCGCGAATCCATGCCCTATCTAAATGAATTTTATGTAAACGGTTGTGCTGACCGTTTACTGAACTTTTTAGCGGTGTATGATGTTTTCCAGGAGATAGGGAGACGGCGTAACGTCAAAAAGTTCAATGAATGGCATTGGGAAAGAAAATTAAGAAAGCCACTTAAGCAAAAGAATATGGTAATGAATATCGGATCTTGGAATAACGTAATTACAACCTGGAAAGCAACAAGAACTTCTAGAACAAATTGGAAAGACACAACTAGAAATAATAGCAATTCAAGAAGCAAGATAGAGTGGCAATGGCTATGTTAA
>ANN25542-RA
ATGGCGAAGAATCGCAATCGAGAATTTCAATTAAATGAAAATGAAATTCTGCAGCTTCTGGTAGCTGATAATAGTGATGGAGAAGATGATTTATTACTAGATGAAGAGGATCAGCAGTTTATTGCTCAAGATATAGATGCTGGTATTGAAACTGTTTATATCGAGACTCCAAATTTAGATGTTAACACAGATTCAAAGTCGGAGATATATCAATCCCAACAGAATAGAGTAGAATTAAATAAAGTTCCAATATTCAAATGGAAACATAATTGTTATCAACAGCATAACTTCAAGGAGAAGCTAGATTATAACTTCGGTGAAATAACCATTAGTGATTCTGAGCTCATATCGTCAATAAGTCCATTCGAAGTTTTTTCTGCCGTCACAAATTTTGATTACTTGATAGATAAAATTTTATGTCCTGAATCTATAAAGTATGCTATTCAGAATGGAAATGTGTATGCGGTTAGTAAAAGTGAAATGAAAGCCTTTTTAGGGATGAACTATGTGATGGGATACCATGTATTACCTACTATAAGAAGTTACTGGTCCACTCAACCAGATATGGGTGTACCTTTCATAGCGAATATAATGCCCCTAAGTAGATTTGAAGAAATCAGAAGGAATTTACACTTCTCTGATAACCAAAATCAACCGGACAGAACTTCTCCTGAATATGACAGAGCTTATAAAATCAGACCTGTAATGAATCATTTTAACATTAGTTTCCAGAAAGCCATGAACAATACAAAATCTCAATCTATTGATGAGCATATGATTAAATTCAAAGGTCACAATATTATGAAACAGTATGTAAAAAACAAGCCAGTTAAATGGGGAATAAAATTATGGTGTAGGGCTGATTCACAAACAGGGTACCTGTATGAATTTGATCTTTATACTGGTAGAAAGAACAGTGGTCCCGAAATTGGTTTAGGGGAATCAGTTGTGATGCAGCTGACCAAGTGTATTCAAGGATTAGGTTGTGAAATCTACATTGATAGCTTTTTTAATTCACCAAACCTACAATACAATTTAGCAAAACAAAACATAAAAGCTTGTGGAACAGTTCGTGTTAACAGGAAAAATGTTCCAAAAAACTTACCATTGGACAAAAATATGAAAAGAGGAGAAATTTTTGCTACAAGTTTTCAGGGTATATCATTTGTAAAATGGATGGACAACAAATCTGTACATTTACTAACAAATTTCTTGTCTCCTGTTCCTACTGCTACTGTAAAGCGGCGAAAGGCAGGATCTGATCAAAAGATTGATGTTGTTTGCCCTGAAATAGTTTTAAAATATAATAACATATGGGCGGAGTTGATCTGA
>ANN25544-RA
ATGCATTTTCTGCTGTCCGAAAATGCCCAAGTTATTAATGAACCTGCTGATATCGCAAATGAGCTCGCCAACAAATTTACCAGCCACTCTAGCTCTCAAAATTACTCTCAAGCCTTTCAAACGTATACAAATGAACAAGAAATAGAACAGCTGACGGAAGGGAAAGAAATCCTACTAAAAATATACAACTATATATGGATAGAAAAGACATTCCCAAAAGCGTGGAAAGCGGCTACTGTGATCCCCATTCCTAAGCCCGGGAAAGACCCAACACTAAGTGGCTGTAGGTGCTTCGTTGTGGCAGGAATTCCTGTTCTCGTCCTCCGGGAGAAAATTCTTTGGGCTGGGCTGGATCCTATTTTGTTGGGAGTATTCCTCCAGTATAACAAAGCATACCAAAGATCATCATTACTTTCGGTCTCTTTCTCTATGCTCAAAAGAGCTAAATTAGACAATCGCTGTTGTTCCATTGATGCTCGCAAATATGTTAAAATTAGCTTTAATTTGCTGAATGATCTTTCACAACTTGCTATCGATACCGAAACAGTTAGCAGAATCTGTAAAGCAATTCTCAAGTTTGGAAAGACATCTTTACCGTACTGA
>ANN25540-RA
ATGTCCACAGTAAATGTGGACAATAAAACAGGACAAGCAGGTATGGGTTTTTTAATTAAGAATAATATGCTGAAATATGTTATAAACTTTAACCCAATAAATGAAAGACTATGCAAGTTAAGGATCAAAGGTAAATGTAATAATATTACAATAATTGACTCACATGCACCTACTAATGAACCTAAAGAAGGAGTTAAAGAACAGTTCTACGAAAACCTACAAAGAATAGTTTATCAAACCCCAAAAAGTGATATCGTAATAATTCTGGGTGATTTTAATGCTAAAGTTGGAAAAGAAGCAATGTATAGAAATGGAAATACACATTGCATGAAAGAGAATGAGAATGGAGAAATGCTATGCACTTTTGCTGCATCTAATGATTTTGAAGTTGTTAGCATGCAATTTCAACATAAAGTAATTCATAAAGGCACATGGGTCTCACCAGACCAGCAAACAGTCACTCAAATTGACCATGTCCTAATTAATAGCAGAAAGAAAGAGATTGTGGAAGATGTGAGGACACTAAGAGGACTCAATATTGATACTGACCATTATCTACTTAAAGCTTTAATTAAATAG
>ANN26343-RA
ATGACAGACGATTTTATTAATTTCATGAATTCTTTTCAGATGAACAAATTCGCTCTAGTTGTGGCAACTTTTCTGTTGCTTGGTGTGGTAGATGCAGCGAAAATTCTTGTTCTGATACCAGTTCCAGCCAAAAGTCACTTTGGTGCATATGCACCTCTTTTTGAAGAATTGGCAAGAAGAGGTCACGAGGTGACCGTCGTAAGTCCATTTCCAAGGAAAACGCCTCTTGCCAATTACACAGATATAGTTCTGGAGGATACTTTTCCGCCAAGAGGTATTATGAACAAATTCGCTCTAGTTGTGGCAACTTTTCTGTTGCTTGGTGTGGTAGATGCAGCGAAAATTCTTGTTCTGATACCAGTTCCAGCCAAAAGTCACTTTGGTGCATATGCACCTCTTTTTGAAGAATTGGCAAGAAGAGGTCACGAGGTGACCGTCGTAAGTCCATTTCCAAGGAAAACGCCTCTTGCCAATTACACAGATATAGTTCTGGAGGATACTTTTCCGCCAAGAGATAGCAAAGATTTTAATATATTTGAAATGAGAGAAGCATCATTTCCCATCATGATGTATTTCATCTTTAAAATATGTTCCGAGAGTTGTGAAAAAATTCTTCAGTTGCCCAATATGCAAAAGTTAATACACAGTAAGGATCTCGAGTTCGATCTAGTACTTTACGAGCCATTTTTCACCGAGTGTACATATGGGCTTCTTCACAAATTTAAAGCTCCCAAGATTCAGCTTGTACCCAATTCAATCATACCCTGGTCAGGAGATCCCGTTGGGAATCCTAGTACTCTATCTTACATCCCAATTCTGACCTCTGAGACAGGCTCACTAGATTTTATGGGTCGATTTTCTAACTTTATGCAGATGTCTTTCTTGGTACTTTTCCGTACATTTATTGTTGTTCCAACAATGGACGCTATTATGAAAAGACATTTTCCTGACCCATCTTTACCTAGTATTGATGAACTAGAAACTGACACCGCCTTCCTTTTCCTTCATAGTCACCCAGCACTCAATAGCCCTCGGCCCCTGACACCCAATACGATTGAACTTGGTGCCCTTCATGTGAAGGAAAAGGGCAAGCTTCCTCAGGATTTGCAGAAGTTCTTGGATGAAGCTCCACATGGAGTAATTTACTTTAGCTTAGGTTCAAACGTTCGCAGTGTTGATATGCCAGAAGCTAAACGCAATGCCTTCATCCAAGCATTCTCTAAACTGAAACAGAAAGTGCTGTGGAAGTGGGAAGCCGACTCTTTACCGGGGCAACCCAAGAACGTGCGTCTCGGAAAATGGCTTCCTCAACACGATATCCTTGCTCATCCTAATGTGAAATTATTTATAACTCATGGAGGATTGATGAGTACTCAAGAAGCCACGTATTTTGGTATTCCCTTGGTAGCGGTTCCTATCATGGCGGACCAGAAAGTGAATGCGTTACGTGCGGAAAGTTCAGGCTATGCTGTAGTTTTGGATGTTCACAATATTACCGAAGACTCCGTGAGTTGGGCCCTTCATAAAGTCCTCAACGAACCAAGATACCGTGAAAACGCAAAACGACTTTCTTCAATCATAACAGACCAGCCACAGAAGCCATTAGAGAAGGCTGTTTTCTGGGTAGAGTACGCAATTCGTCATAAAGGTGCTCCTCATTTGCGTTCTGCAGCGTTGAAGCTGAACGCGTTCCAATATTATTTCTTAGATGTTATATCTGTGCTCTTATTGATGGGAACGGCTGCCATAGTCCTGTCAATCATATTAGTTCGTGCAGCTATTAAGTGTTTCTGTTCAAAATCAAGAACAACAAAATCAGTATCCAAAAATAAAAAACGAAATTGA
>ANN26344-RA
ATGGGAGACAACGGAAATTACCGGGCAGCCAGCCGCTCGCAGAATTGTCTTCCGGACAGCGGCTGTGAGCAACGAAGGGCCACAGCGACGTTATTGCTGGCGTCGCCCCCGCCGGGACTCAACCCGTCGCTTCTCCGACGAGCTATTGCAAAGACGACGGCAGTTCTGGCTCTGAGGCAAAAACTCAGCCGAGTGGTGGCGCTAACGTACATTTGTTACGTTCCCCATCACATGTTTTACTTACTCTTGCACTTTTTCGATCATGTTATGTACTCGAATGTACATACACTGCTTTCTTTTCAGATGGAGTATTCATCATTTATTTATCTCCTGGTTCTTGGAGCGTCAGCGGAAGCTGCAAGAATTCTTGCAGTGTTTCCTCTGCCGGTGAGAAGTCATGTGGTGGCGTACACGGCGTTCGTCGAAGAGCTGGCACGTAGAGGGCATAATGTGACTGTAGTGAGCGCATTCCCGAGAAAAAGTCCTCTTCAGAATTACAATGAAATAATCGTGGCAGATACGATACCTCCGAGAGATGGCGAAGGTATGAATTTATTTGCAATGAAGGACAAGCCATTCATTAATTTCGTGGTCTTCATCTTCAGTGTGTGTTACATGAGCTGTGCAAAATTTCTCAAAGATCCTAATATTAAAAAGCTTATACACAGTAAGGATCAAGAGTTTGATCTCATCATATATCAATCCTTCCTCACAGAATGTACCTATGGCTTATTGCACAAGTTCAAAGCACCAGCAATACAAATTGTACCAAACACAATAGTACCATGGAACGCAGACTCTGTTGGAAATCCTAGTACATTGTCTTACATTCCAGAATTAATGGCGTATTACGATACTATAGATTTCCGTGGTCGCTTTCTTAACTTTGTTAGACAACAGTTCATAAATCTCTTTAGAAGATTTTATCTTTTGCCAAAAATGGATGCAGTATTGAGAGAACATTTTCCAGACCCTTCTATTCCTAGTATTCAAGAATTGGAATCTAAGACATCGTTCCTTTTCCTCCATAGTAACCCCATTATTAGTTATCCACGTCCTTTCACGCCCAATACTATTGACGTGGGAGGAATACACATAAAAAGCCCACAACAACTCCCTGAGGACCTGCAAACTTTTATAGATTCTGCTCGTCATGGTGTCATTTATTTTAGTTTGGGGACAAATGTGCGAAGTGTGGACATGCCGGAGGCAACACGTAAATCCTTCATGCAATGTTTTTCTAAATTGAAACAAAAAGTGTTATGGAAGTTAGAAGCAGACCATCTTCCAGGTCTACCAAACAATGTAAAACTGGGAAAATGGTTTCCACAAAGTGACATTCTAGCCCATTCAAATGTGAAATTATTTATATCGCATGCTGGTTTAATGGGAGTCGAGGAGGCAACATACCTTGGAGTGCCTATGATTGTTATTCCAATTATGTTTGACCAGTATTTCAATGCATTACGGGTCCAAAGTGCTGGGAGCGCCCTTATCTTAGATGCCGCGAATATTACGGAAAAATCATTGTGTTTGGCGATAGATGAAATTCTCCTTAATACAAAGTATCAAGAAAATACTAAACGTCTCTCTGGAATCATGAAGGACCAGCCGCAGACACCCATGGAGAGGGCCATTTTCTGGACAGAGTATGCAATTCGCCACAAAGGAGCTCCCCATCTTCGTTCTCAAGCACTAGACCTTAATTTCGTTCAGTACTACTTTCTAGACGTTATTGGTGTTCTTTTATTAATTGGATTGACCATTTCTGTAATATTTTTTATGTTGCTACGCATAATTGTTAATTTTTTGGGTTCAAAAATCACTACAAGAAAAGAAATGTCTCATAGAAAAAAGAGAAACTGA
>ANN26250-RA
ATGGCTAGTAAGATGAAGAATCCTTATAATGTGAAAAAAGCTGAAGAAGCAATGAAGATGAGAGAATACTTAAGAGATAGGTTTAGAGGTTGGGCAAACAAAAGAGTTGATGAGTATGATAAATACAAAAAACAGGAACAACCGATGATTGATGCAATTGGTAACCTTGGCGAAAGACTCGAAAGCAAACTAGATAAGGCTATTGAAAATCAAAGTAAAGAACTTGTTCCATTTAGAAAGTATCCATTAATAAACACAAGTGAAGATTTGGAAGTCAACAGAACATTAAACGAATCGGAAGTAGATAACGTGCTTCGTGATTTTGCAGAAGAAACTCAAAAAAGAGAAATGAAATACATAGCAAACCAAATGGCTCGTGATTATCAACAAGATGAAGAATCACAAGAACTTGGCACAACACCAAAACGAAAACCAACTTTTATAGGATTACGATTATTAAAATACCTGAACAACTGCAACGACAAAACTTTCGGCTTAAAATCACAAGGTGCAGAAAAATATATTGGTGACGAACCTGTAGAATTTAGCACATTAACAATTGGTGGAAGACAAATTGATCAGTTAAGTGTACTAGGAAAAACATATGAAGCCACTAATGGTTTAATGAATCTTCTTACTCAAAAGGATATTACTATGGAGGATCTTGACTCAAAATTTGAAGAAGATGATATGCAGAATTATGCTGAAATTTTACATAGAACAAATGCAATATATTATAAAGGTAGAGCGAGAGGAAGTAAAGGAGCGAAATACAAATCAATAATTACGCACATTATAGGAAAAACAAACACAAACGAAAGCAGTTCAACATTCGAAGGAGAATCAAGTTTCGAAACTAGTACACCAAGGAGAAGAACACCAAAAAGTGGAGAAGGCTTTGTGAAAGAATATAATGAGTTACCTGTTGAATATGTTTGA
>ANN26251-RA
ATGGAAAACATTCGAAACCGAGTTGACATTAGAATTGTTTCTGATGCTAAGAAGTGTCTTAAACTAATATCAAAACCTAATTTTCATCATCGAACTATACTTACTAAGTCATTAGCTATAATTCACATGAACAAAACCAAAGTATTCTTTAACAAACCAATATATGTAGGTATGAGTATTCTAGAATTATCCAAAGAACTTATGTATGATTTCCACTACAACATAATGAAACTAAAATATGGAGAAAACATTAACATTTGCTATAAAGATACTGATAGTTTAATTTATCACATTAAAACACAAGACTTTTACCAAGATATGAAAAAAATGATTGAACACTTTGATACAAGTGAATATCCCAAAAATAATGAATACAAAATACCATTAGTTAATAAGAAAGTCTTAGGTAAAATGAAAGATGAATTAGCAGGCAAAATCCTGACAGAGTTTATTGGATTAAGATCAAAAATGTATGCAATTAAATATGATAATAAAGAAACTAAGAAAGCTAAAGGAGTCAAAACAAGCACTGTTAAGAAAGAGTTAAACTTCGATGACTATAAAAACTGCTTAACACATCAACAAGAAATCTATAAGTCAATGAAACTAATTCGAAGCAAACAACATGAAGTTTTTACAATCGAATTAAACAAGCTCGCCCTTAGCTATAAAGATGATAAACGATACATACTACCAAATGGAATAAACACATTACCTTGGGGACATTATAAAATTGAACAATTGAAAAATTAA
>ANN27331-RA
ATGCGGGTAATCAACAAAAACAATAATAATAGATGTCCCATCAGCCGAACCAAGCTGACTGAATTTTTCACGGCTATACATAGTCAACTACATGAAGGAGAATACAGTAATACATTCCAAATAGTCACTGAGCGGGATGAATTAACCACTACCGAGTTTACCCAAGAAGAAGTGGCTAAGAGACTTGCCCTCAGTGCCAATACCGCCCCAGGGGGGGACCGAATTTCCTACGGGCATCTCAAACAGATAGATCCAGATGCCAAGTTACTTACCCCACTGCTCAATGTAATTAGAAAGTCAGGCAAAGTACCCAGTGAATGGAAACAATCACGCACGATCCTAATCCACAAAGGCGGAAATGAAAACGATCCCTCTAACTGGCGCCCCATTGCTCTCACGGCAACAATCTACAAACTTTATACCGGATTGTGGGCTGCCCGTCTCACGCGATGGATAGAGACAAACAATGCCCTTGCGAAGGCACAAAAAGGCTTCCGCCCCTTTGATGGTGTGCTGGAGCAGAACTACATGCTCAGCAGGGAGCTCCTACGCGCCACAACTGGACGGACCAGCCTAAGCCTGGCACTCTTAGACATTGCAAACGCCTTCGGCTCTGTCCCGCATGCGGCAATTGGAGCCGCTCTGGAGGCAGTAGGGGTCGGTGGTGCCTTCACGGAAATAGTAACTGAACTATATGATGGCACCACCACCCGAATAATGACACCAGAGGGACTATCAGACCCTATACCGATTAGGTGCGGCATCAGACAAGGGTGCCCACTAAGTGGGCTTCTTTTTAACCTCGTTATAGATCCCGTACTACAAAAACTAGAAGAACAAGCAGTTGACACTGCCCCCCCAGTTCTAGCTTATGCGGACGACCTGGCTGTCATGGCCAGATCCCCGGAGGATCTCCAAATAAGACTAGATCTCACTAATTACACACTTAAGACATTAGGACTCAGACTAAAGCCTCAAAAATGTCGCACACTGTGCATAAAAAGGAGGCGTGAACTTGAAGCTACATTAAAACTTGAAGACACCCCCATACCCCGCATGACTGAGGGGGAAGCCGTTAAATACCTTGGAAAGCCAGTAGGATTCAATCTAGTAGAGTCCTGGGAGGGGTTAAACGAGCAGGTCCGATTATTAGATAATATAGCATCATCTCAGCTCCGGGACCATCAAAAAGTCGACGCGCTGGTACAGTTTGTACAGCCAGCCACCGTCTTTCCCCTCAGGCTAGGCCGCCTATACAATTTCAATGCTCCGACAATACGACAAGACTGTCCGAAGGCTAGGCAGTTCTTGTCCCTCAGCCATGGCTCCTCCACCGCCTTCCTGTATGCCGGCAGGGAGGACGGTGGAATCGGACTATTAGAGGCGTCCACTGAAGCGGATGTGTGGTCAGTTGACAGCGCATTTAAGTTGCTAACAAGCCCCGACCCGATGGTACGAACGTCAGCGATGACAGACCTTCAGATGGAAGCCGCATACTGTCAGCATGTGGGTGCCGAAGACGCTGATATATATACGTACCTCTCGGGGGCTCCGAACGACCGTAGTGCGCCTGGTAGATCGACCTTCACCCGAGCCCGCCAAGCCTCGCGACGGCTTGGGCTATTATGGCGCCCACCCAGGACTGAGGAGGACGGAGGTCTCCCATACATCGAGCTGCCGCGAGAATTCACCATCCGCAAACAGTCGCGCCGCGCCACTGCGAAGCGGCGCGGTGACGCGCTGAATGCGGGGGCGGATGAGGAGGAGGAGGACGACGACGGAGAGCTACAAATCGACGGCGCAGAACAAGAGGAATGGTTCGCCGACATCCGGATTCCGTGGGACTTCCTCACGGGCCCTTCCATTGACCCGTCTCCCCCTGACGCCCTGGACCCTGCTATGAACGGGGAGCCTCCAATACTGCCTTTTGCAGCCGGCAGCACCGCCCCGGAGCAGACGTGCGTCGGTGACCCTCCCGATGCTACCTGCGGCGACGCCCTGGAGAGAACGTGCACGGTGGACCTACCTGACGCAAACGGCTGCAGCGGCCCGACCCGAGACGCAGACGCCCCGGAGCAGGGAGCGTCTGTCGCAAGCAGCTGA
>ANN27332-RA
ATGCGACGTGAACGAAGGCAACGCGCAGTGAGGACTGCGGCATCAGGAACTGAAGAAGAGTACGACCGGGACCAACAACGTGCGCCTGCATCCAGAAGAGATGGCGCGCCAATAGCAGACCGCCGCAGTGAACATGCTCCGCCCAGACCCCAAGCAGGTGGCAACCAGCCTAACTTCTCCCCCTCCCCCCACCTTCATGAACAGCCGCAAGCACCACCGCCGCAACCACAGCGTCAGCAGCACCGCGGCGCCAACAGAGGCTGCACGAGTGAGTCCGTCAACTGCCCCCGCACTAACAGGCACGAGACCGCTGACGAAACACCTCCTCTCCCTCCCCTTCTCACAGAAAACCGAGTAACGACAGCCCCCAACCGAAGACCAAACAGGAGAAGAAACCGCCCACCACTAGTCACTCCAGAGCTGCGAGTAGCAGTAGATAAGGCATGGGAGCTACTGCGCAACTCACATGGCGCAACGCAACAAGAAATTGAGGACGTTTACAGTGCATACGTAAGGGAAATTAGGAAAGGTCTCAAAATAAAACATTCTGATGACTACGTCCCGCCTTCGTGCAGCCCTGAAGAGCAAGCGACCCGCATACAAAGGAATTAG
>ANN27333-RA
ATGGAAATAGAAGAAGCCCAACCCAGGGCCACACAGGAGCGAAGCACCCCCCTGATCCCCCACCCCCCAGCCACAACAAACAACAACCCAATACGAGTCATGGCTTGGACGGAAGAGGAGCTAACCAGCGGGATGCGTATGCAGAAAACTTCAGTAGAAATCCATTCGCTAGGCAGCAGACTCTTTCTACTCAGTCCCTGCATGCCCAACACCGACCACACGCAGATAGGGGTCAACAGCGCATCCTCACCCCTGCAAAACCGAAGCACACCCTCTGCCCCCCCCTCACCACTGAGGCCGTCCGGGACTTTTAGCCCCATACCGGTGCCGCGAATAGAAACTGAAGCAGCAAGCAGCGGTAATAGGGCGCATTCCACCCCCACAGATACTAATCCCACAAACAGCCAAAGTGAAGACGAAACCAACGCCCATCTGCCAATTCCAAAAGCAATCAGATGTCCGATATGCCCAGAACATTACGAGCCAATATCGAGAGACACAAAGGCACAGGAACGAACTGCACAACTAAGTAGACATGTGCGAACAACACATGGGCACCTACCACAGAAATTTAAATGTCTCGGCTGCGGAGCTTGGGCACACGCCGTGCACCATGTAAATACATGTAAATTCCTACAGCCAGCGCAAACACACATCAAGGGGCCTATATTTAACCCAAGGACGGCTAGAGAGAATGGGCTATAG
>ANN27779-RA
ATGTCACCGGTTTCGGGCCTGGCGCAGAGCGAGGGCCGCTCGGCCCTGCAGCGCGCCCTGCTGCCCGGCCGCTGGCCGCCGTCGCCGCCGCTGCTGGAGTGGCTGGAGGCCGAGGGGGCGGCCGTGGCCGTGGTGGACTTGGGGGAGGGCGCGGTGGCGGGCGCAGGGTCGGCCGCGTGCCAGCGCTGGCTGCGTGCGCTGCACGTGCGCGCGCGGGCGGCGCTGCTGCTGTGGCACGCCCCCCCGGACGACCCGCCCCCGCGGGGCGCCGCCCCCTCCTGGGTGATGCGCCAGCGCGCGGTGCTGATCGCCGCTCCCGCCGCCCAAAGACTGGACGCTTTCCTCGTGAACCACACCGCCCACAAGACTGACAAACATTGGATGTTGAGAGTTCAAGACAAAGAAGGAAAACAAATTTTAGCAAGGAATGAAATTGTTGAAGCCGCAACACTGTATTATAAAAAACTATATACAAGTGAAGCTCCAGATGATACTACAATTGAAAGAGCGATAAACAATAACGAAGATCAAGGGGTCAATGCTCTCCTATCATTACATCTGAAAAGAATAGCAAGGAGACTTGATGAGGAACAACCGCCAGAACAAGCTAGTTTACAAGCTGTCTTTTCCACAATTTACCATCTCCACGTAATGAATCAAGTTATTGAAAAAGTACAGGACTTCAATCTAAAACTTTACATAACCTTTGTAGACTACACTAAAGCGTTTGACTTTGTGGAACACCCTGAAATTATCATGGCTTTGAAAATGCTTGGGATTCAAGCTGAAGAACTAGAAAGTATGTTACAAGAATTAAACAAGCAAAGCATCAAAACAGGTCTACGAATGAACTTGCAAAAGACAAAAGTCATGACCAACTACCAAGAAGTGTCTATTTCCATGGATGTCAGGCAAATACAATACACTCAAGATTACACATACCTTGAACAACTCATTTCTTTTCAAAACAGAACCAATCAGGAAATCAACAGAAAAATATCCCTAGCTTGCAATAAATTCTGGAGCCTTGCTTTCATTCAAACAGACAAAAAAGTAAGCTATCACATTAAAAAGGTAGTAATGGATTCATGCGTTCTCCCTGATCTCCACAATGGCTCTCAGACTTTGGCCATTAACAAATTTTCAGATAACAAGATTACAAAGAAGTAA
>ANN26290-RA
ATGGCATGTGGCGATGCAAAGTATAAATTTATTTGGGTGGATGTGGGGGCTGCAGGCTCAGAAAATGACAGTAGTGTGTTTCGACGCTCTGAAATTGGACAGAAATTTGAAGGAGGCACCGTAAATTTACCAGCACCGAGTGCACTGGGGAACTGCTCATGCCTTACTTTTTTACTGTCACGTGCAAGGAGGACAATAGAGAATGCTTTCGGCATTCTTGCCAATAGGTGGCGCGTCTATAGACAGCCACTTACGTGTTCTGTCAACACCACTAAATCAATTATTAAAGCCACCGTGTGTCTCCATAATTTTTTGTGCCAGGAGGCACAAACTGCCTACTGCCCTTCGGGATTCACCGACACAGAGGACAATGGAGTTGTTTCACAGGGCGAGTGGAGGACAATTGTCCAAATGATACAAATTTGTTACCAGTTGGAAGGTCCTTTGCCCCAACTGATGTATATAATTTCAGGAATGAAATGGCAGAGTATGTTCTGCAGAACAATTGGGTGCGAATTGGCAACTCAATCATGTAAACAG
>ANN26291-RA
ATGCCTCGAAAGTACAAGCGGCTTCCAGGTAGCCGGACGTATGCCGATTTTACCGCTGAACAAATAGAGAAATGTTTAATTGCCATAAGCGCCATCCGCAGTTTGTCAATCAGACTGGCCACCAACATCAAAAGAGCTCGTGCCGCCATTGATGATAAGACGGAAATAGAAGCTTCCACATCGGGTGAAAAGACAGTGAAACCAGTCAAATTAGTGGCAAAGAAGAAAGGTCCCCCAAAGAAAATACTCAGGAAGCAAGATTATAATGCTTCTACATCTGAGGATGATGATGCCTATACTACACGAGATTCTGGAGATAGTGATATGGTTTTTTCTGAAATTGAGCAGCTCTGTACCACCGGCAGTATGGAGCTGTTTGGAACTAATTGTAACAGATCCCCGTCAGCCATCCTCTTCAAACCAACCATCACCTCCCATGTCCATCCAACTATCACCTTCCTCCCAGTCCTCACCTCCTATCCCGATTCAACCAGTTCTCTGCTCATCTGCTTAAAAAAAATAAATAATAAAAAATTGAAGATGGAATATTGA
>ANN26288-RA
ATGTGCTCCGATTTCGTGAACGTGTGGGAGGCGAATGAGCCGGAAGGAATTATTGGTTGTCGATCACGAACTCTACAGTCCTGTAGACTTCCTGGGTGCGATTCGTGCGATTTTGTATTATTTGGTGATCTGAACACGAGAAACGGTTTCAACGTTAAAATGACGCGTGTGTGCTGCATTAAAAATTGCTGCAACAGTGAAACTAAAATTGCGGTAAAGAAAGATGTAGCATATTTTCCAATACCAAAGGATCCTACAGTGCGAGAGAGATGGCTCTCCATTGCTGCTGATAAAATGCGTAAATTACCAATATCACCAAAATATATTTATTTTTCTGAGAGACATTTTGAAGCATCAGATATTGTCCGAACTTTCAATGTGGTACTTTCCGGCAATATAGATACTATACCTGCAAATACAGTGAAACTAAAAACTGGTGCAGTTCCTTCAATTTTCAATAATCCTCAAACCATCGACGATGCAAATGATATTATCGTATAA
>ANN26289-RA
ATGTACTTCAAATACATGAGAATGTCTCCATCAAATTTTTGGCACATGGCGGTTTCCTTCCAAAACCTGGCTTGGGAATTCCGAGTTGGCCATTCTACAGTTTCCAAAGTGGTTCCTGAAACTTGCGAAGTGATTTGGGATTGTCTTCGGCCTCTGTACATGGAATTGCCAGCCACAGAAAATGAGTGGATGGACTTGTGTAGGGAGTTCCATGACAGGTGGAATTTCCCACATACGTTGGGGCAATTGATGGAAACATGTTCAAATTCACTGCCCTATTTCAAAGTGGTTCCCTTTATCATAACTACAAAAGTTTTTTTAGTTTAG
>ANN27872-RA
ATGTCGCGCTCTGAGAGATGCCCCATTAATGGGGCAATGGGCACGAATGAGGAGGGTATCATTATGGTCTTATTTTCTGCATTTAGGTTGACTAAACAGCTGTTATACATTGAACACCCTGAAAATGCTGATAAAAGTGAGGGTGATACCGACGATGAAGACTGTCCTTCAGGTGACATAAATCGTCTCTCGGGAAATCAGCTGAGAGGAACCGCCACTTATAATCCAAAACGCGGAAAAACCGTCTTTCAGTTGAATTCAATTAGAGGAAAACTGATATCCCTCGTCATCACGAGCGTGTCTGGGAACGTCTTACTTATTCAGAGAATAATTCTGCTTATATTATTTTCTTCAAAAAGCCGTCAACTTCATTTAAGAGGAATAGGAATCGATTGTCCAAAGAAGAAACCTATGAATTGCTTCGGAAACGCTGATTACGAAAACTATTTTGAAGTAAATGCGTTGGACAGTCTCCAGGATGTTTTCTGTTCATCGCTCAGGTCGGAGCCACGTTATGGATTTGGATACAAAATGACAATTCGCCTGAAGGTTTGA
>ANN27889-RA
ATGGGGGCGGTAGAAAGCCTTTATTACGGCGCGCGACGAGACCTCCCCTTTCTTGTTCCCAGCAGCGTCGACGGGGGTTGTGCAAATACTAAAAACACTGTGGTCAAAATGTCGAAGGCAGAAAGACTAGCTAGGAAAAATCTTGTTGATAGGCGAAACGTAGCACTTCAGATTTTCAAAAGTAAATGCACGTGGTTGCATAACTTTACCATCATAGATGAAAACTCACATTACAAGTTAATCAATCTATTAACTAATCTCAAAGAATCGTGGAACGAACTCAAAGTGGCTCAAGAATCTCTTGTTAGTGATGATGAACTTACCATAGAACAGTTTCTACAACTAGAAAATGAACATATTGACCTTATAACAGAAGTTGAACTACGCATAAAAAACTCACCATTCGATAGGCAGACATCAAACACTCCACCCCCAACTGTGCCAACTAATTCAAGCATGCTTCCACTCAATGAAGTTCATTTAGGATTACGACTTCCAGCATTGCAAGCACCAACTTTCAACGGTGAATTTTCACAGTGGACAAAATTTAGAGATATATTCAATAAACTAATCCATGAAAATGTACATTTGACCAATGTAGAAAAATTTCATTACTTGGAAAATGCTCTCACAGGCGAAGCTCAATCAATCATTAGCAATCTAACCAACACTTCAGAAAATTACCAAGTAGCATGGCAACTAGTGAATGAAAGATACAACAATCCTCGTAGATTAGCCTCTTCGTACATAGCTAATTTTGAATGTCCTCCAGCAATTAATTTAAAGGAACCCCATTCAATTCAGAGATTCTCAGATCATTACATGGCCAATTACAAGGCATTGCAAGCATTAACGTTACAAGTACCGGCAATCGAACTTATGGTCATCCACCGTATGTTAGCTCATTGCCCACCAGAAATAGCTAGAGAATGGGAGAAACAGGTAGCAACTAACGCCAATCCAGCAATTCAGGACATGCATAACTTTCTTGAAAGATTGTTCCGAATCGAAGAAAATTCCTTATCAAACCCGGGAATCATCCAACGACATCCAAACAGTGGGTCAGGAACCAAGATTACCGGCGAACTTTCAAAATTCGCAAAATGCCCATATTGCAAGGAATCACATTCAATTTTTCAATGTCAATCATTTAAATTACTAAATCCAGTGGACAGGCTAGCGCACATGAAAAAGAATCGACTTTGCTACAATTGCCTAAGAGCTAATATTGTAAATCATACCTGCAGTACAGCGAAATGCAAAACGTGTAACAAAAATCATCACACTTTGTTGCATGACTCATTTATAAAGAATTCTATCTTTCTTAACGTAGCAAAAACGTGCTACTGTACATCCAACAATCCAGACTCAGAGAAATTACCAGTCTCTCCTTCAGAAGGTTCAATGTCTTTAGGAGGAACAATTAGTCAAAATCATCAGCAACCACAACAAATCATGGCATGTCAAGCAGGATCATCAATCAAACCAACAATATTGCCAACTGTTAGGTTGCTTGTTTTAGATCAAAACAATGAGGCTCACGAGGTGTGCGCTTTGTTAGATAGCGGAAGCAATTGTAATTTGATAACGCAACAATTAGCCAACCAGCTCAAGCTAGCAACAAAACCAACAAAGCTTACTATCCAAACGATTACAGACAATGAAACTGAAGCATCATCCATAGTTAACGCAAAAATTCGATCAAAATTCTCATCATGGTCCTCAGAAAATACATATGTTGTAGTCAACAAGATCGCAAAACAGCTACCTTCAACCAACATCAACATTTCAAGATGGATAATACCCGAAAACATACTGATTGCAAATCCAACGTTTCACAAACCAAACAATGTAGATATGTTGTTAGGAGCAGACATCACGGCACATGTCTTCATTCCCGGCAAGTGGACGCATCCCAAGCTACCATCATTAATCAACACAGTATTCGGCTGGACGTTCATGGGAAGCTATCAACCAGAAGAACAACAAAGGGAACCATTAATTTCCAACTTTATTGATTCACAACAAGTAAAAGATGAATTAACGCGGTTCTGGGAATTGGAAGAACTATCATCTGAAGCCATGCATTCTCCGGAAGAAATTTTCTGCGAAGAACATTTCAAAGCTACCACAAGCAGAGATGAAACGGGCAGATACATCGTTTCACTTCCAATCAAGCCAACAGCTCCAGAATTAGGTGATTCGCGGAAACAAGCTTTACAACGATACGAAGCATTAGAGAGAAAATTTGAGCACAATGCTCAATTCGCAACAATGTACAAAGATTTCATGAATGAATATAAAGAGCTTGGACACATGCAGCCAGCTCCTCCAATCAACACAAATGAACGGAATTTCTTCTTACCTCATCACGGAGTCATAAAGGAACAATCAAGCAGCACAAAATTGAGAACTGTCTTCGATGCCTCCGCAAAAACGTCAAATAAGGTTAGCCTCAATGACATCTTGGCAGTAGGACCAGTGGTACAACCAGACCTATTAAATATTCTGCTGAACTTTCGAATGTGGCCGGTTGGATATTCCGCGGACATCATCAAAATGTATCGACAAATAATAATGAATCCATCTGATAGAAATCTTCTGAGAATATTTTGGAGACCGAATCCTCAAACTGCAATTCAAGAATTTCAATTATCCACGGTGACATATGGTACCGCATGTGCACCATACCAAGCAACTAAAACATTAAATCAATTAGCCGACGATGAAGCAGCTGACAATCCAATCATTCATGAAAAAATCCAAAACTGTTTCTACGTAGATAACATACTCACAGGAGCCAACTCACCTGAGGAAGCAATTGAACATTATCAAGAATTAACCAAAGTTCTAGACAAAGGTGGTTTTCATTTGCACAAATGGCTATCAAATTCTCAACAATTGATGGATATCATTCCAAACGAAAGTAAAGAAGTTCAAACGTCAACAATTCTCACAGAAGGTGTAAGTACATTGGGATTAACGTGGAACATCGCTGATGACGAAATTGCATTTAGTTGCAGCAACCAACAAATCTCAAATTCTCACCAGTTCACAAAACGAATGGTACTTTCCTGCATTGCAAAATGTTATGATCCTATTGGTCTTGCAGCACCAGTAATCATTCAAGCAAAAATGTTATTGCAAAAAATATGGAAAACGAAGATTGAATGGGACGACTTATTAACGCCAGAATTACTCATCGAATGGAAACATATATTCAATGATCTACAAAACATGAATCAACTAACAGCTCCAAGAAGTGTACGAAAGGATCAAGACACAACAGAAATTCAAATCCATGGATTTGCAGACGCCAGTTTATCAGCATACGGAGCTTGTTTGTACGTACGAACAACCACTGAGAAGGGAAAGGTACAATGCAATCTGCTCGTCGCCAAATCAAGAGTCACTCCAGTACGAGAACGAGCAATATCACATTTGGAATTGTGCGCAGCACTACTATTAGCGCGACTAGTCAAAAAGGTAGTGCCAAGATTACCAATAGTCGTCAATCGAATACATCTTTATTCAGACTCTACTACAGTTTGTGCATGGATAAAGTCACCTCATAAAAAACGAATACCGTTTGTGACTATAAGAACGTCAGAAATTCAAGAACTCACCAATCATTGTAAGTGGCATCACATCACATCTAATCATAATCCAGCTGATCTCATTTCACGAGGAACTCAACTATCTCAACTAAGAGACAACCAACTGTGGTGGCAAGGACCGTCCTTTCTTTTGCAGAATTCTCACCCAAAGATCATCACTACGCTTCTAATAGCAAATCTTACTGTCTGCACCCATGATTCGGGGCAGCAGACTTCTTAA
>ANN27888-RA
ATGGGCCAGCTTCCAGCTCCAAGAGTAACTGTTTCACCAGCCTTCTCGCATTGTGGAATAGACTACGCAGGTCCAATTACTACTAGATTGGGAACACCCAGATCGAGAAAATTTACCAAAAGTTACATTGCTGTTTTCATTTGTCTAGCAACAAAGGGAGTACATCTAGAAGTAGTATCGGATCTAACTTCAGAAGCATTCTTAGCTGCATTCTTTCGAATGACAAATCGACGAGGCATTCCGTCTCACATGTATTCTGACAATGCAACGACATTCAAGGGAGCGTCAAAGCAATTAAAAGAGCTACTGTGCTTCCTGGAAAACAAAATAATACAACATCAAATACAAGACGCTACTGCGCATTTAAGCCATCCTATTAAATCAAAGGCCATCTCTACTTGTATCATCAAAAGATTCAGAAATCAAATTAGACCACATTTCAAGATGGAAGAAAATACAAAACTTAACACAAATATTTTGGAAACAGGGTGGTCCCAAGATTACATCTTAACCTTACAAAGGAGGAATAAGTGGCATTCATCTCATCCCAATCTCACGGAAGACACAATAGTACTCCTTAAAGAAGACAATTTACCACCAGCAACATGGAAGTTAGGAAGAATAAGCAAAACGTACCCAGGAAGAGACGGAAAAGTAAGAGTAGTCGACGTCACTACACATCAGAATCTACAAGCGCAGCATTAG
>ANN26989-RA
ATGAGGCACCACACGCCAACCAGAGTGGAATGCTTGCAACGTCCCGGAGCGCACCCGTCCCACAACGTCCCGGACTTGCAACGTCCCACACCCCCGCGCCCGCTGCATGTGCTTGACGGACCCGCCCCCGCCCCGCCCCCGCGCGCTCCGCCCCACACGCCCGGTTCTGTTGCAGTCGAGAACGAGACGCGCTGCTACGACGAGCTGGGCTGCCTGAACGTGACCCGCGAGTGGTACCACCTCATCTACCGGCCCTTCAACGTCTTCCCGCTGCCCCGCGAGGTCATTGACACCAAGTTCGTGCCTGTACACGCGGCGCAACCCCAACGAGCGACAGTTCCATTCGCAAATCAAACTTCGACCCGAAGAAACCAACCAAATTCATCATCCATGGATTCATCGACACACCTCTTAGCACATGGTCAAGGAGATGCGGAGGGAGCTCGTGAAGCACGCAGACTGGAACGTGATCGTTGTGGATTGGGCTGGCGGCTCGCTGCCTCTGTACACGCAGGCGACTGCCAACACTCGCCTCGTTGGCCTGGAACTCGCCCCACATTCGTGAACTACCTTCAGAAGCAGTACGGGCTGGATCCGGGGCAGGTGCACATGATCGGGCACAGCCTGGGCGCGCATACCGCCGGCTACGCGGGCGAGCGCATCGACGGGCTGGGGCGCATCACGGGCCTGGACCCCGCCGAGCCCTACTTCCAAGGCCTGCCCCACTTCGTGCGCCTCGACCCCTCCGACGCCAAGTTCGTCGACGTCATTCACACCGACGGAAAGTCTATCTTCTTGCTGGGCTACGGCATGAGCCAGCCGTGCGGCCACCTGGACTTCTACCCAAACAACGGCAAGGAGCAGCCCGGGTGCGACCTGACGGAGACGCCGCTGCCGCTGACGCTCATCAAGGAGGGGCTGGAGGAGGCGAGCCGCGTGCTCGTCGCCTGCAACCACATCCGCGCCATCAAGCTCTTCACCGACTCCATCAACGGCGAGTGCCCCTACGTGGCGCACCAGTGCGACTCCTACCAGCGCTTCCTCCAGGGCCGCTGCTTCTCCTGCCACGAGAACGGGAGCAGCTGCGCCATCATGGGACTGCGCGCCGACGAGTCGTTCACGCAGGCGCCCAACCGCGCTCCCGGCTCCAAGTTCTTCATCACCACGGGCAAGGAGTTCCCCTACTGCCATCGGCACTACAGAGTCACTGTAGAACTTGCTCGCCCACCGAAAGCGGAGTCCTGGGTTCAAGGATTTATGAAAATATCGCTCCAAAGCGATACTAATGTGATAAAAAATTTAGATCTCACACCAAACGGCTACATCCGGCTGCAGCACGGGCAGACGCGCAGCTTCGTGGTGACGCACCCCAACGACCTGGGGCCCGTGCGGCGCCTCGACTTCTACTGGGAGTACGACATGGACGTGCTGCAGCCGCGCTCCCTCTGCTTCTTCTGGTGCAACGACCACCTCTACGTGTCGCGCATCGAGGTCGCAGAGGTGGACATGAACCCGCGCAGCAAGCGGGAGCTGGAGGTGACGAGCGCGCTGTGCTCGGCGGGCGGCCGCAACTACGCAGACATCGCGTCGCGCGCTTCCGTCTCCTTCTTCGACACTTCCTGCAACAGCAGCAGCTAGCCAGGTGAGTGGGCG
>ANN27507-RA
ATGGCCCGTACGAAGCAGACCGCCCGCAAGTCGACCGGAGGCAAGGCGCCTCGTAAGCAGCTGGCCACCAAGGCCGCGCGTAAGAGTGCGCCTGCCACCGGTGGCGTGAAGAAGCCGCATCGTTACAGGCCCGGCACCGTGGCGCTTCGTGAAATCAGGCGTTACCAGAAGAGCACCGAGCTGCTCATCCGCAAGCTGCCTTTCCAGCGTCTTGTCCGTGAGATCGCTCAGGACTTTAAGACTGATCTGCGCTTCCAGAGCTCCGCCGTCATGGCTCTGCAGGAGGCTAGCGAAGCGTACCTGGTGGGTCTTTTCGAAGACACCAACTTGTGCGCTATCCATGCCAAGCGCGTGACCATCATGCCCAAGGACATTCAGTTGGCTCGCCGCATCCGCGGAGAGCGTGCTTGA
>ANN27505-RA
ATGAGCGGTCGCGGCAAGGGCGGTAAGGTGAAGGGCAAGTCCAAATCTCGCTCCAGCCGAGCCGGGCTTCAGTTCCCTGTGGGCCGTATTCACCGTCTTCTGCGCAAGGGCAACTATGCTGAGCGCGTAGGCGCCGGCGCGCCCGTCTACTTGGCGGCCGTCATGGAATATCTCGCCGCCGAAGTGTTGGAGTTGGCCGGCAACGCAGCTCGCGACAACAAGAAGACGCGTATCATCCCGCGTCACTTGCAGTTGGCCATCCGCAACGACGAGGAGTTGAACAAACTCCTGTCGGGCGTGACCATCGCACAGGGCGGTGTGCTGCCTAACATCCAGGCTGTTCTCCTGCCCAAGAAGACCGAAAAGAAGGCGTAA
>ANN27506-RA
ATGACCGGACGCGGCAAAGGCGGCAAGGGTTTGGGCAAAGGTGGAGCCAAGCGCCACAGGAAGGTTCTTCGCGACAACATCCAGGGCATCACCAAGCCGGCTATTCGTCGTTTGGCTCGCCGTGGAGGTGTGAAGCGTATCTCCGGTCTCATCTACGAAGAGACTCGCGGTGTGCTCAAGGTCTTCCTTGAGAACGTCATCCGCGACGCCGTCACCTACACCGAGCACGCCAAGCGCAAGACTGTCACCGCCATGGACGTCGTCTACGCCCTGAAGCGCCAGGGGCGTACCTTGTACGGTTTCGGCGGCTAA
>ANN27504-RA
ATGCCGCCCAAGACTAGCGGAAAGGCCGCCAAGAAGGCCGGCAAGGCCCAGAAGAACATCTCCAAGGGAGACAAGAAGAAGAAGCGCAAGAGGAAGGAAAGCTACGCCATCTACATCTACAAGGTGCTGAAGCAGGTCCATCCTGACACCGGCATCTCCAGCAAGGCGATGAGCATCATGAACAGCTTTGTCAACGACATTTTCGAGCGCATCGCCGCCGAGGCTTCTCGCCTGGCGCACTACAACAAGCGCTCCACCATCACCTCGCGGGAGATCCAGACGGCTGTGCGTCTTCTTCTGCCCGGCGAGTTGGCAAAGCACGCCGTCAGCGAAGGCACTAAGGCTGTCACCAAGTACACCAGCTCCAAGTAA
>ANN29282-RA
ATGCCTCCGCGACGCAAACAACCCCACGCTCGTGGGCTACTGGGCAACCTCTTGAATCGGGCCATCGATGCGCTTCCCTTCGAACTTCACATCCCGGGCTACCAGTTCTGCGGGCCCGGCACCCGCTTGCAAACACGTCTGGCGCGCGGGGACCAGGGTGTCAACCCTTTAGACGCTGCCTGTCGCGACCACGATATCGCCTATCACAACAACAAAGACACGCCCGCGCGTCAAGCGGCGGATCGGTGTGCTCGCCGATCGAGCGTTTGA
>ANN27687-RA
ATGCTGGTGCGCACCCGCATCGCCTCTAGCCTTTCGCCCTGGTTGAGCAAAACAGAGGTTGACGCGCTGCACACCATTGCCATTCCAATGGCGGAAGGCAGGTTTGTGGCGGAGCCTGCGGCGCTGAAGGCGCTGCGGGACGGGGGGCAGATTGTCCAGCCAACGACAACAAGTTCCGCACCTGGCGGCGCTATGGATTGCACTGGCAAAGGCGGAGCAGGCCGAGGGCTGGATATTACCAACGAACAGATTGCCGAGCTGGAAAAGCACCGGGATGATATCAACTACGATGTGGCCACCGCGCGGGAAAAAGAGCTGCTATGTGGGGGACAACACCGATGTGCTGTAATGCGCGAGGCGCTGGCCCTTGTGCGCGCCAAGCTGCTGGGGGTGTTGGCCCTGCTGGCGGACTTTGCCGCCCAATACAAGGACATGCCCGCCCTGGCGTACACCCATTTGCAGCCCGCCCAGTTGACCACCGTGGGCAAACGGGCCACGCTGTGGATGAATGAGCTGTACATGGATTACCTGGAGGTGGACCACCGCCTGCGGGAGCTTGCCCTGCTTGGCAGCAAGGGCACCACCGGCACCCAGGCCAGCTTTGTGGAGCTATTTGGCGGCGACGACGGGAAAATCCGCCGGTGGAGCAGTTTATATCGCCCGGGAGGTGGGTATGGAAAAGGTGGTGCCGTAAGCGGCCAGACCTATTCCCCGCAAGGTGGATTACCATGTGGCACGGCATTGTCCGGCGTGGCGCAAAGCGCCTCCAAGCTTGGCGAACGACCTGCGCATCCTGCAAAACTTTAA
>ANN27686-RA
ATGCCGTACAAGCGCAACCCCATGCGCTCGAGGCGCATCTGCGCTTTGGCGCGCTACTTGATGGTGGACACGCTGAACCCGGCCTTGACCGCCAGTACCCAGTGGTTTGAACGCACCTTAGATGATTCTGCCAACAAGCGCATTGCGCCTTGCCGCGGGCAAGCGGGTGAGGAGGAAGGCGCGGCCAACGACCTGCTGGACCGCATTGCGAAGGACAGCGCCTTTGGCCTGAGCGAAGAGGAGATAGGCAGCGCGCTGGACCCGGCGGATTATGTGGGCCGCGCGCCGCAGCAGGTGGAGGAATTTTGGCGGAGGTGA
>ANN27713-RA
ATGCCGCCCAAGACTAGCGGAAAGGCCGCCAAGAAGGCCGGCAAGGCCCAGAAGAACATCTCCAAGGGAGACAAGAAGAAGAAGCGCAAGAGGAAGGAAAGCTACGCCATCTACATCTACAAGGTGCTGAAGCAGGTCCATCCTGACACCGGCATCTCCAGCAAGGCGATGAGCATCATGAACAGCTTTGTCAACGACATTTTCGAGCGCATCGCCGCCGAGGCTTCTCGCCTGGCGCACTACAACAAGCGCTCCACCATCACCTCGCGGGAGATCCAGACGGCTGTGCGTCTTCTTCTGCCCGGCGAGTTGGCAAAGCACGCCGTCAGCGAAGGCACTAAGGCTGTCACCAAGTACACCAGCTCCAAGTAA
>ANN27712-RA
ATGACCGGACGCGGCAAAGGCGGCAAGGGTTTGGGCAAAGGGGCATCACCAAGCCGGCTATTCGTCGTTTGGCTCGCCGTGGAGGGTGTGAAGCGTATCTCCGGTCTCATCTACGAAGAGACTCGCGGTGTGCTCAAGGTCTTCCTTGAGAACGTCATCCGCGACGCCGTCACCTACACCGAGCACGCCAAGCGCAAGACTGTCACCGCCATGGACGTCGTCTACGCCCTGAAGCGCCAGGGGCGTACCTTGTACGGTTTCGGCGGGCTAAGTCGCTCAACAGAATTTTTTTCTTGTTGTCGACGGCACAGCTACAACGGCCCTTTTAAGGGCCACCCAAAATATCCCTGA
>ANN27714-RA
ATGATGACCAGGAGCAAGGCAAGACGGCCTGGGGCGCCGTTAAAGCCTTTATTTTCCTCCACCCCGCTCCAGAACGATCCGGACATTCTCTGGAATTTTAGGACTCGCCCTACCACGTCTTCTGACTCTTTCCGCCCGTCCGTATCGTTCACGGTGCCGGTAGGCGACCAGCCGGTCGTCCAGCTGGACGACACCGACCCTCCACGCGCCATCTCCCCGGAGCGCGACGCCGTGCACGTCACTCCGGAGCCGATGGAGGAGTTGTCGCCGCGACCGTTGCCCACGCCAACTGTCCCCTCGGTGGTGCTGCTGGATACTGCAGAGGATGCAAGGCTGGACTTGGAAGAAGATGAAGTTACCATTGTCCCCCATGAGGACATTTCAAGCATTAGATCGGGTCCGAGGATACCGTCAGGGCTCATTACGCTCTCTGAAACCCCTGCTAGGTCTTCAGAGAGGATCAATCTTGTGTCGAGCTCTTCCTCATCCTCCGGCTCATGGCAGATCATCGCGTCTGGCCCAGAAACCTCGGTCGCTCCCCATACTTCAAGAACTAACAGAAGACGGCGGCGATCGACACGAGGTAACTCAAGAAGCCATGTGACCGGCCCCGACGACCCAAACCTGGTGACACGCTCCCAGGTAGTCTCTATTTTCGATCCGATCGAAGATTCAGCTCTAGAGGACATCCAAGGAACAGTCGCAAACCACCTGACAGTCTCCATTCACTCGTCTACAAATGATGACTCGGGTGACTTCATCACGGTGTCGGAAGCCTCCGCGGATGCGTCGACCCCGCGTAGGCCTCCACCCACGCAAGTGTTGGAAGGCGCGACCCTGGAGACGCTCCCTCGGCACCCACTGAGGAGAACGGGCGAGTTCGCACTCGAACTCTGCTACCCGCCACCCAGGCTCACCAGGTGCCCGCTGTGCGATTTCATGATCTCTCTAGGGTCGGTCCTGCAGATCAGGAAATCGCTTAGGAGCCATCTCCGGTTCGCGCACGACTGGCCTGAGAGTATGCAAGTTAACATCAAATGCTCTGGCTGTGCAATGAGCGCAGCCAAGAAAGACCACCGGCGCACCTGTGCGGCGCTCAACCGCAGGCGACAGCGAGCCCCACGTGCTCCTGCCGCGGCGCCTGTGGAGCCTCCAGCGCCGGCGCCAGCCGACCACAATCTGACCACCTCCTTCGCACATCCCTTCCTTCCATCGCTCCAGCCGCTCCGCTCGGAAGAATCGATCATCTTCCCGCTGCCGGCCGCCAGGCACATCCGCTGCCCGGAGTGCCCACCCTCACGGGACCCAGTAAGCAGCTCGCCCGAATGGACGACGAGACTGGGCAGCCTCAAGCGACACCTGCTGAAGAAGCACAGGATCTGTCTGCCCGTTAAGAAGATCTGCTGTGGTTGCTTCGAGGATGTGGGCAACGCCTGGACCAGGCATGCTAACGCATGCGATGAGCTTCTGACCTTCGTGATCCCGGAGGGGACGGAGTGCTCACCAATCAAGAGGTGTAAGGCGGATGGATGCGGCGCCATTTTTGCGACGCGGAGACAACTTAAGCTCCATTGGAGGACCCATGAGTGGCCGAAGCGCACGGAGCGAGTGCCCGTCGCCAATACTTACCGGCGACGACAACGAACTGAAGCAGCAGTGCGCAATCTGGTGCAGCCCCGCAACAGTGAGAGCGCGTCGCCACAGACGAGCGGTGCTTCCACGCGCTCGAGGCGCAGCTCCTCCCCAGATCGCGCGCCTGCTGCGCCGCGCAGGGAGAGGCCCGCGCGCAACAGCCCCGCGCCTGAGATGCCACTGGTTCACCTGGAGGAAGAGGAACCGCAATGGGTTGAGGTAGCGCGAGCGGCCCGCCCCCGGCCCCAAAGGCCCCCGCGCCCTCCGCGTAGGACGCAAGGCGCGCGTGTCGCTGCGCCCACTCGCTCTTCCGATGAAGAAGCTAGATCTGTCCCTGCGAGCGCTCCCGCCGCTCCGGCCGTAGCAAGAGAGTCGCCGCCCAGAAACCGTGGCCCGATGCGGCCTTCATCACCTGCTCCCGACCTGGTGGGCAAGCTCCACCCGGACCTTGAAGAGATCAGAGGCGCTATCCTTGAAGCAAAGAAGGCGCCAGTTACGGGCGTCAACTGGCTACAAGTAGAGGAGTTCATCAACCAGGCGGTCGTGAAAGTACAGGAGCTGTGCCTAAGGAACCCGCCGACTGCGTTTAGGCCGAACACCGGTAGTACCAGACCGGCGAACGCGGCGATGGCGAGGGCCAAAATCTCACAGATTTATAAGGCGAACTCTCGACGCGCAGTGCGCCTCATAACAGAGCAAGAAGGTCCCCGTTGCGACATTGATCCCACGGTTGTGGGCGAGCATTTTACTCTGCCCCCTTTTAACAACGAGGCACACAGGGACTGCTATCCAGAAGCAGAGGGACGCCCCCCAGTTAGGGAAGATCCCTTTTCTAATAAAGAAGTAGGGGAGCGGCTAGCGGCTGCCTCTAGCTCGGCGCCAGGAGATGATAGGCTCTCCTATCAGCACTGGAGGAGAATTGACCCAACCTGCAGGCTCTTGACAGCTATTTTCGCGGCCTGTCAGAAGTTTGGCAGAATCCCCTCCTCGTGGAAGCACTCCAAGACCGTGCTCATCCACAAGAAAGGGGACGTGAAATCGCCCTCCAACTGGAGGCCTATCTCGCTAGCCAACACTCTCCCGAAGCTTTACATCTCCCTCTGGGCTCACCGCCTCAGCGAGTGGATGGAGGAGAACGGGGTGCTCTCTCCAGCGCAGAAGGGTTTCCGACCTCACGATGGCGTCTACGAGAACAACTTTCTCGTAGACAGCCTTATCAACTCAGCAAAAGGCCGCAAGCAGAATCTCTGCCTTGCTTTCCTTGACCTTTCCAACGCCTTCGGGTCTATCTCCCATGAGGCCATGTTGGAAGGTCTAAGGGCGGCCAAAGTGGGGGAGAAATTGATAAAAATTATAAAGGACCTATACACGGACAGCTACACTTCTTTCCTGTCCGGCCAAGGCCTCTCCCCACCTTTTCTCTGCGCAAGAGGTGTTCGGCAGGGCTGTCCGCTTAGCCCGTCTTTGTTCAACCTTACAATCGACCCAATCATCCGCTCCACGTTAAGCCTCTCTAACTGTGATATCCCTGGTGGCGCTTACGCGGATGACGTTTGGCTGGCGGCAACCTTTCCTGCTGCTCTTACTCGGATGCTGGACCACTTCGCGGCCGAGACAGCAAAAATTGGAATTTCGATTAACATTACTAAAAGTGACACTCTGGCCATTAAGGACGGCGCCATCGCTAGACAGCAGTTCAAGGTCTATGGCCAACGACTGAACATCTTGAATGCTACTGACCACACGAGATTCCTCGGCACCCCGGTGGGATTCTCTGTGGTTCCCTCCTTGGCCACTATACACGATGTCACGGAGCAAACCAACAAGATAGCGGTCTCGAATCTTGCTCCATGGCAAAAAATAGATGCGCTCCTGGCTTTCGTTCTACCTCGCCTTGCCTTTCCCATTCGGATGCGCTCCCTCGAGGTAGGAGACGCAGAGGATATTGATGCGTGGATGCGTGAGTTTATCAAGGACGCGGCGGGCCTGCCCGTCAACGCCTCCACGCACTATCTCCACTCCGCAAGAGCTGGCGCGGGTTTTGGACTCCCCGAATTCCGCAAAGAAGTCCACTTTGCGTTCGTGGAGGGAGCCTTCAAGCTGCTCACCTCTCCTGACCCTGTGGTGAGGAAGATCGCGGTACAGCAACTCCAAGCCACCGCTGCGGAGCGCCTTCCGGGTCGTGAGATCTCCCCGGACGAGGTAGCAGAATACCTGAATGGCCACATCACGGTGGAACACAGGGGGCGTGGCAACCTGTGGACGCGTGCGCGTGTCTCCACGCGCGCATTGAACGCCACATGGGCGTTTCAACTAAGAGACGGGCTCCTCTCTCCGTCACTTATTCTTAAGACCAGTGACGGCGAAAAAGTGCTCACGGAAAGAAATCGGAAGTCGGTACTGCGCACGCTTCGCAGTATCAACCAAAAAGACCATCTAGACGAATGGAAGAAGCAACGTGACCAGGGCCGCGCCGCACACGACCTCTCACTCGCGGGAAGCCGCTCATCCCATTTTATGTGTTCGGGGGAGCATTTGAGATGGGCGGACTACCTGTGGGTGCACAGGGCACGTCTTAACCTGTTGCGTGGGCTCCGTGGGGGCTTTCCATGGATGCCCTCCTCCTCAGATAAACAATGCCGCTTCCACTGCGTGGACAGAGAAGGACACCCACGTAAAGAAACGCAGGCGCATGTAATTTGCCACTGCGAGCGTAACAAGCCGGCCATTAAGAGGCGTCACGACACAATAGTAGACGCGGTCAAGGGCGCGGCCACGGCCATGAACTGGCGGATTGTGGCGGAGGACGAAGTGTACGGGAGCGATAATAAGCGCCCGGACCTCGTCCTCACAAACAGACAGGGGACGCACTACAAAATTGTAGACGTGGCGGTGGCTTTCGAAGGCGGAAAGGGCTGCCTGGCTGCCGCCCGAAGGATTAAGATGCTGCGCTACGCGAAGGCGGCGGAAGAGACGCGGAAGATTCCAGGTGTCGTCTCGGCGCAGATCGTCCCAATCGTCGTTGGCGCCCGGGGAGCTTGGGACCCCGCCAATGACAAGCTGCTAAAGGAGCTTGTACACGACGACTATCTGCCAGTGCTGCGCAAACGAATTATTAGCGCCGCCATCCGCGGCTCTCACGATATCTATAAGCAGCACCTGCGCTAG
>ANN28746-RA
ATGTCGCACATTACGGATCGGTCTGTCAAGGAGCGAGTCGTTAGCGTTGGTGAAAGTGCAAATCTCTCTGCTTCGGAGGCGGGCGTCGGTACGGTGTACCTCCCGTTACTGCACGTAGGTGGTGCTGCCAGGCAGTATCGAGAACAGGAGAAATTCCACCCCCTTCCACGGCAAATGCTCTCTGGAGATGTGGAGATTGATGCTGGGAAGGAGGTAGCACATAGTCCAAACTATCCTGCTACGTTGGTGGCTTCGCTGTGCCGCTTAGTAGATTGCAAGCAGTGA
>ANN28950-RA
ATGAGTTTCAATACTGAGTGGGACATTGATAAATATAAAACTGAATATGAGAGCGAAGAACACTGGCAACTGCGACGCTGCTTCATGGAGACTCATAAAAATAAATTTCCAGAGGAACGCTTGGTTTGTCTTGCTCAAGTTTTCACCAATATTGAATTCCTGGGGTGTCGAGGTTTGAATTTCGCTGAAATATCTGAATTACTGGAAGACGGTCCAGTTCACGACGGAGGGTCTGGGGAAGTAAACAATTATTCATCTTCTGGAAAAGGTTGTGAAGCATTCAGAAATGAAGATTAA
>ANN27415-RA
ATGTGGGACCGGGAGCATGAAGCATCCACGGCGGTGAAAGGCATCTTTCACGATTTCTGCATTGAGACCCTCTACGACAGCGGTGTGATTGTAGGAGCGGTGGTGTGTGACAGTGATAAGATATTAGAAAATAGAATAAACATTTATAAAGCTAATGGAGCATGGAATAATAGAATTGTAGATTGGAGATTTAGTTTAAATAATAATCATTATGATTTAGAAAATTATTTAAAGACAATAGCATTAGATGTAGAATCAAAAATTATTGAAATGAAATATACTCATAAATGGACATTGGAAATGAGTAAATCTGATTATAAAAATGCTACATCATGTCACATTTGTAATAGAAATTTTGAAGAATTTAAATTAAAAAAAGTAGTAGATCATGATCATATTACTGGTAAAGTACGAGGAGCAGCTGATTTAAAATTTGTAAAATATATATATGAACATTTTAAATGTAAAAATTTTGGTGATTATCATGATTTATATCTAAAACTAGATTCTATATTATTAAGTGATGTATTTAACAATTTTAGGGAAACATGTTATAAAAATTATGGATTAGATCCCGTATATTATGTATCAGCACCACAATTAGCGGATCATGCATCATTAAAACTTACAAATCAAAAATTAGATCTTATTATTGATCAAGATTTATATGAATTATATGAGAAAGGTATACGTGGTGGTATTTCAATGATTCCAAATAGATATGCATTATCTAATAATTGTTATTTCTACGACGAAAAATCGCCAAAAAACTATAAAACTACCGAAAGAAAAAGCTGA
>ANN27416-RA
ATGTGTTCTAATAAATTTGATGGAAAAGGTGGTATATTAGCGCATGCAAAATTTCCTAATGCAAATAATTCGCCATTAGAAATTCATATTGATTTAGATGAAGATTGGAAAAAATATCTATTTTCCGTTTTACTTCATGAAATTGGACATACATTAGGAATTGAACATACAAATAATAGAAATGCTATTATGTATGCTTATTATAATGGTTTATTAGATATACATATTGATGATATTTAG
>ANN28165-RA
ATGTGTGGAGTGCACATTGGATTTGTTACGTTAGTAAAAACAAAACTGTTGGAGTTTGGCAAAGAACTCATTAGCTGCGTGCATTGTATTATACACCAGGAAGCACTTTGTGCAAAAACAGCGAATATTGGCAATGTTGCTAAAGACGTTATCCGCATTGTAAATTTTCTCCGTGCTCATAGTCTTAACCACCGTCAATTCAAAGAATTATTGACAGACATAAACGCTGAATTTTTGGATATTCCGTATCATTGTGCAGTGAGATGGTTGAGTCGTGGAGCTGTTTTTAAGAGATTTTTTGCATTAAAGGGGGCAATACAATTGTTTTTGGATTTTAAAGAAAAACCTGATGAATGTAAACTGCTAGCCGACCCAAAGAGGGTGGCAGCATTAGGGTCTCTTGCTGACATTACCTGCCATCTAAATGACCTTAATATATTAATGCAAGGCAAGAACTGTCTCATTACATATTTATTTGATAAAATAAAAGCCTTTGAATTAAAGCTTTCCCTGTGGGAAGGTCAATTAAGGAATAGGAATGCAGCACACTTTTTATGTCTTCAGACTGTGGAAGAAGGTTTCGATGAATATGTCACTGTTATTCAAGATTTGAAAGAAAACTTTTCTGACCGCTTCAAGAACTTAAGAGAACAAGAACAGTTGTTTATATTGTTTGCGACACCATTTTCGATTTCGGCAGAGACTGTTCCGGAACATTTGCAATTGGAGTTGATTGACTTGCAATGTCACACGAGACAGAAAGATAAATTTTGGACGGTGAACTCTTTGCTAGAGTTTTATGAAAATTTTCCACAACAAGAGTTCCCAAAACTGCATATGCAAGCAGCGAAAGAAAATAAGAATTACACTTACAAGGCATCAACTTCATCACCCTCAGAGTTCAGTGAACAGGCTGTACTACCTCCAGGCAGGACAGGAAGAGGAATCCTTAACTTGGAGACACAATGCCAACAGCAAGAAGAAAAGCTACATCAGTACTTTCTGTCCATTAACTTGTCTGTTCACAAAGCTATCTGTGATCAGGATAAAAAGATGACCCCATTATGTCTGGTACAACTAAGCAAAGATTTTAAGTACTTGAAGCTTCAAGACAGCATGAATGCCTGGCAAAGAAAAGAACTTCATGGTAGATTTTTGCAACTTGAACTTTGGAGAGCATTGACAAGAAAAGTTTTAGTGGAGTGGCTTCAAACTGGGATCTTCTTCACTGAGACTGAAGGATTTCTTTTCTCCATTCATGACCAGTTGTTAAAACCAGAACATACAAAAAAATTAATTATGGGTCAGAAAATTGACAGCCGATGTCACCAATGTAAATCTACCAACAAGTCAATATGGCATATTTGCTGTGGATGCCCTGCATTGGTTTAA
>ANN28164-RA
ATGGATAGTGCAATCATCACTCACCAAACAGTGAAAGGAAATAGGCCAGACATTGCTCTGGTTAATAAAATATCGAATTCCATATACATCATAGATGCTGCGGTCCCTGCAGATGACAGGCTTGCAACAATTGCTGCTGAGAAGAGGAAATACCAACCATTGGCTGTTGAATTGAAGGACATATATGGATTGCACATAGTGGAAATGCTTCCAGTGGTGTTAGCAAATGAATTGGTCACCAAGGAGCGGCAAGAGACTACACAGAAATTAAAG
>ANN28273-RA
ATGTATTCGGCATTCTTTATTTGTGTAAAGATAACTAGCGTTTATTATCGACGTTCAGTTCAACCTGCAGCAGTCTTCCGCGTGTTTGCCAGGGTCCCATTCGCAGCGCCTTCCAAATATTGTGCGCCCCGAGTCCGCTTTCACCCCGGCACTATATAAGCGCAGCGCCCCGCAGCAGCCACCACACCACCTCCGGCCTTCTCTCAGCTCAGACACCACCACCACCTCAACCGCCGCCATGAACTCGCTGTCCGCCGTGGTGTTGCTGGCGCTGTGCGCAGTGGCGCTGGCGCTGCCCCGCCCCGACGCCCCCACCAAGTTCGTCCCCATCCTGCAGAGCTCCGACGTGCGCGACGACCACGGACAGTTCTCCCTCTCGTACCTGTCCGGTGACGGCACCTCGGTGAGCGAGCAGGCGCCCCTCAAGACCGTGGACAAGGAGCTGGTGCTGGTGAAGCAGGGCTCCTACCAGTACACCTCCCCCGAGGGCGAGCTCATCAAGGTCACCTACGTCGCCGACGAGGGCGGCTTCAAGCCCGAGGGCGCCCACCTGCCCGTCGCCCCCGAGGTCAAGGCCTAG
>ANN29276-RA
ATGTTGTCAGAAGAAACAACAAAGAAAGTCATTGATTTTTACTTGGATGATGAAAATTTAAGAATAATGCCAGGAAAGAAGGACAAAATTAGCATTAGTAAAAACGTTTATAAACAGAAAAGACTGGTTTTAAACAATCTCTCAGAGTTGTATTCTTCATTCAAAACATTTCCTCAAAACAAGATCGGTTTCTCAAAATTTGCTGTCCTTAGACCTAAAGAATGTGTACTTGCAGGATCATCAGGTACACATGCTGTCTGTGTTTGCACAATCCACCAAAATGTTCAGTTGCTTTTACAGAGCATCAATATAAATGAAACATACCAGGATCTGATTAAATTGGTAACTTGTGACATGAACAGCAGAGCATGTATGCTAAGACTATGTGAAATTTGTCCAAGCAATCTTTGTCTCAAGGAACATATTCAACAAAAATTTGTAGGTGAGTTTGATCCTGATGAACCAATTCAGTATAAACAGTGGGTTGCAACAGACAGAGTAAATATGGTTACTGAAGTATGCAGCTTTTCAGAATTTTGTGATTTGCTAACTCAAAAGTTAGAGAAACTTATTCCTCATTCACTAATAGCAAAATCTCAATCATCTTATTTTAAAATGTTGAAAGAGAGCTTGAATGATGAATTAGCTGTAATACTGTTGGACTTCAGTGAAAACTACAGTTTTGTGATTCAAGATGAGGCCCAAGGGTATCACTGGAACACAGGGAGCTGCACACTTCATGCTGCTGTGGTATATTACAAGAAAGATGAGAGACTTAACTCAAAAAGCATCTGCATAATTTCAGATGACTTGGATCATGATGTACCATTAGTATACCAATCTCAAAAATTAATAATAAATTTATTAAAAACAGAGCTTTCTCATTCCAAAATTAAAGCTGTGGAATACTTTTCAGATGGATGTGCTGCTCAGTACAAGAACCGTAAAAATTTCATTAATCTGTGCCATCATGAAGTTGATTTTGGATTAAAATGTAAATGGTCATTCTTAGCTACTAGCCACGGTAAATCTCCTTGTGATGGAATTGGTGGCACATTAAAAAGGATGGTTACCAAAGCCAGTTTACAAAGACCATTTAAGAACCAAATAACCACTGCATCACAAGTATTCGAGTTTTGTAAGCAAAATATCAAGGAAATCACAACCTTTTTTGTAACAAAAGAGGAAATGGTACAAGTTAGAAATGATTTGAATTCAAGGTTTGAAAATGCAAAAACAATCCCCGGGACATGTTCCACGCATCAATTTGAACCTCTGTCTTTGTCTAAAGTTGGAGCAAAACAATTAAGTTCTGATTCTTTCTATAGTGTAACATTTGATATGTATAATCCTGCTGAGTGCCCAGATTTCAAGAACAATTGTTATGTTGCTTGCATATATGATTCTTTGTGGTGTGTGGGGTTTATTGAAAAGGTAAACAGTGAAGAAGGTGATGCTACAATTAAATTCATGCATCCACACGGACCTTCTCCGTCATTTTACTGGCCTGACAAGGACAGTTGTGAAATTCCATTTTCAAACATTTTGTGTCAAGTGGATATCAATACTACTACAGGAAGAACCTATTCTTTAAGCAAAGATTCCTACAAAAAAATCAAGCCAGATTATCGCAGTTGCTAA
>ANN27549-RA
ATGTTGTACCATGACAGCATCGAATCGGGCCACTTTGGGGCCAACGGCGGCAACTTTAGTGCACTTCTTCGGTTCAAGGTTGAATCTGGCGATGAATCGCTTCGTCGGCATTTGGAAAACACATCTTCAAACGCCACGTACAACAAAACGACGCAGAACCATGTCATCGACGCTTGCGAAGAACTCCAGCAAACTGTTTTACAAAAAAAACAGCTAAGTCTGTCGTTCCGTTATTTCCACAACGGCGTCATCAGGGAGGAGTTCATCGCGGGTTGTAATACCTACGATGCGATTCGTCCCGAAGAAGCAATTGAAGAACGACGATTAACAGGAGTTGCACCGTAG
>ANN27548-RA
ATGAACCCTTCTATAGCTTACTCACTTTTCTCCGACTACATTTTTCAGGAGCCATTTTGCATTCAATCTGTGCACGCTCAAACCCTAGGAAAAGACAATGTGCAATTTCCGATCTTTTCGGAATATCATCTTAAAACTCCCATTAAGTTCAGAGTGATGAAATGGCATAAATATTTTGACGCCCTGATAGGTACGGCTGATTTTGTGAGCTTAGGAGCGAAAATCGACTACAAGAGGAATATTATCACTTTGGGTGATAAAGACATTCCCTTTTATCTTCACTCTCCCTTTAAGCAAAAGAATTTTGAAGCCTCTCAAAATCCACATTTCACCGCCATTCCTGTTAATATAAAAGAAGGCGACGTGTATATTTCTCAATTCGAATACGGCGGGATGTGTTTTCCTGATGCGATTCTGCCAGCAGAAGAATACCGCGTATTATATCCGACTGAAACAGAAATAAATTTAGAATTCAAGGAACCGGTGTTTGTTGAGCCTTTAGAGAGTATTGACCCCCGACCTCTTGAAATTAATCCCGTCACAGATAAAGACATAAGAGAATACCTCCGTACGCAACATGCGAACGATCTGGAACAGGAGGAAATATTTAAAATTTGCTCCCAATTTGCAGATGTATTCTTCTTCCCCGGTTGCGACTTATCATTTACCAACGCCGTAAAACATTATATCAGAACAACGGACGAGGAGCCCGTCTATCAAAGAAATTACCGGTATCCACCTCATTTAAAAGATATCATCAATAAAGAAGTAGAAAAGCTATTAGACCAAAACGTAATCGTGCATAGTGAATCTCCATATTGCAATCCAGTCTGGGTCGTGCCAAAGAAACTAGACGCCTCGGGAGAAAAGAAATGGAGGCTGGTAGTAGATTTTAGACAATTAAATCAAAAAACAATCGAGGATAAATATCCACTACCCAGGACGGAAGAAATTCTCGATAACCTAGGTCGTTGTCAGTACTATAGCACGTTAGATTTGGCGCAAGGGTTCCACCAAATCGAATTAGATGCCAGATCAGTGGAAAAAACGGCATTTACCGTAGATAATAGACATCTTATGTTCAAACGCATGCCGTTCGGGTTAAAAAATGCACCCGCTACCTTCCAAAGAGTTATGGACAATATTTTACGACCTTATTTATACAAATTTTGTTTTGTTTACGTCGATGACATCATTGTTTATAGCAAGTCTTTAGAGGAACATGTGCAACATCTAACATTGATATTTCAGAAACTCCGTGAAGTCAATCTCAAAATCCAATTGGACAAAACAGAGTTCCTGCATAAGGAGGTCGCTTTCCCTCGGTCATATCTAAAGCCGAATCCCGATAAAATTCAAGCTGTAAAAGACTACCCAATTCCCAAAACAATTAAAGAGATCAAACAATTCCTCGGTTTGGCGGTTCACCTAACTGATTGCTCAAATTTTGCTCTCGGAGGTGTGCTCTCCCAAAAAGGGCACACCCCGTTTTCTTTTTATTCCCGCACTCTAAATCCTGCTGAACGTAAATTTCAAACAATAGAAAAAGAATTATTGGCCATAAAAACTGTAAACACTTTAAAACCTTACCTATGGGGTCGACATTTTCTTATAGAAACCGACCATAGACTCCTGCAATGGCTCTACGCTCTGAAAGACCCGAGTTCTAGACTGTACCGGTGGAAAGTAAAAATCGAAGAGTTCGACTTCGGACATCGATATGTTAAAGGGAAGACAATGTAG
>ANN28680-RA
ATGGGGCGGGATGGGGCGGGATGGAGCGGGACGGGGCGGGACGGGGCGGGACGGGACGGGACGGGGCGGGGCGGGACGGGGCGGGACGGGGCGGGACGGGGCGGGACGGGGCGGGACGGGGCGGGACGGGGCGGGACGGGGCGGGACGGGGCGGGACGGGGCGGGACGGGACAGGACGGGCTGGCCAAAGCGGGACGGGATAGGATGGGTGGATGGGAAGGGACGTGGCGGAACGGGGTGGGGCGGATCGGAACGGGTCGGAACGGGACGGGACGGGGCGGGACAAGGCGGGACGAGTCAGGACGAGGCGGGACGCGGTGGGGCGGGGCGGAACGGGACGGGGTTGGGGCGTGGCGGGGAGGGGCGGGGCGAGACGGGGTGAGGCAGGCCGGGACGCAGAGAGGCAGGACGCAGCGCGGCGCGGAGAGTCAGGGCGCGGCGGGGCCGGGCGAGACGGGAAATATTTCAACTGGGAATGCGGAGCAAATGATCACTAGAATGCTGGAGCTATAG
>ANN28556-RA
ATGGCAACTTATACACCCCCAAAGAAGGTTCTTATATTAATGAATAAGGTAGTCAGCTGTTGTACTACCATTGAAAAATTTCTTACAGAAAACGAACAACTTACTTCTCTTAAGTATGAGGAATTACTTGCTAGGAAGGACATTCTAGATAAAACTTTTACAAAGCTCAATGATCTTACTGATACTATTGATGCATCAGATGAGTTCAATGAACAGTTACAGAACATTTTTTCCAAATATTGTCACCTTCATTCATTGGTGAAGGTAGCTACATCCAGTTACCAATCAGCCTCTGCTGTGAGTAACAGCCCTTTGAGTCCTTCGAGCTCTTGCAATAATGCATCCATTACAAGTTCTAAATGTAATTTCAAATTACCTGACATCAAATTACCTACTTTTGATGGAAATTTAACCAGCTGGTTAACCTTCAAAAATTTGTTTGAAGGCCTAATAGTTCAAACTGATTTACCAAATTCTACTAAGTTTTATTATTTGGCTGGCTCATTAAAAGGAGTAGCCAAAGATCTTTTACAAAATCTCCCTGTCACTCATGATAACTTCATTGTAGCATGGGATCTCTTAAACAGAGGTTACAATGTCAATGCCATTAAGAGTATTAATGCTGGCACTGACTTGTCAGATTTATTATTGGTTGCTCTAATGCAGAAAAATTTACCTTCTGACATCATTAAACAATGGGAATTGTCATTAGATGACAAGGAACTCCCTACATTTGATTCTTTGCTTCAATACCTGGAACTTCATCAGCGAAGTTTAAGAGCTTTGGAAGATCCAACATCTTCCCTAAATAAATTTAATGCTAAGGACAAGCCTAATACTGCAAAGTCAGGGAATGTCAACAACGCAAAATCTAAATCCCATAATTGCCCCAAGTGCAATTCGGAACATTTACTTATAAATTGTCCTTCATTTTTAGAGCTTACACCCAAACAACGAAACAAAACTTGGTTGGATAGTTGCGGGCAGACCCCACTTCCCTCCCTTACTCAGACTAATTGTAATTTTGTTCAATCTTCGTTCACTTTACCTGACGAGATAAAACGATTTTGGGAAATAGAAGAAGTCTCTCCTTGCAATCCCATCCTGCATGATGAGGACTTGGCAGAGCAGCACTTTCTTTCCACACATTATCGTAACCGCAATGGTAGATATGTTGTGAAACTCCCAATTAATTCTGAGCTCCACTCATTGGGTGCCTCGAAACCTCAAGCTCTTAAACGCTTCTTATCATTAGAAAAGAGGCTTGAAGGCAATCTTCAGTTGAAACAAGAATATCATGATTTCATCAACGAGTACATTAATTTGGGACATATGCATCCTGCACCCACCTCTAATGACTCCATTACTTATTATATTCAC
>ANN29024-RA
ATGAATCTGTTAAAACAATGTAGTGAAGAGACCCTCCCCATGGAACCCAAGACTCGCTTGGTCTTTTCAAAGCAGGACAGTTCTTGTCTTGTTTATGCTCACAAGATTCAATGTTTTGAGGAGATAATTGATGAAGACTCTGACAGTAATACAAGAAAAAAGGCTGTAGAATTGCTAAATTTGTTGAAAGATGACATTTTTATTATGGCTTTGAGTTTTTTTAGCAAAGTAAAGCCTCTGTTGAAATTTTATGTAACCAGATCCAAGAAGAGGGGTGTCGATTCTTTGCAAGTTAATGATTATGTAAATGAGTTCAAAAATAATATTCAAAAGATACGAGACAATGTAGAAAACAACTGTGAAGGTAAAAGAAGGAAGGTTGAGGACTAG
>ANN28541-RA
ATGCAGACAAACCTGATGAGGTCACAGTTTAGCCATGACATTGCGCACGCAACAGCTATCAAAAGAGGGATAGATATCCTGATAGCAAGTGAGCCGAATAAGAAACGAGTAACCGGAAACAGCTGGGTAAAGGACAGTAGGGAAGACGTAGCAGTATTCTTTTACAACAAAAACCTGGATGTCACAAAATTGCGAATAGGAGCCGGATACATATGTATCCATTTTAATCAGTGGCAGATCTTCTGCAGCTATAGCTCCCCGAATATCCCCATAGACTTATTCAAGGCGGATGTCGATGCAATGATGCAAGACTGCAGGGCCATAGGAGGCGAGAGTATAATCATGGGGGATATGAACATTAAATCGCCCCAATGGGGGTCACCAGGGACCGATCGGAGGGGGGAATACTGGACCGAGTGGATGGCTGAATTAGACATGGTAATCCACAATTCCGGAAACGTACCCACATTTGCTAGAGGTAACAGTGAATCATTCATTGACATAACGTGTTCGACGCAAGGGGTAGCAAAGAAAATAAAGAACTGGGAAGTGATGGAAGATGAATCACTTAGTGACCACCGGTTTATCTACTTCGAAATTCACTGTGCACAGACCCGGAAACCTAAATTAGACAAAATGGAAATTAAGTATGACTGGGAGACATACAGAAATGTTCTCCAGTGGACAATAGGACGCCGAAACCCTGAAGATATATCGCCGAAAGAACTCGCAAAAGTTCTGAAAACTGCCTGCCAGGCTGCCTGCGAAAAGCGGAAGACTACCAGCCGCCTACCCTACTGGTGGAATAATGAAATAGAACAGAAAAGGCAGACATGTATCCACAGAAGGAGGAAGCTGACGAGGGCAAACAGGAGAACGGCCAGTCTCAGCAACGCGACACTGAAGGCAGAATATAAGCAATCTAGAAAGGAGCTAGGGATGCTCATAAAGCAATCCAAGCAGCGACATTGGCAAAAGCTGTGTGACGACCTTAACCAAGACATTTGGGGTACGGGCTACAAGATAGTCACTGGAAGACTGACAAACAGCTCGCCAGTTAACTTGTCTGCCGAAAAGAAGAAGGAAGTAGCGCTGGAACTATTCCCACGCACAACGGACCGTCTGGAACGCAGGATGGCGTCAACTGATATTGAGCCATTCTCCACAGAGGAATTAGTAAATGTGGCAAAGAGTATGAAGGGAGGTAAAGCCCCTGGACTAGACGGTATCCCACCAGAAGCAGTAAAAATTGCAGTCGAGGTGGCCCCAGAATACTTACTCAGAGTATTTAACAACCTGCTTGTAAAACAAGAATTCCCTGGACAGTGGAAGATGGCGAAATTAGTACTGCTCCTAAAAGGGGGTAGGTTGCCTCAGGAACCTTCAGCATACAGGCCACTCTGTCTGCTAAGCACGCTAAGTAAGCTATACGAAGGACTTATAAAGGCGAGGTTGGAGCAGGAAATCGAAGGAGGGGAAGGACTGTCCACGCGCCAATATGGCTTCAGGAAAGGCCGATCTACCATCCAAGCCCTGGAACAGGTAGTGAGGCTAAAAGCAGAGACGAACGAAAGGTGGGTTGTACTGCTAACCCTGGATGTAAAAAACGCATTCAACACAGCTACATGGAGCTTGATCATCAAAGAACTGGAAAGACGAAGAACTCCAGAGTACTTGACTACGGTGATAACAAATTACTTTTATGGAAGATCTTTCAAAATCGACAATCAAAAAGTAAGCATGCAAGCGGGTGTCCCGCAGGGGTCGGTCCTGGGACCGCTCCTGTGGAACATACTTTACGATGGCGTGCTCAAACTTCCACTGACGGCGGGGGCAACGCAGATCGGTTTTGCAGACGACTTAGCACTAGTGGTCTCAGCCGAAGATGAGGAAACACTCCAATACAGAGTGAATGAATCACTACGGCGCATTGGCAGATGGATGAGGAACAACAGGCTCCACCTAGCACCTCAGAAGACAGAAGCGGTCATTATAAAAGGACCGAGGAAAAGGAAGAATGTCAGCTTTCTACTGCAAGACACCAAAATCACCACGGTCAAGGCGGCACGATATCTAGGAGTGATGTTCGATGATAAAACCACATTCGACGAACATGTAAAAGAGGCAGTTAGAAAATGCCACCAAAAAGCGGGGGCACTAGGAAGACTATTGCCGAATATTGGAGGTCCTAGAACACCCAAAAGGGTAATTCTGCTGCAGCGCAATTACGTCTATACTGCTGTACGCGGCCCCCATTTGGCAGAATGCGCTCACCAGGAAGAAAAACTTACGAGAACTTGA
>ANN28540-RA
ATGGCGGGCACTTCAAATAGTGACGCAGTGTCTCCGCAGGCATGTCGGGTGAGTAAGAACACGGAAGATAATTGTGAAGCCGTGTATAGGTCCTCGGTGAGAAGTGAAGACGGTGTTTCGACAAAGAGCGTTGATGAATGCGGCGGCATGGAAGTAATTCTAGGAGACCGGAATGAAAGGGCCGAAACAATACTAAAGGGTAGCTATCCAGACGCCTTACGGGCGATGATTTTTGAGCTATCCAAATATAGTGAAGAGCTCTATAAGGCCATTGGGAGCACGCCAAACACTAAAACGGAGATTAAGAAAGGAGCGAAGGCTATCTACGAGCTCAGTGAGAATCTGCAGTGTAGATGGAAAGAATGGGAGACAATCAGAGAATCGGAGCAAGGTTTTGTTGCTGCGCCGCCGCTCGGAATCGGAGGCTCTGAACATAAGGAAGTAGGGACGCAAACGCATCTGGCGGAAAGGGATGTGAATATAGAAACGGCTATTGCCGGGATCGATAGCCTTGAAAAATTTGTCCCACTTTTGGATAGAGAGTGGCCAGATTGTGCTTTCCAGGCAACACGCCTGCTGGACGGTAATCCAGAAAGTTTTCGGAGAGACTGGGACATAGCAGCTATAGTGAACACACGGGAGGAGATAACTGCTACTCAGAAGTTTGTGAAAGATTTTCACCCGGAGCTGCCCTCTCTTCTTGTGGAGAAACTAGAAGGACGGGTAGAATACATCCAAACTGTGACTAATGTACACAGTAGCAGAGGAGGCGGAGGGGAGGAGAAATCGTGCTATGGATACATGATTCCCATCACAGTGAGCGACACCGGAGAGGTAGACTATGAAGAAATGCACCAGGTTTTGGGACAATGGAAGGAACTGCTGAAAGCACACGGCAGCAAGAGGGTGGCGGTTACAACCACAGCGGGCTTCAATAGGGAGCCACTACGTAAAGTGATGGAGTGGATTTTCCACGGAAGTGCCCTGGAAATAGGATGTATAATCTCTGAAAGAAGCATCGCCAAACGGACGGACGCCAGAAGGGCCAAAGGAGAAAAAGGAGAAACAAAGGAGAAAAAGCAAGAGGCGCTCGTATGCAAAGCGAAGGGAAAAACCTATGCAGAATTGCTGCAAACAATGAAGGAGGGCGTTGATCTTAATAGTATCGGGGTTAAAATTAAGTCTATCAGGAGAACTGGCAAGGACGGCGTCGTTTTAACTGTAGAAGGGCAAGGTAGTGTGAAGAGTCTAGAACAAGAAATTAAGACAAAAGTAAAAGAAGTGATAGTCAGTTCGGAGAAAAAACTGACTACTCTCATGGTGTACGGAATGGACCCGACCACGACAGAGGAGGAGTTGCGCGCTGCAATCAGACGCATGGGAAGAGAAGAAAGCATGGAAGTAATAATTACGTCAATGCGACCGGGCAGGTTTGGTAACAAAAATGCTACAATAAAAATACCGGCGATAGAAGCGTTGACTTTAATTAAGAAACGCGAAATACAGGTAGGATGGGTAATGTGTCCAGTAAGGGAGCGAGTAACAATAATGAGGTGTTACAAATGCCACTTGTTTGGACACAAAGCAAGGGACTGCCAGGAAGCTGTGGACAGAAAAAATCACTGCCTGAAATGTGGGGAGGAAGGTCACCATGCCGCGGAGTGTGCAAAGAACCCCTTTTGCATCAAATGCCAGAAGGATGACCACAGATGTGACCAGATGAAGTGCCCTTTTTACAGGAAGCTGGTAACGGAAACCAGGACGAGGAAAGCATAA
>ANN28495-RA
ATGGCTTCGAAAAGAAAACGTGTTGTGCCATCGTTAGCGGACAAACTGAAAATTATAGAGCAACTCGATAAACGTGTAACGGGTAAGAAGTTGTCTGAGATTTATGGTGTTGGACAAGCAACAATTTCTGACATTAAAAACAGTAAGTCAACACTTTTAAACTTTGTTTCGGTGCTTCAAAATGAAGATGGAAGTTCCTCCAGGAAAACAATGAAGACAGCAACCAACAAAAATTTGGAAGATGCCATGTTTAAATGGTTTTTGCAGCAACGTTATATGGGAAATCCGATTTCAGGTCCAATCCTTTGTGAAAAAGCCAAAATCTTAGCAGAAAAGCTTGGTTATTCATCTTTTAAGGCTAGTAACGGCTGGCTAAGGAATTTTAAATTCAGGCATGGTGTACGCGAGTTAGATTTGGCTGGTGAGAAGCTTTCAGCAGCTGCTGAAGACTCTGCAGCTGCTGAAAATTTTATTGAAAAATTTAAAATTGCATCAGAATCCTATGATCCGGAGTTTGTTTATAATGCCGATGAAACTGGCCTTGTTTGGAAAGCATTACCAAAAACCACTTTGGCTTCTAAAAGGGAATCTAGTGCCCCTGGACATAAGGCCTGGATGACTGCAGCTTTGTTTACCGAATGGTATGATGAAGTGTTTATTCCTGAAGTGAAAAAGCACCAAAAATCGGTGGGAAAAGAAGGCAGTAAGGTGCTTTTAATTGTTGATAACGCACCCACTCATCCTACAGCAGAACTGTTGGAAAGAGAGAATGGGCAGTTTAAAACGACGTTTTTGCCTCCCAATGTTACAAGTTTGCTGCAACCCATGGACCAGTCTGTTATTGAAACAATGAAGCGCCATTACCAGAAGGCAACTGCTAAGAAAACTGCTGATCGAAGACGTGCGTGGAATAAACTGAAAGGCCTACCGTCTGAGAAGAACAAAAAAAAAGAATCTGAAGAAAATGAGAAACAAGAATATGGAGAGGATGATGATGATGAAGATGCGTTGTCACTAGAGGAAATAAGAAAAATGATTGTAAAAATTCCTGGTTGTACAGAAGTAAGTGCTGAAGATGTAGGAGAGTGGATGGCTTGTGACACGTCTGACCCTGGTTTTCAAATTCTCAATGACGATGAAATTGTTGTAAGTGTGAGAGAAGATGTTGAAGTGGAAGTGGAAGAAGAACTTTCTGCTGATGTTGAAGTAGACGCTGGACCATCAGCTAGTGAAGCATTTGCCGGCCTCGAGACTGCTTTGAAGTGGATGGAGCGTCAGCCCGAGTGTGACCACTTGCAACTGCTCACCGTCAAGCGAATGCGTGACCTGGCTGCCCGAAAACGGTTGAAGACCGCAAAACAGCTTACATTAACGGAGATGTTTAAAAAACAATGA
>ANN28225-RA
ATGGCAAGTGAAGAAAGAAGCGTGTGTAGGATTCAACATGTCATCAATTCCCTCTGTGATGACGCCACAGAAGAAGTGTGCAGTGAGTTGCTGTCTCAGAGAAAGCGTGAAATCCAGAATTGTTGCAAGGACATGTATAAAAAATGGGACAAGTGTGAACGGAAGCGGGAAAATTTTCTTGCAAAATTTTCCACGTGGCTAGAAGCAGAACTACCAATGTTTCAAGCCCCCCATTCGTCTAAAAGCGGGAGTCCCGCAGCATCGTTTGAGGGAAGTAGCGAAAGGAGCAAACGAAGAAAAACTGAATCGCTTCGAGAGACATATTCAACACCACAGTAG
>ANN28224-RA
ATGGCAGAATCCTCGGCCCTCTTCGACACGTTTCTGTCGACCAGTGAGGCTCCAGGTCAAAAAGGAAACAGTGGTTCTTATCCAAAACGACAAAGACTACATGAAGAAACAAATAATTTGAAACCCACTGAAATAGAACTCAATGGAAAACGTTATAGCATTTTCCACAAAATGTTGCCAACCATGGTTGATGGGAAAGTCTGTAACGTTTTAACCACAACTTCTTCCCAAGACGTCAAACAGTGGAGTACTCGTAGTGACACTGACAAAACAAAAATGGAGGCAAAAAAGAAAGATGTGCAGATGAAATTCAGAACACAAATGGGTCTTTTGGTTGATCATGTTAAGTTTGGTGGTAGTAGTACTACCAATGATGGTAATACAGCTCGGAGATTTTTTGAGGACCCTCGCCGTTCTGCCAACATTACAGGAATTAATGAAACTGCAATTAAGAGGTGTGCAGTTATTCTGCAGGTGATTTCATGA
>ANN28463-RA
ATGAACCCGCGAATCACACATGCAAATACAAACGGTCCTTCTCAGGACCTGGACAGAGACCTGAAGGTTGTCTACTGGAATGCCGGAGGTCTTAGCAATTCAAAGTTCTTAGAGTTCAAACGCAGCATCCTCGCAAAGGATGTAGACATCTATGTTATTGCTGAAGCGGGTGCTGCGACAGAAACACCCCATTTTTATACGACAAATGGTTACTCTAACCATATTTTAAAAAGAAGCCGACAAGTAGCTTCGGGAATGATGATTGGAATTAAAACAACCCTAGTAAGCAAGACGAAAATATTACATGAAATGCAAGATCGAGATAGTCTGGAGGCTTACAAAGTAGATGCCTGGAAGGGAACATACCATGCCACGCTAATCTTTATATATAACCCCCCTGAAAACATACCAGATCTGGAGCTACTAGATGGCCATATCCAGACAAACACTGTCATTTTAGGAGACTTCAACAGCCCATCTCCAAGGTGGGGTTATCAGAGAATTACAAATGCTGGCAGACATCTCGAGTCTTTCATCGACCATATCTCGTTCGATATTAAAGAGACGCCACCTACTTTCCTGTCCTATGCTGGCAGCCAAACCAGACCCGACCTGGTTCTAACCCACCCGCATATTACGCAGAAAACCACTGTCTCGTTAATGGATGATGCGGGAGGATGTGGCCACCGAGCCCTACTAGTCAGTTGTGAGCTACAAAAACAGAAACTGATGCAAAACAGAGCCCCGCGATGGAATTTCAAGAAAGCGAGATGGATCCAATACCAACAGAGCACAGATGAAGCTCTAACTGGTCTGCATCTAACAGACCCAGAAGCCTTTGCCGCAGCAATAACTGAAGCCATCCTGAAATGCGCCAAAGTGTGCATCCCCCGAGGACAAACAAAAGGCTATAAACCCTTCTGGAACCCAACACTAGAAAGGCTGAAAGATCAGAGAAACAAGGCCAGGCGCAAAGCAGAACGGACAAAATCTCTGCTAGACTGCGTAGACTTGAGGAGAAAGCAGGCCATACTTACCCGAGCCATTAAAACTGGCAAAAGAGACGCTTTTCGAAATTTCTTAGAAAAGCTGGATTTCAGAAGGGATGGTTCCAAAGCACATAAGTTTGTGACAACCTTAAATATGACAGCGACAAGCAGCAGCAACTCCCTGTCCGGGAAAGGGATAAAGTACATACGACTCATAACGAAATCGCTAATGCCCTGTGCAAATACTACACCCAAGTTAGCAACATAA
>ANN28464-RA
ATGTCCACAGTGGCAGTCTTTGTGGACCTGAAAGCGGCTTACGATACAGTATGGAAAGGAAGACTCCTGCACAAGCTAGCCAAAGCCGGCATTGGCTGGAAAGCTGTTCAGCTGGATCAAATCCTTCCTGGGCGAGCGCTACCAAAGAGTGAGATTCCAAAACAGCAGCTCCCGCTTCCGACTGCAACGTCAGAGGCCTGCCTCAAGGAGCTGTGCTCAGTTGTCAGCTATTTAACATCATGA
>ANN27834-RA
ATGCCTCATGTTTGCTCTGTCTACAACTGCACAAATAGAAGTGATAAAACTGAGGATATATCTTATTTTAGATTTCCTTTGGCAAATGAAAAATTGACAGAGCAGTGGGTTGTAAATATGAAGAGGGATAAATGGTACCCTACAAAATATAGTTTTGTATGCTCTATGCATTTTGAAGAAAAGAGCATATATTTTGTAAATGAGATAAGACGTCTCTTAGCTAATGCTGTTCCCACTGTTTTTGACTTTCCCAGTCATTCACAAAAAAGACAATCTAGCAGATCATCACCAAAGAAACGATGTTTTGATGAAGCTTTTGCACCTGTGACAGCGGAAAGTGCAAATGATAATTCAGGTGTGTGTTGTGTATTCCACTACAAACATCCGTACTGCATTTCCAGTCCTCGCAAAGTCAAGAAAATTTTTGATGAAATGGAACTGGAAAATTTGCAACTAAAAAGCCAATTGAGAACTACTGAAGTGAAAATTATTCAGAAACAACATCAGATAGACAAATATTTAAGAAAATCAGTCAAGCTTCCTCATCCACGAACGCTTCGTCAGTGGGCATCTGTCATGGATGGAAAGACAGGATTTACTGAAGAAAGTTTTATCAAATTAAGGCAAGAAGTTCAGGCAAGTTCCGAAGCAATCATTGCTTGTCTTATGTTTGATGATATGGCGATTAAAAAAGATATAGTGTGGGATGGCAAGAACATACGTGGATATGTTGATTTAGCCCACATGCTTAAGTTAACTCGCAATCTTCTGGCAGAGACAAAAGTGCTGATTGATGGTACTGCACAAAATTTCAGTGAAGTTAAGTGGGAGTATTTTGAGAAGTTGACCAGTGTTCAAGAGAAAGAAGGGTTGCATGCTGCAAATATTAAGAAGACAGCATCTAATGTATGA
>ANN28577-RA
ATGTCGCATTACGATCGGTCTGTCAAGGAGCGAGTCATAGCGTTGGTTGAAAGTGCAAATCTCTCTGCTTCGGAGGCCGGGCGTCGGTACGGTGTACCTCCCGTTACTGCACGTAGGTGGTTGCGGCAGTATCGAGAAACAGGAGAAGTGGGAAGACGTACTGGCACTGGACTGTGGCGTGGTTACCGAAGCCCAGGACGCCGAATGGTGAACCAGGCTAGGAGACACCGTTCCTCAGTTCGGTTCAGTTGAAACGTGCCACCGACTTTTGGTTGCTCGAGAACTGTCAGGAACCGCTTAAGGGACACGGGACTTCGGTTGGCTTTTGCCGAGGACAACCTTCATCGTGACTAGGGAAATGTAATTTTCTCCGACGAGTCGGTTTTTTCCTCTGCAAATGATGGACCAGTACGAGTGTACCGGCCTCGGGGGACCCGTCATTTTCCGGAATATGTTCATCAATGTACGCGTTTGGACGGGTATCTGTGGTGTGTTGGGGGATGGATTTCTGCACGTGGTATTGGAGTTCTCCACAGGATACATGGTCACCTCGATGGCATACAATACCTCCATATCTTGCGAGATATTATGGTTCCGTCGGTTGCGACAAATGTATCCGGATGGAAGGAGAAGTGAATTTTCAGAATTTGACACAACGCGTCGGTTCAAAAAAGTAATTTGGTTCAGGAAGAATGGCTTGCACAGCAGGAGGAAGTACAGGTTCTCTGACTGGCTCCTCCGCGTGGCAGCTGACCTGAACCCAATTGAAAACATGTGGGCCGAGACGAAGCGTGTCATGGCGAAAATTGGCCAGATCCACCCCCTTCCACGGCAGATGCTCTCTGGGATGTGGTGATTGATGCTTGGGAGGAGGTAGCACATAGTCGAAACTATCCTGCTACGTTGGTGGCTTCGCTGCCGCGTAGATTGCAAGCAGTGATAGAGAACGATGGCTTTTGGTCCTCTTATTGA
>ANN29261-RA
ATGGATAAAAAACCAACAATTGCTATATTAAAAAATGAAATTGATAAATTAAAAAGTTCCTTTGATACGGAAAAAGATGAAAAAGATACTAAAATTAATCACATACTATCTGTAGTAGAAGGATTAAGCAAATCATTATCGTTATATATTGAGGACGAGGATAATAAAAGTGACAAGGAAACAACCAATGAAATTGACAAAAATACAAATTTAGAAGACAAAGTTAATTGTTTAGAAGAAGATGTTCAATATTTAAAAAATGAACTTAAAAAGAAAGATGCTGATTGGCAACAGAAATTGGATTTGATTGTACATCAATTTACAAAACAATATGATAGTTTAAAATCGTCGTCGTTTTCTCGGAGAGAAAACTCGGTTTCCCAGGAAACCTCAATTTCTCAGTCAGTACAAAATCCAATACAAAATAATCCAACACCGATTTTACAAATTAAATTTGCAGCATTAACTGAATATGCTCAAAAACCTAAAAGAGGTTCGGAATTTTCCGCAGGAATTGATTTAAGAAGTGCATACGAATATCTTGTTCCTGCAAATGGAAATAAGTTAATTAAAACAGATTGGAAAATTCAATATCCAGATGGATATTTTGGAAAAATATGTTCAAGATCAGGATTATCGTTAAATCATAACCTTGAAGTAGGCGCAGGAATTGTTGACGCTTCTAATTTTTGTGTTATTTTAAATAACCTATCTACCAGAGATTATTATGTTGCTGCTGGAGATGTTATTGCAGAATTAAAATTAGGAAAGGAAAATTTGTTTACAGTACAATATATTTAA
>ANN28514-RA
ATGGCTCATGGGGAGCGTACTAGTTTCCTTGGTGTGATCCCTGGAACGATTCCCAGTCAAGGCCCCCCGCCCCCTCGCACGGCCTCTCCGAAACGCCGCCCGCGTCCGCGGGGCGTCCGGCAGCACCGCGCGCTGCGAGCGCCCGCCCCCCGCGAGATCGATGGCCGCACGGGCGCGTGCGCGCGCCTCCGCCCCCGCCGCCGCCAGCGCCGCCGCCGCCTCCGGAGCCGCGCTCCGCCGCCAGTGCGCGGCCGGCGACGATCCGTCGCTGCAGCATGCCGGCATGCCGCCGCCACCGCCGCCCCGCCGCCGTCGCCGTCGCTGACGCGCCGCCGCCGCCGTCGCCCGCCGGCTCCGCCGCCCGCCATGCCGCCGCCCCCGCCGCCGCCGCCGCCGGCGGCCCGCGCCCCGCTCGCCGCCCCGCGCGTCGGCGTCCTGCTGCTTCTGGCGACCGTCGTACTCCTTCCGAGCTGGGCCCTCACCGACGTCGACCCCGGGAGCAGCGTCCGCCACCGCCGCTCGCGCACGCACTTCTCCCGCCCCGCACGCCGGTCGGACTACCCCGCCGGCTGGGGGCCCGCGTCGCCGCCGCCCCCGCCGCAGCCGGACCCCTCCGGCGACTTCCTGGATTATGAGGAGCCGGCCGACCAGGCGTCGTCGGAGACCGCCGTCACCTCCTCCGCCCCCGACCTCAGCCCCGACGACGCGCCCGAGGGCGTGGACGGGCCGCGCCGGGCCGAGGAGGACATGCTCACCAAGTTTCTGAGGATCGTGGAGACGCAGCACCTGCTCGGGGACAACTGCACCGCCGGGACGGACCTCAACCTCGGGGAAGGCGTGGTGGACCGGTACGCGCAGGAGCGGTTCCGGGTGGAGGCCGAAGTGGCCGTGAGCCGCGCCAACATGCTCACCCGGTTGTGGAAGTACGCCGACCCCGACGTGATGCTCTCCGAGTACCTTCTGCACGCGTCCGTGTTTTCCATGGTGGAGTTCGACGACGATATTTTCGCGGCGGGAAACTGTTACGATCAGTTTCAGTACAAGGACTACTGGCTGTTCTGCCCGTACGCGTACCGCCTGCCCGAGGGCCCGATCCTCGTCAAGGATTTGGCGGTGGAGTACAAGTACCTCAGCAACACGTCGGAGTGGTTCTTCATCGCGAGGAAGAACGCGGAACGAGTGATACAGGAACACAACCAGTTCTCTCGCGAAGACCAGAATACTGTGTGGGGATGTCTTCGTGCTAACCACATGTATCCCTTAACCCAGCACCCGTGCAAGGTCGGGCCGCTGCTGGTAGGCCCCGGCCTGCAAGGGGCTGTCGTGCCAAGTACCGACTAG
>ANN29093-RA
ATGAATTTCATGCCTTCTACAAGAAAACACAATTTAGCTAGAACCAAAATTTCAAAGATTAATAGAGAGGCTCTTAAAACTGAAAAAAGGTTAGAATTTCAAGAAAGACTTAAAATACTAAGCAATTGGAATGATGTTACCAATAACCTTATTGAACTTGCCCAGGAAATTGCAACATTGAACTTTCATAGGAAACATGCATGGTGGAAAGAAGATTGTGAAAAAGCGATCAAAGATAGACTTTGTGCCTGGCACAAATGGAATGGAAATAAGACTCCAGAAAATCTAGGAGAAGTACAAAGGTTAAGAAAAATGGCTCACCAAACTTCACGGACCAGCTAG
>ANN28361-RA
ATGTCGACTAAGTGTGGACACAACTCATTCCATCATTCAAAACAAATTGAACTACCGGCACAACTGACTGTGCAAACTATCGGCAAAGTGGAATTGGAGCTCCTATCATATCCTCCTTACAAACCTGATTTTGCCTCTTCAGATTTTTATCTGTTTGGTCCCATGAAAGAAACTTTGTGTGATAGGATGATGGTGAGAGGTGATCGTGGGCTTTTTGATCCATTTGAACCAGGCTGGATCTGTGTTCCTTTAGTTGTAACTGCAATGGGCAAATCTCGTGGAGTGCGGTAG
>ANN27562-RA
ATGAGTATAACTGGAATATCCAATTTGCCAGACTGGAACGACATGGAATTATCAATGTATTTGCTAGATGAACTAGGTGGAAACTCATCTAGTACCAACCGGGATTACTTAGCCAACTTGATATCATGGTTGACTATTACTCCAAAATACACTGTTTATCGAGTGAATACATTAGCCCACAGAAGTGAGGAAGTTCAAGACATCATTTATACAGAACTTTCCAAGCAAGCTGCGTCTCGGGGATTAGAAGCTCCTTCTGTATTTATACACATTGCAATGCCTGAGGTAGTGCTAATGGATTCATGGGATGCAGCATCATTGAACTTGAGTTATCAAGAGAAAGAAGTTATTGTTGACATAGCATGTGGAATAGCAGTATTACGTGGTGCTCATGTGTTTGCACCTGGTATTAAAGGAATGAGTCGAGATACTGCTTCTGGAGATTACGTTAGTGTGTTTGCTGATGTTAAAAATAAATGTACTCGTGGATTAATATGTTCATTTACCGAGGAAAAGTTTTTTGTTGGAAACGGCATTGTGAGAATTGGAAGAAATGATCTTTTTGGCAAAGCTGCATTAGTAAAAGGAATTGCCATAGAAATGATTGATATTCGGAGCGGTATTCCATCTCTCCCTCTGAATTGCATCCCTGACTCGTATGCCATGCTACAAAACTTACCTTCTGTGCTCAGCTGCAGAACTTTAGCACCTTCTGCAGGTGAAACTGTTTTAGACATGTGTGCAGCTCCAGGAAATAAAACAACACATTTGGCAATGCTTATGAACAATAAGGGTACTGTAATAGCAATTGACAAAACTAGTTCCAAAGTGGATGCTATTAGAGATCGCTGTCAGCAGTTTGGAATCAGCTGTGTTAAATATTTTGTGTTTGATTCCACCAAGGCTGTGTTGGAAGTGAAGGAACCAGAAGATGGGACAGTAAAACTTCAGGATTTTCATCAGAACAAAGTTACAGAAGACCTTTCTAAATGTACTGAAAATATTATTGAAATGAAGCCTCCTTTTCCTCCTGAAACATTTGATAAAATCTTGCTTGATGCTCCTTGTAGTGCAATGGGTCAACGACCTCAAATTATTAGTTCTATTTCTCTGAAACAATTAAAATCGTACCCACCACTGCAGCGCAAACTCTTTCAAGCAGTAAGTATCATGATTTCCCTCATTCATTTATATGGAGATGTTTTTATAATCATACATATAATGAGATTATTGAAATAGGTAATTTTCTAATGTTTCACTCAACTTTGTAAGCAAGCTTTCAGCGAAAAGTAGATGCTTGGCTAGATTAGTCAAAAAACAA
>ANN27648-RA
ATGAGTGATACAGCTGGAAATATGTTTTGTGTGGCGGCATGGCCGGTGGCACAGAAGTGCTCATCACATTCCACCGACTACAATGTAATGAAATTTGTTAAAAAGCCATCTCCATTAGGCGATAAAAAGAATACAGTGGTGTGTTTGATTGTTTTAGGAAGACTACAAAGCAGTATGGCTTCTTCGGGCTGCTACCGTGGAATGAGTGCTTTACTTTATGGCAGCATACCAACAACAGCATGGATGAAAACAAATTTTGTCAACGTACAACAGCTTCTTGTGTGGTTTGCCAGTGGCATAATAGAATCCATTGTTTGTCACAACACCGATGGAAACCTAAAGGTGAAGCTTATAAATGATCGACGTAGTGAGAAACCGCGTTTCACGGATTTTTTCACGCTGCCCGTGATTTCGAGGAATTTACATGGGCCTTACACCCACGCTACTCCGACAATGCTCAAATCATGCAATCCGTTTTCCAGTAATGGAGACATTCAAGAATACTATAAAGGCGACGACCCAACACGGAAGCCACCGAAATGGCTAGTGGCTGTTGTTGGATTGATAGCAGGTGGCAGTGCGGTGTTGGTCAATACACCAGTTGATACTTTAAAAACGCGCATGCAAGGTCTAGAAGCAGCTAAATATGAAAATATATTAGATTGTGCATTGAAAATATATCGTAACGAAGGAGTGTTGGCGTTTTATAAAGGCATGATACCAAGATTCGTACGACACTTAATTGAAGAAGTATTAAAGTCTGCGCGTTTTATAAAAGCACGTCTAATCCTAGCGTACAACCAGGTATCCTGGGTTGCCTCGCCTTCTCACATAAGCTCGCTTTCAAAAAGATGTTCGGAAGCTACCCAGTGTGACCTGCTTGAACCCTATGCAGAAGAATTGTCCTGGCCACGCCCTAGTGAATGCCAATCAGGGACTTTCCCCACTTGCATGGGCTTCTACACATGA
>ANN27824-RA
ATGAGTGGAAAATCAGTTCCTGGGCAAAACATGTGTAACAGAGCAGATTGGGAGTGTGCAGATTGGGCGCGTGTCGGCAGCGCGAGCAGCCATGAAGAGGGCGGGGCCGGCGCCCAGCGCCAGTGGGGCCTCCGCAGGGGGGCTCCGCGCGGCGAGCAACACCTCCCGGAGGACGTCCTGCTCGCCATCTTCCGCCTGCTCCTGGAGCAGGACCTATGCCGCGTGGCTCAGGTGTGCAGGCGCTTTCGGGACCTCGCGGACGACCCGGCGCTGTGGCGGAGGCTGTACAAGCAGGTCTTCCAATACGACCGCCCGCTGCTCCACCCCCGGCCCTGCGCCTTCCAATTCCAGAGCCTGGAGGGTGGCGAGGGCGACAACCCGTGGAAGGAGAGCTTCCGGCAGCTGGACCATGGGGTCCACGTGCGGCCCTCCCACCAAGGAAGCGAATGTCGCGGTCTGCAAACTGGTCGCGGTGCTCTCGTCTTCGTGCATGCTGGTTCCTACCACGAAGAGATCTTAATCGATTTCAATGTGGCCCTTATCGGTGCTGCTGCTAAAGAAGTGAATTCATCTGTGGTCTTAGAGGGCAAGTCTGCAAGTACCGTAACAATTATGGAGGATGCAAGCATTTGGGTAAAAAACGGGGCAAACCCAACGTTTCGCCGAACTGTCGTCCATAATGGAGAAGAGATTGGTATTAAAGTGTCTGGCAGAGCAAGGGGCGTGTTCACGGAAGTCGAAGTCTACAAAATGCGTGTGACTGCTTTCGAAGTGGCAGGTGGAGCTACTCCTGTTGTGGTGAAGAGCGTGCTGTCAGGGAAGGTGAGCTGCGTTTATATCCATCAAGAAGCTTCTGGTTTATTTACAGATAACAAACTATATTCGAGTGATTCTCCTGCCGTTTACATTTCCACTGGTTGTGACCCAATTATCACACGAAATAAAATAGAAAACAGTCAAACCGGTGTATATGTTGCTGAAGGCGGAAAAGGTGTAATTGAAGATAATGAAATTATCGGCTGCTCATTGACGGGGATTCAAATCATGAACAGCAACCCAATTATTCGGAAGAATAAGATCCTTCGTGGAAAACAGTTGGGGATCTTTATCGGGAACCAAAGCCTAGGTGTGGTTGAGGAAAATGAAATTGCCTCTAATGCAACAGACTGA
>ANN27823-RA
ATGGTATCATCTGGCAGTGACCCACTCATTCATAGAAACAAAATATGGGGTGGTGGAAGAGGAGGAAGTTTAATAATCAATCATGGCAAGGGACATGTAGAAGGCAATGAGATATTTGACCATGCCGAGGTTGGGGTGGATATCGTGGAGAATTCCTCGTCTATTTTGCATGGTAATAAAATATATGATAGCGGAAGGTATGGAGTTCGCATTTTTCGTAATGCCAAGGGCATCTTGACTGACAATGTCATTTGGAGAACTTCAGAGTGTTGCGTGCTCATATGTAAACAAGGTCACGGTGTTTTGAAACGGAATCGTATATTGACTGATGTTGGGAAGGATGTAGTGTTAGAAGACAATGCAACTGCAGATTTGGATAAAAACGAGAGATTCAGAACAGAATTTCAAGCCCAGTGTCTCATTTCTGGTGCTCAGCCCACTTCAGAAGAAAATCGATTTTCTGAACAGGAAAACCATTAA
>ANN28292-RA
ATGCCAAGGTGGAGGAGGTTGTGGGAACAAGGAACGGAGTCACATAATGAAATATTACATACTTACATCGGAAAGGACAAAGATAGACCTAAGGACATTGGATTGGGGGAAAATGTTGAAAGAAAACTGGTTAGTAACCTTCTTCCTGCGCCTTACAAAATATATGCGGTTAGTTTTTTCTCAACCTTTGGTTTGGCTAATAAACTGAAGGACTGGTTACTCGGGTACACTGGAACGATAATGGCCATCAGAATTGGAAAGTGTTCTCTGATTGATAAAGAAATAATGGAGAAAATAGCGAGAGGCGCAAAATTGTGCGAGATACCTGCAAAAACTATGCCTACTACTCTGGAGGAAGCCATAAGTCATCAAAACAATTACAGAACAGAACCATTCCATTTGGTTCGACTGCCTGGATTATTGGATAATAGATGTCGTAAAGCAAAACAATTGTGA
>ANN26843-RA
ATGCCACATGATGTGGTTTACTATGAAGCAGATGTCACCGTTCAACGCAACAAGCGATTGATTTGGAAATTGGACCAGAATATACCCATGCCAAGGGTTTGGGATGGATCGTATTACAACAACTTGTCACAATTAATCGGCGGCCAAAAGACGGTGAAACCATACTTTATCCACAAAGGCCAAGCAGATTTAATCCATTTTTTTGCTAAGCGTGATTACGATTTCATCGATGCAGCTGGTAATGATCTGGTTTGTTATGGATGCTGTTTCTCAATGATTGATATGAATACGCGGAAGTTAGCTCGAATTCCTAAAGACATGGCTGAAGCTTATCAACCAGAGCATGTTCGTAAAATACCACGTGCTCCTGAAGTCACGCCATTTGATGAACCCACAATAAGGAGAGTTGATATGTCTGTATTAGTATTAGGGGGAGCTGGCTACATTGGTTCTCATATGGTAGCTACGTTACTAGCTGATCATCGTGATGTTGTCGTTGTTGACAATTTGTTAACGGGGCATCGTGCTTCAGTACCTGAGGGGCAGCATTGTACTGAAGTGTTTGAAAAAGAAAATATTGAGCAAGTTGTCCACTTCGCAGCTTCTTCAATCGTACCGGAATCTGTTGAAAAGCCATTAAGTACTTTGATAACAACGTTACGCAAATTGTCTTCTCATCAACAGCATGCAACGTATGGTGTGGCTAAGAAAATCCTATTCAAGGAAACGACAGCCACAAAATCCAATCAATCCTATACGCTACAAATGGAGCACATCATGAAGTGGGCTGACCAAGCATACGGACTAAAGTGGGTCGCATTACGTTACTTTAATGTGGCGGGTGCAAAGGCGGATGGCTCAATCGGTGAAGACCATCCAACTGAAACTCACTTGGTACCAATTATCTTGCAAACTGCTTTGGGTCAACGTGAGAAGATCATGATGTTTGGGATGATTATAATACACCAGATGGATTTAACGTTCCGCGACTATGTCCATGTAATGGACTTTGGCAGATGCTCATGTATTAGCTTTGGATTACCTAGCTAG
>ANN26842-RA
ATGAATCAAATCAGTTTAACTTTGGGATCTGCTAATGGATTCTCAGTTAAGCAAATGGTTGAGGCTGCGCGTGAAGCAACCGGCCAACCTATTCCTGCTGAAATAGGTCCTCGTCGTGCAGGTGATCCTGATTCATTGGTTGCCTCATCAGACAAGGCACGTGAAATCCTTGGTTGGACACCAAAGTATGACGATGTGAAGGAAATTATTAGTACCGCTTGGAACTGGCATCAAACCCATCCAAATGGTTATGGTGATCGCGTTGCACTATTTGAAAATAATCACTTGATTGATCAACGTGAAACCAATGTTCGTCGTAATCACTCGACACAACTAGTACCATTCATTGATGAGTTGATTAAGCAAGCAAATTGGACACCACAAGATTTGGATAGCGTCATCGTATTTCAAGTTGGCACTGTTAGCTACGAACGTGACAGATACGATGCAATTATCGTGCCAATTATGGATGCCCGCAATCAAAATATTTATGCTGCACAATATCAGTGGAAATCAGGGCACCTGGTTGTCCGTCAATCTGATCAGCATATGAATATTGATAAATTGCATCTTGCGTTAGATACACTTAGTCAACCAATTATTTTTGTTGGTGAGTGGCAACGTTTTGAAGAACAACTTCGTGAGCTGTTTCCTACAGCAAACTTTGCGCAAGATAATTTACCACATGCAGCTAATATGATGAACCTTGACAGCAGATAG
>ANN26007-RA
ATGGCTCAAAACGTATCGCCGGATCTTCTACAAGCGCTATCTGAGATAATAGCCAGTGCCATTCGACAATCTACAGCCCCGACCCAAAACAACGCACCAACGTCATCGGCACAGCCCCGTCCCCCACAGTTCTCCATGCCAGCATACCGCGCCGCCGACGGAACAACGATAGCAGACTACTTTACACGGTTCACCTGGGCGTTGGAGCTGAGTAAAATTCCTGAAAATGAACACGCGCATTACGCACGTGTTTACATGGGGGCTGAACTCAACGACTCTCTAAAGACACTCGTGAGCCCGGAGAACCCGGAAAATCTAACTTACAGTGAGATCCAGTCGAAATTGACGGAACATTTCGACGTTGCGCGCAATAAATACGCAGAAAGCATAAAGTTTCAAAGCACCATGCAAAGAAGTGGAGAGTCAATCGCCAGCTTCTCTCTCAGATTAAGACAGGCGGCCACTTATTGTGAGTATGGCACATTTTTAGACCGAATACTGATTGAGCAATTAATTAAAGGACTTATATCGAGAGATATGTGCGACGAAATCATTGCTAAGAAACCGGAAAGCTTCACCGCTGCTTACGAGATAGCCCACGCACTCGAAGCCACTCGCAACACCGAAGTCAAAGCCGGAGACATAACCCCAAACCCCGATTCAACTCATCGGATTGGTTATGAGAAGCCTCCGTCAAGGAAGAGCAACAATCAACGGCCACCGACTCAGTCAACAAGCCGGCAACAGAGCGCAAACCAATCACGGCCACAAGGATGTCAGCAATCCAATCAGAGAGCAGCAGAGGATCAATCAACGTGCGCGGGGTGTGGTGGAGATCACGCTCGCAGGTTTTTTGATGGTGAATGTCGGAAATGTGGTAAAAAAGGCCACATTGCCAGAGTGTGCCGATACAAACCGAGACAGCGGAGGACTAACCAGGTAACTGAAGAGACCGAAGAAGAAGTACCAGCCGACTGCAGTGACACCGTATATTTCGGTAAGATTGAAATCATTGGAAAGGTTCGGTCTCCAGGATGGCAATTGATCGACGTCAATACAGAGGGAACCACCGTCAAGATGGAGCTCGACACTGGTGCCCCCTGTTCGATCATAAACAAGTCCAAGTTGAGTTTGATTAAACCAAAT
>ANN26006-RA
ATGTACTGGGAGACACGGCCTGACACCAACAATGCTTTGGTACAAAACGCAATGTCGAGGAACAGTTTTGATTGTCTCCACAGATTTTTTCACGTGAATGACAACAATACCATAGATAAGCATGATAGAATCTACAAAGTTAGGCCTCTCATCACGCATTTCAACAGCAAATTTCAGAAATTAATTTTACCTTTGGGGAAAATGTTTTCTTTAGACGAAGCTATGGAGCCATATTTTGGACACCACTCTATGAAACAATTTATTCGAGGGAAACCTATTCGGTATGGTTTCAAATTGTGGTGTCTCTGCGTCTCAAATGGCTATTTGATAAGATTTGAACCATACACAGGAGCCAGTGAAAGGGAACAAGGAAAATCTCTGGGAACATGTGTAACCGAAAGACTTTGCTTTGATTTTCTTCCATCCGGATCAACAGTATATATTGACAATTATTTCAACTCCCTTCCTCTGTTAAAATCATTGAGAGAATATGACATAAATTGTGTTGGCACAATTCGAAATGATAGAATAGAAAAAGCTCCTCTAAACGAAATGAAAAAGGATCCTCGAGGAGAATACCAAGTACTTCAAGACAGTGAGAATGCCGTAGTACTTGTCAGATGGCGTGACAATAATGTTGTTACTCTAGCAACAAACAAAAGCACTGATGATGTTTTTGGTTTGGGAAAATGCTTACGATGGAGCAGAAACCAAAGAAAGAAAATAAGTATACAACAGCCTACATTAGTTCGCGAATACAATAGAGGAATGGGAGGTGTTGACCTCTTTGATGGTTTACGAGCCCTCTACCGCATAAGAATTCGCTCAAAAAAATGGTACTGGCCACTTGTCAGATTTTGCATCAACGGGGCTGTTGTTAACAGTTGGCTATTGTACCGAAATATTGATAGCACTATTAGTCTTCTGGAATTTACAAGAAGAATTGTTCTTGCTATTCTGACATGCCCTAATATTGAGAAACCCCGGGGTGTACGTCCCAAAACATCAAGAAATGTACTTGATGAAATACGGTTTGATGGAAAAGATCATTTAGTTGATGAAGGACCTACTCAACGTAGATATGAAGATATGTGTTACGATTCATCAGTGTTAAATTTCAACACCTCTGAACCCAATGATGCTTCACCAGTTGGGGCCGATTTGTGCTCTACCCCAAGGAAATGTGCAAGACGCCGTTTGTTGCCCTCAGGTTCCAACTCAGGTGGTTTTGGGTTACGCTCTATCTGTATCACGAGAGAGAAATTCCTGACACCAAGATGCAGGAAGTTTGCCAAACCGTGTTTGTTGCTGCAAAGAAAGTATCGGAGGTTCCAGGGACGGGTACGATCTTTCCAGGAAAACCTGCAGGGCGCCATAACAGCATCAAACAGCCGTGAATTTATATGGCTTGAAAAACACCTAAGCCCCATTACGTACCAATTTGTCTTGTGCCAGCTCCGTAACCAGAAGAGACTGAAACGTGGGTGTCGGTTCACTTTTGATGAGAAAGTGTTATCGCTGAGCCTTCTGAAGTCCTGTGGCTCTGGGTACAGATTGCTGGCAAGATTATTTTCTTTGCCATCGGTTGTAACTTTGCGCCGCCTTTTGCAAAAAATTCCAATGGCTGCTGGCGTGAATGAACACTGGCTTAAAATGATGCAGCAGACAGTTAATAAAATGAAGGCCATGGATAGACAGTGCATTTTGATGTGGGATGAGGTAGCCATCCACCCTCAATTATCATATAATCGTGCAAAGGATTGTATGGATGGGCTTGAAGATTTTGGGATAACAAGAAATCCAAAAATTGCTACCATGGCGAATGTATTCCTCTTAAAAGATGTGTTTAGGCCTTGGGTGCAACCATTGTCATTCAGTTTTTCCCATGGTCCAACACCTTGCCTAGTCCTGGCAGACATGGTTGTAAAAATCATCAAGAAGTGTCAGGATTTGGGGTTGAAGGTCGTAGCTTCAATTTGTGACCAGGGCTCATCCAATCAAGCTGCAGTAAAGAAATTGCTGTCCGCCACCCACAGGGAGTGTTCTGGGGGAAATGTTCCTCTTGGGTATTTGGTCAATAGCCAAGAAATTGTACACTTGTTTGATTCCCCTCATTTATTTAAATGCTTACGAAACCAACTTCTCGAGAAAGACCTCCATTTCAAAAAGAAGGGTATGCCATCAAGATCGTCAGAAACAGCTGACCTACTCTTGTTTCTGAACAAACTATACGACTACATGAATGGAAGCAGGAAATTGGCTCCCCGAGGACGACCATACCAGGGTGCTGTAACTGCTTCCTCTCTTCATGAGAGATTGTGGCGGACTGCCATAAGGGTGATCAGTTCATTCTCTTTTTACTCCAAAAAGAGTCATGCTTTCTCCAAACCTCCTTGTGTGCAGAACTTGAATTTCTCGTTAAGAGGTTTGATCCAGTTGAAGAGGAACCTGTTGTCAACATCATGTACCTACTTTCTCACCAGGAAGTTCAACCAAGATATCCTGGAGAACTTCTTTGGCTCTATCAGAAGCCACGGGAGAAGGAACTTTAATCTTTCTGTCCCCCAATTTATAGACACCTTCAGAAGTTTGTGCATAAGGAGATTGACATCTTCCCATTCCGTGGGCTCCAACTGTGAGACAGAGATGTATCACGCGATTGACACTGAAGTCCTTTCCGAGAGTTTATTAAGGCAAAAGAGTATTACCCTGGGGCATTGA
>ANN26004-RA
ATGGATGAAGTAGTGTTTCGCACACTCAAGGAAAACTGGAAGAAACGTGTCCATAAGTGGCGCATTAATCGTTTGGATAACCCTGTCTTTAAAAAAAGGCAGAAGAAAAATTTTTCGAAACTGCTAAAAGAGGTAGTTGAGAAACATGTGACTCCTGCTATACTTGCCAACGGCTTCCGAAAGTGTGGGCATTATCCTTGTGAGCCGAGTGTACCGAAAATGGGTGGACATTGTGACAATTCGAACATGAAGAGCAGCAGTCAAGCAGACAATTTTCGTGCACGTGTGAAATACCTGAAGCAGGGATTCACATTTCTCAATTATATAGGGAAAGAAAAACTGCAATTACTTAAACTGTCGACCGGTCATTACGTCCTTGTGACCAATCACTATTTCTGTTCTGGACGAAAACAGAGTTAG
>ANN26005-RA
ATGTCTTCCGGATGCAACGCGGGAACGCAGAGGCCCGAGTATCTGCGAACGAGTGAAGAGATTTTGAATGCTCTCATTGACATTGATGAGTGTGATTCAAGTGTTGCAGAAGAAATTGATAATGCTGAAAGTTTGGAAATGGTTCTATTGCCTCCTGCGGATGGTGCAGATAGCGATCAAGATGATGCTCGCAGTGATGAAGAAGGAAACGTATCAACGTTTCAAGATATCGGAAAAGGAGTTTTACAACAACGAATGGAAGTGAGATGTGTGTCAGAGGGAAATAAGCATGATATAGATGTTGAACGCCTTGCAGGATCTAATAGAGAAGACTGTCGTAAAGGTGAAGGTTCACGAAAAAATAAAATAAAGCACGCACGGGCTAAAACATCTCGAATGTACACCCAAAAATTTTTAGATCCTACTATCACGTATTCGGAAACATCTGAAACAGTACCTTCTGTAATAGAAAAACTAAAGTATAACAAAGCAGCACCTATAGATTTATTTCGAAAAATTCTTGATGACGAAATTATTGAACATATTGTCAAAGAATCGGTAAAATATGCTGCCCAAAAAGGTTTCATTATACAGTTGTCTAATGAAGATACATTGCAATTTTGA
>ANN26003-RA
ATGAGCACGGATTGCAACTTTAAGAACGTCTCTGCCGAACAGAACAAGAATGAACACATTAGAGATGCATTCATTGATGATTGCTTGAAAAAAACGCTTGCCCTGGACGCTGTTTTCGACCAAGCTCGAGCATTAGAAATGGCTGAACACCATTCAGCATCTTATTCTGATTCCAATACTATCGCCTCTGCTAATTACGCTGATTATCCAGATTTAAAGACATCTACTACTACTACGGCGTTTTGTCAACAACTGTTAAGTTATTTTTGTGGAGGAAGCCGCCATCCCAGAACGTCGTCCCCTGCGAGAGCTGCTGAATGTAGGTCATGCGGTAAGAAAGGACATTATCAACGTGTGTGTAGGTCGAAATCGTCCAACCATCCTTTATCAAATTCAACCGCGACTACTGGAATGTTAGCATCCGTCACCCCTGCACTGCCAAACGGTCATCATGAATCAATAGTAATCAAAGTAAATGGAACGAAGTGGAACGCGTTAATAGATACAGGAAGTTCTCTTAGTTCTATTAACCATTCGTTTGTAAGGAAATGTGACATGAAGTTGCTACCATATTGTGGCAGAATTGCTATGGCAAATTCTTCTCCATCTACTGAAATAAAGGGACGTGAAGCCGATATAGAAATACTCATAGATTTTATTTACAACAGTACTCCAGTTCTAATAATGAAGAACCTTTCCTCAGATGCTGTAATCGGCCATGATATCCTGCAGTACTATTTTTCTGTGAACATAGCCTTTCAAGGTCCGCAGCCTCCTCTCGAGACCTGCAGTTTGGCTGTTGCTCAGGTACCTCCAAGTTTGCTTTTTGCTAACTTAACTTCTAAATGTGTTCCAATAGCTACCAAATCTAGGAGACATACTAACGAAAATAACCAATTTATAGACTCTGAGATTGAAAGGCTATTACATGAAGCAATAATAGAACCTAGCAATTCACCATGGCGCGCACAAGGTTTTGTTGTCAAGGGTAAAACAAGAGTGACTATAAATAAATTTACAGTACTAGATGCTAACCCTCATCCAAAGATTGAAGAAAAAATTGCTAAGGTTTCGACGAATAACGTATTCAGCACCCTATATCTCAAGAATGTCTATCATCAACTACCCATTCTGGAGTCGGAGAGAATAAAAACAGCTTTTGAAGCTTGCGGGAAACTCCACTATTTTCTACATGTTCCATTCACATTATCTATAAATATGAACGACTGCCTCTTGGAATTACTCTTTAATTTTTCTTGCGATTGGGCACTTGGGAGAAGTGGCTCGGGTTGGATGCAGTAG
>ANN26571-RA
ATGGTTAAAGAAATCAAGAAAAGCCCTTTCTTTTCTATTATGGCAGATGGAACCACAGATTCGACTGGTTGTGAACAGTTTTCTACTTGTTTACGTGTTGTAGATCCTGTAGATTTCAATATAAATGAGTTTTTCTTGGGTCTTTATTGTCTTCCTGATTCTAAAGCAGAGACTCTATACAATGCAATCAACGATCATTTAATTCGATTAAATTTAAATATTCATGATATGAGAGGTCATTGTTTTGATGGCGCTACAACAATGTCTGGTCATATAAGTGGAGTTCAAAAGCGCCCTTCAGCTGAAGAACCTAAGTCAATGTTTGTACATTGTGCTAATCATTCACTTGATTTGGTAATTCAAGAAGTAGCAAAAAGGTACGACCTCATTGCAGATAGTTTAATGCTAGTAAAAGTTGTTTCTAATGTAATATTGGAATCATCTAAGCGGAAAAATATCTACAGCGGAATTCCACCATGTACTGAGGATAGTATTTCGCGACTAGTCCCCCTTTGTCCGACTCGATGGTGCATTCGAGTTAAATCAATGAAAAGATTTCTTGATAATTATTTACGAGTCATGGAGACATTAAAAATTATATTAAGTGATGAGTCATGTGCACTTAGCATTGACAGAAAATCTGTTTTGAGAGGGTACCTTACATGTATGGGTAAATTTGAAATATTGCTATCGCTAAAACTAGCAATTTTAGTTTGTGAACCTGCTGAAATGTTGGCTAAAGCACTTCAGAGTGAAGACTTTACAGCAACCGGTGCAAAGCAAGCTGCTCAAATGTTGTGGAATACTTACAACAACATGAGTGAAGCTGACTACAACAAAGTATTGGAATGCTTACCGGACTTCGACGTTGGAACTTTGTATGCACATTTAAAATTACTACCTACTGTCATAAAAGACACTAATAATGTTAAACAATTTGCCGCTGCGTTCAAGCTGTTGCCGAATGAGTGTCGTCGAATGCTTTCAGAAGTTGAAAAGATTTTGCTACTAATCCTGACAGTTCCAGCTACTTCCACCTCATGTGAAAGATCCTTCAGTGCTCTTCGGCGTATATTAACATATCTGCGAGGAAATATGACGCAAAAGAGATTGACGAATCTTCTAATTCTTCATGTTCACCAAGAATTAACAAGGCAAATTGATTTAGATGAAGTTTTAGAAGAATTTATATCGCGAACACAGGAACGAAGAAAAATACTTGGTTAA
>ANN26570-RA
ATGCCAGACAAAACACTCGCTTTTCGCGGTGAAAATTGCCATGATGGTAAGAAGAACAAGGAGCGACTTACTGTTTTATTGTGCACAAACGATGATGGCAGCGAAAAATTGAAACCTTTGGTGATTGGAAAGCCCAGAAGTCTAAGAACAGCTCTGGTGAGGAAGGTCTTAAATGTTGTCGATCAGAGGAAGCCAGGTAGCCAGTTAAAGTTAAACATTTTACAAGCAATGAACTTAATTATGTATTTGTGGAGGGAAGTGGGTGGTGAAACAATAAAAAACTGTTTCAAGAAAGCTTGGTTGCAGGAGGTCGAGATGGTCGCTCCAGTGGAAGATGATGACAGTGACTTTCAAGAGTTCCATGAACTGGTACGGAATAGTTCGGTCACTTTTGAGGACTTCGTGATGGTGGACGACAGTGTGGCAACCACAGGAGTGCTGAGTATTGAGGAGTTGACTCCTAAGAGAAGTGAGGAAAATGGAAGTGAGAATGAAAGTGATAGTGAGTCAGAAGACATTCCTGTGCCCTCTTGTACCAAGGCAGCTGAAGCATTTGAAACCTTCAAAAAGTATATGATGGCCCAAAAACTTGAAGACACCATCCTTAACTCAACTTAA
>ANN26573-RA
ATGTTACCGTCCAAGAAGCCCTGGATTTTTGATGGGGGAGGTAATGTGCCTGAAACCGATATAGTGTACATTGCACCACCAGACCCAACAGTTCTAACGGACGAGGATTCGGGAGATGAAGATGGAGGTAATCCAGATAATTTAAATGCCCGACAACTTTGTGCTGAAGCGGAAGTGAGATTAGTTGACAAAGAAATTGAAACTGAACCAAGGAATTTTGACTACCTGAGTAGGAATAAGCAACATTGGATCAGTGGGGAACTTTCTTCAAATTTAGTCACACTACGCAATGATGATAATAAACATTGGGATCGAAGTCCAGTTCAACTTTTTGAGATGTTTTTTGATGATGAACTCGATACAACTATTAGTTGA
>ANN26572-RA
ATGCCTGCCAGGAAAGGAAATTTTCGTAATTACACACAGGAGGCAATGGAGAAAGCCATTCAAGATGTGAAAAATAACAGTACACCAGTTCGGACTGCAGCAAAGAAGTATGGAGTACCAAGGATTACTCTTAAGTATAAAGTGGAAGGAAAGTCATCTGTTGAACGAAGAATGGGACCTCAATCCATTTTAAGCAGGGAAGAAGGAATTGTTGCTGATTGGGTGCTGAAAATGGGAAGAGCTGGACATCCCGTAACTATCAGTCAACTTCAAGATAGTGTTCAAATTTTGATGAAGGACCTTAAGAGAGAGAATCCTTTCACAGACAATCGCCCAGGGAGAACATGGGTCCACGGTTTTCTGCGGAGAAATGACAATATTTCCAAACGAATAAGCCAAAACCTGACATTATCGCGGGCATTGGTGTCTCAGGAAAGTGTTACAAGCTGGTTTATGGAAGTGGAAAATTATTTGAAAGATAATGATCTTTTCCATGTGCGTATGGATCCTGCACGAGTGAATTCGGATGACAAGGAGTGTCTTACCGTGCTTCTTACTGGCAATGCGAATGGTAGTATTGTTACCCCTTTGATTATTTTTAAGTATGAACGACTGCCTCTTGAAATTACTCCGAATTTTCCTTGCGATCGGGCTCTTGGGAAAAGTGCCTCGGTTTACAGACGAGTCAGTTGTGATAAAAACGGAATTATTTTGGTGGCTCTGCGTGCAAATGCTACTTATATTCTCCAACCAATGGACGTAGCAGTGTTTCGCACACTCAAGGAAAACTGGAAGAAACGTGTCCATGAGTGGCGTATCAATCATTTGGACAACCCATTTTAA
>ANN28647-RA
ATGATGAGCCTGTTCTTGTTTGAAGATGATGAGGGAGCTGCCGTCACTGTGAACGGCGACCGGCACAGGAACATGCTTTCTGACTGGTTTTTCCAAGTTTTGGATGATATGGAAAATGACGATTTATGGTTTCAACGAGATGAAGCAACATTGTACGTGAACAAACCACGAACAATAATCGAATTGAAGAATGAAATGACAAGAATTATTAACGGCATCCCACCAGACGTTTGTGAACGCGTCAGCGCTAACTCCAATGAACGCATTGCTCGTTGCCGCGCGGCCTTGTGA
>ANN26817-RA
ATGAGTGGCTTGGCTCCCTCAACTGTTGTTGGAGCATCTGGTACATTGCTACCAGACAAGCGCTCTGACATAGCCTTTATCAAGCGCCAGAAGCTGACCTGTTGTCATAACAATGTTCCCCCTGTCCATGGTCGCAGTGGACCTGCTCTACATGTCCGCACTCGACTGAGCAATCATCAACGTAACCTCAGCTTAGATTTCAGATCCATGGGCATCCTGCTGCCTCCAGTTTCACAGGTAACCACAGCAACTACTCTAACTATGCATCATCGTAACCGCAGCCTGGATTCGGCGCTCCAGAGAATTCCTGAGGTTGACGTGACGCCCAGCCCTGAATGTGAGAGCAGCGAACGCACCTTGGCAGTGCCCCGAGCTGATGCTAGTGAAGAGGAGTCTTGTGCCAGTGGAACAGCACCATCACCTGGGACTCCTGCAGTTAAGGGGCCATTGGATCGAGAAGAAATCGCAAGTCTGGGTTCTGATGATTCAGGCATTTTGTGTGGCTCAGATAGTGGTCCAGCAGTGATGCAAATGCCGCAACACGTGAGTCAAGTGTGGAGCAGTTGCCTGGAACGAGTGTGCGCCAGCTACCTGAGGAGATCAGGCCCAAGGGGCAGGGGGAAGCATGGAAGTGGAGGAGGCAGCTCAGACTTCTGCTACTCCTTTGGAAGAGGGGAACAGCTGCACGGAAATAAAATTTTCAGCTTTCCAGATAATGATGTTGATTTTTATCTTCCTCAACTAGTGAGCATGTATATTCAAATGCATGACGTGGCTGAAGTGATCCATCCATATCTAATATACAGATGCCTCAAAACTGAAAGAACTCGTGCCAGTTCCATTGTTTCTATTGCTCCACCACCCCCGCCCCCGCCCCCACCACCTCCTCCACTGCCTCCACCCCAAATTCCCACACCCCCACCTCTTCCCTCTGGCCCACTTTCTCCAGTAAAAAGACTCATCAACGTTCACGTTCCGATGCTTCCGGCTTGTATCAGGGTCATAGAAGAATGTTATCTACAGATAAGAGCATGGTTTGCTGTGAGAATTATTGACTTTGCTGATGTTCATGTTGTGGTGGAAGGTGGAGACATAAGTGAGGCAAGAAGAGCAGGTTTGCATCTCTCATTGATGGGGGCTTTGTCATCAGCCAGATCGATAGGAGAATATCAATTTGGAGAAAATCAGCGGAACGGCTTAGGCGCTAGCATGGACCGCAGACCTTGA
>ANN26818-RA
ATAGCGGACGTACGTTTGAGTTTTGAAGAACGTAAGCAGGTTATTAAGTGGTACTGGAAGTTTGAGAATGTAAATGAAGTTCAAAGACAGTGGAGACGGGAGTATGATACAGAACCACCTTCAAGATTAACAATTACACGCATACGAGACAAATTCGAAGTTCATGGAACAGTGTGTGAGTGCATAAAGGTCATTCAGGTCGACCTCGAACAGCTACAAGTCATGAGTCATCAACGGCAGTCTTGGACCTGTTTTCAAACGCTCTCCTAACAAATCTTCAAGGCAAGGGGCACGTGAAAGTGATGAGATGGTGATACGTGAACCGGGATTTATGGGTAGCATCATTTGGTCGGATGAAGCCCAATTCAAACTTAATGGAACTGTCAATAGGCACAATTGTGTTTACTGGGGTGAAGAAAATCCTCACATTACAATTGAAAAAGCTGTAAATTTGCCTGGTGTAAATGTGTGGTGCGGTTTGTCTTCAAGGGGACTCATTGGACCTTTTCGATTTGAAGGCACTGTAACTGTATTAATTACCTTACATATGCTTGCTGATTCCATATTTCCTGCCATTCGTGCATTATACGAATCAGTGGTGACTCGTACTCAGAATTGTATTGATGCTGCAGGTCACCAATTTGAACAGTATTAA
>ANN27683-RA
ATGACGGACAATGCATCATCAGCTCATACCATGATCGGAGTCCCCGGACACGATGAAGCGGCATGTATGCCGCCGTTCACTAACGCGCCTGGTGGTTCACTTAGTTCAGTGTTTCCAGAAATTGTTATGCGTGTACTTGAAGAATCAACCCTCCCTTCTGTTAAATTGTTTCATTACAAAAGATATGTGGATGACCTATTAATTATAGTTGATGAAAATGACATTAAATTTGTTCAATATATATCAATATCAAACATGAAAATGGAAAAATATCAACAACTTGGTGCAGAAGAAATAATGCTGCTAATTGTATCCATAATTATTTACCTAAATATCCCATACAGCATTAGAGAGGCATTGTTTATGGCCTCTAATATATATGTGGCGGATATACATAAGTTAGACTTGTCTTCTACTATCCTCACATATGCTGATGACACCCAATTATTCTTACCATTCTCTCCAGTGAACATAAACCTTGCGCTGAGTATCCTCGAGGTGGACATCAAGAAAATATCAAAATGGTCAAATTTAAACGGTCTTGTTTTGAATCCGTCTAAAACTTCTTTCATAATTGTGGACCCTACTGATCGTCTTGGTGACACCAGAGGTATTTCAATTGATATCGATGGTACACGTGTACTAACTGTCGAGGCCGCACGTAATTTGGGTTTAATTCTTGACTCATCCTGGAAGTTTGATCGACATATATCTAAAAGCAAGGTGAGTTGTTTCCAACCCAATCAGTTCTATGTTCCAATGAAAAATCATGGTCCTATAGATCATAACATGTACTCAAGTGCTGAAGCCACAAAGACAGGTAGACACTCAATGATACCCTTAAGAAAAAAGATTCTATTCAACAAAAATATTTTAAATGTACGTACAGAATATCGAGTTTTGTTCAGAATGATAGCCACGGTACATGGCGGCGCAAATGATGATGAAGTATACGCTGCCGGCGGCGGGACGCTGGGGGTGATGCGGAGGGGAGGGAAGGGGAAAGATGACTGCATACAGGTGCTTATTCAGCCATGA
>ANN28594-RA
ATGAAGGCTAACATTCCGTGCAACCTCTCCACAGAGCAAAAACGGAATATAGCTCTGGAACTATTCCCACGCAGAAACGATGAGCTGAAGGGTAATCCACGGTGTGAAGATGTAAAGCCATTCACTCTCGAAGAAGTTAAGATGGCTACTCTAAGCATGAAGTCGGGAAAGGCCCCTGGATTGGATGGCATTCCGCCGGAAGCAATCAAGATTGCCGCAGAGGTAGTCCCGGATTTCGTGCTAGGGACAATGAATGAATTGTTAAGAACGCAAGACTTCCCACTTCACTGGAAAGTAGCGAAGATGAAGCATAAGGCTGGACAGAAAGAACATCTAGCAATGAATGCGGGCGTCCCACAGGATTCGATATTGCGTCCAACTCTGTGGAATGTGCCATACGACGGTGTACTCCGGATAGAGTTGATAAGTGGAGCGACGCTCATAGGATACGCTGACGATTTCGCACTAATTGTAACTGCGGAAGATGCTGATGAGCTAATGTTAAGAAGCAATGAATCACTGCGGCGTTTAGACACGTGGATGGTGCGCAATAAACTGGAACTGTCCCCACAGAAAATGAAGCTACTGTCCTGA
>ANN26643-RA
ATGTCGCAAGAAATCACTATACACAAAAGTCTGAATCATGAAAATATTGTTAAATTTCATAGTTTCTTTGAGGATAGCTTCAATATTTACATTGTGCTGGAGCTATGCAAAAAGCGGTCAATGATGGAATTGCAGAAGCGCCGTAAAACTATAACTGAGTATGAGTGCCGGTACTACATCTATCAAATTATTCAGGGTGTTAAATATTTGCATGATCATCGTATAATCCATCGCGATCTCAAATTAGGCAATCTTTTCTTGGATGATCTGCTGCATGTGAAGATTGGAGATTTTGGTCTTGCAACGCGGTTGAGTTCGAAGGAGAACGCAAAAAGACACTTTGTGGCACACCCAACTACATTGCACCTGAGATACTCAACAAAAAAGACATTTGGTCGATTGTTGCGTTATGTATACGCTATTAGTCGGACAACCCCTTTTGAGACCAAAACATTAAAGGAAACATACGAGAAAATAAAAAAGTGTCAATACAGAGTCCCTAGTTATCTGCGCAAATCCGCTGCAGATATGATTGGTTCTATGTTGCAATCTAATCCAGAATTGCGCCCAACCATTGGCAAACTGCTATCATTTGAGTTCCTCAGTTGTTCGCCAGTGCCAATGTCTTGCCCAGCTCTTGTTTGA
>ANN26642-RA
ATGTCAGAAGATGTCAGCGTCAGGAAAACCGCTGAAAATTCTCTTTTCGTTGAAAATGCTCCTTGTCGAAGGAGTGATCAGCTGCTGAAATTGAACGCAAAACTGTCCATCGCCTTGAAGGAAATATTGCAAGAAAATTTCGTAAAAGCTGAGTTCCCTATAGCAGTTTGTTTGGTTATATTTAGCGATTTTCTAGTTGAAATGTCAAATGATCATGCTTCATTGTTGTTGTCTTATATGTCTACAAAATCAAAGAAGCACAAACGGGACAAAGAACATAAGGATAAAGACAAGGCGAAGAAACGTCGAACCGAAATAGATGAAGATGCACTACGACATGGTGGATGGTGGTTGGCAAAGAGTACACCTGAAATAAGTGGTGCAATTGCTATAGAATTTGGGGAACGCTTCTATTTGAAAGCGCTAGATAATGGTCTGTTCACACTAGGTCCACCACACAACGAAGGCGACGGTCCGGAACCCGAAGAAATATTCACAGCTTTCCCTATAAATGACACAAAGATATCAATTAAATCTGGCTATGGAAAATATTTGAAAATCGAAAAGGATGGGATGGTTACAGGACGTTCAGAAGCTGTTGGTAGCATGGAGCAATGGGAACCCATTTTCAGCCGAAAGGGGGTGGTGCATGACAGAATTATCGAAAGTTGTTTTATAAATAAAAAAATAACCGTCGCCCCGCGGCAGTATGTTTATAAAAGCTCCTCAAAAAAAATTTGCCGTTCAGAGTCGTCTCAAAACGTGTGCCCCTCCATTTGTGGAACAAGATCAATACGCACACCAGATGAGGAGCTCGGGCAATAA
>ANN26641-RA
ATGTCCATCGATCCAGAAGATGATGCTTGCGTAGCACTGCGAAAGAAAGTGACTGAGCATGAAATTGTAAAATACGATGCAATGCGCAGCGCGAAGCCGAAGAGGATGAAGAACCAAAGGAAGAAAAGAAATTCAGGACAAGAAATTACGTATCAACAAAATGACGTCAAAGAACTTGAAGTAGCAAAGGAGCATGGTACTTTACATGAAGCTTTATGGATCGACGTAGCAAAATGA
>ANN25572-RA
ATGAGATGTCCTTCATCCTCAGTTGACGTACAATCATTTTGGGATGACGAGGAATCCCAAAATTGCTACCTTTGCCAAGATCTTTTATTGAAAGGAGTGTTCAGATCTTGGGTACATTCTTTGTCTTTGACATTTTCTCATAGCCCAACGTCTTCCCAAGTCCTGGCACACTTGATTACAAAAATTATCAAGAAGTGGCAAGATTTAGGATTGAAGGTTGTGGCGTCTGTTTGTGATCAAGGCCCAGGCAAACAGGCAGCAGTTAAGAAATTGCTTTTGGCCAGCCTTCTCTTGGAGAAGGATTTATATTTTGAGTTAAAGAAGGTGAAGGAGGTGGCAAAATGGGAGCATATCCTTCATTTTTATAATTTGGACACCATGCTCAACGCAAGGATTTACTCCAAGCTCACTGAACAACATGTCGTCTCAGGGAGAATTAATAAAATGAAGGTGTCCGTTGCTACGCAGGTCTTTAGCTACACTGTTGGCTCGTTAATGAAAGCAGGTATACCTGAGAAATCTTCCGAGACAGCTGACCTTGTTCTGTTCCTGAATAAATTGTTTGATTCAATGAACGGAAACAAGAAATTGGCTCCCAGAGAAAGATGGTACCAGGGAGCTGTGACTGCTTCTTCTCTTCACGAGAAACTAAGTCATGGGAGAAGAAATATTAATCCTTCAACTGACTTCGTTAATTCGTTTAAGAGTCTGTCGGTGAGGAGGTTGACATCTTCCCATTCGGTAGGCTATAACTACGAAAACGAAGTCTGCGATATGATGGACTTAGTTAAGTCCTTTTTAAATGAACAGGTTGGAGAGGAGACTCTTGAAGTGGTTTTGACTGAGGAAGAACTTTTCACATGTGAGTATCCACTTCCATCTTCTTCTATCACATACAAAAAAATGTATTATTAA
>ANN25570-RA
ATGGAGAACTTGAGGACGGCATTTAAGAGGGAAGAGAAGAAGGTAAGTCAACCTATCCGAAGCACTGGATCGGGGTCGGATGAAGTTTATGTACCCCGTCTGTGGTACTATGAACACATGAAGTTTTTGGGTGCAAGGAGTACAAACCACAGACAGGGTACAGACACTTTATCAGATGAAGATGGCCTTGAAAACAACTGTCGTCAGCCCAAGGCCCACTCAGCCCAAGGTTGCTAG
>ANN25571-RA
ATGAGGGTACTCAAGCTCCACCACCAACTACAAGGGCGTGCACTCCCTAGGGCAGATGATATACATTGGATCATTCATGTGGTGCAAACATTATATAATTTTAAATATAACGGAGAATTTGCTGGGTACATCAAAGAAATTAGTATGGACCCATTCTTTTGCATTTACTTCTCACCGCTGCAAATAACGCTTTTTAAAAGTTTCATAAACAAAATCATAGAATTGCAATTGACGCAACGGAGTGATTTTGAGAGAGAAACGTGTCGTATTACAAAACTTTTGCTCGAATACAAAGAGCAGGAAGAAGTGGGTTGTAATGCATTTACTGTGCCTTTAATAATTGACTGTGATATGTGCCACAAATTGAGACACAAATATCACAATATACTTGCAGAAAAAACAGGAATCTGCATGGCGCACTCCATCTTGGTCATTGGGTCATCAGCAAAAGCCGTCGCTATCTTTTGGAATGTGTATGGTTTGGAAACCGGTTACCGAAATATTTTGGCTAACATGATTGAAACATACAAAGAACTAAGTATGAAAATGCATTTCCTATTTTCCCTCCTAGATTATTTCCCAGAAAATACAGGATTTTTGAGTGGAGATCAAGGCCCCTACACACGTACCAATTTGTCGGGCCGACCGGCCAGTCGATCCAACAAATTATATCGTGTGGAGGCCAGTCGTCCAACAGAAAATTTGGTCGGGCGGTTGGTCGGCTCCGACAACCCGACAGCCGATTCCCCCACCACACAGCCCGATCAGAGCCCGACAAATTGTGGCGTGTGTAGCGTGGTTGGGCCAACTGCCGACGACAGCGCTCGAATTAGGTTAGGAACCATGGAAAACCAGCAGGAAAGAGCTGTTATTGCGGAGTTCCTGAAGCAATATGGGGCTTATGATTGTGGGACACTATGA
>ANN25569-RA
ATGTCGCTTTCTAAGTACCAGAAAATAGGACTGGGTGTAGCCGTGTTGGCTTTAACCGCAGAGGAAGCTGACGAACCTAGTAAGAGAAAAGTTTGGTGCAAAAGGAACTGGCTATTACAGAGACGAACATTTTCTCACATCAACCTGGTTAGAGAACTAGATTCTCTTGATTTCAAAAAACTTCATGAGAATGGACGAATCAAAAAGGACACTGTGATGAGAATAGCTGTGAGTGCAGAAGAGCGGCTTATTGCAACACTGAGGTTTTTGGCAAAAGGCAAAGAATACGAGGATCTAAAATTTGATACCGCAATATCACCACAGCTTCTCTCAAAAATCATTCCTGAAACCTGCGGAGCAATTTTCAAGTGTCTCAGGAAATACATTAAACTAAATAAACCCATACCGTCATCTGAAGGAGAATGGCTGAAAATTGCTGAAGAGTTTGAGAAAAAATGGAACTTTAGTCATTGTGTGGGAGCCATGGATGGCAAACATTATTGTGCTTTTCGCAATAGTGCCACGTCACTCGCGGTCTCCGCGAATGACAGTGAAGGTGGGTCGCCTTACCTTCCAGCTAGCTCAGGTGGCAGAAAGGTGGCCTGA
>ANN26853-RA
ATGTGTGATAAACGCCAACGCCAAGGAAATTGGTCGGCGGAGGAAAAAGAAAGCCTTTTCGAGCTGATCAAAGCTCGGAAAGGCATTGTTGAGGCGAAGAGAGGTACCCTCCAAGAAAAACTTAAAAAAGATCGTGCGTGGGAAGAAATTTTTCAAGAATTTTCTTCCAAACACGGCCACGCACGAACTGAGGAGAAATTGAGGGAGCAATGGAAGCGAATGAAATCGCAAGCAAAGATGCGAATTAGTAAGTTTAAACAATACCAGCGGCAAACTGGTGGACAGCCACCAAACATTTCTGCAATTGAGCTGGACTGGCAGATATCCAGTGAACTGCCTTACGAGTTCACAATTGATGAGGCAGAATTTGAAGTTAATGGTGACGAACCAGAGAACGATGAAGGCAGCAACGTGGTTGTTATAACAAGTGTCCCTCTTGATGAAGTGGAAGAAGAGCATGAAAATAAGTAA
>ANN26852-RA
ATGCCTGGGCAACTATTTAGAAGACAGCAGCCAATCACCCATCTGAATTTTCGTAGAGAATTAGTGCAGGTGTATCTCAAAAAGTATTCTGTGCCACCAAAAGGACCAGGCAAAACACCTGCATTAATGAACAGTAATGACATACGTTTTGACCGTCTGGATCATTTGATTCAAAAAATTCCAGATGAGAAGAGAAGGAGATGTGCAGGTTCCAACTGCAGCACTAAAGCTCGAACACAGTGCAGAAAGTGTGATGTTGGCTTATGTGTAGACTGCTTCATTGAGTATCATACACGATAG
>ANN26854-RA
ATGCCGGAGCATTTCTCTTTCAATGAGAGTGTTACCATTGAACGATGTTTCGGGCAACTTAAACAACGCTTTCCAATTTTACCAAGCAGAGCGAGACTAGCTACAGAAAAGATACCATCTGTTGTTTTGTGCTGTTTTATTTTGCACAATGTAGCAAAATACTTACATGATGAGGATGAGGTTTGTCTTTTACTTGATGAGATATATGCAACACCAAAATTCTCATACAAAGGAGGTACCCTTGAAGGTAGGGCACTTAACAGTAATGATAATGCAACAACATTGCAAGTTTTTATGACTTCGTCACTATTGTCCAAAAATAAGGATGTTTTGTTTGATATTACTGTTACTGTGCTAAAAACTTTGAAAGATGTAGGTTATAATGTATTGTATTTAATAGCTGACAATAACAAAGTGAATAGAAATCTTTTTCAAACTCTTTCCAATAATGAACTTAAAGTTAGAGTTCCAAATCCTGTTGATGACAGTAGGCCATCGTTCTTGATATTTGATACAGTACACATTATAAAAAATGTGAGAAATAATTGGTTGAACCAAAAAGACTCTTGCCAAATGTTTTGTATACCGAATATTTTATATCCGGCAGGCCCTATACTAAAAGCTAGGTTGTCAGATTTAAAGAAACTTTATAAATTAGAAAAAAATTGTTGTGTAAAATTAGCACCTTCGTGTCAAAAGGCATTCTATCCCACCAATATAGAAAGGCAAAATGTTGGATTCGCTCTTAGAATATTTGATGATACGAATGTGGCAGCTTTTCAACAGTTATGTAAGAATCAAGGAGAATGTTTTCAGGGTACAATTTCATTTCTGACATTGTTTATCAAGTGGTGGAAAGTTGTCAATGGTAAACATCTTCTAAAAGGTAGGAATCGCAGAGATGAATTCTGTGATCCTATACACTCTGTGGATGATAAGAAAATTCAGTTTACGAATTATAGAATATATGTTTTGTTAGGAAAAATTCAAACTGATAGTTTGGAGGTTCGCTTTGGGCAATACAGACAGATAAATGGAGGAAATTATAATGTGTCTGTAAGACAAGTTTTGGAATCGGAAAGAAAGCTCAAAATTCAGAGCTTGTTAGAAATTAACTCTTTTATATGTAATAAAATTCCACTACAAGTATTTGTCGAATCATGCAGTTCTGCAATTAATAAAGAACAGTCTTCTGCAGAAATAATAGAAAGATTTGAAGATGTAATAGAAGAATCGTGCTACCTTGGAATAGATGAAAATTCTATGAGAGTTTTGATTATTGCTGGCTATGTTGGTAGCAAGGCTTCCTCAATACTACGCGATAATAATTGTTAA
>ANN29120-RA
ATGGTAAAGAATGGCAAGCTGGCGATGAGAGATGAGAGGAAACGATTCATGGAGAAACTAGGCGTAGAAAAGGAAGCAATAAAGAAATGGAGCATAGAAAAACGAGGCAGAGAGAAACGGATCGTAGAGAAACGGGGCAGAGAGACACGAGGCAGAGAGAGACAAGGCAGAGTGTATCGAGGCAGAGAGACACGAGGCAGAGAGACACAAGGCAGAGAGACACGAGGCATAGCGAATAAGGCAGAGACAAAAGAGTCACAGAGAACGAGGTACGGAGAAACGGGGCATGGGGAAAAGCTACACGGAGAAAAGGGGAATGGAGAACGGGGCACGCAGGAAAGGAGAGTGGAGAACCGCGGCATGAAGTAA
>ANN28096-RA
ATGTTCGACCTGAACGGCGACGGCGACGTGGACTCGGAGGAGTTCGAGAAGGTGGCCACGCTCATCCGCCAGCAGACGAGCATCGGCAGCCGCCACCGAGACCACGCCAACACCGGCAACACCTTCAAGGGAGTGAATTCTGCTCTCACAACATACTTTTTCGGACCAAATATGGATGAGAAGTTGACCATTGAGAAGTTCCTGGAATTTCAGCAGCAACTGCAAGGGAAATTCTTAGCCTTGAGGTTTTTCTTACGCAAAGGCCCTGATGAAAATGGTAATATTTCTGAAGCAGATTTCACTGAATTGTTGCTGGCATATGCTGGCTACCCACAAAAGAAGAAAACAAAAATGTTAAGACGTGTGAAGAAGAAGTTCAAGGAAAATGCTCGAGGAATAAGTCGGGAAGATTACTTGAAATTTTTTCATTTCTTGAACAACATTAATGATGTTGATACAGCTCTTACTTTCTATCACATTGCTGGAGCTTCAATTGATCAGGGTTTGTATAAAATTATTACTTATTTTTAT
>ANN29128-RA
ATGCCGCACAGCTTGCAGAGTTCCAAGACGTGTGTGGCCCAAACCATTGTCAAATTTCGTAAGGCAAACACAGTTGATGATGCACCGAAAAGTGGTCGACCTCGCAAGACATCACCAAGGCAAGACAGGCAGCTTGTTTTATGTAGCAAAAAGGCTAGAAATGCTATTTTATCCGATATTTTAAGAGATTGTAAAATACCAAATATCAGCATGATGACCGTTTCACGGCGATTGAATGAAATTGGAATGAAATCATACGTCGCCCGTAGAAAACCTCTTTTGACAAAAAAAAACAAAAAAAAACGACTGCAACGTTTAAAATGGTGTAAGGAAAGACTTGGATGGGACAAATCAGCTTGGCGTAGAGTTGCTTTCAGTGATGAAATTCGATTTGAGTTATTTCCAAGACGTAAAATCAGGATATGCCGCACAAGAACAGATAAATTTCGTACTGCCTGCATTGCTCCTGCAGTGCAACAGGGAGGTTGTGCCATCATGATATGGGGCGTCATCACATCTAAAGACCCTGGAAACTGTTCTGTTGTGGATGGCTCTGTGAACAGCACATCTTACTGCAGAATTCTGGAAGAAGTTATGTTGCCATCAGTTTCACAGCTCCTTGGGCCCAACTTCATCTTCCAGCATGGCAATGCACCTGCTCACATCTCGTGTAACAAGCATTTGGTTCCAGGAGAATTATGTCGAGGTCTTACCATGGCCTGCCAAAAGTCCGGACTTAAATCCTATAGAAAATTTATGGAATGCAATGGGATACAGACTGCTGAAAGAGAAGCCAACAAGAAAGGGAGAACTAAAACTACACGTTGTCAGACTTTGGAGGCAGATCACCTCTCAGCAATGTATTAA
>ANN28654-RA
ATGAAGTGCAACACATGCCAGGATGTAATGGATGGGGAAGAAATCAAGTGCAAAGGGTGTAAAGGTAACTACCATCATGGCTGCTCCATATCAGAAACCACGTGGAGAGCAAAATCTAAAGATATGAAAGCAGCATGGAGGTGCGTCGCGTGTAGGGACAAAAAGAAAGAGCAACCTAGGTCCCAACACGCTGTCAATAATAATATTAATACGGATTTAAACAGCATTGAAAAAGAACTGGAAGAATGTGAACCATCGGTGAAACAACTGTTACAGAATTTGCTACAATCTGTCCAATTCATGTCGGACAAATTCGACGAAATGTGCAACGAAGTGCAAAATCTTAAAAAAGTGTTAAGTAATAAAAACAGTCAACTAGAAGTATTGTCCAGTAAAGTTAACCTTGAACAACATAAAAGACGAAAGTTAGTAGAAATTCACGGCGTCGAGAATTTGAAGAATGTGAGCCCGGAGGAACAACTAGCGCAAATTCAAAACGTAATAGGAGTGAGTGATGTGTGTATTAAAAATGTGCAACGTATGAACACAAGTCGATCCACGATATTGCTAGTGAAAGTGCAGGACGAAAAAGAAAGAAATGACTTTATCGCCAAAGGCAAGTCGTGGTGGTATAATCTGTCTGTAGAGGAGAAGACCACAACAAGAAGACTGTTTTTCAATGAATCCCTAATTCCGGAGTATAGGGCTCTCTTCAGAGAAGCCAGAATTAAAGGGAAAACTGCAGGATTCAAGTATGTATGGGTTAAACATGGTAAAATTCTAATTAGGAAAGCTGATGAAAGTGTTCATTGTATAAATTCCTCTAGTGATCTAGAAAAGTTAATATAA
>ANN28764-RA
ATGGCTGGTAAAATGAAGAATCCTTATGATGTGAAAAAAGCTGAAGAAGCAATCAAGATGAGAGAATACTTAAGAGATAGATTTAGAGGTTGGGCAAACAAAAGAGTTGATGAGTATGATAAATACAAAAAACAGGAACAACCGATGATTGATGCAATTGGTAACCTTGGTGAAAGACTCGAAGGCAAACTAGATAAGGCTATTGAAATCAAAGTAAAGAACTTATTCCATTTAGAAAAAACTCAAAAAAGAGAAATGAAATACATAGCAAGTCAAATGGCTCATGATTACCAAGAAGATGAAGAACTTGGCGCAACTCCAAAACGAAAACCAACTTTTATAGGATTACGATTATTAAAATATCTAAACAACTGCAACGACAAAACTTTCGGCTTAAAATCAGAAGGTGCAGAAAAATATATTGGTGACGAACCTGTAGAATTTAGTACATTAACAATTGGTGGAAGACAATATGATCAGTTAAGTGTGCTAGGAAAAACATATGAAGCCACTGATGGGTTAATGAATCTTCTTACTCAAAAGGATATTACTATGGGGGATCTTGACTCAAAATTTGAAGAAGATGATTTGCAGAATTATGCTGAAATTTTACTTGGAACAAATGCAATATATACTAAAAAGGTAAACCGAATCAAGTAG
>ANN27039-RA
AGTTTGTTTTGTAATGAAATTATTTGTCATTTTCAGCTGGTCTGGATTGGTTTTCGTGGACATCATCCTCTGCTTCAATGTTGATGGCAGCTGAAAAGAAAATTCTTTCATGTCATGAAAACAACTTACAGGGGATGGTTTGTGGATATTGGTCCTGCTGTTGTTGGGCTTCTGACAAAGTTTGGACTATTTCCACTGAATGAAGAAGCTGAGAAGACACCAATTCTCTTACTTCATGGTTTAGGAGCAGGAGTTGCACTTGGTGCCTAACTTGATTCATTGGCCACTTCTCGCCCTGTGTATGCAATAGACATTCTTGGTTTTGGTCGTAGTTCACGTCCTGCATTTAGTTCAAATGCTACAGAAGCAGAGACTCAGTTGGTTAAATCTGTTGAAGAATGGAGAAGAGGAATGAACCGGACAAATTTATTCTTTTGGGACACAGCATGGGAGGCTTTTTAGCTGCATCTTATGCCATACAACATCCAGAAAGGGTTTAGCATCTCATCCTTGGCAGATCCTTGGGGATTTCCTGAGAACCTGAAAATGTCAATCAGAAATACATGTTCCATTGTGGCTTCGAGCTTTAGCATATGTCATCGGATGCGACCTGATATTGTTAGAAAGTTCTCTGGCATGTTGTTGATGATGTTTCTGTTATCCCAGAGTACATATATCAGTGCAATTCTCAAACTCCCATCTGGTGAATCTGCATTTCGTGCTATGAGTCTGGTTTTGGTTGGGCCAAGAATCCAATGTTGCACAGAATAGATCGTTTGCATGAAGATATACTATGACAATCTTATATGGCTCACGATCATGGGTTTGAAAATGATTCTGGTGATGTCATCCGTGAGAAGGCGAAGCAAATCATATGTAAATGTTCAAATAATTTCGGGAGCTGGTCATCATGTGTTATGCTGACAAGGCTGAGGTATTTAATACTCACGTAATGAGAGCCTGTACTCTCACTGATGAACTTGGAAAACCTAAAATTTTGCCTTCACCAGAGCAGTTAGCTCTCCCTTCTACAGATGATAGCACTGATGATCCAACGCTTCAAGCAGGTGAAA
>ANN28855-RA
ATGAAACAGGAAGCAGAAGTACTGATACATAAGGTAGAGAAAGCCAGAACAGCGAAAAAAGTAATGCTAAACAACTGGCAAAAGAGAACCCTACAAGAGTTAAAGGCGATATGTTTTGATTTGCAATTACCTACACCAATGTTAACAAGTAGTACAGTCTATTACCTTCGACAGTTATGGACATACAATTTCGCCATTCACGATCATGCTAACGACAGTTCTACAATGTATATGCGGCTTGAAGGAGAAGCCTCAAGAGGATCTCAAGAATTTGGGTATTGTTTAGTTACGAATGTACAGCAACTTCCTGCTTCTGCAAATCATCTAGTCGCTTTTAGTGATAATGCTGCAGGACAAAAATAA
>ANN29100-RA
ATGGATAAAAAACCAACAATTGCTATATTAAAAAATGAAATTGATAAATTAAAAAGTTCCTTTGATACGGAAAAAGATGAAAAAGATACTAAAATTAATCACATACTATCTGTAGTAGAAGGATTAAGCAAATCATTATCGTTATATATTGAGGACGAGGATAATAAAAGTGACAAGGAAACAACCAATGAAATTGACAAAAATACAAATTTAGAAGACAAAGTTAATTGTTTAGAAGAAGATGTTCAATATTTAAAAAATGAACTTAAAAAGAAAGATGCTGATTGGCAACAGAAATTGGATTTGATTGTACATCAATTTACAAAACAATATGATAGTTTAAAATCGTCGTCGTTTTCTCGGAGAGAAAACTCGGTTTCCCAGGAAACCTCAATTTCTCAGTCAGTACAAAATCCAATACAAAATAATCCAACACCGATTTTACAAATTAAATTTGCAGCATTAACTGAATATGCTCAAAAACCTAAAAGAGGTTCGGAATTTTCCGCAGGAATTGATTTAAGAAGTGCATACGAATATCTTGTTCCTGCAAATGGAAATAAGTTAATTAAAACAGATTGGAAAATTCAATATCCAGATGGATATTTTGGAAAAATATGTTCAAGATCAGGATTATCGTTAAATCATAACCTTGAAGTAGGCGCAGGAATTGTTGACGCTTCTAATTTTTGTGTTATTTTAAATAACCTATCTACCAGAGATTATTATGTTGCTGCTGGAGATGTTATTGCAGAATTAAAATTAGGAAAGGAAAATTTGTTTACAGTACAATATATTTAA
>ANN27887-RA
ATGGCCCATACGGATTACACCTATAGGCACAATCAAGTTGCAAATATTATCCACCAGAAACTGGCGGCGAAATCCAAACTACAAGAAACAACCTGTCCATATTACAAATATGTTCCCGATTCTGTACTTGAAAGTTCAAACTATAAGTTGTACTATGACAGAGAAATTATTACAGATAAAACCATTCATCACAACAGACCTGACATAACCTTCGTAGACAAACGGCAAAAGATTGGCTACCTGATTGACATCACTATTCCACAAACAGCAAATCTTCAAACAGCACACGCAGAAAAAATAACGAAGTACACAGAACTAGCAGCAGAAGTCAAGGCACTATGGCATCTTCAAAAAGTCCATATCATTCCTCTGTGTTCTGCTCGCTGTGGAAGAGGCCGACAAACCAGAGCAACAGCATGCATTGCTATACAGCGAGGCATTCTTCGAGTAGTTCCTGATGTCAGTTGTGCAGTTCTAATGAGACCAGAGCATGAACGATCTTGTGTTGGTCATGATTGCGGCCCAGATTGGTTTTCTGCTGAGTGGACAACATGCTCACGTGATTGTGGTGGTGGAATCCAAAGAAGAGATGTCAGATGTCTTGACCAGCACCAACGACCATCATCTGACTGTTCAGATGAAAGACGTCCTGCCACAAAGAGAACTTGTAATACTCATGAATGTGGTACTTCACAAAATGGTAATGGAAGTGGTACTACAGAAAATCGACTCAAAGATGATCCTATTCCTAGCAGAGATTCTGGAGATCTAGCAGTTTCAACTGATGACAAATCAGTTCATGATGATGAATGTGTAGACAAAATTGCCAACTGTCACCTGGTGGTTCAGGCTCGTCTATGCACATTATCGAAGCTGTATCGAACCAGCTGTTGCCATTCATGTCACAAGAAGTTGTAG
>ANN28294-RA
ATGAAGGTGAGGCCTGCTGTGCAAGTTTTTAGCAAGTCTGTGGCTGTAGCATTAGATTATTGTAATAATGTACTCCATATTAAGGAGTTTGAAGAATGTGAAGAAACTGTGAAATTTTTGAAGTATTTTGATAAAATATTTGATATTTTAAATTCTTCCACTATAGCTTATATTGACCAGCTCTCTGTCACAGAAAATATTTTTAATTCAATTCTGTATTCAAATAGGAAAGTTGGGTTTTTAGGATTTAAAGTATCTCTGCTGAGTATAAAAGGAATTTTTGAAAGTTATGTTGCTAATAATAAAATGAAGTACCTGTTAACATCACGTGGTGGGTGGAACAACAACCCAACATGTCGGCAGTTTAAATCTGCATTTAAGAGACTTGTGATTCGAAATGAGTTGAAGGAAAGCAATGCAGGAAATAGTGTTGTTCAAAACAATATAAATATGTTGTATGTAACCAGCACTTCGTCTGTTCGAAGCAATCAGTTTATTGATGCGAAGATG
>ANN28199-RA
ATGTCCTTTATTCATGCAGGTTTCTCTAATCCAAACTTTAACCATATCATGATTTTTAGAAGACAAACCTATGTAGCTCCGGGACATGAGGAACTACTCCCAGAGTCTTTTCAAGTAACATTGGATGGTTTATCTCATTGGATATACATCACACCTGATATCCCTACCTGCTTTCAGTGCAAGCTGCAAGGACATTTTGCAAAGAACTGCCCAAGTCTTAACTCTCCCCTGTCGCAAGTAGTTATCAGCCCAAAGGTAACAACCTCTCCCATCTCAGACATCGCCCTTCGCCCTTCTCTTGTCCCCCCCATTCCTGACGATAACTTGAATGAATTCCCTGAACTCCCAAGTGTTTCGCAATTAGTTCCATCACTTCAGTTCCATTTCCAATCACTTCAGTTCCTGAATCTAAGCCAAAGACGTCAAGAACGAAAAGGCCACTCTCTTGTAGCAGCTCTCAAGCAACGTCTCTCCCCGCTAGTGATCTCGTTACTGAAACGCCTTACCTATCTGATTCAGAGATATCCTTAG
>ANN28198-RA
ATGTGCAAGCAACCTGGAATATGTGGTGAGTCCCAAGATCTCTCAGATGTGGATGATGTTGATAATGATAATGATAATGATTCCATAAGTCCTCAAATCATCTTTCTAGACGATGATGTTATACAACTTCTTGTAACGGAAACTAATATATACGCCCATCAGTGTCTAAATAATAATTTAACTCCACACTCCAGAGAATTAAAATGGATTGATTGCACTCCTACAGAGATAAAAGAAAATTTCTAG
>ANN28236-RA
ATGAGTTCGAATGCTGGAAAAGAAACGAATAGATTTGCTTCGTACGTTAAATTGGCCAAAGCCAAAGAAGAATGCTATCCAAGGAACGTATTAGTTAGCAATGCAGAGGCTATAGTTCCTCTACAGACACTTTTGGATCACACTGCATCAAGATTCATGGAATTTATTAATAATGATAGTTTACCCAAACACCTTCTTGTATATTATAAATGGGGGTTTGATGGCAGTGCTGGTCAGAGACAATATAAACAGCACTACGAGAGGTCCGACGAATCTGTGTTCATAACTACTATTGTTCCTTTAAAAATTGTGCAAGCCAATACTCAATCAATTAGTATATGGAAGAATGAAACACCTTCGTCAACTAGATATTGTAGACCAATAAGAATTGCATTCGAGAAGGAATCTGTGAATGTTATTCAAACAGAGTACAACAGAGTCAAAGATGAAATAACAACTTTAATCCCTTCTAAAGTTAACGTGGGAAATAAGGAAATAATTTTTGAACATCGTTTATTCCTCCCAATGGTGGATGGAAAAGCTATAAATGCATTGACGAATAATCGAGCTTCCTCGAGATGTTACATTTGTCAAGCAGGTCAAAAAGATCTGAACAAATTACATGTATCCAAATCAGTCCGTAGATCTAATGAGGCTTGTTTTGAATATGGTATTTCCCCATTGCATTCAAGGATCAAATTTTTAGAATATATACTTCAAATTTCATAC
>ANN28935-RA
ATGGCCAATCCGGAAAAAATCCCAATCTTTCTAACTGAAGGAAACACATGTGTACTGTACAAGAAGGGATTACTATTCGAAGCCCGAAAACAATCGGCCACTCACATGTTTAACGGTGCTGGCTGTTTGGCATCATACGCCTCTCTTGGAAGACCTAACCAATTCGCAAAACTGATACACCACGAACTTGATAAGAAACATGGGCTGCTTGATACAACTACTCCACATTACAAATGTAGTCCAACTGCGGTACCGGAGACAAAGAAGCATGTGGTGTACTGGTGCCGATTTCCTATCACGTACAAAACAGTACATTATACCATTCCTGATATCCACCATACTGATAAAACAAACAAAACAGACTCTACAATTGATATCGCAATTCCTCTGATGATACACAATATCAGGAAAACAGAATTAGAGAAGATATAG
>ANN26899-RA
ATGGAGAATTTTCGAAGATTGCGGGAAATTCGTGATCGTGTAAACCGACGAAGATTACTGCATCCTCGCACGCGTACGCTGCGGGATCGCAGTAATCCTTTGGAGGAGTACAACGATCGCGAATTTCGTCGTAGATTTCGGTTTTCAAAAGAAACGGTAACCTATCTCGCAAGAGAATTAAAAGATAACCTTGCGAAAGACAGGCGCGGTTCAGGACCTGTGCACCTGCAGTTAATGATTGTACTTAGATTTTTCGCAACCAATGCCTTCAACATTGTGCTGGGCGACCTTGTCCATGTACATGAAAGTAAGGTGTGTCGTCTCATAAAATCTGTGTCGGAGGCAACTTGCCTTGTCCTGAAGACGAGGTATATTTTCTTCCCGCCCAGGCGAGAACACACAAGAATAAAAGCAGGATTTGCACAGTTATCCAGAGACAACTTTCCTGGCATTATTGGTGCGATTGATTGCACACACATAAAAATTGTGTGCCCGTCAAGGAATCTGGCTGAGAGATTTTATAATCGTAAATGTTGTTACTCCATTAACTGCCAGGTTGTTTGCGACCATGACATGAGGATAATCAACATCGTTGCAAGATGGTCTGGCTCTACTCATGACAGCCGCATTTTCCGCAACTCAACGATCAAAGAGGTGCTGGAAAGTGGTGCCTACAATGCCCACCTCATTGGCGACAGTGGGTATCCATGTACCCGCTACCTTCTGACCCCAGTTCTTCGTGAAAGGACTGCGGCAGAAGCTAGGTACAACGCAGCTCACAAACGAGCAAGAAACGTAATTGAGAGGGTGTTTGGAAGCTGGAAGAGGAGATTTCCATGCCTCCAAACCCCTCTCAGAGTGAAGCTAGTGACAGTGCAGAGAATAATTGTGGCAACTGCTATTCTCCACAATGTTGCTTTGGCAAGGAGGGAAGAAGAATTTAGAGACATTTTGGAGGAGGAGGAGGAAGAGGAGATTGTGGAAATAGCCAGGGATGAGGAGCAGGGGATGATTTGGAGAAGAAGAATTATCCAAACCCATTTTTCATAA
>ANN26900-RA
ATGTCTGAGACGCGGTCTGAAACCCACGGCCTGGAAGCGATGGCTCAAGCCACGGCGCGATTTGGGTTGCCAAGACGCTGTCTGGCCATGGCGCGGCCGCGCATCGTCTCAGGCCACCATCCGGATGAAATTTATTTGGCAACGCCGCGTTCTCGACCACGCAAGGCGCTAGTGTTTTGTTTCTCGGAAGCACGTGCTAATGTTTACATGAAAACCGCGTGGCTCGTTCCATTTGCTTGTGTGCAGTTGAGCAGTTCAGAAATGGCGCGTTACGTTTCTTCTGAAAGAGAGCTACTTGCAGAAATTTGTATAACGTATCCGGTCATTATGAATGCGGGATACAGTAGTACTATTTTGCAACAGAAGAACGATGCATGGAAGAAGATCTTAAGCGATTTCAATAATTCTAATGCTGGGAAAGTGCCCTACACGCATGAACAGATCACAGGACTATGGAGACGGTTAAAAGACGACGCGAAAAAAGCCATAGATAAGTTTAATAAGTTATCACAGAAGACTGGTGGCGGGCCTAGTAAGCCTACCTTCAAAAACAGGGCAATAGAAATTGTTGCAGGATTCCTGGGGAATTCGTTCGATCCTTTGAATGACCCGCATGATGATGATGAAGGTCCTAGTGAAGCAATAGAAAGAGAGGAAAGGCTGGAAGATTCAGAAGTGGAAGATTCAGAAATGCCTATCGTAGAAACACCACGAAGAAACAAGGCAAAGAGGAGGAAACAAGATGTCTTTGATAGCAGAATGCTGGAGCAGGCAGAAGAGGAGCGTGCAATGAGGTTGAAGGAGCATGAAGAGAGGATGGCCATTTTGAAGTTAGAGAAGGAGACTGCACGCTGGAACAATCTTCTTGCAAAAGCCAAGATGAGAGAGGCAGGTATCAGTTTAGATTAA
>ANN28883-RA
ATGACGAAGTGGTTCAAGAATGCCCCATCAAAAATTTCAAAAAAGAAGCCTCACAACATCGTCACGCACTTACCTGGAGTTAGAGGATTAGCAAAACAATCTAAATCAGTACTAGAATGTTGGAATTGCTTTTTTACTGAAGAAATGTTAGAAATGGTTGTTCAGGAAACCAACAGATTTATTGAATCTGACCGATTGTCGCAATTTGTTCCCAAAGAAACAGCAGATGTGCAGGAGACGTCTGTAGGAAAAAGAAGAAAATGTGAGCCTTGCAAAATGGATAAAGACAAGATTATCTAA
>ANN28517-RA
ATGAGGCATACTGGGTACCTGCTGGATCCGGCTATCGGCCTGTCGACGTACTTGTGCGTCGGCGGGGGTGCGGAGAATGCCACCATGAGAAGATTGCCAGAGCATATGAGGACCATCTGTTATCTTCTCTGGCAAAGGAACAATAATGCTCATAAAGATGCAGACTCAGTTATCCATGAAAGAATCAAAGGAGTACACAGCATAAACTACGAAGCCTTGCTGCAAACAAGTCAGAGAACAATACATCCATTGCCTCCTAAGAACCAACTACAAACTACTGGAACACTTTTCTGCAATAGAATTAGCCCCAAGATTTTTATTCTGGCCGATCAAGCTGGATTCAGATCTACTCGTAGCTGTGAAGGCCAA
>ANN29016-RA
ATGGCAACTTATACGCCCCCTAAAAAACTGGTCAATTTAATGGCTATGTTAAACAGAGACTGTACTACACTCACAGAATTTGTGGAACAGAACAGTCCTCTTTCCTCTCAAAGGTATCAAGAATTGCTAATTAGAAAAACTGCACTTGATACTACTTATTCTAAAATTAGTGATATCATGGAAGCTGTGGATCCAACATCCCAGTTTTTCAATGAACTTAACAATTCATTAAGCAAATATTATGAAGTCCACTCACTCATTGCTGTGGCAACATTTGATTATGACTTAAGACTGGCTGAAAACAATTCTGTTTCAGGTAAATCAAACTCTTCCAATGGTACTGGAAGAAGTTCAAAATCCAATATTAAATTACCTGAAATTAAGTTACCCACATTTGATGGTAACCAAGTCAATTGGTTAACATTCAAAAATCTCTTTGAAGGCCTTATATGCCAAAACGACATGCCTGATTCAACCAAATTTTATTATTTATCAGGATCTCTTGTCGGTCAAGCTAAAGATTTATTACATAACCTCCCAATAACTAATGATAACTTCACAGTTGCATGGGAGCTATTGAAACAAAGATACGACTCCCCAAGAGCCATTGTTTCTATTCACCTCAATTCCATTTTGAACCCACCTGAACTCACAAAAGGCTCCGCCACTTCTTTGCAAAACCTGATAGACTACTTCAGGTTACATGTTAATGCAATTAAGAGCATTAAGGCTCAAACTGACTTATCAGACCTCTTGCTCGTTGCACTCATTTCTAAATATCTGCCAACGGATATACTAAAACAATGGGAACTGTCTTTAAATGACAGTGATCTCCCCACTTTTGATTCTCTGCTTCAATATTTGGAATTGCACCAAAGAAGCTTGAGAGTTTTTGACAATTCAAATCAATCTCATTCTAAATCTCATAACAAACCCAATGCCTTCAAGACAGACAATGTCGCCAACATGGCAAAGAACAGAACACCAATTTGTCCAAAATGCAATTCTGAGCACTTAATTAAGCAGTGTCCTTCATTTTTAGAATTAACGCCTAAGGCTCGTTATGATTTCATCGTAAGGCATGGAAGGTGTTCTAAATGCTTTCATCCAAAGACCCATGGTCATTCTTGCACAATGAAATGTGCTATCTGTGCAAAGTCTCACCACAGACTTCTGCATTTCACTGACCACCCTCAATCTAATCAACAAACAGCATCAGCTGTTATGAGCAATGCTGCCAAATCAACTAATTCTATTCTTGTCCCCACAGCTGTGGTAAATTGTACTGCTAACAATGGCAGATCCAAACCATTTGTTGCACTTCTTGACACTGGAAGTAGTGTCAATCTCATTTCACAGAACGCAGTCAATGCATTAAAATTACCTACGGTAAAAAGGCCTGTGACGATTTCTGGTATTGGTCCAGAAGCTTTGACAAGCACCCACAGTGCCATTCTGACAGTTCGGCCATGCCATACGCTCAATGAGTGGTCATGCCAAATTACTTGTTCTATTCTAGACAACATTCCTAACCCACTGTCACACAATTTTAATTGTGACAACTGGAATCTACCTTCAAATTTAACTTATGCTGATCCTAATTTTGAACATAGCAAGCCCATCGATCTCTTACTTGGTGCAGATGTCTTCTTCGAAGTTTTACTCCCAGGAAAATTAAGCAGATCTGATGGTATCTATCCTGTCATACAGGAAACTAAGTTAGGTTGGATAGTTGCGGGTCGCACCCCACTTTCCATCTCTCCCTCACAAGCATTTTGTAATCTGATTCAGTCTCCCTTTGAGCTACCTGATCAGATTAGACATTTTTGGGAAATAGAAGAGATTTCACCTCTTAGGCCAATCCTACATGAGGAGGAAATTGTTGAATCACATTTTCGTGCTACGCATTACAGAGACGCCTCTGGCAGGTATACTGTAAAACTCCCTACTAACTCTAATTTAAATTCATTGGGCGATTCCAAACCTCAGGCAATTAAACGCTTTCTAGCAATTGAGAACAGACTTGAACGGGATCCCCAATTGAAGCAAGATTATCATAACTTCATTAACGAGTATATTCAATTAGGGCATATGCAAGCAGCACCCAGCTGCAGCAGTGCTACCAATTATTTCATTCCACATCATGCTGTCTTTAAGCCTACCAGTTCCACCACTAAAACCAGAGTTGTGTTTGATGCCTCAGCTAAAACCACCACTGGTGTTTCACTTAATGATGTATTATTAAATGGCAGCAAAATTCAGGACGATCTTTTTGATCTCCTACTTAGATTTAGAATTCACAAGATCGGTATTATTGCAGATCTCAAAATGATGTTTCGTCAAGTCAATGTACATCCCTCTGATTGGAACTTACAACGAGTTCTATGGAGAAGCTCATCTTCTCAACCTATTCAGGAATTCGTATTAACTACTGTCACATATGGGCTAAAACCAGCTACCTTCCTTGCTGTACGCACCCTGCATCAGCTGGCTACCGATGAAGCCTCTAAATTTCCAACTGGTTCACAAGTCTTAACATCCAGTTTTTACATTGATGATTTTTTGCATTCAGTTCCTGACTTGCGTACTGCTAAGCAAACAATTTCTGAATTAAACGATCTCCTGTCAAAGGGTGGTTTTCTGCTCCGTAAGTGGGCTTCAAATGACAAATCGGTCTTGTCAGACCTCCCAGATGACTTGTTGGCAACATCAAGCCACAAGATCTTCGAATCTAAGGATTCAGAATCAGTGCCTACTCTAGGTATCTCCTGGAATACTACGTCTGACATGTTCAATTTAATACTTTCAGACAAAATTAACTTCAACATGACTAAATTCACAAAACGAACTATGCTATCTGTAATATGTTCTCTATTTGATCCACTCGGATTATTAGCTCCCTCTATAATTGTATGTAAATTATTATTTCAGAAATTATGGGATTACTCACTAAGCTGGGACCAATCGCTTCCACTCAACATTGCCTCTCAATGGCAAGAAGTGTTCACATCATTAATTGATATTCCTACGATCAAGGTCCCACGATGCGTCCTACCATCTGAACATTCATTTATTGAATTTCATGGCTTCTCAGACAGCAGTCTAACAGCTTATGGAGCTGCAATTTATGTACGCTCTGCTGACAAACACGGTCATTATACCGTAAATCTTCTCTGTGCCAAGTCCAAGGTTGTACCTACTAGCATGAAATCCAAGGACAATGACACGTTAACAATTCCTCGCTTAGAATTGTGTGCTGCTGTACTCCTAACTAAGCTCATTACCAAAGTAATTAAGGTACTGTCTCATCAAATCACTCCTAGTGCCGTCCTCTTATGGACTGATTCCAAAATAGTTTTAGATTGGATTCGCTCACCACCTCTTAAGGGCAATGTGTTTGCACGCAATCGTGCCCAATTCATTAGAGAAAATGCTAACGGCTTCACGTGGTGCCATGTCCAATCTTCGCTCAATCCAGCAGACTTACTTTCGCGCGGCATTACGCCCAAGGACCTCTCAAATTCAGACATTTGGTGGCACGGTCCACATTTTCTAACTTGCCATTCTAATTTATGGCCTTATGACAACATTGTTACTATTAACAATCCCTCAGTACTAATTTGTAAGCCTCATGATTCATACCTCAATGAGAGAATCTGTTCTTACTACGGTTCCTTTCAGAAGGTGCTACGTGTGATGGCATATGTGCGTCGCTTCATTGCCTCACTCAAAACCGCCAAATCAAGTTCTGTTTCAAAATCAATTGATTCATCAAAATTTACAGAACCTCTTTCTGTTCATGAACTTACTGATGCTAAACTAGCGTGTGTTAAAATTGTACAACACCATGCTTTTCTTCCTGTTATCAAGGCACTCAGGAACGATTCAATTTGCCCTACTAACAGTGGATTACATTCACTCACTCCCTTTCTTGATGACAATGGCTGCCTGCGTGTAGGTGGCAGAATTACTGAAGCCGCACTACCATTTGATACGCTTCACCCACTAATATTACCTTCTCGTCATCACTTTACTAGTGCACTCATTTTTGATGCCCACATCAAACTGGCTCATGCCAACTTACAAATCTTAACTGTTCATTTACGCCAGACTTACTGGATCATTTCAATTCGTCGTACAATCAAATCCGTCATACGGAAGTGTATTGCATGCTTTCGGCATGCTCCCACTCCTGCACAACAGCTAATGGGAAACCTCCCAGCTATTCGTGTGAAACCAAATCCAACATTCGCCATTGTAGGAATCGATTATACAGGTTTCTTTTGGTTAAAACTTGGGATTCGTGGTAACTCCCGTGTAAAGGTTTACCTTGCACTATTTATCTGCATGGTCACCAAGGCAGTTCATATTGAAATTGTCTCCTCCTTAACCTCACAAGCCTTCATAATGGCATTAAGGCGTTTTGTCTCACGACGTGGGCTCCCTACCGTTATCCATTCAGACAATGCTACCACCTTCGTGGGAGCAAACAAGCGTTTAAACGCGCTTCATGAGTTATTTCAATCCCTAGCATTTCAAAGGGAAATAACCGAATTCTGCGCTAATTCTCACATTAGCTGGCACTTTATACCGCCCAGGTCTCCCCATGTTGGAGGCATTTGGGAATCAGGCATCAAAATTCTGAAACGCCACTTACTAAAGGAGTTAGGTGACGCCACTCTCTCTTATGAGGAACTCCTGACAGCTGTGACACATGTAGAAGCCATTCTCAATTCAAGGCCTCTCATACGTCCAACAGATGATCCATCTGAATTTAATTACCTTACACCTGGTCATTTTTTAATAGGTAGACCACTCATGGCATTACCTGACCCACGTGCACTGGATCAGCTACCATTACGGTCCCATTGGGATCATGTCCAGCTCGCACTCTCCTCCATTTGGCAAAAATGGACAAAAGAGTATTTACTCTCGTTACAGCAGCGCCTCAAATGGACCATTGCATCTCCCAACATAAAAGTTGACACTCCCGTTCTCTTAATAGACGACAACCTCCCACCTCTTCAGTGGAGGTTGGGTGTAATCACTCAACTTTTTCCTGCACGCGATGGACGTGTCAGAACTGTTGAGGTCAAAACGAAGGCTGGCTCCTTCCTCAGGCACATTAATCGCCTGTGCCCTCTCCCTATTCAGGAGTAA
>ANN28334-RA
ATGCCCCCGAAGGTCATCCGCAATGACGACTCCGACCTCCAGGCCAAAATCAAGGCTGAAGTTGATGCGGCCCTGGAACGGACTCTTCATTCGGAGATCTTCATGAAATCCCTCGCCTCCACTTTAACAGATATAGTAGCAAAGAAGTTGGAGGAATCAATGGCCTTCAATGAAAATCTTATTTTATCATTGCAGCAAAAAATTGAAGACCGGGATTGTGAGATTCGGAAGCTGAGAACCGAGCTGGGTCTGAAAACAGACCAGCTTGAAATGTACAGCAGAAGAAACTGCCTCCGTATTTTTGGCCTGGAAGAAAAGGAAGGGGAAAACACTGACGATATGGTCCTCAACGTCGCCAAAAAGATAAGTGTAGACTTGTCCTTAAATGACATTGATAGGAGCCATAGAGTCGGTCGCAAATTTGCTGGAAAAAACAGGCCAATTATAGTTAAGTTTGTTAGTTACAGGAAACGTCGAGAGGTCTTCCAGTCGAAGAGGCAGCTGAAAGGCCAAAAAATCACAATTCGCGAGGACCTCACCCGCCAGCGTTTGGACGTGCTGCACGCGGCGATCTCGCGGTTTCAGATGCGGAACGTCTGGACAGAAGACGGGCAAATTGTGGTTAACACAGGTACCGGACGCTTCCGCGTCCAAACAATGGCCGAGCTTAACTCTCTTCATTAG
>ANN28333-RA
ATGTACACGCGGCGGAATTCCTTGCGGATCTTCGGAGTGAAGGAGAAAGAAAATGAAGATCCAGATCAACTTGCGCTTGATGTAGCAAATCAGATAAGTGTCAATTTGAGCCGGAATGACATTGATAGATGTCACAGAGTGGGACCCAAGATCGCAGGAAGAACCAGACCGCTAATTGTCAAATTTATTAGTTACAGGAAGCGCCGCGAAGTCTTTCAGGAGAAAAGAAAACTTAAGGGCAGTGGTGTCACCATACGGGAAGACCTCACAAGATCCCGTTTGGAGGTTCTGAGAGCGGCCATAGATCGTTTCGGCCTGCGGAGCGTCTGGACGGAAGACGGTACAATAGTCGTCAAAACAGGTAGCGGGAAAGCCCGCGCGCAGACAACTGCCGACTTGCAGGCGATTTCCGCCAAAGTAGGAGCGCCCCCCACCCCCAGCCCCACAGCTTAA
>ANN28789-RA
ATGTATTGGAAGCCTTTTCCCTTTCATTATACTGATCGCCATCTGGATACTTATAATGCGCATGATGTCCCCGTAACGCGGGGGGCGGCGCAGGCGGCGGCATATTCAACGGGGCAAAGCCAAGGCGCAGATGTTCGACTAAGGACAGCCTTGTCAAGACTACATTCAAGGATGTGGCCGGGCTCGAAGAGGCCAAGGTTGAGTCGACTTCCTCAAGAAGCCGCAGGAAATATAAGGACCCTCGGGGGCAAAATACCAAAAGGGGCGTTGCTTGTAGGCCCTCCGGGAACAGGTAAGACTCTGCTTGCCAAGGCGGTGGCAGGGGAAGCCAACGTGCCTTTCTTCTCTATAAGCGGTTTCGGATTTCGTTGGAGATGTTTCGTAGGCGTGGGCGCTTCGCGCGTAAGGGACCTGTTCCGGGCAGGCAAAGGAAAAAGCGCCGTGCATCGTCTTTATCGACGAGATCGACGCCATCGGTCGCGCCAGGGGCAAAAACGTCGGTTATTCTTCGAACGACGAGCGGGAAAACACGCTGAAACCAGTTGCTTACCGAGATGGGACGGTTTCGGGACCAACTCGGGCGTTATAATACTCGCCGCCACTAACCGCGCCGATATACTCGACAAGGCGCTGATGCGTGCAGGACGGTTCGACAGGCAGATAGAAGTGGGCCTGCCCGACCTTAACGAACGCAGGGCGATATTCGACGTACACCTGAAGAACCTCAAGCTGGTGAAGGACCTCGACCGCGAGTTCCTCGCCAAGCAGACTCCCGGTTTCTCGGGGGCCGATATAGCCAACGTGTGCAACGAAGCGGCCCTGATAGCCGCCCGCAGAACAAAGCGCCGGTGGATAAGGACGACTTCCTTGACGCCATAG
>ANN27485-RA
ATGCACGGAATTCAAGAAGTCCACTGGGAGAGCAGATTTGGAGTTGAATCTTCGGAGCTCAGCCTACGACTGGAGAATTTTTCGACGGCGACTGCAGTATATGACGTACAAGTTGCAACGGATAAACGATTTGCTTTCTCTACGGACATGATAAGCAGGATGGAAAATAAAACTAACTTTCTCGAAAAAATTGTGTCCACTGATGAGGTTACGTTCCACGTCAGTGGTACCATTAACCGTGCGAATTTGGGGCACGTACCTACCTATGTTGTTCCTGTTTGTATTGACGAGGTGAAACCATACCTTGACCACCGCGATGTCCTGATCTAA
>ANN27486-RA
ATGTTTCAAGAACGTGTCAGAAAACATCCTTGGAAAAAAGGAGCTGAAAATTACAAGGAAATAGTGAATCAGATGATCAAAGCTTATCAAGAACTTGGCTGCAAAATGTCTTTAAGAGTACATTTCATGGCTTCTTATATCGACTTCTTCCAGAGAGTTTGCAGTCGGACCAACAGGAAGAGAGATTCACTAAAGATATATACACCATGGAAAAAAGTATTAATGTTCCACTTAAAATTAACGATTTTCGAGCAAATTATGGACTGTACAAACAGACTGTTACAAACTATACGTGGCATTGTAAATTCGAGTCAGGATGAAGTCAGCACAAGGAAGATACACGGGGCCGCATTGATCGAAATAATTCTGGATTTCCTGGGGAGCAGGGACTGGCGAGGTGTCGGACGAAAACTCGCCACAAAATTACGTGCGCGGGGTGTGGGGTGGGGGGTGGGCGGCGAGAGCGGAGCAGTTTGCCGCCGGGCGCCGACAGAGCGCACTCAGCCGCAGGCGACGAGCGCCAGTAATCGCCCGGCTGCTCCTGCCGCGCCAGTGGAAACCGCTGCATCTGCGTCTCCGCTCCCCTCCTTCCGGGTGCCCCGCAGGCGGCAGGGGAGGGTCGGAAGCCGACAGGAGCACGAGACAACCAGAGACAGCCGCAATTATGGTGTGAGTGTCATTAGTTCTAGTGCTGGCGCGACTTTCGGCAGCGACCAAAACGATTCAGAGGCAATCCAAGAGACTTGCTCGCTGTGTGCCTTGCTGCGGGACAGCAGCTGCACGCTGCTTGCTGGGCCGTTGCACGTCCTCAGGGCCATGAAACTCCCATGTAATGTGGTGGAGACCATTACAGTGGCGCCCTTCTCCTGTAGCATCTTCTTACGGGAACTAAAATTCGAACTGCTGCCACGAAACTTCAAATGTGCGTTGCTGCTGGTTGGGTTCGCCGAGACGCAAGCAGGCGCGTAA
>ANN28885-RA
ATGGCAGACAAATATAACAAAACTAGAAATCTCGAACAGATCTCGTCAGGTAGTGAGGAGGAAAGCGAAATTATCGAACAAACACCAGAACGACCTAGGGAGGAGGCCGAAGTACAGTTAGGCGAGGATAGGAATTTGCACTCAACGCCGAAACCTTCTCCGACGGAATCAGCATCTACTTCAGGAGATGGAGTTCCGACGGAAGCAGATATCCTTCGAGCTAATGATATGATGGCTAGACTTATGACGCAGTTCATGACTCAAATCGAACATAAACTCGATCTAAATGCCGCCCAATCAAATCAAATTAGAACTCAATTAGAAGAACAATTAGATGAACAAAATCAGCAAATTAGAACTCAATTAGATGAACAAAATCAGCAAATTAGAACTCAATTAGATGAACAAAATCAGCAAATTAGAACTCAATTAGAAGAACAGGAGGCGCAAGAGCAGGACGAGAAATTAACTCAAATTTCTAAAGAGCTTATTGAACGGACGGAGGCACTAGAATTAAAATTTACGCGATCATCTGAACAGTTGAAAGCCGAAATTAAGGAAGACCTTGATGCTCAAATTCAACAGCTCACTTCTAGTTTTAATTCAAAGACAGATTTAATTGAAACAAAAGTAACTCACGTTGAGGATAAAGTAGAGAAGACGATTGAAGAGCAAAACAGGGCTATTCAAACTATTGCAAATGATCAAGTAACGATTAGCCACAATATAACTCAAATTAAATCGTGCGTGCAAGAAAATAGTGCAAAAATTCAAGTTTTAAACCAGAACAACCAAGAAGTGGAGGCGAAAGTAGCAGATATGAGGGAGAGGATAGAAATTTGCCATCTTCTTCTGTTTGGCATCATTCGAGCACCATTTCTATTCCTCCTGGTTTAA
>ANN28452-RA
ATGAATTCCCCCCACTCGACCAAGGCAAGCCTGTTAAGAGAGCCTTATCACAGATCACAAGTGTTCCACCAAGAATCGAGTGAACTTCAGGAAGGACAATTTAACCATCCCCAAGGTAGAATTAAAGATGCGGCAAAACAAAATAAGAAAAAAGAAATGAAGGTCGCTAGGGAGAACCCCATTAGTAGTGGCAGCAATAAGAAGAGCATAGTGGAGCAACTAGCTCCAGTGAAAGAAAGAATAGAAGGGTCAAACAATGTACTCACGTACGATCAACTAAAAGACTTCCTGGAAAACACATACGGTAAAATCTACATACTTCAACGTGGCAGCGGAAACTCAACGTGCATCGACCTAAGTATCTGCAATCCAACTTTGGCGAGATATCTGAAATGGAATGTGATGGAGGACCTTCACAACAGTGATCATTACCCCATAACATTGACATATGAGAATTCTATTACTCCTGAGGATATCTATGTACCCAGATGGATATTTAAAAAGGCCAACTGGAAGTCGTACCAAGACATCATTGCAGTCAAAGTTCAGAAGCTAAAGAAATTAAACATCGACGATTCAGTACAAATAAATGACATTCTGAGCAACTTTACAGAACTTATACTGTCTACAGCAGAGGTTACTATACCCAAAACAAAAATACTAAAAAAACATAAAACAAATGAAAATCAATTCAGGTTTAAGTCAGCACGAGCCAGGGCTAGAAGAACCATAAAAGAATCCAAGAGGACCTGCTGGAAGGAATACATATCATCCTTAAACAGTAAACTGAACTACACGGAGGCATGGAAGCAAATCAACGCCATTGATGGAAAATACAGAACAAATTACCCGAAGTTTATACACATGCCAGATGGTCAAGTTATTGAAGACCCGTTCGACATTGCGAATAGCTTTGGAAAGTGTTTCGCCTCTAATTCTAGTGATAAGAACCTTGCAGATGGCTTCATGAAACATAAAGAAGAAACTGAGAGATCTCCCCTAAACCTTGAAGTAGAAGAAGATGAAATAGATGATTCTATACAACTGAATGCACCCATTACGTTTCGAGAACTTAAGGTCAATATACGTCAACTAAAAGACACCAGCGCCGGCCCCGACGGAATACCTAACATATTTATCCGTATGCTCCCTGAAGAAGCTATCAGTGTCCTTTTAGACATTTACAATTATTTATATCTAAACAATGTCTTTCCACAAAAATGGTCAGAAGCAGTTATTGTCCCAATTCACAAACTGGTAAGGACAAATTTTCAATAG
>ANN26058-RA
ATGTCCCCACGGCCACGGCTGCCACCACCCACTGTGCCCGCGTTGGTACTTCTGGACTCCACCGAGGACCCACGGCTGGATTTGGATGACGACGACCCTGAGGTCATCCCACTGGAGGCCACGCCCGGTAGAATCATCCCATCGGGCCTCATCACCTTGTCGGAAACGCCGGCAAGGCCCTCTCTGAGGCGCAATGGCCGCTCCAAGCCTCCTCCTGCTCGGGATCATGGGAGGTCGTCGTCGTGTCAAGCCCGGAAGTGGTCATCTCGTCCACCACCAGCAGTGGAAGAGGAGCCAGCGATTGCAACGGGACTCCGCCAGTCACCTGACGGCCCCGGACGAGAGCCTTCTCGTCACCAGATCTCAGGTCGTTTCAATTTTGCCCCTCAACAGGATAACTCCGTGGCGGGAACCCTTACTGCCGTCGGAATCAATCCGGACTCTATTCAATTGACTCCTTCCACGGACAACGAGGGCGGCTTTGTAACGGTGTCGGAAGCCTCATCCTCGGGTGGCACCCTCATCACCGTCGACGACATTGGAGGTGACCAGTCCGAGCGAGTGACCTTGGTCAGAGGCAGATGTAATTTCGCAGATTTGCCCAGGCTCCAGCCAAGGATTGCGGGGAGATTCCATCTCCAGTTGTGCTTCCCCTCTCCTAGGTTACCAAATGCCCGATTTGTGAATTCATGGTCACAGAAGGATCAGTTCAGGAGAGAAAAACTTTCCTGA
>ANN26060-RA
ATGTCCATCTTCAATGGCTGCGCCAAATTTCAAAGAATCCCCGCCTCCTGGAAAACATCGAAGACGATCCTGATACACAAGGACGGGCTGGAGGACCTTCCTTCTAACTGGCAACCGATCTCTCTATCGAACTCCATCGCCAAACTGTACGCCTCGTTGTGGGCCCGAAGAATTAACTCCTGGGCAGAGGAGCACGGAGATTCCGCCCCCACGACGGGGCTTACGAGAATAATTTTCTCGTTGAGACTGCTCGACGACACTAGGGCGAGGAGGTCGGACATCTGTATCGCCTTCCTAGACTTTTCCAACGCTTTCGGCTCCGTCTCTCACGAGGCGGTCCTGGAAGGCTTGGTGGCAACCGGAGCTGGGGCGAAGCTGTCTGCCGTTGTCAAGGACATTTACACTGACAACACCACCTGCCGCACTTCACAGGGCCTGTCCGCCACTGTGGGTTGCCGAAGAGGAGTCCGGCAGGGATGCCCGTTAAGCCCTACACTATTCAACTTGACATTGGACTCCATTCTTCGCTCCACCCTAGCACTATCGGACACTGAGATCCGGGGTGGCGCTTATGCAGACGACTGGTTGGCTGCGTCCTGCCCGGAAAGGCTCCAGGAGATGCTGGATCACCTAGCCGAACAAATTGCGAGGATTGGCATCTCAATTAACACCAGGAAGAGCCACACCCTCGCAATCCAACGAGGCACGACGAGGAATGTCCACTTGAGCGTCGGCACACATCTAAGAGCCATGAGAGACTCGGATACCTCCAGGTTTTTGGGGGAAGCCTGTAGGGTATTCGCTCCTCCCAAGTCTCGCAAAGGTGGAGACGTGTTGGAGCTAACTCGTAGAATCGCGGATTCCAACCTTGCGCCCGTGGCAGAAGCTGGACGCTCTGCTCTCATTCGTGCTGCCTAA
>ANN26059-RA
ATGCAAATTAGCATTCTATGCTCGGGCTGCAACCTCCCGGCTGCGAGGAAGGACCACAGGAGGACGTGTCGGGCGCTCAATGCTCGGCCACGCTGCCCCCCAATGGTCCCCGCCCCCCACCCCGAGGCCACCGAGCCCGTCTCGTGCCAACGAGCACCTTTTCCTCCCGGCACTCCAATCTGTGGAAATGCTGCTATTTCCATTTCCGGCAAAACAGGCGAACGCTCTGCCCCATCTGCCCTCCTGAACGTGCTCCCATTAGCAGTTCCCGAGGATCAACATCAGATGAACAGCCTCAAGCGGCACCTCTCCACGGCGCACGGACGCTCGCTGCCGATTCAGAAGACTTGTGCGGGCTGCCTTCAGACGGTGCGCAATTGGGGGCGGCGTAAGGTCGCGTGTAGATCTCTTGACATGCTAGAAGTCTCCGCGGATACTCAAGGCGGTCCGAAAAGGTTCCAGCAGCTATGCCTAAGAAACCCGCCTTCTGGCCTGAGGCAGGAGGAACCGCCCGGCCAACGCCGCCGTCACGACGGCGAAGATATCTTCAGTTTTGCCTGCTTTCTCCAATCCAACATTCCGGGACTGCTCCCGCCTGCTGCGGAGAGGCCGACGGTGGCGGAGAAATCGTTCTCCACCAAGGAGGTGGGTGAGCGCCTTCAAGCGGCTGCGAACTCGGCCCCTGGAGATGATCGTCTCACCTACGACATCTAG
>ANN26061-RA
ATGGGAAGGACCTGGACGAATTCATCAGGGCACTGGTTAAGGAAATCCTGGGTCTCCCGGAACAACGCATTCAACACCATATCTATACACGTCAAAGGCGCAGGCGGGGATTGGGCTCCCTCAGTTCGCCAGGAAGTTCATTTTGCCTTCCTGGAGGAGGCGTTCAAGTTACCTCCCCGGACCCAACGGTGCGGGCGCTCGCCTCTAGGTAGCTGCGACGCACAGCGGAGTCGCGCCTCGGTCGCGGGCGATGTCACGCCGGACGACGTGGCCGACTACTTGAGCAGCAGCGCGGCGGTCGCCACAGGTGATGAGGCGACCTATGGACGAGAACCAGTCGCGTCATGGCTATTCACGCCAACTGGGCGTTCGAACTACGGGACGGCAACCTCCATCCCTCCCTCATCGTCCACGGAAGATCGTGCTGCGGACGCTGAGGAGCGCCAACGCCGGGGCGCACTCCGAGGCTGGAAGCGCCAGCGCGACCAGGGAAGGGCGGCGCACGACCTTTCGCTGGCGGCGCGCGCTCCTCCCACTTCCTTCGCACAGGAGAACACCTTAGATGGAGCGACTATCGTTGGGTTCAGCGAGCTCGCCTGA
>ANN26062-RA
ATGCGCGCGGGCTTCCCCTGGGTAGGAGACCCCTCCGAAAACGGCTGCCGATTCGGCTCTGTAGACGGCCAAGATCGCCCCAGGAAGGAGACACAGGCGCATAAGAACTGGGGCCTAATTCGAAATCGGCACGATACCCTCGCAGCGCATTTAGGGGGCCGCCTGCGCCATGAATTGGCAGGTAATAGCAGAAGACCAGGTGTTTGGCAGCAGAGGCCAACGCCCCGACTTCGTCCATGGCCAACAGGCAAGGAT
>ANN27730-RA
ATGGGATTTTCATGGGAGATTACTGATAACCGTAGGGCTTTAGTAGAAAGAGCTGATATTGTTGCACAAAGAACTGAATATTTACGGCAGTATAAATCACTCAAGGATGAAAATTGTAATTTTATTTTCTTAGATGAAACTTGGTTTTTTTCGAAAGGTTATGCTTCCAGGAGTTGGCGAGATGCAAGTAGTTCAAGCTGTGTGAGGAAGAATCTGTGTGAAGGGGAACGATATATAGTCTTGCATGCAGGAGGTAAGAAGGGTTTTGTGACTGGTGCAGAATTAGTGTTTCCATCACAAAATAGTACAGAAGACTACCATGGTACGATGACTGGGGAGATGTTTGAGAATTGGATGGAGAATACCCTTCTGCCAAAACTTGAAGAAAAGTCGGTTATTGTACTAGATAATGCTTCTTATCATAGTGCTCATTTGGAGAGATTGCCTACAAAAAAGTGGACAAAAGCACAGCTGAAGACCTTTCTAGACAGCCATAATGTTCTGTATAGGGCTGATGCATTGCACAGAGAACTGTTTGCTTTAGCTTCATTGCACAAGCCTGAGAAGCAGTATCGTGTGGACAATATTATTAGAGCTGCTGGACATAAGGTGTTGCGACTACCACCTTATCATTGCCACTACAACCCAATAGAAATGGTGTGGAATGATTGCAAGAGGTACTACAAAACCCATATCGGAAAACAATTTGATCGCCCTCATGTGAGGAAAGTTTGGCAGGATGCCCTTCAACAAGTTACAGCTGAGAAAGGTGAATGGGACAGCATGGATGTGGAGCCCATGATCATAAATGTAGGAGAAGACAGTTCAAGTGATGAAGAGAATGAAGATGACAGTGAACCTCTAGCCTTCCCATTACCAGGACCATCGGGAGAGGGTTATGCTAGTACACGCCCCCGCACAGAGCAACAGCGAACGCCTGCTCGGTGCCGAGAAATTAGTTCCGCGCAAGCGTAA
>ANN26878-RA
ATGGAGTCTAGCCTGAACGCGCGTCAAAAGCAGAAATGTGTGACTGAATTTATCAGTTCCGAGGAAATCGCACGCATCGACATCACCAGTCACCTGCTGAACTTTTACGGGAAGGATACAGTGGATGTTACTACAGTGTGGCGACGATGGGTGGTGCGTTTCAGCGGTAGTGACAGCGACGTGAATGACAAACCACGTTGCTGTCATCCATGCTCAGCTGCCACACCACGGAATGATAGAGCGCCTCGTTCAGTTCTTCCGTGTGAATAG
>ANN26879-RA
ATGCCCAATAAGTGTTGTGTGCCGGGGTGCAAGAAAAATTATAAAAATGGTCCTCGGTTGAGTGTCTTTTCGTTCCCAAAGGACGTCGAGCTAAAAAGAAAATGGGTGAGAGCAATATATAGAAAAGATTTTGCACCCACAAAATACACAAAGGTTTGTGAACTACATTTTAAACAACATGATGTTGAAAGGAGTAGTTCAGCCTATGATGAGAAAACAGGGAAGCAAATTACTGCCCCACTGTCGTACCCCAGACTAGTTGATGGTGCTGTACCGTCTGTAATGCCTGGAAGACCAAAGTATTTGTCACGGCCTTCAACATCTGCTCGTGAAAGCCCCGATATGCGACGGATGCGTTTGGAGAACGAGTTTCTAAGAAATGCCATCGAGGAGAGCATCGTTACCTCTAAGACATATAATGAGAAAAATTCGTTTCTTAGTATTGAAGAATTGAAATCCAAAGTGTGTGACATAAGTTTACCTGCAGATTGGACGGTATTGGTGAAAGAAAATTATGTAAATTTTGTGTTAGTGAAAGGAAACCGTCAACCAAGAATGCTTTGTGCTATTAATGTTAGTGAAGAATTGATATTATCTGGTTTCATTGATGATACTGAAATACACTCGCTTCCATCTGGAAAACTACCAAGGAAGATCAATAAGATACATGACTTGGAGAATATTGTTAGTGAAATCGATGGAGCTTCCAGCAATAATTGTCACAATTTGTCCATAAAACATGTTATTGACTTGATCACAACTTTTCTTGATCATTTGGAAACAGTAATACCAGAGATGCACAGCCACATTGGATTTATGAAAGAACAAATATTATTGCTTCCACCACCTAAAACTAGTGCAAGATATTCATGGCAATTACTTATATTCTGTAGTCTGCTTCACTCGATATCACCTCATGGATATAAATATCTGAGATCATCTGGTAATTTGAGATTACCCAGTTCCTCTACTATTAGGCAAATTTGCAGCACGTTTTCCAGTAATCCGCATTTGGAACAAGACCCTTCTAAATTATTAAGCTACATTTCTTCTAAATTTAGTATGTTATCATCACAGGATAAGACAGTTCTGCTTCTAATTGATGAAATTCATTTGAAAGATAGTTTAGATTATAAAGGTGGATGTTTAGTTGGAAATGCGTTTAATAATGGAGAATGTGCAACTAGTGCATATGCTTTCATGGTTACTAGCATGATGTCAGAATATAAAGAAGTAGTCCACATTCTACCTGTGCGAACTATTACAGGTGAATTACTACATGGTATTTTGAAAAATATCATTATTGGACTAGAAAGAATTGGATTTGAGGTATTAGCAGTAGTGTCAGACAATCATGCCGCAAATAAGAAGGCGATGTCTTTATTTGCTGATCCACCTGCAGTGAAAACAAAGTATGGTCATCCAAATGATGAAACCAGAGTTTTGTTTTATGTATTAGACACAGTGCATATATTGAAGTGTATCCGCAATAATTGGCTGAACAAACCAAACCAGGAATTTCTGCATCCTGATTTCAATGATTCAACAGTGACTCATGTCGCATCCTTCTCTTCATTGAAAGAAATGCATTATTATGAAAAAAATAATATATTGCGGTATGGATTCAATTTGTCTTTAAAATCATTATATCCATCCTCTCTCGAGCATCAAAATGTCAAGCTCGCTTTAAGTATATTTAATACTAAAACTGCTGTCGCATTGAGGGAGTTAGGTTGCCTTAAACATTTTAGCCATTGGGAAAGCACGGCTAACTTTATAGAAATTATATGTAAGTGGTGGGATGTTGTGAATGTGAAAACTCCGTTAAAAGGACAAAGATTGAAAAATTCATTCCAACAACCCATAACACAACACTCGGTACACATAGCAGAATTTATTCATTGCTTTCTGAATTGGCTTTCTGAGTGGGAAAATGTGTGTAGTGAAGGAATGTTAACTAGAGAGACACATGGTGCATTGAAACACACCACAGAGGCATTACTGCAAATGGCTAAATATTGGGTGAATGAAAAACGTCACAGTTACTTTCTATGTGGTAAAGTTCAGACAGACAACTTAGAAGAAAGATTTGGAAAGTACCGGCAGTTGTCTGGAGCACAGTATCATGTGTCTGTTAGCGAAAGCACACTGAGAATTCAGAATGCTATGTCTCTGATTTTGAAATCTCACACTCTCGGTGAAGTTTCTGTGGATGCTTGTGTACTTGATGTGACTAATTTCATGTCTCAGGATGAAGGCCTACACAACACAGTGGTTCCAGATATTTTGAAAAATAATTGTGCTGTAGATGATGACGATATTGATGACATTCCAGAATCAACCTGGCCCATTTTAACATATATTGGGGGTTACAATGCTTATGCTGTAACAAAAAAAAATCAAATGTGGCTATTATATGATAAGTTGATTAATTCGAATAACAGAGGTAGTCTGTTTTACCCTCATAAAGATGTTATTTGTTGTGTATCTTATTTATATATTATTGTGCAAAAATTAATTTCAAAAGAAATAGAAAATGAGTTTTTGAAGGTTTCAAATCATAAGAATGTTGTAGTTTCTTTAGGAGTAATGAATATTCCAGACAATCTCTTTCAAGGTCATAGCTGTGAACATCATAACGTTAAGGACATTATTAAAAAAATTATGTATGTAACTGCCAACCTACTTTTAAATAATTATTCAAAAAGAAAATCTGACCATTTAAAACAAAAAACAATGTCAGAATATAAAAGACGCAAGCAAAAATAG
>ANN26880-RA
ATGCACCGATTTGTTCCCTGGCGTGTTTTGATACGAGTTTTGCCATCGGCAAATCTGGTCAGTTGTCTAAATGTGGAAGTTCACTCCCCAGATTTGGAATTTGGTATTTCAGTACTGCACACTTGGATTCGATGCTTTGAGTACCTGCTGCACATATCCTACAAAATTCCACTTAAATCATGGCGGGCACGAGGAGAAGCCAAGCTGATAGACTGA
>ANN25564-RA
ATGAAGAACACTCAGAACATGATGACAAGGAGCAAGGCAGGACGGCCTAGGGCGCCGTTAACGCCATTATTTTCTTCCACCCCCGCTCCAAAACGATCCAGACATTCTTTGGAACTTCCACGACTCGCCCTACTACTTCTTTCGAATCTCTCCGCCCGTCCCGTGTCCTTCACGGTGCCGGTGGGCGACCCGCCGGTCGTCCAGCTGGACGACACGGACCCTCTACGCGCCATCTCCCCGGAGCGCGACGCTGCGCGCGCCTCCCTAGAGCCCCTGGAGGAGCAATCGCAGGCCGTTTCGAAAGTCCAGGAGCTTTGTCTAAGAAACCCCCCAGCGCCGTTCAGGGCAGGCGCTGGCAGGAACCGCCCTGCGAACCTTGCCGCCACAAGAGCGAAGATCTCTAGCGTCTACGCTTCCAATGCGAGACGCGCGGTCCGCATCCTCACGGACCAGGAAGGGCCGCGATGCGAGTTGGACCCAACTGCCGACCCCGCTCATAAAGAGCTATTTTCTCCCGCTCCCGACCGCCCGCACATCAAGGAGGACTCCTTTTCCACCAAGGAAGTTTCCGAGTGCCTCCAGGCGGCCACCAACTCCGCCCCGGGCGATGACCGCCTCCACTATGACCACTGGCGGAAGGTTGACCCCGCTTGCAGGCTGTTGACTGCTATTTTCCAACGCCTGCATGAAACGGGCGCCCTTGATGCTCCTTCTCAATGGCGACCTATTGCACTATCTAATACTATTGCCAAGATTTACACTTCTCTTTGGACGCGCCGCCTAAACGTCTGGGCTGAGGAAAACTGGGACCTTCTCACCTGCCCAGAAGGGATTTCGTCCCATGATGGCGTCTACGAGAATAACTTTCTCGTAGACTGCCTCCTAGACCAAGCGAAGAGAAAGGAAATCAACCTCTGTCTCGCCTTCGTGGACCTATCAAACGCCTTTGGTTCTGTGTCCCACGAAGCCGTATTTGAGGGACTAAAAGCTGCCAACGTCGGCGAAAAGTTTGAGGCGATTGTCCGTGACCTCTACACGGACAACTCGACCAGCTTCCTGTCGGCGCAGGGCCTCTCCCCTCCCTTCGCCTGCCAGAGGGGCGTCAGACAGGGCTGTCCGCTCAGCCCTTCTCTGTTCAACCTTGCAATTGATCCAATTCTTCGCACCACCCTCGCTCTTTCGGAGCTACACATCAAAGGAGGCGCTTACGCGGACGACCTCTGGCTCGCGGCGCCGCACCCGAGGAAGATGCAGGAGATGCTGGACCACCTGGCATCCAGCTTGTCTAAAATCGGCGTGACAATTAACTACAATAAGAGTGACACGTTGGCGATTAAGGAGGGCTCTGTTCGCCACAATGAATTCACGGTCCGTGGCCTGCCACTGAATATCATGACGACCGCCGACACAAGGCGTTTCCTGGGCACCCCAGTTGGATTTTCCGTGCTTCCCTCTCTCGCACGCCAACTGGAGGTTACAGAGCAGCTCAAGAAGATCTCGAACTCGAATCTGGCCCCCTGGCAAAAAGCTCGACGCCTTGCTTACGTTTATCGCCCCTCGCCTCTCGTTCCCGATCCGAATGCGCTCGTTAGAGATATCGGACGCGGATAG
>ANN25567-RA
ATGCAAGAAGAGATAAAGTTACTAAAGAAGCCCTCTGGTGAAAATCCAATTATGGTTTCCAATGAAGCTCTGGCTAAGGTATTTACACCAGGACAAATCAAAGCACTTTGCAATCCAGGGAAAAAAATTCATTGGCTCTCGGAAGACATAGCTTCTGCAATTTCTTTAAGAAGCATTAGTTCTAAAGGATACTTGCGGAAGAATAACTACCCTTTGCCTTCATTTTCCACTTTAAGAAACTGGGCCAAATGTTTGCAGCTTAAAGAGGGCATTTTGGAAGACATTATATGCTTAATGAAGACCAAAGGCGTAGAACTGTCAGAGGTGGAAAGATTATCAGTTCTTTCATTTGATGAGATGCATATTTCAAACAAAATTTGTATTGACAGGGCTAATCAACAAAAAGTTGGACCACATAATCTGTGCCAAACTATTATGTGTAGAGTATGCAAACTGTACGTGGCAGGTTTTACAGTAGTTTCCATTACAAATGACATGGGCTCAAAAAATATGGCTTTATGGTCAGAGCTAAATATAGGGTATGAAAAGAACTGTTCATTTCCACATCCTGTGGATTTATCAATAAAAGTATATGTATTTGCAGATGTTCCCCATTTGATAAAGCTGCTCAGGAATCATTTCCTCGACCAGGGTTTCTTTGTAAATGGAGACAGAATTGATAGAATGTGTTTTGAGAAATTAATATGTAACAGCTCACATTCTGATTTAAAAATTGCTTTTATGGTATCCAAGTACCATTTGGATGTACGAGGGACAGAAAGACAGAAAGTGAAACCTGCTGTCCAGCTTCTCTCGAAACAAGTTGCTAAAGCAATACAATGGTGTGGAGGAAAGGGGTTTTTAAATGACTGTAACTGGCAAACAGCAGCAATGTTTATAGAATTAATTAATGATTGGTTTGACCTTTTTAATTCTAAAAGTAAATTTGGAAGTCACCCTGGCACAAATGGATCTCATAAAGGTCTCATACAATTTCAGAAGGGCATGTTACTTTGTAACAGATCATTAGAAAATCTTTTTAAAGACATGAAAAGTAAATATGGTGTACAATATATTTTAACCAATCGTCTCAACCAAGATATTTTAGAAAACTTCTTTTCTTCCATTCGAAGTATGGGTGGTGCAAATGACCATCCAGCTGCTTTGGATTTTAGGCACAGATTGAAATGGTATATTCTAGGAAAAAATTCAGCAAGTTTTTTTAATGAAGGTAGAAACACTGAAGAGCATTTGGAAAAAGACTTAGTAAATGCTCTGGAAGCAGGAACTGAAGAGTGTCTATCCCAAACTGTGACAGTGTTTTAA
>ANN25563-RA
ATGGAACACGCGGCTGAGCAGCCTCAAACATCGTTCCGTCGGAACAAAATGTCGCTGCCAGTCCAGGTGTGGGGCGGTGGCTTTAACCCCATTCAGCACTGGACGAGGCTCTCAAGGAAATGTAAAAAACTCCGCAGCGCGCGCGCCCACGCCCCAACTGCTACTGACATGCGATATGTACCAAACAGCTTTACCGCTAGAAGTACCAGGACAGCACTTATCACACACGCAAAGACAGTAAAGGCCTACAGAATGATCATGAAAGCACTAGAGGACGTAGAACCGGACTTAATTCTCGTTCAGCGCTGA
>ANN25568-RA
ATGGCTTCGAAAAGAAAACGTGTTGTGCTATCGTTAGCGGACAAACTGAAAATTATAGAGCAACTCGATAAAGGTGTAACGGGTAAGAAGTTGTCTGAGATTTATGGTGTTGGACAAGCAACAATTTCTGACATTAAAAACACAACCAACAAAAATTTGGAAGATGCCGTGTTTAAATGGTTTTTGCAGCAACGTTCTATGGGAAATCCGATTTCAGGTCCAATCCTTTGTGAAAAAGCCAAAATCTTAGCAGAAAAGCTTGGTTATTCATCTTTTAAGGCTAGTAACGGCTGGCTAAGGAATTTTAAATTCAGGCATGGTGTACGCGAGTTAGATTTGGCTGGTGAGAAGCTTTCAGCAGTCTCTGCAGCTGCTGAAAATTTTATTGAAAAATTTAAAACTGCATCAGAATCCTATGATCCGGAGTTTGTTTATAATGCCGATGAAACTGGCCTTGTTTGGAAAGCATTACCAAAAACCACTTTGGCTTCTAAAAGGGAATCTAGTGCCCCTGGACATAAGGAAAATCAAGAAATCCAAGAGCATTTAAAAACGTAA
>ANN25566-RA
ATGCAATACAGGAAAACTAAAATCGTCTGGAACGAAAAGGTGCAACGGGCTAGACGACAAATATCGGGAATTACATTTAAGCGTGGCGTGCGCAATGGTCGCGGAAAAGGATTTAATTCGCGAAGAATAATCTCAAGAAAAAACAAATGGGTGTCTGGATTTAAAGGGAGCATGTTTTGGCATTGGGACGAGGGCGTTGGCATTAAATTAGAGTTACCTACACGCAGTTTGAAGATTCGTGTGGCAAATCAAAGAATAGCGGATTGTAAACATGGTCAAGTGTGGATTGAGTTTGTGGTAAAGGGTTCGTGA
>ANN25565-RA
ATGAACGGATGGCTGCGGGCGTTTACGCAAATCGGCCTCCCTGACAACGCGTCTTCACACTATTTGTACGCGCCAAAGTCGGGGGCGGGCATCGGCCTCCCGCAATTTTCTAAGGAGGTCCACTTCGCGTTCGTGGAGGGCGCGTTTAAGCAACTGATGACAGGAAAACTTTTAAAAAAGTGTTAA
>ANN26557-RA
ATGTTTCCTACAAGCAGGTTGCTTGCTGGATTCTTCGTGGTGTGCGCGTTGCTAAGCACAATCTACGACATTTTGACTGAGAAGAAAGTATTGTTGTCGATAAGACAATCGGCCCCAGCTGCTACTCGCTTCTCTATGTACTCCCAACTGGCCCTAAGATCCTCACGGTCAACAATGGCCCAGGACCAACTGACTTGTCTCAATGGCATTCGTACCATACGCATAGGCTGGGTGGTTCTTGGTCATGTGTATCTTGTCAACGCAGGCCCAACCTGCCATCAACACCTTGGATTACCTCCCGGAAGTGAGTATTCTTTTATCCGCGCCCTAGAACGCCTCACTATCATGAACGCCACGGTCTCTGTCGACACTTTCTTCATGATGAGCGGCCTTTTGTTGAGTTTTCTCTTCCTGAAAGAAGTAGAAAAAACTAACCGTTTCAACGTCATCAAATTCTATGTTCATCGATATGTAAGGCTCACTCCAGCCCTGGCGATTATTGTCTTCCTGTCTGTGACACTCTTCAACTACATGGGAACTGGACCCCTGTGGCACAGTCGGCACAACCAGATAAAAGAAGACTGTTCAGATAACTGGTGGACCAATCTACTCTACGTGAACAACTACGTGAATCCTGACAAAATGGTAATTCAATTTAATACACCGTGCCTGGGCCAAACGTGGTACCTGGCTGTTGACATGCAGTTGCACTGGCTGTCCCCGCTCGTCCTGGTGCCTCTGTGGAAGATGAGGAAACGACTGGCGATGGCCTGGGTAACCTACTTGATCGCACTCGGCTGGGCCATTCCATTCACCCTTGTGTACATCATGGAGCTTTACCCTGGTATTTACGTGGGACCAGCGGAAAAACGTAGTGAAACCATGAAATACTACTATTGGCCGACGCATACACGTTTCGTACCTTGGCTGTTGGGAGTGCTTCTGGGATACATTCTCCGCGAATGCCGGAAGGAGAAGCCCGTACTTCATCCAGCGCTGATAACGTGTGGTTGGATCACATCGACCGTGCTGATGACTGGGGCCCTGAATGCGGCCTACCCGTTCCAGCAACCAGGCTGGCAGTACAACCGTGTGGAGGCCGCTTTTTGGCTGTCCCTCTTCCGACCGCTGTGGGCCTTGGGTTTGGGATGGATTATTTTCGCCTGTGACCAAGGATACGGAGGATTAGTCGATAAGATTCTCTCCTGGAGTTTTTTTCAACCGCTGGCTCGACTATCTTACGGAGTCTACCTGACACACATCACCATACTGAACCTGTTTGCTGGCGTAATCCAGTCACCTATCTACTTAGCAGATGTGAACGCGGTAATTATGAGATTCTCAGAAGAAAAGAAAATAATTATCTATTTAATGTTGCGCATACTTGAAATGAAGGTAATGATTTTTAACAAAATGCAATTGTGTGTTCCGCAGATACCCCAGTTCTTTGGAGTTCTCATCATGTCTGTGGCCTGGGCTATACCTTTGGCCCTACTCTTCGAATCGCCCATCATTCTACTTGAAAAGGCCATTTTGGGTGGCGGAAGGCGGCAGCCCCCTGCGGCGAACAACGAACATGACATAAAAGAAAAAGGAGAAAAAGAATTCCCGGTTAGTAATGGAGGTCCAAAAGTGTAA
>ANN26697-RA
ATGTACTATCATCCCCCCCCCTACATCGTTATTAAAAACCACCTGAAGAAATTAAATGTTCGAATAGAATTTACAATGACCTTCCTCTGTGCTGGTATGTCTGAACCTGGATTTGTGCTCATACTCAGTTTCACGACACAAGTTTATGTGCATCCTGATGATATACATCTGATACCAGAGATATTGAAAATTAAATACAAAAATACCTCTTTTTGGGTATACCCGTCAACTGAAACTATCATTTGTTTCATATGCAAAGAACATGGCTATGTAGAAAAAACTGTCCTGGAAAACAAGATTCACCAGATAGGCCTCATGAGAATTTATCTTTATGGCCCAAAATTTACACCAGATGTTAAACCATTTATTAAAATGTTAGAAGAAATATACAACAAATTGCCAGATAAAGATGTGAAAAGACGATGTACTAATCTAGAAGAGAAACTAAAAAACTGGATCGGAGAAAATACAGATGCAGCAAATCGAAGCAAAGTCAGTGAAGATTAA
>ANN26695-RA
ATGCTCAAAGTTAAGGATATTGGGGATAGTCCGTATGCTGTGATCGTTGATGAATCAACAGACGTACCAAGTGTGAAATTTTTGGCATTATGTATTGAGTATTTCAGCAGATCAAATAATGAAATGATTACAGAGTTTTTGGGACCCATAGAAGTGCCAACAGTAACTGCTGATGCATTATATGATGCATTTGTTAATTTCCTTAAAGAGATTGATCTGCCACTAAAAAACATGACCGCCCTTGGCACAGATGGAGCATCAAATTTATGTGGTAACAACCACTCTTTATTTGCTCTTTTGAGAGATAGAGGTTTACCGCAGTTGTTGTTGATAAAATGCGTATGTCATACAATTGACAAATGCGCATCAATAGCATGTGATGAATTGCCTTGCTCGTTAGAATATTTGATTAAAGAAAGTAAGAATTGGTTCTCGCACAGTTTCGAGAGAATGAATGAGTACATTAATTTGTACAAGGCTATGAATGTTTGTAAAGAACCGCCACAATTGGTGAAGCTGTGTATAACCCGGTGGTTGATTTGGTTTCAAGGAGTCAGTCGAATCCTTGAACAATGGGTTGCGCTTAAAGCACTGTTTACCTTAATGGCTTCTTCCAAAGACTTCATAGCCAGACAATTGGATATGATGTACAGGGACCAAACAAATTTATTGTACCTTACATTCTTGAAACCTGTATTGCAAGATGTGAACGAAGTCAACTTGCTCTTTCAATCAACTCGTGCTGATGTGACTAAGCTGTACAAGGATTTGCGAATTTTGATTTTCTCCTTAGCTTCTCGTTTTTTGTTGCGCCAATCTATAAAACAGTCTGAAAATGCAGAAGTATTGCGCAAATGTGACATTGATATGTTGAAAGAAGTTATGTCAAAGTCACAAAATTATCTCCCGTACGACAGAGTTGATCTGGGTAGTAGTTTTCAAAAGTTATCATCGAATGCACATGTAGCAGTTTCAAGTGAGCAACTCTGTGTCGTTCGTGAAAGGTGTACAAAGTTTCTCGTAACTCTTACTCGACAGCTTGTAGAAAGGATGCCAAATAATATTGCCGTCGTTCAACAATTGCAATTTTTAGCCCCAAACCTAGTTTTATCATCTGTAGGACGACCACGTTTTGAGCAACTTCCTCTTGATTTAGCAAGCAGAAAAACTCTATACAAAGAGTTGGCCGACTTTTCTAAGAAAGCTCTTACATTGCCTGTGAGTAATGCTGTCGTTGAGCGCATTTTCAGCGTGATGAACGCAGTGAAGACACGAGCTCGCAATAAAATGCAGCTCATTTTGCAATCGATCATTCGTATTAGAGTTCATCTAAAGGAAATTAAGGTCAGAAGACAACAAGACTCAGACACCTATTACGAATGGAAGAAGAAAGAACACCCAAACTTATCTTCTGTAAAGAACCTGAAGGAAGAAGAAAGTAAGGAAGACCCCATTTAA
>ANN26696-RA
ATGTTACTTTTGGCAGTAACTATTGTATTGCAGCTGAGAAAGGTGTTTCCATCCAATGAACAAGTGGTAGTAATTGTTGCTGTCAGCGGCATCTTCATTAAAAAATATACCCAAGGAATTGCAAAAATTACTGAATATCAAAAAACAGTGTTAGCTTTTTCCTGGCAACTAAGGAAATTGTTAAACAACTTACAGACAACAAATGTTCTATAA
>ANN28783-RA
ATGGCTACACGAATGACACAGAAGGACGTTACTAAAATACGTGAAGTACCTTTAGGTGCTGTCAATAAAATTATTAAACATTTTAGTGAAACTGGCAAATATTTTCCCTCATCGAAAAGGGAAAAGTGTGGAAGAAAATCCAAATTAACTTTTAGTGTTGACTCCTTTTTGGTCAGAAAAACATGGAATGACCATAGATTAAATCGTTCTTATCGACAAAGACTTTGCAGGATCAGGCTTTTGGAAACGGGCGAGGCCTTGTTCGTTCTCAGAGAAGAAACAGCCTTTGAGCAACTCAGTGATGAAAGAACTATTACATTGGGGCCAAATATATATATAATAAATGGAATGAAGATTGGTATTCAAATGCATGACGATACTGTCTGCCGTAGACTTTTGGAAGCGGGGAAAAGGCTGTTCGTTCTCAAAGACCATCTCAATAATGAAGAAAATATTACCTTAAGTCAAAAAAATATAAGAAACGGAATAAAGAAATTGGTAAAAGTATTTATTCTCCGATGTGACCCACTTTATTGTACATGA
>ANN27710-RA
ATGACACGCGTGTGTTGCATAAAATCTTGTTTTTATAGCAAAGGGGACAATTGCCGTAATAGTCAACTTACTTTTTTTCGAGTACCACGGGATCCAACAATTCGTGAGAAATGGCTCTCCATTGCTGATGGAAAAATGCGAGAACGTTCAGCAACTGCTAAACTAATATACTTTTGTGAGAAGCATTTTGAAGAATCGGATATTATTCGATCTTTTGATGTGGTAATAGGCAACATTAGGGATACGATACCATGTAATATGGTGACCTTGAAATCCAGCGCAGTGCCATGTATTTTCCATAATACATTACCCAGCGAAGAAGGCATTGAGTGGTATCTTAGAAAAAGAAAAGAATCTGAAACTATTGATAAAAACAAAAATCCTTTGCTTGCAAATCCTAGAAAGTATTTAGCACAAACAATACTCTGCAATTTTTGGAAATTGAAATCCAGTGCAGTTCCACGTAGTTTCAAAAATTTTGTACCCAGCAGAGAAGATAGGCATATTACTAGTGAAAGAATAGAGACATCTGAAACTATTAAGAACAACAAAAATCCTTTGCCTGCAAATTCCGTAAAGACAGTATTTAGTAAAAATCTTGTTAAGCTATAA
>ANN29111-RA
ATGAAAAAACAACTTATTGAGTCTGTAGATTCTCATATCAGTACCCTAGGATTAGCTTGGAATGCAAACAAAGATGTTTTGTCCCTGACTTACAGCGGTCCTCAAGCACAATCGAAGCTCACTAAAAGACAAGCTCTATCATGTATTGCTAAAATATACGACCCCCTAGGCCTGTTTGCGCCAGTCACTATATCGGCAAAAATCTTTCTTCAAAACACCTGGCGTCAAAATCTAGGTTGGGACACTGAACTACCTGTTGACTTATCTAATCAATGGCAAGAAATTGCAACTCAATTGCAGAATCTTAATTCTATTCAAGTGACCTCGTTGTGTACGCTCCCCTCACCATTGTAG
>ANN29082-RA
ATGCAAACGCCCGCAGGAGTATGTTCGGACGGCCACGGAAGTAGAGTTCATTTATCGCCGCCGCAAAATCTCGGTTTTTCAGGTGCGAAAAACGAACATCCGTGCGAATTCTTGCGACGCATGGAAGATTATTTTACGTTATCTAACGCAGTACCCAACAGGCTAAAAGCAAAATTCGCTCAACAGTATTTGTTTGGAGCCGCACTCCAATGGAGCTTATCAATGTCACGATTTCCCGAGACATACGAGGAATTTAGGGAGAAATTTTTGAAACGGTTTTGGGGGGAAGAAACCAAATTCACGTATGAGCGCCGACTATTAGAGAAGAGGTGGTATCCGAAGATGGGGATATCATATCTGGATTATGCCGTCGGGAAAATTGCAGCATTCCGTTTGTGCGATCCTTCAATTAGTGATAACCGGCTTATCTGGATCATCACATCACAGTTCCCGGAGCGAATTCAGAATTCTCTGAACAGCGCGCGCTTGGAAAATATCCACGAATTCCAAGATTTATTAGGAAAATTCGACCAGGCACGAATTTCGGGGAATAATGAGACAGAAAATGATAGGCCTCCACCGCAAAACAATCAGAGGTTGGCCGCGTCGAGAGGGCGACGCCGGCAGAAACAGGGGACAGCACGACCGAGGCCCACCTCGGGACGAACGACCCGATGGACATTCACCCGCCGAGGGGCGAGGGAACCGACCCTCGGAAAATTAGAAGCGTCCGGAGCAGGTAGGCATCAGCGCTTGGGACGCAATACAAGTACTGTAGAGATGCCACTAGTGAGAACCGTTATTATTGACGAAATATTTGAGGAGGAAGCGGATCGCGATGTCGATCGTGCCAGGGGCAAGAAGGTGTCCGATTCATCGCCGCAGAATGCTGAGGGCAAGCCAGTCCAGATTTTAATTGATTCAGGGAGTGAAGTTTCAGCCGTTTCGGAGCAATTCTAG
>ANN27986-RA
ATGGAGCCCTATCAAGTTGCCGCAGCAGCAATTGCTATTGCAATTATTTCCAAGAGAAGGAAAAAGAAGCGTTCAGTGTGGACAAAAGAATGGATAGGTAGACGTGAACAACTAGGTGCTTATCATTCTTTACTGAATGAATGGCGAGTGGAAGATCCATTGCAATATAGAAATTTCCTACGATTTGATTCTTCACAAATAGAAGAATTGGCACTTTGGATTGGTTCTGCTGTCTCTAAGCAAGACACAGCAATGAGGCAAGCTATTCCTGTCCAAGAAAAGTTGGTCGTGACACTTCGCTTTCTCGCATCAGGTGATTCCTACACAACTCTGAGCTCCCAGTTCAGAATTGCAAAGAGTACAATTTGTAAATTTGTACCTGAAGTTTGTGCTGCTCTTGGGAACTCCTTGGAAGAAATGTTTCTGAAGCCTCCATCTACAGAAGAAGAATGTATTGGAGCTCTTGATGGGAAACACATAACTATTCAGGCACCTGCTAATAGTGGTAGTTTTTTCTACAATTATAAAGGTTTTCACAGTATTGTGTTAATGGCCCTTGTTAGTGCAGATTATAAGTTTTTAGCTGTGAACATTGGGTGTAATGGAAGAACATCAGATGGTGGAGTATTTTCTTCATCAGGGTTACCAAGTTCATTGAAAGGAAGTTGGCAAACTTGGTGTGCAAGATCTTCCAGGGCAAAGCATAACAGTACCTCACGCTTTCCCTCTCAGGCACTACTTATTAAAACCATTTTCAAAAGTAAATGCAAACATGGATATTGGTTCAAGGGTTTTAATTACAGGTTGTCACGAGCCAGGAGAGTAGTAGAGAACACGTTTGGTATTATAGCAAATAAGTTCAGAGTATTGAGACAGCCATTGCTCTTGGAACCACAGAGAGTGGATCAGGTAGTCAGGGCTATATGCTGCCTTCATAATTACCTACTAACCAAGAAGTCAAGAAAATATAATTATGCTTCTGAATCAATAATTGATAAAGAAAACACTGAGACTGGAGAAATACAGCATGGTTCATGGAGAGAAATGGGCATGCCCAAAATAACATGTTACCTCTTGTTACCTCAGGATCTGGTATCTCTACGG
>ANN26458-RA
ATGACAGTGGCCGCCTCGTCCACTGGAACCATAGTGAACAAAGACGTGACATCGAAGCTGACGAGGATGTCCGAGTCATTTATGCGGAGCTCCTTAAGAATGTCAATAAGGTGGGCCGAATTCCTGACAGCTGACTTGATGTCAGTCAAAGGCTGCAGTTTATCGAACAGTATTGAGGTCGCGGCACGGATTAACAACTCGGCTGCTATAGAGTCGGAGGCCAAACCTAGGTTAAAACGTGGCAACCACTGTATTCCTAGGCTTTATGGTCTTCCTAAGATACATAAGCCCGACGTGCCACTGCGCCCCATTCTGAGAATTCGGAAGTTTTGTAAGGAATTCAATTTAAACATCAAGAGAAAAGCAGATGACTTCGGCGACGACCGGCGTGAAGATGGATTTTCGGCGCGGAAGTCAAGGGTGATATGGGACTTCGTGGCCTCATCTAACAACACCAAGAGAATTCGGTACCGTTATTTACCTAAATGCTGGCATAAAAAGGCTTCTCTGTACAGAGGGCAACCCGGTGACAACCAGCCTGCAGATGGTATATATTTTGACCGTATTGGTCAAAACGTAAATAATAGGCGCTCCACAACGTTCAAAAGTGGCGCGCAGGTTGATGAATCGTTGCGGAACGAATCGGGCCGAGCCGTGAACGAGCGCCCGGAAGGTGGTGAATCGGTCGGTCGGACCGCGCGAAAGGGCAGTTGGGAGTTGAGCAGCGAGGAGGGAGGTGAGAGGCATGATGGCGACAAGAGAGCGATGTGGTAA
>ANN26460-RA
ATGTTCTTAGAAATTTGTCTTACCTGGTGGAAAATTGTGAATGTGAAACATCCCAGTAAAGGTATTCACCTGAGAGATGTTTACCATGAACCTATCACTTCAACCAATCATGCATCTTACTTACAGTCGCACTCGTCCAGGCAAGCTCACTACAGACACCATACTGCTCTTTCTCACACAACAAAAGCTCATTTAAAATTGATTGAACACTTGCTACAAAAAGATTCAGTAAAATATGTTCTTTTCGGGTCATTTCAAACAGATAAATTAGAAAGCCGTTTTGGTAAATATAGACAGCTTAGTGGGGCTAATTTTCATGTTTCTGTGCAACAAATTTTAGAATCTGAGAGAAAATTGAAATTCTTTAGTTTAATTAGGCTAAGATCTTTCTTAAAGAGAGAATTTAACTTGAAAGAGCTTTTATTTACTTGTTCTAACTCAGATGATCTTGAATATCCAGAAGTGAACGCAAATTTAAAATCAGTTATTCATGATGCAGATTTTGTAGATTTATCCAGTGATGATTTGGAAGCATTGGTATTCATTGGAGGATATAGGGGGCACTCCAGAACAACCAGTGTGCATTCTGTAAGAGTTTTAACTGTCCCCAACAAAGAATTTGAATTTGAAGGACTCCCATATGATGCTGGAGACTATCTGAAAATTATTGATAGGAGAGGCCTTATTTATCCAAATGAATTCCCTGTGAAAATTTATATTAATGCATTTCAAGTTTTTCAAACTTTGATCAATTCAGAATATGAATCCCTCTTCTTTTCTCAATTAAGTCAAAAACAGATAATGATTAAATTGATTATGGACAGACTGGAAAATGCAAATATTGTTCTGAACATTCAATGTGAATGTGAGGTTTCAATGAAGCAATTAGCAAAAAATTATTTCACGTCTTCTAGTGCTTTCAGTGAAAATCCTTATTATTACATTACTTTCTGTGGCATCTGTGGCCGATGCCACGAACTTCAGGAGCTGCCCGCCGCGCCGATAGATCGGCGCGTCGCTACGAGGGGCGCTGGGAGCGACGCCGGTGGCCGCCGGCGACAAGCGACCTGTTACGCCCGACCGCACACAGCCAACGCAGGAACTACCCCGGTGGGGGCAAAGGAGGGGCCGGTGGCGCTCCCCCCCTACCCAGCGGCGCTGTATAAGCGGGGCGCCACGCCACGACGACAGTTCGGTAGTTCAAAATGA
>ANN26459-RA
ATGGTGGAACTGCCAATTCTATCCAATCGTACCTGCATAGAAGCATTTGGCACAATTATAACTGAATCGATGTTCTGTGCTGGATATCTTGAAGGAGAACGAGATACGTGTGTAGGCGATTCTGGCGGTGCTATTGTGGTTGGAAAAAAACAGATTGGCATCATCTCTTGGGGAATTGGCTGTGCTAGACCGAACTGCCCTGGCGTCTACACAAACATCGCAGTGGTGCGCAGTTGGATAACTGAAATGACCGGCGTGTAA
>ANN27829-RA
ATGACTGAAATTCCTCAAGGAACTCCCCCTATTCTAATACCTTTTATAGTATGCATCGAAACAATTAGAAATATTATCCGCCCATTAACTCTTGCTGTCCGATTAGCTGCAAATATAATTGCAGGCCATTTATTATTAACCTTATTAGGAAATACCGGACCTATAATCATAAATTCAATTATCTTAGTTCAAGTTCTTATTTTATCACAAATTCTATTATTAATCCTAGAATTAGCAGTATCAATAATTCAATCATACGTATTTGCTGTACTAACCACATTGTATTCAAGAGAATCCAATGATGACGAGATATTACACGAGAAGGAACATATCAAGGTATACACACATCCGTTCTTAATAGAAAATAATTATAGTCAAACTACGCAAGGATTAATACTAACAATTATTCTAGGAACCACTCCTAAATACAGCAATTCTCCTCGCCTCAGGAATTACAAAAATAATTATAGTCAAACTACGCAAGGATTAATACTAACAATTATTCTAGGAATTTATTTTACCATTTTACAAGCCTACGAATATATTGAAGCCCCTTTTACCATTGCAGACTCAGTATATGGATCATCTTTTTTTATAGCAACCGGATTTCACGGGTTACATGTCATTATCGGGACAACATTCTTATCTATTTGTCTAATACGACATATAATATTTCATTTCTCATCCAACCTC
>ANN26774-RA
ATGCTTCGACGTGCTGAGCGCCGTGAATTGAGGGAGACACGTGATCCGTTTAATCTTCATCCAGAAGAGTTTCTAAATCTCTTCCGATTGGACATGGACGCTGCAGATTATCTGATTGAAGAGTTGGAAAGTGGCCTCAGTAGACAGAGGATTAACGGTTTAACAGCGGAAACTCAAGTGCTGACAGCTCTGCGTTTCTATGCAACTGGCTGCTATCAGCAATCTGTAGGAGAGCATTGGGACTTATGCGTTAGCCAGCCGTCTGTGAGTCGGTGTATCCGTAACGTGACGGAATTGATTAATAACAGGTTGTTGGGGCGTTGGGTGAAATTTCCCACAGCTCAATGTGATATCCAGGAGGCAATTACCAAATTTCAAATGGCAGCACAACCATTTGCTAATACAATTGGTGCCATAGACTGCACGTATCCTGGTGCACGGCATGACAATTATGTGTGGAAAAATAGTGCTGCCAGGAGACTAATGTCTCAAAATTTTGAAAGAGGGCTCCGCAATGCGTGGATCATTGGTGACGAAGGATACGCCTTAGAACCGTGGCTAATGACGCCATTGAATAACGAAAACCCGGGGACACCACGTTACAGATACACAGAAGGACTAAGTTCTGCTCGCTCCGTTATTGAACGGCTCTTTGGAATGTTGAAGGCGGAATTTAGATGTTTGTCCAGCCAAAGGAAGCTCCTGTATGAGCCAACCATGGCTGGGAAAATTTTTAATGCTTGTGCAGTATTGCACAACATCAGGATAGCATATTCCTTAAATGATGTTCCAGTGGATGAAATGGAACTACAGGAACACTTGCGTACTAGAGTTCCGCAAATGGAAGGAAACATGAATCACCAGGAGAAGAGGGCACTAGCCCAAAGAATTCAAGCGGGATTCATTGCAAATACGTATGGCCAATGA
>ANN26775-RA
ATGTGGAACAATTTAAGTTCCACATTGAATACTGTCCCGCAAGGTGCTCAGAAATCGACAAAGCAGTGGCAGACAGTCTGGCGAGACTTAAAGTTTAAAGTCTCGCAGAGAATGTCTGCCATAAGGAAGGAAAGATTGGCAACAGGGAATAGGCCTTCAAGTTCTCCTCCATTAACTCCCCTCGAGTTGAGGATTGTCAGTATAACTGGGAGGGAGTATATGGAGGGAACTGAATGTCCCGATTCAATTCCGGAAGAGGAGCTGAAACAGCAAGTGGAGGTGGTGCTTGATGTGCTGCAAGCTCCGCCTGCGTATCAAGATGTGTTTGTTTTGGATTTTAGAACACACAACACATCTCAAGGGGACAGCCCACCTGTTGCAAGTGGCATTGCAGTTAATGATCCAAACATAACTGATGAAATTCGAGACTTAGCAGTTGCTGGTCCTTCAAGGCAGATTCCCCCCAGCAGCCCAGCACATTCCAGCAGAAGGATTCTGACTCCTCGAACAAGAACACGGGCACAGAGGGAAAGAATTGGAGTGCAGCTAATGAGTGCTAGGGAGCAATTTGCTGCACTTCAAGACAGGAATGTGAAAGCAACAGAAGTACTGGGGGAAGCCTTGAAGCTCCAAGCGGAAGCTGCTAAGGACCGGAATGAGCTAGAGAGAAGAAGGCTCTCTGTTGAAGATAAAAAAGCGGAGGCTCTCGCGGCGATGGCAGAGTCAATGAGAGAGAGCACCGAAAACCAGAGACAAATAATACAATTGTTACATAAAATAAATGAAAATTTTAATAAATAG
>ANN28695-RA
ATGATGACGCGCACGAAGTCCGGTTCCTCCCCCGACATCCCCTCGTTAGACGACAATTTGATGAAGAAGATGTGCGAGTTCATGCAGCCCCTTATTACTGATACCATCCGAGAAGAAAGCCATCGGTCATTAGAGCCCATGATTTCGAGTTTAAGGGAGGAACATACTATTGACTCGAAAACGGACGAACTCGAGCAATATCAACGGAGAAACTCGCTGAGAATTTTCGGCTACACAGAAAGTGATCGCGAGAACACCGATGATATTGCCATTCAGGTAGCTCAAACTCTGAAAGTGGATTTAAGTTATGCTGACATTGATAGGAGCCATCGTGTAGGTAGGAAAATTGAAGGACGAGAAAGGCCAATAATTGTACAGTTTACCAGCTACAGAAAACGTGCCGAGGTCTTTCGTGCAAAGAGACTTCTAATTAATACTAAAATTACTGTAAGGGAAGATTTGACTAAAAAAAGAGTAGAACTCTTAAGAAAATGTATCGATAAGTTTGGTCTAAAAAATGTATGGACTCAAGATGGCACAATTATAGTTAAAGATAAAAATTTCAAAATTAGAATAACTGTGATGCAGATTTTTTGA
>ANN28419-RA
ATGGAAGGAGCCATTCTCCAGACTGTGTCAATAGTGTGTGGCCAAACGCTGTGTGGGTGTGCGCAGGTGGTGGCGTACATCAAGGAGCTGAAGCAGAAGGACCCGGGCATCTTTCGCGTGGGAGATCCGCGACCGGCTGCTGTCGGACGGCGATTGTGCGACAAGTACAACGTGCCGTCGGTGTCGTCATTCTCGCGCATCCTGCGCAACAAGATCGGCGCGCTGGCGGCGCAGCACGGCGTGCACCCGTCGCCGCCCGCGGGCGCGCCGCACCCGGCCGCCGCCGCGCACCTCTACTCCTCCATCTACCCCCACGTACCCCTACGCGGGGGCGGCGGCGGCGGGCGCGGGCCCCACGGTGGCCGCCGCCGCCCGGCGTGGGCGGCCGCCGCCCGGCCGCCGCCCGTGTCGGCGGCCGCGGCGGCCGCCGCCGCCGCCACCGCCCTGCAGGGGCAAGATGGCGGACGGGCGCGCCGGGTCGCCCGCCGCCCACGCCGCACTGCATGGCCGCGGCGGCCGCCGCCGCGGCGCGCGCGCCGCACTGCTGGCCGTCGTCCCACTCCCGACATCCTGGCCAACGCGCACCACCACGCGGCGGCAGCGGCGGCGGCGGCCCGCGGCGGCGGCGGGCTCCGCGCGGGCGCCGCGGGCGGCGGCGGCGCCGCGGGCCACCCGCCCGTCGCCTCCACCGCCGGCGCGCAGGTCTCCGTCGCGCCGACCCGTCCTCCGCCGCCGCCGTCGCGCCAGAACTACAACTACTACCACATGTACTTGCAGAGCTGCAACTCGTCCGTGATGGGCGGCCACCCGGGCCTCACCCCGGCCAGGCCACGTCCTTATAGCGCGCGGGCCGCCGCCGGCCGACGCCGCCGTCTGTCAACAAGCGACGTACGGACGCCGCGCCGTGTGTTTGCCCGAGCGCCGCGCCCGGCTAATGGCGTGCGCACGTGCCCAGGGTACAAGTAG
>ANN26474-RA
ATGGTTCGATTTGGCGCCGGCGAGCGCCAGGTCGAGCGCCGCGCGGCCCTGGTCCTTCTGGCGCTGCCAAGGGAGTGGCGCCGTTCGCGCCGCGCAATATATATGGCCGGTTGGTTTTATGCTTTAAGGTGCTTAGGGAAGGGTCGTGCTGCTGGTGAACTATTTAGATCAGTGATGAACATGCCACCTCTGGCGAAGAACAACAAAACTGTGCATCAGGCGACAAGGGACGTAGCTGAAGAGGAGATAAAGGAAGGAGAAAATGATATTCCTACCACCAATGATGAAGCATCGAGGTCACCTCTCTTTCGGAGCTGCCTCTGTAACAAGGGCGGACAACGGAAAAGTATTAGATACAGAATAAATATTGCTACAGCTGTTCTCTTCACAAGAAAGAAAATGGCAATGATGAGATGTGGCAACAAAACCACGAAGAAACCTTGTTCCTCCAATTATCAAGGTACAAGTGGAGGCATGGAAGTTGCAATCACAGTACAAATGTTTCAACGCTCTATTGAAAAACATGGCTTGCGGTATATTAAATATATAGGTGATAGTGATAGTGGAGCCATCAAAGCTGTGAAGGAAATTAAACCTCATGGTAATGTTGGTGTAGAAAAATTGGAATGTGTCCCATCAAAAAAAGAATGGGCTGCGTATAGCAAGTCAGCAAAAGGAAAAGGAGCAGCTACTGCAAATATCGCGAAAGAAATCCATGAAAGGATAGCGCCTACGTTGGGTGGTTCATGCCCTTCGTATGAGACGGTGAGACTTGGGGTCAACGAATTTAAGCGAGGCGGGACAAGCATCGAAGATGCCCCAAGACCTGGGGTTCCAAAACAGCTGCGACCAGAAAACGTCGGGGAATCCATGATATTGTTTTAG
>ANN26472-RA
ATGGCATTGGAAGTACTTTGGCGTCTGGAGGAGACTGTTCCCAATACTGTCTGCCGGGAATCTCAACGTGTTCGAGAAGCGAACTATCTCAACGGCCACGTCATTGTGAAGCACAGGGGGCGTGGCAATCAGTGGACACGAGCGCTGAACGCGACATGGGCCTTTGAGCTCAGGGACGGGCTCCTTTCGCCATCCCTCATCCTCAAGACCAAGGACCGGGCTCCTTTCGCCATCCCTCATCCTCAAGACCAAGGACCGGGCTCCTTTCGCCATCCCTCATCCTCAAGACCAAGGACCACCCGGAGGAGTGGAAGAGGCAGCGGGACCAAGGCCGCGCCGCGCACGACCTCTCCCTCGCTGGCAAACGCTCCTCCCACTTCATGCAATGGACCGGAGGACTGCCCGGCGAACTGGCGCCCGATAGCGCTCGCAGACACGATCTGCAAAGCGGAGGCTCAACGACTGGGCGGAGGAGCGCGCCGTCCACTGCCCGGCCCGAAAGGGCTTCCGGCCGCACGACGGCGTGTACGAAAACAACTTTCTAGTGGAGAGCCTCCTGGACGACGCCCAGGCTGGCAAGCACAACCTTTGCCTGGCGTTTATAGACTTGTCGAACGCCTTCGGGTCCGTTTCACACGAGGCGGTAACGGAGGGGCTAACGGCGGCGAACGTTGGCCCCAAGTTGCTAGCCATCGTGAAAGACCTAGACACAGAGAACTCGACGTCGTTCCTCACTGCGGCGGGACAATCAGAGGCGTGCGCCAGGGCTGTCCGCTGAGCACGGCACTATTCCATTTGGTGCTGGACCCGGTGCTCCGCGCCACCTTGGAGCTCTCGGACCTCCGGGTCAAAGGCGGCGCGTACGCGGACGACGTGTGGCTGGCGGCGTCGCACCCGCGGAAGCCCCAAGACATGCTGAACAGACTGGCAGCCCAGGCACAGAAGATCGCGAAAATAAACACGCGGAAATGCGACACCCTATCCATCGAGGACAAACGCGTCTTCCACCAACGGTTCGCCGTAAATGGAGGTGAATTGCATACCACCGAGTTCCTCGGGAAGCCGGTGGGCTACTCCCTCGTCCCGGTGGACGACGTCGCGGAACATCGCTGA
>ANN26473-RA
ATGCGCTCCGTAGAAGCGACCGAGGGGAAAATGATCGACGAGTATATCCATGCACTCGTCAAGGACGTACCGGAGCGTTTCGCCTTCCTGGAGGGCGCCTTCAAACCACTTACGTCCCCGGACAAGATCATCAGATCCCTGGCCTCGGAACGGCTGCGCCGTACCGCAGCGTCCAGGCTGCAAGTCGCTGACTCCTCACCGGACGAATTACCTGAGCGGCAACGCCCAGGTGGAACACCGGGGAAGGGGAAACATCTGGACGCGGACGGCGTCCTCACCGGTCGAGGTGGAATGGGCGTTCGAGCTCGACGACGGCGCGCTCTCTCCGTCGCTGATCGTTCGGCAGGAAGAGGGAGAAAGATCCTGACGAGCAGGCAGCGGAAGAGCGCGCTGCGAAGTGTGCCTGCGTTTCCTTCCTAG
>ANN27181-RA
ATGGCTTTCCTAGAGAAGCTATTGCCAGGTATATTTATCAGGAAGCTGATAATGAGGAATGATGAAGTATGTGACTCACTTTTGAAAGACTTTCCAAGACCAATTCATTTTGCAAGAGGCAGGAGACTCTCACTTCAAGAGGTATGGCAGTATGTAAAAGAAAATTATGATACTTTCTTATTCAAAGGGGTGTGCACAACGTTGTACAGAATAATTAAGAAATTGGGTTTAGCATGGAGGAAAGGAGACCCACATATTCGTAATTGTGAGACAAATGAAATTATTGTAAAGAGGTTGTATTTTGTGGCAGACTACAAGAAAAATAAGAGAAGTGAAAACCCAAAGACTGTAACAAAACTATCTTTTCCAATGGGTTCAACTACATATTCAAGGCTTCAACCAGGCACCAGTAAAGGAATAATTAAGAGACCAGCAGAAGGAAGGAGGCTAGTTGTGGTTCATGCAGGAACAAGAGGTTTTGTACCAGGTGCTGGCCTAATTTTTGCTACTGACCTTAAAAGGGGGCAAGATTATCACGGAGCAATGAACAGTTGTACTTTTGAATCCTGGAAACAACTGATTCCTGGCATTCGCAATTTAAGACCATGCATCATTATCATGGACAGTGCTTCTTACCATTCAAGACAGGTAGAGAGGAATCCAACAACAAAGTGGAGAAAGGAGCAATTGATTGTAAGCTTCAGAAATGAGATGGAACTATTTTTTACATAA
>ANN27180-RA
ATGTCTTCAAATTCGAGAAGCAATTCTCCAATTAAGCAGAAAAGGAGGTGGATATTATCGAGTGGTGAAAGGCAGGTCCTTCTCAACGTTTATAAATATAAGAGCGAGAAAAATTCTCGTAAAGAAGTGCAACTTCCTGAGAGCAGTGTCATTGCCAAAGTGGCTTTAATTGTAGGGAGACCTTATATAACTTTGGCAAGTCTTATTAAGTATTATAAGGCAGGAAAACCTATTAGAACTCCGAACAAGAAGAGGAAGCGGTCATGA
>ANN25950-RA
ATGGCTCATCAACCTTCAGACAGGGCAGTGAAAACCCAACTTGCCAGATTAAATAATGCCATCAAGGATGTCGAGTCACTTGTCGACAATTTCAATGACCCAGATGAGCAAATGTATCAAGAGCTATTAATCAAATCTAACAAATTGGATAAGGTGCATGACAAGGCACAATATCTTGTCGATGAATTAGAACCTGATTCAGAATTGCTTACCACTTCTGAGGAAGTGTTTGATAGATATGATAAGGTTAGTGCGAAGGCAAAGGTTGCCGTATCGCAACATAAACATTTAAACCTTGAATCACGCCCAGCTTCACCTGTTTCCTCATGTGCATCAGAAGCCTTGAGTGTGAGTTCAATCCCTTTCAAATTACCTGAAATGAAGTTACCAACATTCTCTGGTGATATTTTAGAATGGCCTAAATTTAGGGATATTTTCCAAAGCATTGTCATTAATAATCCAAGTCTAACAGACTCTTCAAGATTTTACTATTTGAATGGTGCTTTAGAGGGCGATGCAAGGGCAATTTTACATAATCTCCAATTATCAGATTCTAATTTCCCTGTCGCCTGGCAGTTATTAAAAAATAGATTTGATTGCCCTAGACTAATTGTTGCTCAACATTTGACTGCTATATTAAACCCCCCTAAATTAAATCATGACTGTGCCAAGTCTCTACAAAATCTAATTGATTTCTTCAACTTGCATATTAATGCACTATTAGCCCTTAAAGAAGACTCTGATCTTGCTGACTTATTATTAATTGCTCTTATGACTAAAGGACTCCCACATAATATTCTCAGGGAGTGGGAGTTATCCTTGGACACTGATAATTATCCTGACTTTCAGTCATTAATGAAATTCTTACAACACCAACAAAGAGGCCTCAGTGTCATGCCAACTTCCTCATCTCGATTTGTAAAGAATAATAATAATAATCATGGTAAATCAAACAAACCTTACCCTGGCTATAAATGTCCAAAATGTAAATCAGAACATTATTTAGCCGATTGTCCTGAGTTTTTGAATATGTCAAAGAAGGATAGGCTGGCATTCGTGGAAGCCAACAATAGGTGTGTCAGGTGCTTTACTTTCAAGTCAGAAAGGCATGTCAATTGCAAAAGAACTTGTTCTATTTGTGATAAGGCTCATCATAAACTTGTGCATCTTGATAAATCTCAAATAAAAGCCCCCCAACCAGCTGCTCTCTCAGCTGCCAGCACCATTAGTGCAGGCCATAGGGTACTATTGCCCACTGCAAGGGTACTGGGCTTCACCCCCAAAGGTGAGCCCTATCATTTGAATGCTCTCCTTGACAGTGGTAGTGCAATAAATTTAATTACCTGGGAAACTGTCAAAACACTTAAATTACCTACAAAGAAATTTAACATTAATATTATTACTATAGGCCGTGATTCAATGCCTGCTAATTATGTCGTTCAGCTTAAAATTCAGTCTTGCCAAAATAATAGCCCTTGGTCTAAGGAAATTGATTTCTTTGTTGTACCAGATCTTCCAACATCTCTTAAAGAAAGTTTTGACCCCAGTTCGTGGAGTCTGCCAACTGATGTATTTTTGGCAGATCCGCTCTTTAATGAGTCTAAACCCATTCATGTACTGCTCGGTGCAGACACATTTTTTGATACTCTACTCCCCAATAATAGGAAAAGAGTCGATGGGAAGTTTCCCACATTACAGGAAACCCGCTTAGGTTGGGTCATTGCAGGCCATACTCCTTTGCGTCCTGCATTTGTTAATACCAATTGTACATTTTTGACATCTGACAGTGAACTGTCACAATCTATTAAGAAATCTTGGGAGGTACAAGAGGCTACCCCCATTTGTCCAAAATTCTCTGATGAAGAATTTGCCGAAGCTCATTTTGCTTCTACTTATGATAGGGATCATACCGGAAGGTACATAGTTTCCCTGCCTCTAAATTTGGAACCGTCCACGTCAGGGGATTTAAAGGCACAAATTTTGGAAAAACCTCAAGTTTCAGAGACCAAAATTGAAAAGGTAGAAGTCACTGCCTCACAATGCCCTCTTATAACTGATTGTGTTGCTTCAACTCCATGCAGCTCTGAGTCAATTAATTCAATCAATTTAATTGAAGAACCTGCTATATTGTCAACTTGTCATGAAAATAGCCTATCAGCTGATTCATGTGACAATCTTTTAAATAGTAATGATCCTGCCAATTTAAGTTGCGTGCAACCAGCTCCTCTGTTGGTAAATTTTACTGACTCATCTATTTGTCCAAGTTTACATTCTGTAAACAATGACACCTCTCAATCTAATTTAAATTCATTTAAGCAATTATTGCTATGCTCACCTATGCCTGAGCAATCAAATTCACGTAATGTTTCTTGTGTTTCAGTTAACACATCAAATTTAAGTTCATTTTCTGATTTAGTTACCCCTTCAAATACCAGGGGGTGCGATTTTACTGAATTTGTCTCCCCTTCTAAAATTAGGGGGTGCGACCCTGTGTCGCCCATTGAACTAGTCACTCCTTTTAAGATTAGGGGGTGCGATCATGTATCATCCCCCACAGAACATTTAAAAATTTGTGAATCAGAATTGGATAGGGCTGAATCGAGATGCACCAGCATCACACAGCAACGCGCCTTGTCTTCTGAATTCAGGTCGCTGTCCAGAGGCAATGATAGCCCTGAGGCAAGCAAGCTCTCCCCTTCTCACCCCTCTGTTCATTCCGATGAATGTTTTAGAGTGAGCGGGAGACCAGCAAAGGCGGTGTTGCCATTCAATGCAACCCACCAGCTAAATTTGCCAAAATTAAATTTATTTGTGATTACAATTTTAATGCACGCTCACAAGAGCCTTGCCCACACAACTGGGCAAACTTCAATTTCCCACTTAAGGGAAAAACATTGTATTCCCTCTGCTCATATGGCAGAAAAGAGTATTTTAAAATTCAGTGTTACCTACTTCCGTCACAAGCCAGGATGGTGGTGTGAGCACAGTCGGGGTCAACTCAAGGTGGCAAGTTCATGCGCCACATCTACGACAGCTTATGTCCCTTGCCTGTTGGCAATGTGA
>ANN25948-RA
ATGGATGAGAAACCAATTTACTCGGTTGAATCGGTGCAACTGTACCAATCGTCGATTGAAAACGCGGGAAAATGCGGTGGCAATGTGGGCGGAGGTCCAATGGGGGTCCTTTGGGAGCATGGCGCCAGTTTCAAAATGTGTCATATGAGTATTGCCATTACAACACGTACTTATGTGACTGCTATACTTAACGAAGAAAGCAGAAACCAAGCCTTGTCATCGGCAGGGGAGGGGAACCTCAACAAGCACTGGACGGGGCCTGAAATATTTAGATTCCTCATAGAGGAGGAGGATCATGCAACAGCCACGTCCAGTGCTATATTGCAGTTGAGGCAGTATACAGAAACTCCCCCAGTTCCCTTCACCACGGATCCCATTGAATTCTGGGAGGGAGAAAGAGAGAAAGGCCTGAAGGACATGGCTCAGGAGTACCTGTGTATAACGGCTACTTCTGTTCCATGTGAAAAGATTTTCTCTGAAGCTGGGCTCATTATTACTGACAGGAGAAGCAACTTGTCACCTAGCAAAGCTTCTGCTTTGATGTTCATCAAAGGCAATGAGAGTACACCTACAGCTGAAATGTGGTGGATGCAGAGAAGACTTCTGCACTTTTCTGCAATTAAATCTATCAACCAAGAAAAAGACCTACAGGTGGGTTATGTTAGAAATCCTGCATTGGCATTATTGCACAAAAGAATTCTGGATAGTAGAGGAGCAATGGAATGGAGATTGATATATAGGGACTCGTCAACTACTATGAGTTGTCATACATATGGGATTGATCCGAGGCAAATTCTTGGAGCTCTGAGCCGAATTCCGTTTTGCCCTGAGCAGGCTGCTAACCTCACTCAGGAACCCTCCTCCTTTATCCGGGCTTGGGACCGGCAGTGGGCTGCTAAGCTACTCAATCCACCTAGCAGACACCACAGGCGGACGAACCTTTTTCTCCCACCTCCGTACCAACATTGGAACACTGTACACTTACCGTCGCGGCCAGCTCTGCCAGTGCTCAGCGGAACGGTTTGGAGCAAGAGAGCAGTTTTCGTCACGTCACCGAGCATTGAGTTGGCAACCACTGCCGTAACAGAAACTTGTGTTGATGTTTTAAACACCCTCTTGTTTCCCACCGTTGAAGAGCAATTCGGTGATGTCGATTGCATCTTTCAACTCGATCGAGCTCGTCTTTATACTGCACGACCTGTGGCGGAGTGGTTACACGACAATAACGTTCCTGTAATCTCCGTGAAGAATGGGCTGCCATTCCCCAAGAAACTTCCCAGCACCAGATTGAAAGTATGCCTGCAAGCGTGGAAACTGTCATCAAGGCTAAGGGTGGGCAAACACTCTACTGAATTCCAGCATTACCTTTGGAGTGCGCCTCGAACTGATCCGCTCTCTGTTAGGCAAACGAGTGTTCCTGTTGTAATTGCTGTAGAAGTAGTGTTTGTGAGGCGAGAAAACTTGCAAGGTTCTGATCACTCATCGTGCCGAAAATTTAACTACGTGCACACTTTCTTAGCTGTATTAGAATTCTTCGAAAACTATTGA
>ANN25949-RA
ATGAAGGATCCAGTACATCCTCTTGGAAAAGTCTTTCAATTACGCGCTAGTCAGCTCGAGATGATGCATATGCCCTTCAAATTATATCTGATGATTCTACGCAAAAAACCATCAACTCGTGCAGAAGCTAAAGGTCTTATTGTTGCTTTAAATCGACTTAAAACTGCTATTATGACTGAGGTTTGGGGATTCATTTTAGACCTCTTGAATGCGTCGAACAAACAACTGCAAAAGGTCGATATCGATTTAAGTTCCGTGCTTGGTATTTACACTTCGCTTGTAGAACTTTTAAGAACGAACAGAGAAAATTTTGAATTTTTTGAAGAGATGGGTAAGAAGCTGTCAAATACTGAAACGTATGAATCGGAAAACAAAAGAAAAAGGAAACGTAAAATGCAATATGATGAAACTGACGAGAATGCAGCAGAACTGACCGCAAGAGACAAGTTTAAAATTGACACTTATTTGAGACTTGAAGCGTATAAAGATGTATATGACAAATTTAAGGCTGTCATTGAAATAGAAAAATTATCTTTGATAGATTTGGAAAAAGCAGCTATATTTTTATATCTTGAGGAATCGCTTGTTTCTGAGCTGATACATTTAAGTTCGTATTTAAAAATCCTTGAAGATGTTAAGCCAACGAATCCTGCAGCTTTATTAAAGTGGTTACGGAAAGAAGAATTAGAATGTATTTATACTAACGTTGACATTGCACTTCGAATCTTTTTATGTACTCCGGTGGCCAATTGCACAGCAGAACGTTCATTCTTTTGTTTAAAATGGATTAAAAATTATTAG
>ANN27294-RA
ATGAGGACATTCGCTTGGAGCTTGGGCACGTCTCGCGTCCTGGACGCGGGCGCCTTTTCTGTACCAGTACCTCCTTTTGGCCGGTTCGCAGAAGCCTTCGGTTTACCCGATGACGACGCACCCCTTTTGCGCCTAGCCCACGTCGAGGGAGGCGGGGCTAGGACTAGTTCCTACGCATTAGTGCCTCCGGATGTTGCGTCAGCGATCGCTACGGGGGAGGGTGAGCGGTTATACACGTCCACTTTCTCCGTAGCGGAAACCTCGACGACAGAGTCAAGGGTACTGAAAGAGCTTGAACTCGACGTGCGTTTAAGGTCAACTTACGAGAAGACCTTCGAAGTACTTCAGGCCCACAAGAGGATTGAAGGGGGTAGTGAGGACAAGGAAGGCAAGGAAACTCAGTGTCAGTCTAATGCAGAAAATCTATTGTCACAGGAAAATGGAAAAGGACGTGACAGAAAACGGAGAAGACGCGGAATTGGACTTGATCGTTCAGAATGTGGTGGCCAACGCCGGGTTACTCCAGGGCAGACTCAACCTCAACATGAAAGCAAATCGGGCACAACAGCATTGCATTTGGCTGTTGAAAATAATGACATGAAATTGGTATCCACGTTAATAGAGAACGGCGCAGATATCCATGCTGAGGACAAAGATTATCTGACCGCACTGCATTTGGCCGCTAAATCTGGCGCCATTGAAATAGCTTCGTTGCTGATTAAGAATGGTGCTAAAGTCAATGCAGTGGGCAGTGGTTACACGCCCCTCCATTGGGCCGCAGAGAAAGGTCATAAAGACGTTGTCTCTATGTTGTTGCAAAATGGTGCCGACGTGCACTTAAGAACATACAAAGGCTCTGCACTGGATAGAGCTGCAGCAGGTGGCGCCACCCAAGTCGCATCTCTGCTTCTAGAGACCGGAGTTCCTGCACGATTCTGGTGGTGGAGGCTGGCACTGCGAAATGCAGTTTCAAGTGGAGCTACCGAAATAGTTGCTATGCTCGTCGAAAAAGGTGCTAACGTTAATTCTACTTACCGACAAAGATGGACTACCTTGCATATTGCTGTTAATCAAGATACCCCCAATCTACAGTTAATTTCCTTGCTGCTGGAGAAAGGAGTAAATGTAAATGCAAAAACCAAATACAAGAGCACGGCTCTACACTTGGCTGTGGAGTCGGGTGCAGCTGACGTAACTGCCATCCTACTACGGAACGGCGCCGATTTACACGCCAAGGATTTTTTGAATAACATGGCATTGCACCTCGCCGCAGAGAACGGCGTTGTCAACATCGTCTCCTTGCTGCTAGAAAATGGAGCCAACGTCAACGCAAGAGGCGAAAAGATGAAGACAGCCCTGCACTGTGCATCGAGTAAAGGATTCGCAAAAGTAGTGTTTCTGCTGCTCAACAAAGGTGCGAAAGTATTAGTAAAAGACAACGAACGTCAAACACCGCTGCATTGCGCGGCAGAGGCTGGTGCAGCCGACGTCACTACTCTACTTTTACTGAACGATGCAGATGTCAACGCAAAGGACCAATACGGTTGCACTGCATTGTATCGGGCCATCAATAAGAGAGCCGATGATGTTGCCACACTGTTACTTAAATACGATGCTGACGTCAATGCCCAATGCAATGACAGAACCGCACCTTTGCACTTAGCCGCTAGAAATTGCAGCCTTGGCATCGTCTCTCGACTGTTGCGAAAAGGTACCAACATCAATGCAGCGGCCGGTTTCGGTAGAGAGACTGCTTTGCATTTGGCCACGAAGAAGTGTGCTTCAGATGTTGGCTCCCTACACCATAATGGGGATAAAATTATGGCAAACGGAAAATCGGCACTACATATCGATGCTGAACAAACAGCAGGTGACATTGTTGGCTTACTTTTACAACATGGTGCTGACGTCAATGCAAAGAACGGAACTGGTCGCACAGCACTGCATTTTGCCGTGGAAAATGGTTCTGTTGATATCACCTCCGTGCTCTTAAAAAAGAATGCAGACGTTCACGTTCAAGACAAAACAAATAAAACAGCTCTCCATTTGGCTGCCGAGAAGAATCATGTTCATATCACCACCATGCTGCTGGAGAAGAATCCTGACGTGGACATCAAAGACGAAAAGAGCAGGACGGCCCTGCTCATAGCCACAGAGAACTGTTATGTTGATATCGTTTCCATGCTACTGGAAAAGAATGCTGACGTGAATGTCCGAAACGGAAATAAGAAAACTGCTCTGCATTTGGCTACCGAAAAAGGTAACGTCAATATCACCACTATGCTGCTGGAGAAGAATGCTGATGTGGACGTCAAAGACGAAAAGGGCAGGACAGCCCTGCTCATAGCCACAGAGAACTGCTATGTTGATATCATTGCCATGCTCCTGGAAAAGAATGCAGACGTGAATGTGCAAAACGGAAATAAGAAAACTGCTCTGCATTTGGCTGCCGAGAAAGGTAACGTTAATATCACAACCATGCTGCTGGAGAAGAATGCTGATGTGGACGTCAAAGACGAAAAGGGCAGAACGGCCCTGCTCATAGCCACAGAGAACTGTTATGTTGATATCGTTTCCGTGCTACTGGAAAAGAATGCAGACGTGAATATGCAAAACGAAAATAAGAAAACTGCTCTGCACTTGGCTACGGAAAAAGGTAACGTTAATATCACAACCATGCTGCTGGAGAAGAATGCTGACGTGGACGTCAAAGACGAAAAGGGCAGAACGGCCCTGCTCATAGCCACAGAGAACTGTTATGTTGCTATAATTTCCATGCTCTTGCAAAATAATGCAGATATGGATGTCCGTAACGCAAATAAGGAAACTGCTCTCCACTTGGCTGCCGAGAAAGATAATGTTAGCATCACATCCATGCTCCTGCAAAATAATGCAGACGTTGATGCCAAGGACGAAAAGAGTAGAACAGCTCTGCACTTAGCAGCGGGGAAGGACAACGTTGAAATCGTTTCTTTGCTCCTGGAAGATAATGCCGACTTTGACGCCAAAGATGAACAAGGGAAGACGGCACTGCATTTAGCCGCTGAGAAAAGGGCTACCGACGTCGTGGCGCTGTTACTGCAGAAGGGCGCCGATGTTCTTGCGAAAGACAATAGAGAGAAAACGGCCTTACATTTAGCCTCTGAGAATAATGCGCAAGAAATCGTCTCTCTACTCCTGAGAAAGAATAGCAACCCCAACGCGAAGGATGAAAAGGGAAGGACGGCTTTGCATTATGCCGCTGTGACAGGCTCTGCCGACATTGTCTTAACCCTCCTGGAAAACGACGCCTACGTTGACGCGAAAGATGATAAAAGAACGACGCCGTTGCTCTTAGCCACTGAGACGGGCACCATTGAAGTTGTTCAAATGCTTCTGGAAAAGAAGGCGGACGTCGACGCAAAAGATGTGCAGAGAAGGACGGCATTGCACATAGCTTCTGCTAGACAAGCTGCCGACATCTTATCTCTTTTGGTTGCTAACGATGCTGATGTCAACGCTAGGGATGAAGAGGGAAGAACTGCTCTTCATTGCGCCAGACCTTCAATTACACCCCGCTCTTGTACAGAAATTCTTCTGGAAGCAGGTGCACGGGTAGATATTGAAGATAATTCTGGAAGGACACCTGTGGACCTAGGAATGATGCGCAGTGATCTTCATGGAATGCAAGCACTTTTGCGAGCTAGAAAGAAGTACGGACAGCTGAGGACAGACATCTGA
>ANN27295-RA
ATGGAAATGGATCTGAGGGAAGGAGCTACTGTGAAAGCGACAACAGACTCTGACAAAACAGCACTGCTTCGGGCAGTCAAAAATAATGATGTTAAAATGGTATCCACATTACTGCAGAAACACCCTAAGAATGTTAAGAACGAAGATTACCTAGCCGCTCTGCACTTGGCAGCCAAATCTGGAGCAGTGGACAAAGGTTACACGGCTCTCCATTGGGCCGCAGAGAAAAGTCATGCAGACGTTGTCACTACGTTGTTGCAAAATGGTGCTGACAAAAATCTAAAGACTTCCGAAGGCACAGCTCTGGATAGAGCTGCAGCGGGTGGCGCCACCGAAGTCGCCTCTTTGCTTCTGCAGGACACCAGTCGTCCTTCCAGTGATGGTTGGTGGAGACAGGCGTTGCGTAATGCACTTCATAGCGGGGCTACCGAGATAGTTTCTATGCTTATCGAGAAAGGCGCTGACGTTCGCACTACTTACAAGAATCGGTGGACTACCCTGCATGTTGCTGTAAGTGGCAATGCCCCCAGCGCAGGGTTGATTTCCTTGCTGCTGAAGAAAGGAGTAAATGTCAACGCAAAATCCAAATCCGGCAGCACGGCACTACACTTGGCCGTAGAAGGTGGCGTTGCCGATGTGATAACCTTCCTACTGCAGAATGGCGCTGATTTACACGCAATGGACTCTCAAAATAGGATGGCATTGCACTTAGCCGCAGAGAATGGCGCAGTTGACGTTGTCTCTTTACTGCTAGAGAGTGGTGCCGACATCAAGGCGAGGGGCGAAATGATGATGACAGCCTTGCACTACGCTTCTAAGAAAGGTTTCGTGAAAGTCGTCTTTCTGCTGCTCAACCATGGTGCAAAGGTGCTGGTAAAAGACAGCAAACATCGAACACCGTTACACTACGCGGCAGAGGCAGGAGCAGACGACGTAGCTACGCTGCTGCTACTGAATAAAGCAGACGTACATGCAAAAGATCTACACGGCTGCACGGCGTTGCATTTCGCAGTCGACAAAGATGCTCCACGCGTCGTCACTTTGTTACTTTATTACGGCGCTGATGTCAATGTGCAAGGCAACGGCAGCAACACACCTCTGCAATTAGCCGTTAGAAATGGCAATCTCCACATCGTCTCCCTGTTGTTACGAAAGGACACCAACATCAATGTTGCTGGTGTCGGTGGTGAGACTGCATTGCACTTGGCCGCTAAGAAGAGTGCTACAGATATCGTTCGCCTCTTGCTGCAAAATGGAGCTAACATTGATTCCAAGGATTCAAAGGAAACAAACACCCCTGCACATAATGCCGACTTTGACGCCAAAGATGAACAAGGGAAGACGGCACTGCATTTAGCCGCTGAGAAAAGGGCTACCGACGTCGTGGCGCTGTTACTGCAGAAGGGCGCCGATGTTCTTGCGAAAGACAATAGAGAGAAAACGGCCTTACATTTAGCCTCTGAGAATAATGCGCAAGAAATCGTCTTTCTACTTCTGAGAAAGAATAGCAACCCCAACGCGAAAGATAAAAAAGGAAGGACGGCCTTGCACTATGCCGTTGCGACTGGCGCTGCTAACATTGTCTTGACCCTCCTGGAAAATGACGCCGACGTTGACGCAAAAGATGAGAAAAGAATGACTCCATTGCACTTTGCCACAGAGAAGGGCGCCGTTGACATTGTTCGAATGCTTCTGGAAAAGAAGGCGGACGTCGACGCAAAAGATGTGAAGAAAAGGACGGCACTGCACAAGGCTTCCGCTAGAGGAGCTGTCGACATCGTATCTCTGCTGTTTGCTAACAATGCTGATGTCAACACTAGGGATGAAGAGGGAAGAACTGCTCTTCATTGCGCCAGGCCTTCATCTGCAAAGCGCTCTTGTACCGAAATTCTTCTGGAATGTGGTGCACGGGTAGATATTAAGATAATGATG
>ANN27466-RA
ATGAATTCTGAGAGTACTTTTGACTCTGAAAAAGTTGACAAAGTTAAGTTTGCTTTGGAACAATTGGAATTGTGTCTGATGAATCAGATTAGATATTCACCAGAACTTGTAGTGTGGGCTGCGACAATGTCCTACACCTTTCCAGGGGCATATCGGGCCATGAGAGACACAAAATTATTAACTCTTCCTCATCCTATTTATTTAAAACAATTTTTTAGTAAAGTAGGATCAACAGATCCAGGAATGAATCCTGAACACATTAAAAAATGTAAATTGTTGGATGAGAGAGAAAAGTTGATTTCAGTAATGTTAGATGAGATGTATTTAAATCCTAAATATCTTATAAGAAAAGTACTTGGGATTGCCGAAAATTGTGAAAATAGGACTGTGGCAACTAGAATTCAAGTGTTCATGTCAATGTCCTTACAGGGCAAAAATAAAGATGTAGTAGGGCTTTTTCCTGTAAAAAGACAGTGTGGTGAAACCCTTTCTAAGTTGACACTAGAAGTGTTAAAAATTCTTAAAGAAGTTGGCTTTACGGTCTTATGTTTGATAGCTGATAACCATAGTGTAAACAGAAGAATGTTTGAACTCTTGGGTGGAGGATGTCTGAAATATTCAATTCCTAATCCTGTGGATCCAACCCATTCAGTGTTTTTATTATTTGATAGTGTACATATTTTAAAGTGTATTAGAAATGTATTTTTAAATAAGCAGAGACCTTCCAAAAGAAATGTTATGTATACCTTTAATGTTTGTGAAGCAAAATTTTCAGATCTTGTTAATTTGCACAATTCTGAAAAAGCATCAGTTGTAAAATTAGCACCTGCTTTGTCAAAGAAGTCTGTGTACCCAACAACAATTGAGAGGCAGAATGTGTCATTGGCCTTAGCTGTGTTTGATGAAAAAAACTGTGGCTGCTCTGGAAACACAGAAACAGCAAGGAGTTGA
>ANN27465-RA
ATGTTTAAGGAAAAGGTGATGAGGAAGAATGTGGAACCATTTGTGGTCGTTATAAAACCACAGACAGTGGTATTTCTCAAGTTGGCAGACAATGGGGAAAGACCACCATATATAACTATATGTTTTCAAGTTAATTCCGTTTTAGAAGTGCAAATATTTTATAAAGACATAACTGTTGTGCTTGTTGTTGCGCGTGTTGCGTTGTTGTGCTGTGATAGCAATAAAATGAAGTGTGATAGGTGGTCGAAATTTGACAGCTTGCTGAGCCACTTAAACAGCTGGCATCATGAAAGTTTGGGTTTGCAGAAAAATTATCTTGTTTAA
>ANN26095-RA
ATGGATGTCAACATAAATAATATGGTGGAAAGTGAAACAGCCGATATTTTAATAGCTAATCGTGACAGTATGAGAGGAAATGTCAGAAGACAAATCGTATACGCTCAGAAAGAATACAAAGAAAACTTTGACAGACGTCGTAAATGCAAAAAAATCTACAAATTGGGAGATTTAGTGGCTATCAAACGGTCACAATTTGTCGCAGGGAAAAAGTTGGCCAACGAGGACTTGGGCCCTTATGAGGTGATCAGGGTCAAACGAAACGATAAGTACGATGTAAAGAAGGCAGCAGACTTTGAAGGCCCCAATGCAACATCAACGAGTTGTGACTATATGAAGCCGTGGAAACGGGATGAATCCGATCTATCCGAGACGGATGATATTGTCGAATGGCCGAATGTAGGAGAATAG
>ANN26097-RA
ATGAAGGGAAATTGTTTTTTCCTTGATGCCCCAGGAGGCACAAGAAAAACATTTTTAATCAATCTGCTTTTTAAAAAAGTGAGATCTACCGAAAAAATTGCGTTAGCTGTTGCGTCATCCGGCATTGCCGCTACTCTTTTGGAAGGGGGCCGAACCCTCCCGCTGAAAATCGCCACCGATGATGATAACAGCGTCTGTAGCGTTTCTAAACAGAGCAATACAGGAAAATTGATGCGTGACTGCTCATTAATAGTCTGGGACGAAGCTACCATGTCAAACAAGACGTCTGTGGAAGCACTGGATAGGACAATCCGCGATTTGCGCAACAAAAATTCACCTATGGGTGGATGTACAATTCTGTTCTCAGGAGATTTCCGTCAAATCCTACCAGTTGTGACTCGAGGAACACGTGCTGACGAAATAAATGCTTCGCTAAAAGATGCCACCTTTGGTCGCATGTCAATAAATTAG
>ANN26094-RA
ATGGCAAAATTTTTAAAGCACGATGATTATTTAATAAAAAACGGTTGTGTTTCACCTGATGCAGAGAAATGTGTTGCCATACGAAAGTTCCCAGTGCCTAAAAACGTGAAACAGCTGCAACAAATGTTAGGATTATTTGGATACTTTAGGAAATTCGTTGAAAATTATGCTGTAATCACCAAACCACTCACAGACCTATTGAAGAAGGAGGCCAAATTCTGGGCACCGCAAAAAATGACAGCCATTGAAAAAGTAAAAGACATACTAACTAGTCAACCAGTTTTGCGTATCTTTTGCCCGTCAGCACCAACGGAGCTTCATACCGATGCGTCGAAGGATGGTCTTGGAGGAATTCTTTTGCAATTATTCGGTGGAAAGCTGCATCCTATATACTATTGGAGTAGAAAAAATACTGCTGAAGAAAGTAAGTTACATAGCTTCTACCTTGAAATAAAAGCTGCATATTATGCTGTCCAGAAATTCCGTCACTACATATCTTCTGGGACGAGAAGCACTACTACTAAAAAAGAGTTACCACCCGCCGTAACACGTTGGATACTATATCTTGAATATTATAAATATGTTATAGAGCACCGTAAAGGATTTTTGATGAAGCACGTGGATGGTTTGGGTAGAGCACCAGCGAGTGTTTTAATGATTGACGAAATAAGTGCTAGACTACGCCTAGCCCAAACAAGCGATGAACATTTTAAAGCCGTGAAGCAAATTTTACAATCGCAAGATTATGAAGATTACGTTGTTAAAAATGTGCTTGCTGTACCACGTTTAATGGAGCAACAAATTATTAGAGAAGAGCACGAAAAAGGGCACTTCGCGGTATTTTATACCACATTTACGCCTAAAAAGTTGAAAAATATATTAAAAACTGTATCAAATGCATTTTGTTCAACAAGTAGCTTGGGAAAACAAGAAGGGGAAATGCATATCATTGATAAGGGAAATGCGCCACTGCTGACAATCCACATCGATCACCTTGGACCTTTAGATGCAACAACAAAATTGTACAAGCATATTTTAATCGTTGTTGATGGATTTAGCAAATTTACTTGGTTGTACCCTACAAAAACAACACCTGCAGAAGAGGTAATCAGAAAAATGTCGGAATGGGCTAACATATTTGGAGCACCGCATCGCATTATCATAGAACACGTCCTGACAACATCGGGTGTGCCGAGAGGCAATGGCCAAGTCGAACGATTGAACCGAGTTGTTATAAATTTGTCAGCTGATCGTACTGAAGCCTGGTATAAATACGTTGGCAAAGTGCAAAGAGTCATCAATAGTACCATCAATAAATCAAACGAAATACACAACCATTTGAAATAA
>ANN26096-RA
ATGAGGGTTTCGTCATCTTCACGTGAGAACAGGCTATTTCCAGATATGCTGCTAAAAGTTGGCAATGGAGAATTAACACAAAACTACATCCAAGAGTTAGTCAACAATGTCTATCCTGACATTGATAACATAAGCTATAAGACAATATCTTGGTTTAAAGAAAGTCTGTCACCAACTAACGAACAAGTAGATAAAGTAAATAACTTGATTATTTCAAAGATTGATGCACCGACGAAAATATACTACTCGGTCGATACTGTTCTCGATTGGAAGAAGCTGTTCATTTTCCTACAGAATTTTTAA
>ANN27308-RA
ATGCTTATATCTTTACGTAGCACGAACTTCTTGGGCTCCTGCCGCGAGGGCCCCGGCGACGCCTTCTCCTGCCTCTGCCCCGACGCCATTGGGCCAACGCCGCCGGCCCCTCCTCCGAGGGGTGGGTCGGTGGCCAGCGCCCCTTCCGCTTGTGCTCCGCAGGGTGGTGCGGGGCCGCTGTGCGACGAGGCCGTGGACGAGTGCGCGTCCTCGCCCTGCCAGAACGGCGGCGTCTGCGTGGACCAGGTGGCTGGCTACGCCTGCGCGTGGCGTCTTCGGTGGCATATAGAACAAGTGACGGAGAGCCTTGAAGAAAAATGTATATTCCAGGCTTCGTATGGAAATGGAAAAGTAAGGAACAGGGTGAGATATTGCATGCGAGAGTTCTCGCACGGGTACGCTAGTCTGATTCCACAACTCTTCCCGTGCTCAGGGTTCACGGGCAAGGACTGCGAGCGGCAGCTGCGCCAGTGCGACGACAGCCCCTGCGAGAACGGCGCGCTGTGCCTGCAGGAGGGCGACCGCGCCGTGTGCTACTGCGTGCCCGACTACCATGGCAGCCGCTGCGAGCTGCAGTACGACGAGTGCCAGCTCGGCCCCAGGTGCCTAAACGGCGGCACGTGCCTGGACGGCGTGGACAACTTCACGTGCTCGTGCCCGCCGTCGCTGACGGGCCAGTTCTGCGAGTGCCTGATGCTGGCGACGGGGCAGCTGGACTGCACGTACATCGGCACGCCGCCCCCGCCGCCCTCCACCTGGCCTCCCGACACCTCCACCCCGGCCGCCGCCACCGCCACTGCCACGCCCACCCCGAGCGGCGGCGCGGGCGAGGAGACGGAGCCCCCCAGCACGCCCCCCGCGCCCTCGGACGCCTCTACCACCACGCCCGCCGCCGCCGCCACCGGCCCCTCCACTTCTAGCACCGCGCCCACCACCGCGGCCCAGGAGGCGGACACGGCCTCCACCAGCGGCGCGGGCGAGGAATCCACTTCTGCCGTCGTGCCTTTCTCTGCCTTTCCAGAATCTTCCACCCACGCGTCCGCGACCACGTCCTCCCCCACCCTCGCCCCCTCGCCGTCCCCTCCTCCGAGCGGCGCCTCGACGTGGGAGGCGGAGGCGACCACGCCCGGGACGTCCCCGGCGTGGGAGGCGACCACCCCGGCGGCCTCGACGACGCTCGCCGCCGACACCAGCTCCTTCCTCTGGGACTTCTCCCCGTCGGCGCCGGCCTCTACGCCGGGCGCCGCCACGACGCCGCTCGGCCCCGCCGGCGTCACGGCCCCGCCCACGCCCATGCTCACCACGGACGCCGCCCTCACGCACGAG
>ANN27309-RA
ATGGCAAATCTTACTAAAATTCAGGGGAGTCAATTTGCTGAGCTTCAATGCAAATTATTGGAAAATAAGAGATGCAGGAAAAGCAGTTCGCTGAATTACGCAGGGAAAGCCAGGAACAGACGGCGAATCAGATTGCCGATCTTACGGAGCACTTCACGGAACGGTTCAACGGAATCAGCGACCACAATAGGCGAGCGCGGTAGAGCGGAGGTGAGTGCCGCGACCGCACGCTTAGACGAGCACATCGCCGCTTACACTCAGGAATCAGTCGCGATTTCTAACGAATCGATGCCGTCGCGAACGACTAGATGCGTCATCGATCGAAGATAA
>ANN27508-RA
ATGGGTTGCTACCTGCAGGAGTATCGGGCTCGCATCGGGGCGTGGGCCGCGCGCTTTTCCTCGTGTGCAGCGCCGGCCCCTTCGGCATCGCTTCGCGGGGACGGGGCAGCTGCTGGAGCAGCAGCGTTGTGTGCGACCACGATAGCGGTACTACTGCTAATTGGAGGTGTCGAACCAAACCCAGGACCTGCAGACGAAGTAAATGCAATCCGTATCTTGTGCAGTGGCTGTAACAGTAACTTAAAATCCGGCAAGCAGTGTGAACTCTGTGGGCTCTGGTATCATGCGAGTTGTGGAAAAAATGGAGACATGGACAACGGAAAATGGTTTTGCAGTAAGTGCAAAGAAAACAGACTACGTCTACTGGAAGAAAAACTGGAAGCTGCTCTTCTTCAAATCCAGGAACTGCGGGAGTTAAACGCAGCTCTGGAGGAAAAACTTCGAGCTGTTTCAGTAGGAGACGCCGCGCAGCCAATTGTAGAGGCGCCAGTTGCGAGAAAACCCATTCTCGTTATTGGCGACTCGATAGTAAGGCATGTAGGCAAGAACGACGACCACATGGATGTTGTGTGCCTCCCGGGAATTCGAACCGAGCAGCTGCGAAGGTATGTGGAGAATAGGGACCTCGGAACGCCAGATACCGTAATTTTACATGTCGGTACAAACGATTTGAGGAGGAAAAATCTTGACTTTGTCATGGGGGATATGTGTGACCTCGTGATGAAAGCACAAGAGAAGTTTCCGAAAGCAAAAATATACATTAGTGGTATTCTCAGGCGTCGTGGCATTCCATGGAGACGGGTCGGTGTAGTGAACCGAATGTTCGAGTGGGTGGCGCAGACAAGGAATGTGTTTTTTTGTGGACCCAAATTCGTGGTTGCAGGACGGCGATTTTGGTCGTGA
>ANN27509-RA
ATGATATTGTGGTACGGGCGAATTCTGTTTGAACAACATTTTCGAGACTTACAGGAGTTGTTTCAGATCTTGACAGAGAATAATTTGTTGATTGATGATAAGGAGAAGATTGTGGCGATTATCAGTCGCATACTGAAGGGACCAGAACTTCGATTTTCCGCAACTGAAAAGGTGGCAAATGCTATTTTTTTGGGCCATATTAAAGTTCAAACCATACCTGAAAGGGGTCCAGAACCACCTCCCGGGCTTGTTGAGCAGGAAGGAACCGGATATGGAGAAAAGATATGCGAGTGCCAAAGAATTTCAGGTGATGTGGCGATAGATCTTGGGATTGCTCGATCCCTAGTCTTCGATTGTGACGATTTAAGAATAGTGCAAGAAAGGGACAACGAATTTACAAAAGGACCTATGCAGGAGGACGACCCGGACATTGGCAGCTTGAAGAGAAAACGGGACCGATGGAAAATAGTGGATGGCGTGTGGTATGGTCAAGTTCAAGATAGACCAGAAATATGGAGGATTTGGATGCCTAGGAACGTCACTAACGAATTGATTAGATTTGCACATACATCATTGGCGCATTTTGGGGCGAAGAAGGTGTACCAGACTCTTCGGTCATTGTGTATCTGGAGAGGGATGGGCAAACAAATCGAAAAGTGGTTGCAGTATACATGTCTGAAAAGTGAAGTATCCCTAACAGGAAGTATGACGGACCAATCCAGCCGATTTTGCCGAGGAAAAGAACGACCTGGACTGCTTGGATGTTTATTGGGCCGTTACCACGGACGACCCGGGGCAAAAGTAATATATTTGTTAACTAGACTTATTCACGAAAATTTGTCCCAAGTGAATCTTCTAACAAAAAGTTTATGCTATAGCCGGCCCATTCCCGAGAATATTATCGGATCATGGGACAAGTGTTCACGAGCGCGCGATGGACGGAGGGAATATAAAAATGGAGCGAAAGCCTATCTACTCAACAAATAA
>ANN27019-RA
ATGGAGAAAAATTGGAAAAAACAAGGTATTACAGAAAGTTTTAATGCTGCTTTTGAAGGATTATTTGAAGCTATAAGAAGAGGATTTTTTATGAAGTTTATTGTTATTTTGTTATTTTCTTTGTTATTTCCTGCATGCAATGGAACTAAAACAGAACTTAATGAGAATAAAAAAGAAACAACAAAGATAGAAAAAACATTGAAAGTGGCTTTTGGATATAAACCTCGTTCTTTTGATCCACACAGGCATACTGATAGTTCTACTTTGGCAGTTACAAAGCAGATATATAGCAATCTGTTTTCACTTGATGACAAAGGAGAATTGATTCCTGAACTTGTAGAAAAGTATGAAACTTTACCTGATAATTCAATTATTCTGACTTTGAAGAAAGATGGAAACGAAATGAAAGCCAAGGATGTGGCAGCAAGCTTAAATAGAAATTTAGACATACCTATATCTAAAGTATTGGTAGAGTCTATTAAAGATTTGGTAGTATTAGATGATTACAGACTTAAAATAATTCAAAATAATGCTCCCACAATAATTCTTCATAACTTTGCTCATTCATCAATAGCTGTAGTAAAAGAAGTGCCAGCCAATGAGGAAGGGATAAATATAGTTGGAACTGGAGCATATAAAATAAAAAAATGGGGAATTGGAGAAAAGAATTCAAATAGATTAATAGCCCTTGAAACAGGAGAAATAGATATAGCATATGACATATCATCAACTGATGTTAAAGGACTTTTGAAAAATGATAATCTTAAACTTGTAAGTAAATCTTCTTTAGGAACAGATTTTATATCTATAAATACGAAAAAGATAGCAGACAAAAGAGTGAGACAGGCAATAGAGTTAGGGGTAAATAAAGAAGACATATCTACAGCTGTTTTTGAAGGTATGACAGAGTTAGCTCCCTCTCTCTTAGCTCCAAGTGTATTTGGGTATGACAAAAATGTAAAGTTAAAACCATATAATCCAGAGAAAGCTAGAGAACTTTTAAAAGAAGCAGGATATGAAAATGGGCTTAAATTAGAATTATGGATATATGAAGAACCAACAAGAATGCAGATGGCACAAGTTATTCAATCTAATTTGAAAGAAATAGGGATAGATGTTTCAATACAGTTTACTGCAAATGGACAGCATGACATGCTCATAGGTTTGTGGTATGTAAGTACAGGAGATGCTGATTATGGATACTATCCTCTTCTCCATTCAAGTTCAGCAGGTGCAGTTGGAAACAGAAGCTTTTTTTCTAATAAAGAATTTGATCATCTTTTAGATGAAGCAAGAACAACTTCCTCTATAGAAAAGAGAGAAAAAAATTATGCAGAGGCACAGAGAGCATGTCGTACAGCAATTGGATCTATGGGTGGAGCACTAAGTGGAGTCGCAGCAGCAGATTTAGGAGCACTAGTAATAAAAGAAGCTTTAAATAGAGCAGGAGTACCTGCTGAGAAAGTAGATCATGTATACATGGGATGTGTAATTCAAGCAGGGTTAGGGCAAAACATAGCTCGTCAATCTTCTCTAAAAGCAGGGTTACCAATAGAAACACCTGCAGTAACAATCAATGTAGTTTGTGGTTCAGGACTAAATGCAGTAAATATGGCAGCAGCAATGATTCAAGCTGGAGAAGCTGATATTGTTGTAGCTGGAGGAACTGAAAATATGTCAGCAGCTCCTTACCTATTAAATAAAGCTCGTTTTGGATATCGTTTAGGAAATGGAGAAATTGTTGATTCAATGGTAAATGATGCTCTATGGGACGCATTCAATAATTATCATATGGGAGTAACAGCAGAAAATATTTGTGATCAATGGGGACTAACAAGAGAACAATTAGATGAGTTTGCAGCAGCAAGTCAGCAAAAAGCTGTAAAAGCTCAAGAAGAAGGAAGATTTGATGCAGAAATAGTTCCAGTAGTTATAAAAGGTAAAAAAGGCGATATTGTAGTTTCAAAAGATGAAGGACCAAGAGCAGGGACTACTGCTGAAGGAATTGGTAAATTAAAACCAGCATTTAAAAAAGATGGAATGGTTACAGCAGCTAATGCTTCAAGTATCAATGATGGTGCAGCAGCAATAGTTGTAATGAGTGAAGAAAAGCTAAAGAACTTGGAGTTACTCCAATGGCTACTTGGGTAG
>ANN27018-RA
ATGGGATCAGCTATATCTGAAGAAATTGGAAAAACTCCAGTTCAAGTAGAAGAAGCTGCAGGATTTGTAGTAAATAGAGTATTGATTCCTATGATTAATGAAGCTGTTGGAATTTATGCTGATGGTGTTGCTTCTGTAGAAGGAATTGATGCTGCTATGAAACTAGGAGCTAATCATCCAATGGGACCTCTAGCTTTAGGAGATTAA
>ANN26346-RA
ATGGTGGTGGTTGTTCTCTTGCAGTACTTCAGAGGACTTGAAGAAGCAGTTTTTTCGAATATTAGTGCTTGCAAGCAGTTTGCTCAAACAGTTCGAACTGCTTATGGTCCAAATGGCATGAATAAAATGGTTATTAATCACATAGAAAAATTGTTTGTTACTAATGATGCTGCAACAATCATTAAAGAGTTGGAGGTTGAACATCCTGCTGCAAAGCTAATGATATTAGCTTCACAGATGCAAGAACAAGAAATTGGTGATGGAACAAATTTTGTTATTATTCTTTCTGGTGCACTTTTGGAGTCAGCTGAGGATTTGCTCCGGATGGGGCTGACTCCCTCTGAAATTGTGGATGGCTATGAATTAGCATTGGAAAAAGCTTTAGAAATATTACCTACTCTTACCTGCTATGAAATTAAAGATTATAGGAATGAAGCTGAAGTTTCAAAGGGGATGAAAAACAGCCATCATGAGCAAGCAATATGGCAATGA
>ANN26348-RA
ATGGAAACGATAATTGGTAAATTTTCATTGAAAGCTAGAAGAGGGGTTCTGGAGTACATAACTCACAAGTTGTTCCAAGAAACAAAGGGAACTGTGTTAATTAAGTCTGCAGATGAATTAATGAACTTCAGCCGTGGAGAGGGAACAACTTTTGGAGGAGCAGATAAAAGTCTATTGCGGCTGCAGGGACAAATGTTGTAG
>ANN26345-RA
ATGTTGGCCGAACTAGGCCGAACTAGTTCCGAAGTTTGGCCCAGCTTGGCCGAAGCCCGACTGCGGCCATATCGCCATAGTTGTAATCTATCGTTCAGCGTTTGGGTCTGTGACGTTTTGTGCGCCACTAATTTAAGAAGTTCAAACCACGCCCTTAAAATAGGCCTCTCGGATACTGCTGTTATGGACATGATGATTTCTAATTTGCAGCAACAGCGGCAAATTACAGAGCAGTTGAGGCGAGAAGCGGCAATTAAGCGTATAAATGTTTCTCAGGCGGTCGTGGATATCATGAAATTTATCAATGAACATGAACAAGAAGACTGCCTTCTGGTGGATTTAGTTCACAGAAAGCCAATCCCTTCCGGGAAAAAAGCAGTTGTACTTTGCTTTAATCATATTGTATCGTTGTTTCAAGCCCATGTCATCATGCTGTTTTACCACTTAAAAATTTGA
>ANN26347-RA
ATGAGAATTGTGTTAAACTTTTGGAATTATCAAGATTATCACGCAGAGATTATCTCGAGGGGAAGTGTTGAATCCCAATCGGGGTATGGCGGTTATAATCTCCATGAACCTATGGAAGTGGAATTAGAACACTTGGTATCCAATTACATGAAAATGCAGGTTGATAAGTTCTTGGCCTCCTCCAAAGATCAAAGAACTATTCTTGTGATTCACATAGGTCATGTAGCCCTGCCAGAGGTCTCCAACAGCTCCAGTGCGCACAAGAACACAATAACAATGGGCGAGTGCTATGCGAACAAAATCATTCTGGGCACTATTGGGTTAAAATGCGAATGTGAAAGTATGGACATGAAATTCTCAGGATATGAAGAAAACATATTAATCAAT
>ANN26737-RA
ATGCATCCAGAAAAGGTCACAGTTTGGTGCGGTTTATGGGCTGGAGGTATCATTGGACCAAACTTCTTCAAAGATGCTGCGAATCGTAACGTAACTGTGAATGGTGAGCGCTACCGTGAAATGATATCCAACTTTTGTTTGCCCAAAATGCAAGAGCTTGACCTGCATAACATGTGGTTTCAGCAAGAAGGTGCCACATGCCACACAGCTCGCGTAACAATGGACTTGTTGAGAGGCGAGTTCAACTATGTTAAAGCTCATGTCTATTCAGACAATTCAGACACGCCTGATTCAATTAACGCATTGGAAGACAACATTAAAGCATTTATATGTGAGATACCGGCCGAACATTGGAAAGAGTATGCCAAAATTGACTAA
>ANN26736-RA
ATGAAAGCTGTGGAAAGATGGCTGGAAGAAATTAATTCTGAAGTAAGTGATTTAGATTCAGATTCTGATTATGTGGAAAGCGGTCATGACACTGAATCAGAAATAGAAGCAGAAGATGAGGACACTGATAATCCACCTACTGATGTATGTGAAAATATTAGCTGTTTATAT
>ANN26734-RA
ATGAGATGTTGGTTGCATTTCGCGGCAGATGTAATAAGGAAGAAAAGACATATTCAAACCTACACAGGCAGTGCTAAAACTTGCGAGACCTATTTTATAACACAAATCGTAATTCATCGAAAATTCAAAGTTGTATTGCTTATTTCGTCAATGCATCATAATCAAAACAATGGTGTTCAAACTGGTAAACCAGAGATAATTGAATTTTCTAATCTAACAAAAGGCGGAGTTGATAGTCTAGACCAAAAATGCAATGTTTATTGTTGTAGCCGTAGGACTCGTCGTTGGCCCATGGCTATATTTTATTGA
>ANN26735-RA
ATGTCGGACCTTCGAGATTTAGATCTCTTAGAATTAAAATCATTCCTGGGATTACTAATTTTAACTTCGATATTTAAATCCAACCATTTCAGATGTGTTAGTTACACAGCAACCGTTTTCAAGTTTGATGATTTGGAAACCAGAAACAAACGAATAAAAACCAATCCACTGGCTTCTATATCGGAAGTTTTTAAAGCATTTATCGCAAACTGTTAA
>ANN28313-RA
ATGAATCCCATCGAACATAATCGAGAGGTCAGTTCGTGCACTGAATCCTGCATCCCCAGCACTTTCGCAACTATGGACAGCTGTAGAGGCAGCATGACTCAAAAAATCTCCAGGAGACTTCCAACGACTTATATCAGGGGCGTGAATCCGACAGACGATCGCATCGCTCCGGTGCCGCCCGATACGGATCATTCTCGCCAACTGGCGGAGGTCCAGCTGCCCCGCCTGCATAAAGCCAGCTGGAACGGATCACGTCTCCTCGTGTTGGCCATTGATCAGAGAATATATGACTTCACCATCGCCATTCCTTAG
>ANN28441-RA
ATGGCGACCGACGGCGACGCGCGCGTTTTGGCGTGTACCGGACATATAGTGAGCAAGGGCTGGTCAGATGGCACTGTTGCAGGAAGTGCAAAAGCACCTATTGGGAAAGGTGGCCGTTTGATTGTTGTGCATGCAGGAACATCAAAACCTTTTGTTGAAAATTGTTTATTGGTCTATTGGTCTAAAAAGACTGGAGATGACCATGAAGAGATGGAGACTGGAGATTATCACGAAAGATTGAGTGTGTGGCTCCAAGAACAGCTAAAGAATTTAAAACAAACTTCAGTAATTGTTATGGACTATGTTCCATACCATTCTGTAATAATTGACAAAGCCCCTACAAGGGCAACACATAAAGCTGAAGTGGTGCAGTGGCTACAGTCTCACAAAGTGCTAGTTGATCCGTCTATGAACAAATTGGCAAAATGCTGTTCAACACTCAAAAAGCTTAATACAGAAAGCTTGGAAGGAGGAAGTAGTATTAGAAATAATATTGAAGATCTGATTATAGATCTGCAGGCAGGTAGTGAGAGTTCAGATGATGACTGGAGTGATAATTCTGATGATTCTGACTCGGATGTGACTGGAATATTTCCTTTGCCCCAGAGTGCAGGTGTTGCAGAGGCACCATGA
>ANN29168-RA
ATGACAGCGGAGCAGCCCGGAACGCCTTGCAGAGGTCAGGACGCCACGCCCGGCCGAGCGGATAAGGTACGCCCAAACACGCTCAGTTCGTCCCCTACCGCATCCCCATCTACACCACCCCTCAATACTTGCACCAGTCCAGTTGAAGTAGTAATTGCCGCCCCCCTCCATGAGGACCACACGGTCAGCACGGAAAGAGAGATAATCAGTATCACTCCAATAATGACAAAGAAGGGGGCGATGTATAAAGTAGTAAGAAGATTCCGGCATACGATCAGTCGCAAGAACGCCCCCGGGTATGTGTTAACTGGTGTGAGTCATGACTTAGTGCCCCTCCACTGTGATCCATACACGACGCCGCCTGACCCGCCACCAAAGGACCCGACTTCCCTGGAAGACTTGGTAGGGCAGCGATTCACGAAAGAACAAGATGACGTGGAGTTTATCCCCACTCCGACGTCTACCCGCTGGAACCCACGACCGACACGCCCCCCTCCACCGATGAAGCCGACGCAGCCGCCAATTGTAAATCTAGCTAGCCCCGAGCCAAGCGCCACGCACGCTGATATCCGTGCCCCCGTAATTAACCTTGAGAGCCCGGAGCAGCGCCCCAACCACGCAACTGCCCCAGCCACAGCAGACGCGTGGAACAACTCCGCGAATGCGAGTGAGCAGGGACATAGCACGAGCCGGGAGACGAATGCGAGTCGATCTGGGCACAACCGCGTCCAAGCACGAGACGAGACAAGCATGAGCCAGCCACCAGTTATTAACCTAGCTAGCCCCGAGCCAGGCCCTCCGCAAGCTGGTAACCTGGACCCCATAATTGACCTTGAGAGCTTAGAGCTGCGATCCACCCATGCAACTTCCCCGCCCACAGCAGACGAGCGGAATAACCCCGCGAGTGATAGTGAGCAGAGACCGAGCACGAGCCGGGAGAACGCGACGCCGTCACCGGGCAACCTCCCTCATGCGAAGCAACAAAAGGGGGGGAGCTACCACAAGTCCTCCCACAGGGCCCGGCCCTGCTGGGATACATTGCTCCCCGACGAGAAGGACAGAAAGTAG
>ANN28945-RA
ATGGATGACAAGATGGCAGAACCACGTGTTCTTGAAGAACCTACCTCTTTGACCGAAGCGGTTGCCCGTTTGGATTTACTGGAAACCAGAATGTCCTGCCTGGAGGAATCGGTGAACACCGCAGTTGGAACCCTGATGCCCAAAGTGGATTCCCTGCTGACTGGGAGAGCACACGTTCAGCAATCCGAATCCACGTCCGGTTCCTCCTTGCCCTCGTCTGTGCTCGATTTGGCGGGGCAAGGGGACGGCGAAGCCCTGTTCCAGTTGCTGGCGGTGGAGCAGGTAGGCGCCCGATTGAACACCCCGAGGACAGACGAGGGCGACACCGCGCTACACTTGGCCGCAAGCGGAGGCCACCTGAGAGCCGTGGTGGTCCTTGCGGGCACGGGGGCGCAGGTGGATGCTTGGGGCCACCGCCTGCGCACGCCGCTGCACTGCGCCGTCGCCCAAGGCCACCTGGCAGTCGCCCGGCTGCTCCTGGACGTCGGGGCCAAGGTCAGCGGCAAGGACGCCGACGGCAACACTCCGCTAGACCTCGCTGCGGGGCAGGGGAGCAAGGACCTCGTACTCCTGCTCATGCAGAAGGGGGCGCAACCAAGTGAAACTTCTGTTACTGTGGCTGCAGAAAACGGTCACTGGGACTTGGTAAAGTTGTTTCTGCAGAACACAAATCTAGTGAACGCTTGTAATAAAGAGGGACATCCGTTAATAGTGCTTGCTGCAAAAGCCAATCTCTGGGATACGGTTCTACTGCTGTTGGATAAAGGGGCATCTGTGACGCAGTGTAAGGATCCTAAAGAGAGCGCGTTGGTGTACGCGTCGAAATCAGGACAGACAGACGCCGTGCGAGAGCTGCTGCGCCGCGGGGCCCAATCGAACGCCGCGCAGATAGAACAGGCTCTTTCGAATGCCCAGAGCGCCGCTGTGGTGTGGGCCTTCGTGGAAGTGGTGCCCGATACAGTGCGAGGGAGGCCTGGAGAGAGTGGCCTCATGAATGCAGCGGTCGACGGTCGGTTGCAGTCGATGATCGCATTCCTAGAAGCGGGTGTCAATATCAACGCAACAGATGCCAATGAAGTTACCAGCTTACACCTCGCCGCTGGTTGTGGCCACGCCACGTGGAGTGCGTGCGCGCCCCTGCTGGACGCCGGAGCGAGCACCACGGCGGCGACTAAGAACGCAAACACTCCTCTCCACTGGGCTTCCTCTGCAGGCCACGTGGAGTGCGTGCGCGCCCTGCTGGACGCCGGAGCGAGCACCACGGCGGAGAATCAGGACGGAGACACTCCTCTCCACTGGGCTTCCTCTGCAGGCCACGTGGAGTGCGTGCGCGCCTTGCAGGACGCCGGAGCGAGCACCACGGCGGAGAATAAGGACAGAGTCACTCCTCTCCACTGCGCTTCCTCTGGAGGCCACGTGGAGTGCGTGCGCGCCCTGCTGGACGCCGGAGCGAGCACCACGGCGGCGACTAAGAACGCAAACACTCCTCTCCACTGGGCTTCCTCTGCAGGCCACGTGGAGTGCGTGCGCGCCCTGCTGGACGCCGGAGCGAGCACCACGGCGGAGAATAAGGACAGAGTCACTCCTCTCCACTGGGCTTCCTCTGGAGGCCACGTGGAGTGCGTGCGCGCCCTGCTGGACGCCGGAGCGAGTACCATGGCGAAGAATAAGGATGGGAAGACTCCCCTTGAGGTTGCCCAATCAGATGCTGTGCGCGCAGCCTTCAATGTGGGGCTTTAA
>ANN27942-RA
ATGGAGTCTTATTCCACTGAAGTTAACCGCAATGCCACATTACAGGAAATCAAGGAGGACTTGTGGGAGGAGGCCAGTAAATATCCTCTCCATGGCACTCTCAGAGATTTTTCCTCATATGTTTTTGCCTGTATTAATTCTATGGCAGAAAATGAGGAGTTGGAAGATGAAAACAAAAGATTGTGTGATGTTCGACCATTCTGCTCTGTTTTACGGCTCATTGAACGCAAAGGGAATAAAGCAGAGAAATCTCTCAACATCCAGATCAGTCACCTGATTGGGAAAGGTCTTCATGAGTTTGACACTCTAAAAAATTCTGAGGTAAATGATTTCCGATGGAAAATGAAAGTTTTGGCAGATGAAATTGCGCAGAGTCGACAAAATAAAACATGGATTGAAAAAGTTCAATATCAGTATCCACCACGTATGTGGACACAAGAAGAATATTTGGTTGGTGACTACCCTTTGGTGCAATTTTTGTACATTCAAGAAGCTTTGGCATCAGATGAAATTCCAACGCTTGTTACTGTTTCTGTGAATAGTGTTTTAGGTAATGATTCTTTCCAATTAGTGGATGTTGATAATGTTTATGAGAATCCTGAAGATTTGGAAATGAGAACTAATCGACCGCCTTCGTTTTCCACTCTGACTTTGAGAAAAAAAGGAAAACACATTTCATCTTGGGATATTCAGGAGACTTTCAAGTTTGAAAATATGGTGCCATCAGCAAGTTAA
>ANN25951-RA
ATGGCTCAAGTACAATTTGTGGAAGAATTAATTAGAGAATATCTGATTTTTAGAGGTTTTAGTTCGACTGTCAAAGCATTTGATTCCGAATTGAAGGTGGATAAAGATAAAGGATTTCGGGTTGATAAGATTGTAGAGTTACTTCTCCAGCATGTAACATCATGTGATTTAACATCTTTACGTGAACTATGGCTACATTTAGATCAGAAGGTGTTTTCGAAATTGGAACATCACTTCATTCCAGGCAGAGTGAAAATATTGTCCTTCACAGCTGTACGTAAACTGGAAAATGCTGTCCTAAAATTTTACCTAGTTAATGCTGTTGTAACAAATAAACCAGATAAAGTAATGGATTTCTTCAATAAAATGACCCCAGATATTTTAAGTCAGCCTGAATGGAAAGAATGGTTCATGCTTCCTTTTGTGCGATACCCTGAAGAAAATCCTATCTTTGCTGTACATTTTACTAAGCAATGGCAAGATACATTGCTTGTGTCATTGCATAATTTTTTAGCTACAATCTTCCAGTGCATGCCCTTGCCTGTATTGTGTGCATATGAAGATGAGACTGCACGAATTCGCCGTCTTATTGATGAAAATGAGTCATTAAAGCTTAAACTAACTACTCTACTCTCCGGGCCCTTTGGCTGTGAGCAGTTGGCATTGCAATAA
>ANN25952-RA
ATGAGAAATAGATTGCTAAGAAATAAACCTCTACCTTCAGTGTCAAAGGGTAAGAATTATGGGGCTGAAATGAAAGAAGATAGAAACCTGTCAGGAAAAAAAATCTTCACATGGTGCCTAAGATTAGAAAGAATCACAATGGTTTATTTAATAAGAAAAGAGACTAGAAAAGTTGAAAGTCGCCCCGCGCGAGACATCATGGCGACCGACGGCGACGCGCGCGTTTTGGCGTGTACCGACTATTTTGAATTGGAAAGGGTCAATAAAGGTCCATTATCACCTCTCAGAAAGGTTGTGGAGAGAACAGCTGCTGCCACAAGAATAAGTCAAAGCACAGTTAAAAATGTAAGCAGAGAAATTGATGATGCTCAAGAGACAGGATCATCACAGTTGAAAGAAAAGAAATGTGAGAAAACCAGTTACAGATTTAGATACATTCAGCCGAGAAGCAATCAGGCATTACATTTATGGCTGCCATGCCAGGAAGGAGCACCCCATACTTCGGAAGCTCCATGTGTCTCTGTGGAAGCAGAGTTGTTTACAGGAAGCAAAATTGAGATATTGTGCCACAATTTTGAGGATATTTTGTGGTTGGATGAAACATGGGTTAATGCAGGACATATAGTGAGCAAGGGCTGGTCAGATGGCACTGTTGCAGGAAGTGCAAAAGCACCTATTGGGAAAGGTGGCCGTTTGATTGTTGTGCATGCAGGAACATCAAAACCTTTTGTTGAAAATTGTTTATTGGTCTATCGGTCTAAAAAGACTGGAGATGACCATGAAGAGATGGAGACTGGAGATTATCACGAAAGATTGAGTGTGTGGCTCCAAGAACAGCCAAAGAATTTAAAACAAACTTCAGTAATTGTTATGGACTATGCTCCATACCATTCTGTAATAATTCACAAAGCCCCTACAAGGGCAACACATAAAGCTGAAGTGGTGCAGTGGCTACAGTCTCACAAAGTGCTAGTTGATCCGTCTATGAACAAATGTGAATTATTGCAACTTGTACAGCAGAGGAAACCAGTTTCCCACTTGATATGGTCACAAGTGAAGGGTTATGTGGTCAGAAATAATAAAACTTTTACAGAAGTAGAAAATCTCTTAAAAGCAAGTGTCGCAAGCATTTCTCCACTGCAGTGGCAAAATGCTGTTCAACACTCAAAAAGCTTAATACAGAAAGCTTGGAAGGAGGAAGTAGTATTAGAAAATAATATTGAAGATCTGATTATAGATCTGCAGGCAGGTAGTGAGAGTTCAGATGATGACTGGAGTGATAATTCTGACTCGGATCTTCATTTTTCACCACTGGTCTACCTTGCATATCAACTTTTGGACTTTTATTACTACAATGAAAGGTACTGGCTGAAGTGGTCTGTGAGCGGAAGTGGTTTTGTGGTGAGTAGAGAATCTATTGATAAGACAAAGAAACTGAAGAATTATCAGTATAACACTAAGCGTGAACAAAAAGAGAACTTCTTGGTGAGTTCCTCAAATGCCCACAAAAAAATTTCATCTGTCACAGATTATGATAATTTTTACAATGATGATAAAAGGAAACTAGCTTTAATGCCTAATTTCGTTCTTCCCGCCTCGGGTGGAGCCGCAGCCATGTGCTCTCCACGTGCTAGCCGCGAGAGCGTGTGGCAACACGGCCTAACAGCTGACGAACTGTCAGAGCTCATCCTACAAAAATCGCAGTATATTCAAACTGTCGTCTGA
>ANN28089-RA
ATGGATATGCAGCATTCATCGCTCGCTGAGGCGATCTCAGGGGCGCTGAACACAATTAACGGGGGCACTCATCAGTGGCTGCCCGGACCTCCCGACCTTCGGCAAATCTTTCATCAACAGCTACCTTCGCACCACCAGCAGACCCCAAATGTAAGCCACCAACAATGGCAAGGACTTCCACAAGTATTTGTGCCCAACACAAGTAAGTTCACTACGCATACGCAAATCCAGGCGCCGCAGCAAAACTACCAATCCTCCAATGACATTAACTTTTTAAAAAGAAAGCCGAGTGGAACAAGTGAGCCCCGATCATTACCAGAACTCACAAACCTCAACGATGCTGCAGAGAGCCAAGAACCTCACAATCAACCGCCCCAGTTAGAACCGAAGCCTCCACCTATCTTTGTTCACATCATAGATCCCGCTAATTTCAAAACCCTCCTAAATGAACTGAACAAAATCTGTACTAACAGCTTCTCTACATCCAATCGCGGGAACAGAAACGTGAATACCATACGTATAGCGGACCCACAGGATAGGCGAAAAAGTGCTATAATTAGGGGTTTGCATACCTCCTTTACCGACGATAAAGTCACCCGCCTGTACAAAGCTGATAGATCCCCAATGCCGCTCTGTGCAATAGAAGTACTCAACAATGAGGACTTTGAAAAACTGTTCCAAATTAAAACTCTACTACACTGCATCGTAAAAGTGGAACTCAGGAAAAGAAATCAAACAATAGTGCAATGCAAGAACTGCCAGGAGTTTGGTTACACCAGAAATTACTGTAACAAATCTCCCAAATGTGGTTAA
>ANN28631-RA
ATGTACCGTCAGCAATACGGCCCATACCCCATGCACAAGACTTACCAGTTCCCACACCTCCATCTACATGGGAAAGAAATACCTGATGATGGCTCAATGTCGACAAACTCTGAAATCCAGGGGGAAGAACACAATCTAGAAGAAGGCCCCACATTTAATAAAAAACAGGCAGAATTAAATGACTTAGTACGCGATTTATTCTTATCCAAGGAGCAATCAGAACTTTTAGCGTCACGCTAA
>ANN28753-RA
ATGGTAGATTTCCTAGTCGACACGGGAGCAACGTCAACATTAATTAATGCGAAAACTTATGCCTTGCTAGGGAGCCCGAGGTTGGAAAATTGCACCACAACGCTCGTAGGATATGGCAATCAGGAAATTCCCGTGTTAGGGAAAACAGCTCTGCAAACAAGTTATAAGGGGGATCAAGTAAACATTATCTCGGATACCATCCCCTTTCAAGATTTAGAGCAGGTGTGCAACAAGTTTAAAGATCTATTTGAAGGAAAATTAGGGTGCGCGCGGGACATGGAAGCTCATGTGACTTTGAAACAAGATGCAAGGCCAAGGTTTTTGAAGGCGAGACCAGTCCCATTCGCTATAAAAGTAAGGTGA
>ANN28578-RA
TAAAAAAAAAATTGTTTCAGTTCTCTATAAACATGGATTCTACTGTGCTCTCTGTAAGTTGGAAAGATCATTCCGGTGCACTTACTGAAGTTTGTAAAACTTTATTGGACAACAATTTCTTGGTTGATTGCACTATAGCAGCTGAGGGAAAGGCTCTGAAAGCACATAGGCTGATTTTGTCTGCTTGCAGTCCTTATTTTCAGATGCTGTTTGGAGAAGATTGTGAGAAGCATCCAATTGTCATTCTTCAAAATGCATCATTCGAGACTCTGAAAGCCATGATTGATTTTATGTACCATGGAGAGACCCAGGTTCCTGAAGAACGCTTGGAAGCATTTCTTACTCTTGCAGAAACTTTGCAGATCAAGGGCCTGAACGATTCTTCTAAGAAGAATGTACGTAAAGTTATAAAAAGTAACAATGTCATACTGATTAATGTAATAAATTTTCTGAATCTTTTCTTG
>ANN29264-RA
ATGGGCATCTACGACATGCCCGCGTCCATCGACTACGTGCTAGAAACGACAGGAGTGGAAACATTATTCTATATAGGACATTCCATGGGTACAACACTCTTCTGGGTGTTGAACGCAGAGCGACCAGAGTACAACGTGAAATTCCGCGCTGTGTTCGCTTTGGCACCCGAGATTTACGTGGGGTACATGCCCCAACCATTGTTGATAGCCCTTGCTTACGTCAACAAACCAGCTGAG
>ANN19047-RA
ATGGCATCGTGGTCTCGAAGTGAGATTCGGGCAGTTTTGCGGTATAACTTCGCGCGTGGTTTAAACATAGACCAGTGCTTTGAAGAAATGAATTTTGCAATCGGAGATGTTTGTCCACATTTCCTGGTGCGTTTTCACGTTGAATACAAACCGTCCTTACCGGAGAATCAGGATGAAGATGAGCAGGTACAGGCCGATGAGACAGTACACCCCCGGCACAAACTGGCAAAAAATTTTCTGGTGCATTTTCACGATGAATACAAACGGTCCTTACCGGAGAATCAGGATGAAGATGAGCAGGTACAGGCCGATGAGGCAGTACACTCCCGGCACAAACTGGCAAAGATTTCCTGGTGCGTTTTCACGTTGAATACAAACCGTCCTTACCGGAGAATCAGGATGAAGATTAGCAGGTGCAGGCCGATGAGACAGTACACCCCCGGCACAAACTGGCGAAAATTTTCTGTGGTTACTATGGCATCGTGGTCTCGAAGTGAGATTCGGGCAGTTTTGCGGTATAACTTCGCGCGTGGTTTAAACATAGACCAGTGCTTTGAAGAAATGAATTTTGCAATCGGAGATGTTTGTCCACATCGTACGACAATATTCAGGTGGTACAGAGAATTCCAAAGAGGAAATTTCACTTTGGAGGAGGCTGAGAGGGCGGGCAGGCCACGAACATCAGTTACGGAGGAAAACATTGCTGCTGTGAGGAAAATGCTTGACGAAGACAGGCGAATGACCTACAAGCAGATAGAGGAAACCTTGAGCTTAAATGCACCAGCAATTCATTCAGTTCTGCATGATCATTTGCAAGCGAAAAAACTTGTTGTCTCTGGGTGCCGCACACACTGA
>ANN19046-RA
ATGTCACGACGTGTGACTTGGTGCCGGGAGATGCTGAAAAAGTTTTCTAAGGGTCAATCTCGGTATGTAAACAACATCGTGACAGGTGACGAGACTTGGCTGTACTATTATGACGTGCCGACGAAGACTCAAAACAAAGTTTGGATTTTTGAAGATGAGGAGACACCCGTCGCTGTCAGAAATCTCGATCTTGGAATTCTGGAGCGTATTGTTTTGGAGTCACAGAAGACAGTCACAGCTAAGTGGTACACTGAACAGTGCCTGCCAAAAGTCATCCAATCGTTGAAGAATCTGCGGCCCAAGTCAAGAATGGACACTTGGTTCTTCCACCATGATAACGCTCCAGCTCACCGTGCCAAAGCCTGCTCGGAGTATTTGACCACTACAGGATTGAAACTTCTTGAGCACCCTCCTTACAGTCCAGACCTCGCTCCTTGTGACTTTGCACTGTTCCCGCATGTGAAAATGAAGCTGAAAGGAATGCGATTTTCCAGTGGTGAGCACCTTCTGAGGGCTTGGGACAATGAGTGTGCACTACTCCCTAGTGAAACTTGGCAGAACTGGTTTAGCGATTGGTTTCGGAGGATGGAAAGATGCATTAAATGTGGTGGAAATTATTTTGAAAAAATTAAATAA
>ANN19048-RA
ATGTCTGGAAAGGATAAGATTTCAATATTTCCTTCACGAGGAAACTTCGCGATAATGAAGGTTCGCCTCAAGTCAGCAGTCCAGGGCCATCAATTGCTGGAAACTAAGGTAGACGCCTTGGAGGTGCGTTTCAGGAAGTCTATGAAGACCTTAATGAGGGTACGGCTGTCGATGGGTCGGCAGGCGCGGGACTGCTTCTTCGCGCTGGCCGAGTCCCGGTTCCACGTGGCGCCGGGCATGTTGAGCGCGACGGTGCTGGCGACGGCGAGCCAGGACGGCGCGCAGCTCACCACAAGTACCGTCGCGGAGAACGTGGCGGGCGTGCGGCTGCCGCATTTCGTCATCCACGACTCGCAGAAAGACGCCTACTCCACGCTGGCGCTGGCTCGCGGAGGAAAGAAGGTGCGCCACGCCAAGGAAGAGTTCCGGCGCTTCCTCGACCACCTGGTGCAGCTGGCCACGCTCGAGACCACGTTCCGGCAGCTCGAGGAGGTCATCAAGGTCACCAAACGCCGCGTGCACGCGCTCGAGAACGTGTTAATTCCAAAATTTGAGAATACAATCGCGTACATCGTTTCGGAGCTGGATGAAATGGAACGAGAAGATTTTTACAGGATTAAGATGTTACAGAAGAAGAAGAAGGCGGCTGCCATAAAGAAGGGCAAATCAAACACCTGGAAGAGGAAGGTGCCGGGGACTCCCATAAGCCAGAGCGAAAGGCATTACACCGTCTCCCCCCTGCCTGCACCTTCCGGACTATCGCCGGTCTCACTGAATTGCGTGCGCGTGTGCGCGCAGGACGACGGCGTGCCGGGCAGCGGCGGCGGGGGCTCCGCCCCGCGGCCGCCGCTGCCGCCGCCGCTGCGCCTGCGCAAGTGCGAGATGCGCCTGCTGGCCGTGACGGACGGCGTGGCCGAGCTGCCGTGCGCGCCCGCGCGCCCGGCCTCGTCGCGCCCGCCCTCCCCGCGCCCCGGCTCCCCGCGCCCGCCCGCCCCGCGCGCGCGCTCGTCCGTCACCGCCACCGTCGACGCCGCCCCGCCGCTGCCCGCGCTCTCCCCGCCGCCCACCACCGTCCCGGGCCCGCCCGCCGAGTCCGAGGCCTAG
>ANN19049-RA
ATGCAACAAAATAAAACAGCATACGACTCAAGAAAAGTTGAAAGAGATAAAATTTCACGATGTTTCATCGATTTGAGGACTGATTTTATTGCGCGCAAACCGCTCAGCAGATCTAAACGAGGGAGGTTGCGCCATCCAGGGACACATTTGACGAGGAAAACGGCAGCTGTCGCGTTTGTGTATGTTGAGCTATTAAGCAGCAACTGCGTTACTTGCCTGAACCTGTTCATCACCTCGTACAACGGCAAGAATGAAGGTGTTGGAGGAACAGCGCTGCTACGGACACCCACCGGAGTGATTCAACAAGCCTTTGGGGATGAAGCTATGAGTAGAATCCCGTGTTTTGAGTGGTATAGTCACTTCAAATCGGGCAGAACCTCGACAGATGACAAATTGCGAACGGAGCGGTCTTCCACATCGACAGACCCCAACCACGTCAAATTGGTGAGTGATCTGGTGCGGGCAAATCGCCATTTATCTATTAGGGAAATAGCCGATGAAGTGAACATTAGTTTTGGATCCTGTCAGACCATTTTGACAGAAATTTTGGGCATGTCGCGCGTCGCGTCAAAATTCGTCCCGCGAGTGCTGACTGCTGAACAAAGTGAAACGCGTGTGGACATTTTTCAGGAGTTCCTGGATCGAGCCAACGCTCACCCAGATTTTCTTAAAAACATTAAAACCGGGACGAAAATCAATCCTGACATCAACCTTGAAAGGGCGCCGATTCGAGTCAATTTTGGACCTCAAAACCAATTGTACGGCGGACCTGAAGAGGATCCCTAA
>ANN19050-RA
ATGATCGGTTTAAATACCAAAATCCAAAAAGTTTTATCCAAGAATATCACTACCAAGGAAACTAGGCTACACAGAGTAATACAGCGAGTAGACGAGAACAATACACCTCTCAGCCTTAAACAGCAAAATATATTACTCGAACAATCAATACAAGCCGAAGAGTTAGAACAATGGGAGCAAAATTCACTTCATGTTAGATATCCTACAGAAACAGCCAAATCAAATTTCGATGCCTGCTTATCGTACAAGTGGCTTAAAATAGGATTGATTAGATTGACGGGATTTGCCGTTGTAGGCCAAGATGATGACGATGCATGTGAAAAGATCCTGGGTTTCGAGACCACTACCGTGCTCTACAGTTTGCCTTTTACTACTTATCCAAAAATCCTCTTTTTCAGGCAGTTTCTTACAAACAGTGGTATTTCCACTAAACCAAAAGAATGTCCAGGAATGAAGCCAAAATACCAAATCGTTTTTACATGCCCTCTTTTCATTCCTCAGGAAAAGGCCGTGAGAGAGCTTCAGAATATATTTGACGCAGATGGTTCTACGGAAGTGACTCCGGATAAGTTGCAACGCATGCAGTACATAGAGATGATTGTGAAGGAAACGCTTCGAATGCACCCACCCCTTCAATGTTTTTTTATTCATAGGCGATCTCGTAGTTCCTGCAGGAGCTACGGTTACGATGTCACCGAGGGCTCTGCACATGGAGACCCCAATTGTTTCCTGATCCGCATGTGTTTGACCCAGAACGTTTCTCTTCCGAGAACTCTGCCAAACGACATCCCCTACGCCTTCATGCCCTTTGGTGCTGGAATGCGTACTTGCATAGGAAGAAGATATGCAATGTTAGCAATGAAAACAGTTCTCAGTAAAGTTATTTGGAAATATCATATACTACCAGATAAATCGTTTGAACCACAGTTCGATTGGGGAATCAGTACTGTTTCGAGCAATGGAATGAGAGTAAAACTTATAAAGAGAACAACTTTCTGA
>ANN19051-RA
ATGTCAATCCGAGTATCCAACACGTGTTTCCTAATGAATACGAAGAATCACTCAAAACCAAAGTTGATGGTAGATTTTGCATCTTATTGCATCGGCAGAGGATTGATCACAATAAATGGAAGCGAGTGGAACAGACATCACAAAATTATACAGCCAACCTTTCATCAGACTCTCCTCAAAAAGTATATTACAGTGTTTGACCAAACGAGCGATGTTTTTATTGAGAATCTAACTGAACATGCAAACGGCTCTGCTTTTGATGTAAAGCCCCTGACAGAAACTCTTGAGTTTGATATAATAGTAGAAACTCTTTTCGCTGTCCCTTCACACCAGCAAACAAACACAGATGAAGAGCTTTTTGAGCACATTGCAACGGGGCAGAAAGAGCTCTCCAATCGCCTAAGATCTCCATGGTTCTATTTTGATAAAATTTATAATATATCCCCTGCAGGACGCTCAGCGTTGAAGTGTCTAAATGTTGGTCGCATTTTCCAAGATACGATCGTTGAGCAGCGCAAGGAGTTGCTCCGTGCGAGAGCTGAGAGTTTATGGAAGAAGGGAAATTTCAAGAAGGACGAGAACACGCTGGAAGCCACTAATGATGCTACCAGCGAAACCGATGCAGATCCAAACAAAAAGCAGTTCAATATATTCATTGATGCTCTGCTACAGGAAAATGGAAAGTCTATTTCTCATCAGAGCGTATTGGATGAAATGCTGACATTCTTACTGGCAGGTCTCGATACATCTGCCATCACTCTACAGTTCGCACTTTACTTTTTAGCCAAAACCCCACATGTTCAGGAAATGGCCCTGAGAGAACTTCAGACTATATTCGACGCTGCCGGTTCTACAGAAGTGACACCGGAGGCGTTGCAACGCATGCAGTACGTGGAGATGATTGTGTACGAGACACTTAGAATGCACCCACCCGTCTTCTTCTTCTTGAGAAAAGCAGGCGTTGACACTCCTCTTGTTTCCTCCGATCTCGTTGTTCCTGCAGGAGCTAATGTGTTTATTTCTCCAAGGACTGTGCATATGAACCCTCAGTTGTACCCTGATCCACACGTGTTTGACCCAGAAAGATTTTCGCCTGAGAATTCTGCCAAACGACACTCATTCGCCTTCATTCCGTTTGCTGCAGGAAAACGTGCTTGCCTGGTATGTACAGATTCTTTATATAAGGTCATATGA
>ANN19052-RA
ATGCTTCTGAATTCTTTCCATTCTCAATATCAGGATATATTGACCGTATTGAATGAAAAGGGAAAACAAGACCTACATTATAAAATTCCTGAAACATTTAAAGACGCCACTGACGATCTAGAAGGGGATCAAGAACCTACTCTACCGTTTGCTGTTCCGTGGATCATTACATTATTAACAAAATGTAAAGTCGAGGATACTGACAGCGAGACCATGAAAAAGATTAAAAATAGGCACTTTCTCAGGGAAAAAGTGTATAACATACTGCATGACACACTCATTATGCAGCCACTCTTGCACCCGTCGTTTAAGGAGCTTCTCTACTGGACCCGAGAAAGAGATATGACATACATCAATTTGTTCGTGAAATGTGTGAGAAACCGGAAGTTTCTAAAAAACTCCCCAGCCAAAAAGTTTAAAGAATGGCGTTCTTCCAGTGTGATGAGAGATGACCTAGAAAAGTACTGGCACATGGATGCACCTGCAGATAATGAAAATTTGCTATTATGGTGGAAGACACATTCTTCTTCCTTGCCAAAATTATCCATAGTAGCAAAGCAAGTACATGCATCCCCGCTAGTAGTGCTGCGAGTGAAAGAAATTTTAGTCGAGCAGGGCTCATTTCGGCGCATCCCGATAACAGGCCAAAGTTTCGGCAATCGCTCGTTCTCGATAACAGCAGTGTCGGAACTGGGATTATCGGAACCAGCAGTATCGGCGCGCCTAGTCTCGCCGCCGAGAACGAACCGAACTGAAGGCGTTTTTGTCCGGCCCTACCCAACACTAAGTGGTAATTACAGGCCCATATCATTGACTTGCAATACGTGCAAGATTTTGGAAAAAATTGTTAATCGTCGGCTCAGATGGTATCTCGATTACAAGAATATAATACCCAGCAATCAGTTTGTATTTCGACCAGGACACTCAACGATCTCCCACCTGGTAAGCATAGATACCTATATTCAAGAAGCTTTTGCCAATAAACATGTGTTAGCTGTCAACTTGACATCGAAAAGGCATACGCAGGAGCGTAGCGTCCATGGATGTGGATGA
>ANN19053-RA
ATGGTTCGTAGTTGTAAGCACAGTGAACTGGGTGGTAAGCACAGTGAACTGGGTGGTAAGCACAGTGAACTGGGTGGTAAGCACAGTGAACTGGGTGGTAAGCACAGTGAACTGGGTGGTACGCACAGTGAACTGGGTGGTAAGCACAGTGAACTGGGTGGTAAGCACAGTGAACTGGGTGGTACGCACAGTGAACTGGGTGGTAAGCACAGTGAACTGGGTGGTAAGCACAGTGAACTGGGTGGTAAGCACAGTGAACTGGGTGGTACGCACAGTGAACTGGGTGTACGCACAGGACTGGGTGCCGAAGCACAGACAGTGAACTGGGTGGTAAGCACAGTGAACTGGGTGGGTACGCACAGTGAACTGGGTGGTAAGCACAGTGAACTGGGTGTACGCACAGTGAACTGGGTGCACAGTGAACTGGGTGGTAAGCACAGTGAACTGGGTGGTACGCACAGTGAACTGGGTGGTAAGCACAGTGGAACTGGGTGTAAGCACAGTGAACTGTGTGGTAAGCACAGTGAACTGGGTGGTAAGCAAAGTGAACTGGGTGGTAAGCACAGTGAACTGGGTGGTAAGCACAGTGAACTGGGTGGTAAGCACAGTGAACTGGCTGGTGGTACGCACAGTGAACTGGGTGGTACGCACAGTGAACTGGGTGGTAAGCACAGTGAACTGTGTGGTAAGCCAGTGAAGCTGGGTGGTACGCACAGTGAACTGGGTGGTACGCACAGTGAACTGGGTGGTAAGGACAGTGAACTGGGTGGCACAGTGAACTGGGTGGTACGCACAGTGAACTGGGTGGTAAGCACAGTGAACTGGGTGGTACGCACAGTGAACTGGGTGGTAAGCACAGTGAACTGGGTGGTAAGCACAGGTGAACTGGGTGGTACGCACAGTGAACTGGGTGGTAAGCACAGTGAACTGGTAAGCACAGTGAACTGGGTGGTAAGCACAGTGAACTGGGTGGTAAGCACAGTGAACTGGGTGGTAAGCACAGTGAACTGGGTGGTAAGCACAGTGAAACTGGGTGGTAAGCACAGTGAACTGGGTGGTACGCACAGTGAACTGGGTGGTAAGCACAGTGAACTGGGTGGTAAGCCACAGTGA
>ANN19054-RA
ATGCTAATGAAAATTGACCGTAGTTTAGCAGTCAGACTAATCGTAATAGAAGCCATCGCACAAACTGGTGAGGTCTACGACCAGCAATCATACACTGTAGCATCTTCATCGAAGTGTTACACGTCGGCGATCGCAAATTTTTCTCGGAAATTAAGCTTTAGTAATCCCGAATCAAATAAGATTGTTGAAGAAAAAGTAAAACACAGTGGTCTAGTAAAACATTCGATAGAAGAATGGCATAATCGTTTAGGTCATTTAAATTTGCATGATCTACGCGTGGCAGTGAAAAAGAGATGCATACAAGGTATCAATATTCAAAATATCAATGACAATTTTAAATGCAAGATATGTTTGCAAGGTAAAATGTCCCGATTCTCATTTCCAAAATTCTCCGAAAGGAAAGATAGGATAGGAGAGTTGATACATTCTGATGTTTGTGGACCAATGCGTGTTAATTCACTTGGCGGGAACAAGTATTTCTGTACATTTATTGACAACTGTTCTGGTTGGTGCGAAATAAGTATCATTAAGCATAAGAATCAGGTTGTTCAAGAATTTAATAATTTTAGAATCTTCATGGACACCCAATGGGAATTAAAATAA
>ANN19055-RA
ATGGAGCGTGCGGAGCAGGAAGCGCCACCTGCACGCTCCGGTCCGCCCATCTCCAGTGGAGCGTGGACAATAGATGCGGCGCAACCTTGCGCCTGGGCCGGTTCTTTCCGCTTCCTGGAGAACGACAATGACGTAACATTGCGTATTACTTCGGACTTCGGCAACACCCTCGGCACGTCACCCGGACTTAGCAACGACCTACGCTCTTCTCGGTACATCTCCTGGACATTGAAGATTTGGCTACGACCTGGTTTACTCTACCGGTCGCTGGAACATTCCAGTGTCTCCAACATCGAAATTCTTCAGCGATTCCAGTCAAAATATCTTCGATCAGTAGCAAACGCAACCTGGTATGTCAGCAATGAAGTACTTCGCAACGACCTTCAAATCAAGACGATCAAAGAAGAAATAGGGAGTCGAAAATCCCATACGACTGGAAAATCATTTAAATCATCTCGCTATTAA
>ANN19056-RA
ATGCCATGTTCGAACGGGAAGGAACACCGCTTCCCAGGATTGATTGATGTCGCGGGAGCTGATCAAGGCGGCCATCTTGGACAACGACTTCATGAAGAACCTGGAGATCACGCAGATCCGCGAGATCGTGGACTGCATGTACCCGGTGGAGTACGCGGCCGGCGCGCTCATCATCAAGGAGGGCGACGTGGGGTCCATCGTGTACGTCATGGAAGGAAGTGTGGAGCTGAAGGAGAAACGATAGAACACGTCACAGCTGCATGCTCTTCCCTCTCAGACAGTGCTTACTTGGGAAGGCATAATCAAGTTGCGAAAATCGTACACAGGGCAATCGCAATACAACATAATTTACTGGATGAAACGACACCGCCATTCTATGAGTACACTCCTGCTCCAGTCCTGGAATCAAGTTCCTCTCTTTTGTATTGGGATAGACCAGTTCTAACTGACCGTACTGTCGATCACAACAGGCCAGTATTCTCCTGA
>ANN19057-RA
ATGAATATACGAATCAGTGTATTGGAAGTTGATAGGCGTGGTTGCAATAGTGTGCCAGATGTTTCTAGGTGGCATCATTGGGAAGAAACACAAACTCCGGCCCAGGAACAGGGTAAAATGGCTGTGGCACTAGCAACGTGCACCAGAGAGAAACAGCGTTCTGCAGTTCGATTTTTGCGAAGTGGAGGTGTGAAACGTATTGACATTCTTCAACGAATGAAGGTTCAGTATGGTGACGCCTGTTTGTCACACACCGTTGAAGCTGTCGTGATGGACAACCGCCGAATGACATTAGACGACATTGCATAA
>ANN19059-RA
ATGCGAACGACCCTGGGCCGCGTCGGGTCGGGTCGGGTCGGGTCGGGTCGAGACGAGTCGGGTCGGGTCGCGTCGAGGCGGGTCGCGTCGGGCCGGGTCGGGTCTGGTTGCGTCGGGTCGGGTCAGGCCGCGTCGGGTCGGGTCGCGTCGGGCAGGACTGGGTCGGGTCGCGTCGGGCCGGACCGGTTGGGTCGCGTCGGGCCGGGTCGGGTCTGGTTGCGTTGGGTCTGGTTGCATCGGGTCGGGTCGGGTCGGGCCGCGTCGGGTCTGGTTGGGTCAGGGAGGAGGAAACGCACAAAGGGAAGTAAGAATAACGAGAAGAAAAATGAGGTGGAGGAAGAGGACGATAACATAAGGAAGGAGAAGGAAAAAGAGAAGGAGAAACAGGAGGAGGAAGAGAAAAAGGCGATAAGATAA
>ANN19058-RA
ATGACCGAAAAATATGGAAATCGAAAACGGCAAACTCTTAGGGGTAGAACCGACGAAGAAGAAGAAGAAAACAAATTCAACAGAGGGAGCCTCTTAGGTATTAGTTCTTCTGGCCAATCAGACACGAGGTTCCAAACTGTCTTTCTCAGAGCCGATTGGAAAAGAAGAAGCAATTTCCTAACGTCTGGAAACCGCCCGGTGCAATCTATTTCGCAAGGCGGACGCCGGGAACCGAACCCGGTAGCTCTGGGCGGATACCACACGCGCCCCTCTGCCCAGCGGTTTCTGCTTCTGCTGCTGCTTCTGCTTTTCGCCGGATTTCTCGTCCGCGATGAGGCAACGGACAACACACAACAGGGTGACGGGGATTGCGGGCGGGGAGGAGAAGGGGAAGGGGGTGGGGGAGGGGGTGCTGTAAAATGTTTTCCACGCACGCAATTAACGGCCACGTGTGGCTTCCGGGCGCTCGCCAGACCGCCCGCCCGCCCGCCCGCGCTTTCCGCACGGGGCGGAAACATGCGCAGGGCACGTGTCGACCGACCACTACAGGAGGTTTTACTCATCCGCATACCTATGTTGAAATTTGGCAATATCTAA
>ANN19061-RA
ATGTCAAACGCAGAACGTAGAACTCTTAACAAACAATTGTCAGCTCGCGATTTCGCGCTACGTCAATTCAAAGCTTACGGTGAAAGAATTCAAACTCATGAAATAACTGATTCACTATCTTACAAGCAACTTGTTGAAAACAAACAAACTTTGAATCACTATTGGAATCAATATCGGTCAGCACTAGAGGCATTAGGCCCAAATGATGATACTCAACTAGATGACTTATTTCAAATAGAGGAAGACAAAAATAGAATAATTGCACAAATTCAAATAAAACTAGAATCATCTCCATTTTCACCTCAAAATGTAAATAATTCATCGACCATGCAGTCATCGCAATCTAATCCTCTTTGTATAAATGTAAATAATGATACTAATAACATTACATTACCAACCTTACCAGCTCCAACCTTTAATGGAAAATTCTCCGAATGGGAATTTTTTAGAGACTTGTTTACAAGCATTGTGGTTGAAAATGCCCATTTAAATGGCGTTGAAAAATTTCATTATCTCGCCCAAAGTTTGAAAAATGAAGCGCGCTCAGTAATTCAAAACTTAACAAATACTGCTGAAAATTTTCAAGTAGCTTGGTCCTTGTTATGCCAAAGATACAATAATCCTAGACAGTTAGCTTCAAGCTACATCAACAACTTAGAAACTCCTCCTGAAATCAAAAGGTCACACCCTCAGTCGATTAGAAACTTCATAGATCATTATATGGCCAACATCAAGGCACTCAAGGCTTTGAAACTCACAGTACCCACACTAGATCTAATTATTCTGCACAGAATACTCGCTCATTGCCCTAGCGATATTCTCAAAGAATGGGAGCGACATTCTGCTTCAAGTGAAGCCCCATCTTTAGAATCAATGTATGATTTTTTGGAAAAAACCTATCGTATCGAAGAAAGTTGTCAAAGCAATCCCGTTTTAAATCATGCCATCTCTCATCAAACCTCCAATCAAAATTCTAATAAAAATGATTCTATGCGAGCTCTCTCATGTCCAATTTACAACTTAGCTCATGGTAATAATTCTACACACGAAGCCATCACTCAAGTTGAGCAAATTACTCAATTGTTATTGAAAGGAGGCTTTCCCCTTAGAAAGTGGATGTCAAATTCCCCTGATCTAATGAAGACTATTCCCGCTCATCTTCATGAAGAAAAGCATGAAAAACAACTTATTGAGTCTGTAGATTCTCATATCAGTACCCTAGGATTAGCTTGGAATACAAACAAAGATGTTTTGTCTCTGACTTACAACGGTCCTCAAGCACAATCGAAGCTCACTAAAAGACAAGCTCTATCATGTATTGCTAAAATATACGACCCCCTAGGCCTGTTTGCGCCAGTCACTATATCGGCAAAAATCTTTCTTCAAAACACCTGGCGTCAAAATCTAGGTTGGGACACTGAACTACCTGTTGACTTATCTAATCAATGGCAAGAAATTGCAACTCAATTGCAGAATCTTAATTCTATTCAGGTTACTCGTTGTGTACGCCCCTCACCCATTGTAGCTAATGTAGAAATACATGGCTTCTGTGATGCATCTTTGCATGCATACTGCGCAAATCTGTACTTAGTAACTACTGATCAAACAGGAACTATCAATTCACATTTATTGTGTGCCAAGACCAGAGTAGCTCCAATCAAAGAACGTCCAATCTGTCATCTAGAGTTATGCGCAGCCCAATTACTTAGCAGATTACTTATGAAAATAATTCCCTCCCTACCATTGCAAATTAATGAAGTGCATTTGTACACTGATTCCACGACAGTGTGTACCCAACAGGTGATGACGGCAATCAGACAAAGGTATTGGATTGCATCACTCAGACGCAATGTTAAGAACTCAGTTCGAAAATGTATACCTTGCTTCAAACAGAAAAGGGACGTAGCCCAACAAATCATGGGTCCGTTACCCCAAACCAGAGTGACCCCATCTCCACCCTTTCAACATTGCGGAGTTGACTATGCAGGACCCTACAACATCAAATACGGGAACCCTCGATCTAAAGCCCTTACCAAAATTTATTTAGCATTTTTTGTATGCTTTACTACCAAAGCAGTAAGCATAGAAATAGTCACTTCCCTAACTTCTATCGCCTTTCTAGCCGCCTTCCGACGATTTAGAATTGTCAACTCTACTCTCCAATCCCATCTTTCAAAACAATGTAAGGAGACAAACTCAAAACTAGAGACCAATTGGCACTATATTCCGGCTCGAAGCCCAAACTTTGGCGGATTATGGGAATCCACCATTAAATCATTCAAAAGAATTTTCCGCACAATCATGCCTAAATCCCCCTTGACTTATGAAGAAATGCTAACTATTGTCGCGGAAATCGAAGCTATCTTAAACTCTCGCCCATTACTACCCACTTCAGAAGATCCTGAAGATCTTAATTACATCTCACCAGCTCATTTCTTAATTCAACGATCATTGACCACCCTCCCTAATGCCCAAGGAGAAACAATTGTAGACACTTCAACTAGGTGGAAAAGAACTCAACAAATCCTCAATATTCTGTGGAAAAAATGGTCGAGTGACTATTTGCAATCTCTGCAACAAAGAGCAAAATGGCATTCCTCAACACCTAATCTTAAAATTGTAAATAATTCAGTAGCAAGCAAACAAACAAGCGATGAAAGTTGCAACCAGATAGCTCGAACAATGGTTTGCACGCACGGGCGCAAAGCCACTGAGCACACGCGACGTGCGGCGAAATTAATTCGGGCCAATTTTGGGTTAATAGAGCAAAGCGCACACTGGAATAGAAACAAAAGAATTCCTACGGATGATATTCCACCTGCTACCCAAACTGAGGAGCATGTCGCAGTAACTATGCCGGTATTAACATCTCATAGTCATAGTCGGCGTCCTTGGCGAATATCTCTCCGGCGCACCTGGAGGCGACGTGCATCATCTCCATTGGAAAGCGTTCCCCCCACCCCCACCCCCCGCACATTCAATTACGCAAACAAAGAGAAGACGCCCCTCCCCCACCCACCCCACCCTTTCTCATCCTTCTCCTGGCTGCACATCAACTCGGCACTCGAGCGGAAAGCAGGAAGCGCCGGTTCTCTTCGCTTCTCTTCCCTCGCCTCCTCCTCCTCTTCCCCCCCACCCCTTCCCCACCGCACCCTATTCCCACTGCTTTCCGCGTCTCTGCCGCGGACGCACTGGAGGAAGACATTAAGGATACTCAAAATAAGGCAACTGGGAAAAATAATCAGTAAACCAAAATCAAAGATCATTGATGAATTTAAGAGACACAGGAAACTGATGAAGGAACTTGGAAAGCAAAATATGCAATACAAGCCTGAAAAGGTAAGAGACAATTCTTTGACGCTGGTGACGCCTTGGGCGTCCTACTGGAGTGATTCAGAAACTTGGTAA
>ANN19060-RA
ATGTCCGGGCTGTATACTCGTACAGCCCTGAAAACGATTGGCGATCGAAACGTCGGCAACTCAGCCTGCGACGCGGCGTCACCCGGACAGCCAAGATCTAGAAAATATTCCCTTTGGAGAATACTATCTAAGATAAGAAATAAAGTTGTAAAACCCACTGTGGCCACATGTTGCTTCACACTCCAAAAAGAACCGGGCCCTCCATCAAAGTCCGAATCTCCTTCGCCGAGTTCCGGCTTCAGGGAGGCACCCTTCCCCTCCCGCCCGCCCGCCCGCCGTTGGGGCTATTTCGAGCGCGATGCGTCGCGGGGCGTGGATCCCGGCTCGGCTCCGCGCGGAGGGTCGGGGCGGGTCGGAGCGAGGCGGGGCGGGGCCGGGCGGGACCGGGAAGGGCGTGGCGTGGCGGGGCGAGGCGTCGCGTGGCGGGGCAGGGCGTTGAGGGGCAGGGCGGGGCGTGGTGGGGTGGGACGGGGCGAGACGGGGCGGGGAAGGGCGGGGCCGGGCGTGGACGGGCGGGTCGGGACGGAGCGGGTCGGGGCGCAGCGGGTCGGGGCGGAGCGTGACGGGGCAGGGCGTGGCGTGGCCGGGCGAGGCGTGGCGGTGCAGGGCGTTGAGGGGCAGGGCGTTGAGGGGTCGGGCGGGGCCGGGCGGGGCCGGGCGGGGTCGGGCGGGGTCGGGCGGGGCCGGGCGGGGCCGGGCGGGGCCGGGCGGGGCCGGGCGGGGCCGGGCGGGGCCGGGCGGGGCCGGGCGGGGCCGGGCGGGGCCGGGCGGGGCCGGGCGGGGCCGGGCGGGGCCGGGCGGGGCCGGGCGGGGCCGGGCGGGGCCGGGCGGGGCCGGGCGGGGCCGGGCGGGGCCGGGCGGGGCCGGGCGGGGCCGGGCGGGGCCGGGCGGGGCCGGGCGGGGCCGGGCGGGGCCGGGCGGGGCCGGGCGGGGCCGGGCGGGGCCGGGCGGGGCCGGGCGGGGCCGGGCGGGGCCGGGCGGAGCGGGGCGGAGCGGGTCGGGGCGGAGCGGGTCGGGGCGGAGCGGGTCGGGGCGGATCGGGGCGAGGCGAGGTGGAGCGAGGTGGAGCGGGGCGGGGCGAGGCGGGGCGGGGCGGGACGGGTCGGGACGGGGAGGGGAGGGGAGGGGAGGGGCGGAGCGGGTTCCCTCACCTGTCTCAGCCGAGGAGAGGCTTTCGCCACAAGTAGGCGCTGCGTCCTCACGCGCGGAAACGGTGACGACGTTGGAGGAGGCGGAGGTGAGAGGACGGGGACAAGAGGACGGTGGCGAAGAAGCCGGGAGGATGAAGCGAGGGGGGGGTGTGTGGAGGGAGCCGGTTGCGAGGCGGCGGAGGCGAGAGTAAAGACTTAA
>ANN19062-RA
ATGAAATGTTCCCAAGAGAATTCTTATCCTGACTCCCTGCCCTGTAAAGACTGTACACAGAAAAGAGTTATACGACAGGCCTTCAGGATATGGAAGAACGCAAATCAAATCTTTGAGAGGGAAAAAAATAAACAGAAACAAGTTACGGTGGTGTTTGAACGATGTATCTGTGCAGTCTACGACCGTTGGAATCCAGGCGAACTCTCGCATTTTAACGACCATTTCGCTCACAAGTCGCAGAGAAATCGGTTGCCAATTGTAGTGCTGTGCGAAATAGTCATGGATCAGGCGAAGTTGGAGCACCGAGCTGTCATCAAATTTCTCACGAAGGAAGGCACCGGGCCCAAAGATATCCATTCACGGATGCTGGCAGTGTTTGGTGATAGTGCACCTTCCTATTTCCAGGTGAAGTACTGGTCTAAGCAGTTTAAATGGGGCAGAAAATCAATCGAAGACGATCCGCGCTCTGGCAGACCTGTGGAAGTGACTTCTTCGGAAATGTGTAAGAAAATAGAAGATTTTGTAATGCATGATAGACGTGTCAAAGTGGCAACAATAGCTAGAGAGTTTGAAGTGTCTGAGCCAACAGTTTTGGAGCATTCTTCATGA
>ANN19063-RA
ATGGCGAGCAAGGAAGTATCTGTACAACCTCAGCATTTTGTGGAAGAAATAGATTATCATGAAATACAGACATTAGAGGTTGTTGGGAAAGGCTCATTCGGTATTGTGTGGAAGGGAATATGGAGGGGAATATATGTTGCTGTAAAGCACATAGACTCGGAAGCAGAAAAGAAAGCATTTGCTGTTGAAGTGCGACAACTTTCACGAGTTAGTCATCCAAACATTGTAAAATTATATGGCGCTTGTACTCAAAACCCTGTATGTTTGGTTATGGAGTATGCAGAAGGCGGGTCCCTTTATAATGTGCTTCATTGCCGACCTCAACCAGTGTATACTGCTGGTCATGCCATGAGTTGGGCTCTGCAGTGTGCCAAGGGAGTTGCATATCTCCATAATATGAAACCAAAGGCCTTGATACATCGGGATTTGAAGCCACCAAATCTTCTCTTGATAATGGGAGGAAAGGTACTGAAAATCTGTGATTTTGGCACAGCCTGTGACCAGAAGACATATATGACGAATAACAAGGGCAGTGCTGCATGGATGGCTCCGGAAGTTTTTGAAGGTTCTAACTATACTGAAAAATGTGATATCTTCAGTTGGGGCATCATCTTGTGGGAAGTGTTGAGTCGTCGAAAACCATTTGATGAGATTGGTGGCTCAGCTTATCGCATCATGTGGGCTGTTCATACAGGGGAGAGACCTCCTCTTATTCAGGGCTGTCCGCCACCAATAGAGAGACTCATGACACGGTGTTGGGATAAAAACCCATCAAATCGACCCACCATGGAAGAAGCAGTTCAAGTGATGAATCGTCTCTTCACATACTTTACAGGCTATGATGAGCCTGTGCAATACACAAACGATGCTTCTACAGTTCAAATTGCAGATGAGAGTGAAGGTGATGATACGATGGGATCACAAAGTGAATTTCCATCCAGCCCTGAACTATCACGGACTCAGTTAGCCGTTGGCATGAATGGGTCAGTTGGAGTCTTGCGGCCAGATCTGCCATCTTCCATGCCGGTGGGCAAGCTTCCATCCCCTATTGCTGTTGAGGTGAACCCTTGGGATACTGAAAAATCATCGGATGAGGAGGATGTGGTAGATGAGAACTGTCCTTCATTGGTGTCTGGGGAACATGTTCAGAAT
>ANN19064-RA
ATGGGCGACATCGCCGTCACGTGCTGTCACAGTTGGACGCTGCTCCAGAGCAGCAGCAGCAGTGGGACGGCACAAGAGGAGCTGGACAATGTGTATCTCGTTCTGGATCCACAACTTCACCCTGTGTCCCCTGACACCTCGTGTCAGGAGAGCGTGCGCATATTTGAACAACATAAACAGTTGGCCCAGGAGTTCCTGAAGGTGCAGACAGAGATCGCCTACCTGTCACGCTACATGGGGAAACTCGCAGAGCGCCTCAACATTGAGGAGGGCCTCTCGCAGCTGGACCAGCAGGACACCGAGAGGCACCAGGAAGAGCTGCACAAGCTGGAGGCGGAGAAGGACAGTCTGCTCGCCCTGAAACACAATCTGCAGCGGCAGTTGGAGCTGCTGCGAGGGCAGCGCCAGGCCCCGCCCTCGAGCGGCGGCGCCGGAGGGAACCACCGCCCCATGTCGGGGGGCAACAGGGGCGGCGGGAGGGACGGCGGCGCGGGGGGCGGGGGGATGGACGATGGCTGGGTGGTGCTTCCGTCTTAA
>ANN19066-RA
ATGAAGGAGTTGGAGGAACAGAGTGTGTGCGTAAAATTTTGTTTCAAACTTGGCAAAAGTGCTACGGAAACCTTCGGAATGATTCAACAAGCCTTTGGGGATGAAGTTATGAGTCGAAGCCAGTATTTTGAGTGGTATAGTCGCTTCAAATCGGGCAGAACCGCGACAGATGAAGATTTGCGAACGGGGCGGTCTTCCACATCGACAGACTCCAACCACGTCAAATTGGTGAGCGATTTGGTGCGGGCAAATCGCCGTTTAACTACTTGTATTAGGGAGATAGCCGATGAAGTGAACATTAGTTTTGGATCCTGTCAGACCATTTTGACAGAAATTTCGGGCATGAGCTCCTGGATCGAGCCAACGCCGAACCAGCTTTTCTTAAAACCGTTAAAACCGGTGACGAAAATCAACCCTGAAATCAACCTTGAAAAGGCACCGATTCGAGTCAACTTTGGACATCAAAACCAATTGTACGGCAGACCTGAAGAGGATCCCTAA
>ANN19065-RA
ATGCACGACAATGCGCCGCCTCACACAGCAAAACCAGTGACAGACACCTTGAAATCGCTTGGATGGGACATCCTTCCGCACACGCCGTACTCCCCCGACCCGGCGCCATCTGACTGTCACCTCTTCGCATCAGTGGGGCGCGCGCTCGCAGAGCAGCACTTCAGCAATTTCGATAAAGTTGGAAAATCGCTCGACGAATAA
>ANN19069-RA
ATGGAAGTAGAAATCACAGAATCAACTAATGAGCTTTTTGATAATTCTGATAATGTTTCTCCCAAAGCATTTGAACCTAAGCTTTCCGAAAGCGATGAGCTAAACGAAACTTGTAGCCTTAACCTTGCCCTTGACAGCTTCCCCCAGCTAACTACCACTCCTCTCCTTGAGCCGGCAGAAACTAGGTTGCCTCAAAAGAAAACTCAATGGGCGTCGACCTTTCCTGCAACCCAGTTAGAGATCTCGTGGTCTAATACTAAAAGTATCTTACAATCTCCCAATGTTCATTACCCACTAAATCTACATCAACTCCAAAGTTTCTTTGACAGAACGAAAGGTAATAACTGTACTAGAACAGATGATTTTGCAGCTTTAACAGCAACGTTAAGAGCTGTTCACCAAACTTTACTAAACCGTGGTGTGAAAAATAGATGCTCGAGAATTGTCAAAAAACTTGATGTAGATATGAATGAAAAGAACAAGATTCAGAAAACCACAGTTTGTAATAGAAATAGTTCCAACATTGCAAGTGTTGGCGTTGTAATTAATACTAAACCAGAAATTTTCTTACATAATGTTCCTCTTCAAACGCAACTGGAAGCAACTGCAATTAGAATTAAAATTAATTTCACCGGCATAAATATCACTGAACTGGATGACATCGTTAAGCAACTCGCAAAACCATTTACCATCCTGAGAGATTTTAATAGCCACAACGTTCTGTGGGGATCTTCTAGTATAGATCGTAGAGGTAGAATCATTGAGGAATGGCTGGACAAGAATTATGATATTATTCTTCATAATATGGTCAATGATACCTATTTTTCTACTAGATATACAAAACGGAGTCTTATTGATTTGACATTTTCATCCAATGACATTGCTACTCGTATTTCTTGGTTCTCTAGTAATGATCTTTATGACAATGATCATTACCCGTTGTTTATTCAACTCTCTGATTTTCACCCATTTTCTATTATCCACACTCACCTGAAGTGGATTAGTACCTAA
>ANN19067-RA
ATGGAGCCCTCTCACGTTCATCTATCTTCAGGAGACCAGAACATTACTATGCAATCTCTCTTTCCCAACAAAGAAAATGCCATCATCCTAGACTCGGCAAATTGGGAGCCAATTGTAGAATATATTGAAAAATTATCTACTAAAGTTAACCCTTCTCATATTAAGTTTGTTTCGAAAATATCGCACAACAGACTTTGCATGTACCTATTCAACAAGGAAATCGTAGATGATGTACTCTACAATCATAAGAACATTCTTATGTCTAATTAA
>ANN19068-RA
ATGTTTGCCCAAGTATCCCACATCATGATTGAAGAAAAATTACTAACATTTGGTCTTTTTCGCCATAAACATTTGTTTCACCTGATGATGGACATAAATTACCTGAACAATTTCATGTGTTTACCAATAATGTCCCCCATTGGATATATGTTACCTCTGATGTTCCTATTTGTTTTTTGTGTAAAAATAAGGGTCACATAG
>ANN19070-RA
ATGTCATACTTAACAGAACGTATACAAAGTGTTCAAATGTACTGGGAAACAGAAAAATTCATAAATAAAGTTAAATCTAATTTTGCTCTAGTTACAGCAGGAATCCCACAAGGATCAGTATTGGGAGCACTACTATTTATAATATACGTGAATGACATTCCAACATCAAAAAATAAACTGATCTCATACGCAGATGACACAACGTTAATCTGTAGTCAGATCTGTCAGGTCACCATAGGGGCTCGTGTTAAAACAACTAACTTTACGATCTCGTTACGCGAAAACTGGACGCTTTTCGGGCTTTTTTCCCAATGTGCGCCGTACTCCCCCGACCTGGCGCCATCTGACTGTCACCTCTCCGCATCAATGGGGTATGGGCTCGTAGAGCAGCACTTCAGCAATTTCGAGGAAGTTGGAAAATCGCTCGACGAATAA
>ANN19131-RA
ATGGCATGCGTTAAGGTACGTGCGTTAGAAGGTGAAAGTGTAGGCAAAAGTGTATGTGGATTGGATGGCAGAAAGATGTGCGGAAGGACCGGTGGAAGGGCAGGAAGGAGAGGAGAGGGAATGGGAGACGCAAGGGCAGGCGGAGGACCAGGAAGTAGAGCGGGCGTGAGAGTAGGCAGAATTACATGCGATAGTGTAGGCGGGTTGGAAGACGAAGGTGTATGTGGATTGGTAGTAGGAAAGGAATGCGGAAGTACAGGCGGAAGATCAGGCAGGAGAACAGGCGTAAGGGCAGACAAGGATAACATGGAGAGACTTATAAATGATTACAACTCATATAATTCAGAAATTCAGTTCACATTGGAAAAATCGATCAATAATTCTTTAAATTTCCTTGACATAACCCTGAATTTGAAAGGGGATACGATAACTACCAATTGGAATAGGAAAGATTGTTCTTCAGATAGAACGTTAAATTTCATATCAGCCCATCCAATTCAGCACAAGAAATCGGTAGTTTATGGATCAGTAGATCGGGCCATAAAGTTATCCGATAAAGAATTTCATAATATTAATTTGAACAAGGTTAGGAAAATTTTAGAAGAAAACAAATATCCTAAGTTATTTGCGAGTCGCTACATCAACAAAAGATTGAGAGTATTGAGTGCTCCATCACAAGCAGATATAGTTATGACAGATACACAACATGCAGACAAAGAACAGACTATAGTAATGCCATGCGTATCCAAAATACAAAATAAGTTTAAGAAAGAATGTCTTAGATCAAATATTAAACTTCGAATATACAATAAATTAATCAATAAACAAAATCTAATAAAAAATGTCAAAGACCAGATACCGTTCCTTGAACGTGAGGACGTGGTATATAGTTTACCTTGCCTTGATTGCAATCTAACATACGTAGGACAAACTAAGCGCCCAATTAAACAACGAATGAAAGAACATTCGAGAAATATTAAAGAATCTTCTCCTCGACTCAATTCTTTATCGAGACACAGACTGAACTTTTCACATGAATTTGATTTTGAGAAACCAATTATTTGGGACACCGAGGTCAGTGTCGAAAATCCTGCCGCCATCGGAACATGCACCGAGGAGGCGGGCGCCCATCCTCCCACCAGCCCGCCCATCCTCCTGCCCATCTACCCAACCTCCTTCCGGTCTGCCCGTCCACCCGCCATTCTGCCCATCCTCCCGCCCGTCTGGCCGTCCGCCCACCCATCCTCCCGCCCCCCGGCCGCCCATGGCCCAAGTGCGAGGGGCTGGAGGAAGGTGTCAGTGCGTGAGAGGGGCGGTTGGGCGAGCGAGCGGGAGAAGGCGGCAAGCGGGTGGAAGATCGGCCGAGCGGTAGGCGGGTGGGCGGGAAGGCGATCGGGTTCTCGCGCGCGCGCGGGCGTCGCTCTATTGTGGCGCTCCCAGCGGCCCCTCGGGGAATTACCATTAGGCGGCCACAATGGCTTCCTCGTCACAATGCGGCTCCACCCGCCGCTCGCCGCCGCCGCCGCCGCCGCCGCCACCGCCGCCGCCGCCGCCGCCGGCCGGCCGGTCGCGTCGGCGCGGAGGCGTGGCGGCTGGCGCTGGGAGCGGGGCGAGTGGAGTGGCAGTCACAAAAATCTTGTGACCGTGAAGGGCCTCAAGGGAGCTTTACCCCCTCCCTTTTTTCCTCGCACTGTGGGGAAAAGCTTTGCTGAACGGGAGGGAGCTGGTCACACGAAGCTTGCGGACTTCGCCCTGTTGCCACAACTATCTCGTTATCAGCGCTATGAAATAGTATCGATATCGCCCGTGAAAACCTTAACGTAA
>ANN19106-RA
ATGATTGGCGCCCATGGCACGTGCCATATCCCTTTAAATCGGGTTGTTATTTTATACTTTCTCGCCTTACGAATACTTCGTTTTGTTTGTGACGTACTGTCATTTTGTTTGAATGTGTGTAATTTTGCTTCAGTGAATGAAGTTGATGTGCAATATAAAAATTTTCGAATTAAAAATAATTTCTTTTCTGCGATTAATATATATTGTGACCTTTCATCAGACTCCAACATCATGTCAGACTTCCCAGATCCTGATGAAGAGTTTGAATTGAATTATGGAGATGATCTAGATCTTCTTAATGAAGTTCCTGAAGATGAACCAGATTTTTGTTATGAGCCTCCTCCCAAGCTAGCATCAAGGAGAAGTCTTCAATTTGATAACCCAAAAGATTCGGGATCATGCTCTTCTCCTGCCAGCCAAAATGTACAATCACAGATGTCAAGCCATGTGAACAATTCAGTGTTAAGCAACAAGATTCCTCCTGAACCGGTGGCAGGACCATCATGGCTAAATGACGATACTTTAGGTGCTATCGAAGATGAAGAACTGAAGAAAAGGAAGGTTGAGGAACTGTTTGGAGATATAGATGATATTGATTTAAATGATTATTCTGTTGCAGTGAAGAAAAAGAAAACTGAAGATGAAGCTGACAAGGAACTAATGGACAAAATTGTTTTTGGTAGGCAAGAAGCCAAACTGAAAGCTCAGTCTTTGCGTGTTCTTCGAGATGTGGACTCCAGTCTAGACACTGGTAGCAAACAAGAAAACATTTCAAAACGTATACCAAAGTGGCCGTTTGTTGCCATTACTACTAGCAATGGGGAACGTTGGTACTTGAGAAAACATTCTGATGAGACCCTGCATTTCCAGATTTCACAAATTGGTAAACATGTTCAAACTCTTGGATTATTGTCGGCTTCATATTCCAAACTCAAAGAGCAAGCTGAGGAAATACTCAAACAGAAGAGAGAACAGGAACAAGAAGCTGCTTTTGAAAAACGCCTTCAAGCTTTAGAGGAGTCGTCTACTGATTCTGGATGTGAGCTAATGAGCGAGGACGAAGATGCCAGTTTATGGGTGGAAAAATACAAACCTCGCCATTACCTGGATCTCCTAAGTGATGAAAGTATGAACAGAACTCTGCTGCAATGGTTAAAGCTCTGGGATAAAGTTGTGTTTGGCCGAGAGAAGAAGGTGAAACCAAAACCAAAAGAAGAAGCGGTTCAGAGTAATAAATTCCACAAAGGACCAAAAGGATCATATAAAAAGCCCTTCAAGAAGTTTGAACCCAAAAATGTGCTGGATGAAGAACTGGATGAACATGACTGCCCAAAACATAAAGTTGCCCTCTTATGTGGCCCACCTGGCCTGGGCAAGACCACACTGGCTCACTTGGTAGCAAAACATGCAGGCTATAATGTCGTTGAGATGAATGCTAGTGATGATCGCAGTCCCGATGCCTTTCGCTTACAGCTTGAATCTGCTACTCAGATGCAAGCTGTAATGGGAAAACAGCCAAGACCAAACTGTTTGATTATTGACGAGATTGATGGAGCTCCTGCTGCTTCCATAGATGTTCTACTAAAATTTCTTAGTGGAAAAGATATTAGTAAAAAGAAAGGCAAGAAGAAAGAGGTGAAAATTGCTAAACGTCCCATTATTTGTATCTGCAATGATATTTATGTTCCTGCTTTACGATCACTTCGTCAAGTAGCATTCACCCTACAATTTCCACCAACAACAGCAAGCAGACTAGCTCAGAGGCTTCTAGAAGTGGCACGGAAGCAGGGGCTGAAAACTGACATGGGCACATTAGTGGCTCTTGCTGAAAAAACACAAAATGATATTCGGTCATGCATGTCTGTCCTTCAGTTCTTCAAGGGTCGAGGAACTGAACTGCGACTTATTGATGTACAACGGTCAAATGTGGGTCAAAAAGACATGCAGAAGGGTCTATTCTCTGTGTGGCAAGAGATATTCCAGATTCATCGTCCTCGAAGGGGCTTAGTAGGTGTTCAAGCACAACAAAATGACAAACTTATTCCTCTTCCTGACCTAGACTCTGCTGAGCCTCTGCAGACAAATGAAGTGTCTCGAGCAAGCAGGATGCAGTGTGTTCTTCAAACTGTTCAGAGTTTTGGAGATTATGATCGTGTCGCTCAAGGTGTCTTTGAAAATTATTTAAATATGAATCTGAAAGATACCAGATTGGAAGGTGTTACTGAAGGGATGGAATGGTTTTCTTACTTTGATGTGATCTCCACACGAATTCATACAGCCCAGAACTACATTCTAATGCCGTATCTTGCTTATGCTTTTGTTATTTGGCATTTCCTGTTTTCATCTTTTTCATGGCCGAAAATTACCTATCCAAAAGCAGGATATGAGGTAAGATCATGCATGTTGTATTTATGTAATAAAATTTGGGAACAGTTTCATGCTGCAAGTAAATGA
>ANN19113-RA
ATGCATAAGAAACTTGAATGTTCATCTGTTCCTGATGAGCTTATAGACAATGTCGCAGTGCCTCGTCATTCACAAGCGAAAAACGTGGGTTTGATATTTGATGATAATCTAAGCTGGAAATATCAGATCCGAAATGCATGTCACAAAGTTTATGCATCTTTGCAATCCCTTAGATGTATCGACAAATGTCTCCCGACAAATACGAAGGAAATCTTAGTAAAAACCCTCTTCTGTCCTCATTTCGACTATGGTGACATTGTGTATAACAATGTGAAAGATTCACTTGCTCAAACTCTGCAAAGAGCTCAAAATGCATGTATTCGTTTCATTAATAATATAAGAAAATACGATCACATCTCTGAATTTAGCACATTAACAATCGTTGGAAGACAATACGATCAGTTAAGTGTACAAGGAAAAACATATGAAGCCGCTGATGGTTCTATGAATCTTCTTACTCAAAAGGACATTTCTGTGGATGATCACGACACAAAATTTGATGAAGATGATTTGCAGAATTATGTTGAAATTTTACTTGGAAAAAACGCAATTTATTGCAAGGGGAAGCCGAGATCAAAACGTGTAGATGTGAAGGGAAAGAAAATATCAAATTTGAAAGACGGCATTGATCCAATAGACGCAATTAACAAGAAACAAATGGAAAGTATAATGGACGACCACAAAAAAGAATCAGAATATCAATATTACCTAAAGTTGGTTCCTCAGGAAATTATAACTTTCACGCTAGATGAAGAAATAAAACAATTGAGAGATAGCATCAGAGAACGATACGGAGACAATGGAAACAATGCCACTAATCCGGATATTAATAGTAATCCGGAAAAAGTTGCCAATCTCTTCAACAAACACTTTTCCAGAATTGCGTCTGATCTCACGAAGGGACTAAAATCACAAAATTCAACATTTTACACTTCCCAAAAAATTTCAGATACGATGTTTATTTCCGACACTTCTCCCAACGAAATCCTCAGAATAGTCAGTAAACTAAAAAATAAATATTCATCTGGTTTAGATGAATTTCCGGATTGTTTATTAAAAACTTGTGCACCTGCCTTTATACATCCGTTAACTCACATTTTCAATGCTTCTTTATGTACAGGAATATTTCCAGATATTTTCAAAACAGCAAAAATTAAGCCACTTTTTAAAAAAGGGAACAAAAATGATATTCAAAATTACCGGCCAATTTCTCTTTTGTCAGTTTTCTCAAAAATATTAGAAAGGCTTTTCTACTTACGAATGGAAACATTTCTCAGGAAAAACAGAGCGTTTTCAGACTCACAACACGATGTTGCTTCATCAATAGACCAAAATGAAGTACCCATTGGAATATTCTTAGATCTCTCGAAAGCTTTTGACGTTATTGACCATAAGATCTTGCTCTCAAAATTACCTTCGTATGGAATTCGTGGTATTGCCCTAGATTGGATAACTTCTTACCTTAAACATCGGACTCAAAGAGTAGAAATACCATACTGGCAGGAAAGGACATTACATACTTATATTTCCAATTCTTTGCCAATTGTGCATGGGGTCCCGCAAGGTTTGATCTTAGGTCCTATTCTCTTTCTGTTATATGTAAACGATATGCCCTCGTCTATTAAAAATGGAAGAACGGTTCTGTTTGCTGATGACACGAATGTTCTTTGCAAAAAAGAAGCAGTAAATAGTACAATTTCAGAAGTTTCAAATTGGTTTAATAATAACAAATTAATTGTTAACGAAAGAAAAACGGTTTCAATGCATTTTTGCATCTCAAATCGGAAATCGCATGTTCCATTGAAAATGAACAATATGCAATTAGCTGATGTTGAGGCAACAAAATGTTTAGGTCTTTCAATTCAATCAAACCTCAAATGGAATGTACATATAACAGAATTAAACACTGAATTAAGTTCATTATGCTACGCATTCAGAATTCTTTCAAATTCTGCCAGCCTTCATGCAGCTCGTTGCGTTTATTTTGCAAATGTGTATTCCCGCCTGAGATATGGCATAATATTCTGGGGAAGCTCATCCTGTAGTATTCAGACCTTCAGATTGCAAAAGAAAGTGGGAATCTTACCATTGCCTTGTCTATTTATTTACGAATCTGTAATATTCGTCAAAAATGACCTACTTAACGGAGTGAACATATTTTCATGCAATATTGATATTTATAAATACAACACACGCCGTAGAAATCACGTTCATCAAGTGTCAGTTATCAACAGCTCAGTACAAGAAATCAACATACATTCGGTACACAACTTTGAGTTAAAAGTAAAATCTTTTCTGCTGCAAAACTGTTTCTATACAATTAGAGACTATACTGATCATACAACGATTAGGAAACACGGTAGAATTATTGAAAGAATTGATCACCCAGGAATTTTTTCAGCTATTATGGTTAGATCCTATTATTCTTCAGATGATACAAAAGAGTTAAACATGAGTTTCTTTACTGAGTCATTGAATGTAAAATTACGACACGCGCCTGCTGGTGTGAACATCCTTCGCGCGCCCACTGGAAGATTAATAAAACTGACAAAAGAGAACTTTGGGATTTGCCTCCTGGGACTTAACGGATGGGAAAGGGAACCACTCAGACGGACGCAATACTCGGGGATGCCCCCGGACAGAGTTCCGGGATTCACCTTGCAAGTGACCAAAGTGACGAGTCACGACAACTTCACAAGACTCAGATCAATAAGATGGATGAAGCAGAACACGGACACGGGGGTGACGAGTGTAGATGAAGACCGCCAAGACAAAGAGACAGAAGCTTACGGGGCTTGA
>ANN19127-RA
ATGATTGCACAATGTGAAAATATTGAGTCGTTTTCATTTCCAGATGTGTGCAATGAAGTGTCCCTGACACAACCTATGATGACTACATATATGAGACAGAAATCAACGCAAGAATTTCTCATGATGAATGGTGCTAGTTCAAAGTATTTCGATCCAGGAGATGAAAATCAGAACAGTATATATCCTCCTGGAACGGTACCTATGGAATACCAAGTTGCAGGACATACCTTTGGAGATGGAAAATCAGAATTAGGAATGCTGAAGAGAAAAGATGGATTGGTGCTAAAACCCATTGAAAAACCAGTTTATGGTGAACGTGAGTTGAAATTCTACCAGGAGCTTCAGAAAGCAACAGATCCAATATCAGTTGCGTTACGAAGTTTTGTTCCTGAATTCCATGGTGCTACAGTTCTGAAAATGCAAGAGAGAGATGTGCGGTTTATAGTCTTAAAAGACGCCACATTTGGGTTTGCAGAACCCTGTATAATGGACATAAAAATTGGGAGACAGACGTGGGATCCAGAGGCTTCGTTAGAAAAAATGGAAGGTGAAAGGAAAAAGTATGCAGAATGTAAACGAGATTTAGGTTTCTGCATCCCTGGATTCCAAGTTTACAGAATAGCTACAGGAAAAGTTGTGAAATTGGGAAAGGACTATGGAAAGCGTTTGAATAAAAATACTGTAAAAGATGCCTTACGTCTCTTTCTCAACGCTGAGGCTGCCTTAGCCGGGAGCTCATGCTGCAGCTTTTAGCCTGTCTGTGGCGTATACTGTGCTGGTACCGCAGTCAACGCCGTTTTCGGTTTTACTCTAGTTCACTGCTGTTGGTGTACGATGCCCGAAAACTCCGTCAGTGTCTTCGAACAGATTTGCCCACCATCAGAGCGAATCACCATCGACCGTCCACTCTAAAACTGAGTGCCAGTACTGGATCGTTTAATGGAGGACCTCTCAGTCCTGATCACTTGGGTACGCAGGGCCCAGGCTTCGAACTTCCATCTCGAAGCTCAACATCCAGTGGAGGGAGTCTGTCGCCGTCTGTTCCATCAACTCCAACGACGCCATCAACTTATAAACCTGCAAGCTGCTTCGGCGAGGACAGTTGGCATGTGGCTTTTGAAAAGATCCGACGTACACATTCTTTCATCAACAACTATGAGAAGGATCTACAAAGCGTGAAAGAAGATTATTCATCTCAGTTAGATGACTTAATAAGTGCAGACCGACCTGGAAGCAGAGATTTTTGGGCCACAGTGAAAATGATTGATTTTGCTCATGTTTTTCCCACCCAAAATGATGAACCAGATACAAACTATTTGGATGGTTTGGAAAACCTTGTGAATATATTTGAAAGTTTAATGGAAGAAGCTGTTTAA
>ANN19129-RA
ATGAGCGAGACGAAACTGAAGGAGGCGGAGCGGAGCGAGGAAGCGAGACGAAGCGGGGCGCAGCGGGGCGAAGCGGGGAGCAGCGGGGCAAAGCCGGGCGAAGCGAGGCGCAGCCGGGCGAAGCGGGACGAAGCGGGACGAAGCGGGGCGAAGCGGGGCGACGCGGGGCAAAGCGAGGCGAAGCGGGGCGAAGCGAGGCGCAGCGGGGCGAAGCGGGGCGCAGCGGGGAGAAGCGGGGCGCAGCGGGGCGAAGCGGGGCGAAGCGGAGCGAAGCGGCGCGCAGCGGGGCAAAGCGGGGCGAAGCGAGGCGCAGCGGGGCGAAGCGAGGCGCAGCGGGGTGAAGCGAGGCGCAGCAGGGCGCAGCGGGGCGAAGCGGGGCGAAGCGGGGCGAAGCGGGGCGCATCGGGGCGCAGCGGGGGCGAAGCGGGGTGCAGCGGGGCGAAGAGGGGCGCAGAGGAGAGAAGCGGACGAAGCGGGGAGAAGCGGGGAGAAGCGGAGCGAAGTCTGGCGAAATGGGGCGAAGCGAGTCGAAGAGGGGACAAGCGCGGTAGAGCGAGGCGAAACTGGGAGAAGCGAGGCGAAGAGGGAACAAGCGGGTTAGAGCCCCCGGCTCTACCGGGGCGACGCGTCGTGAAGCGAGGCGAAGCCGAGACTCGTGGTGAAGAGGGCTGA
>ANN19128-RA
ATGGATCTATTTATTGAAACCCTTACAGGAACAGCATTTGAGATGACAGTGTCACCTTTTGACACTATCATGTCTATTAAATCAAAAATTCAAAGAGTTGAAGGAATACCTATATCACACCAACACTTACTATATAATTTACAAGAACTGGATGATTCATCGTCATTAATAGATCACTCTATTCAAAATGGTGCTACACTTAAACTTGTGCTGTCTATGCGTGGAGGACCCATTAGCACTAGACGAGTACACACTGGTGAAGAATTCACGTGGAAAGAATTACGTGAATTCATGGAAAATGGAAGAGATGATGTGCTTGACCATATACCACCTGGATGTCGGGTAACTGTTTTGGTGTTTCGTGATGGAGATCAGGTGAATCTCTTCCGTGTTTTGGAGAATGAAGATGGAACATACTCACCACTCTCTGAATCTCTTAGTGGTTCATCAATTCAAAGCCTCTTTGCTGAGGATGATCCAGAGGAATCGGCCAAAAGACTACAGGAGAATTCTGTCACAATGAGTAAGATGCAGGAGCTGAGAAACCGAATGGAAGAACTGGCTTTGAGAAGGAAGCCTAAGAAGAGTGCACCGCGTGTCTTATCAGCAAAGCGGCCACTTCTTCATTCCCGAAAAGCTACAGCACGAGTAGCAACAAATCATCTCTCTTCAGCAGCTGAGCCAAAGGAGCCTCCCCTCACAAAGGCACAGGCTGAGTGTATACATTTGCCACCCATCCGTAAAGCACAGACCACCACCGTCCCTAGCAGGCAACGCGCGATATCCAGTAGTTACCTTGGCACTAGCTCATTCCTAACACAGTCACTGCCCCGTAGAAGTAGAGACACAGAAGGCAAGGTTCCAGGGAAACTCGACAATAACAACTCAGTTCTTTCACGCCAGCCTCTTCGTACCGCCAGGAAAGATTCTAAAGAAACCATAGTACTTCCACGCCGCATTCCCTCAATTGCACCCTCTCCTCCTAAACGCCCTGCAGGGCGAAGGAGGTCTCGTCTTACTGCTTCTCAAATTATGGATGCCAAACCTGAAGAATGTGTAGAATATGGGGCCAGTCGCAATGTGTACAGATCAAACCCTCCAGAGGAACCTGCTGCTAGCTCTGAAAGTAACACCAGCAACAATACTAAGGGTTCTGGTATTCTCTCTACTTCCAAAATAGCCATAGTAGAATCAGAGACTGATTCTGCTGTGGATAAAGTGGAACCTGACCTCGCACCTACACCAAATTCCATACCTGTCCCCATACCATCGACCGAAGCCGCAACATTTGCAATGTCATCCATCACTCGAGAACGAATGAGTACATCAGTTGGTAGCGGAGGAAGGTACAGGGTGTCACGTTTCTTATTGGAGGAAGATGACCGTCCAAAAACTTCTCCTGACAAATTGACACAACAGCAGAAAAGGGCACAAGAGATATGTGATCTTTTGAGTGAAACCAAATGGCATAGGAGGCGACAGAAAGTCAATTGTTCATCCATCGAAGAACTTTCATCAGACCTCACTAGAGAAAGAGGCCACTCATCTCTGTTATGTACCAGAAAGGACACCACCGAAGTCTCTCCAGATGAAGGATTTCCATTCCAACATCCCATCGGTGATCTCCCATTGGTACGAGCACCCAGATCGCAGAGATTCGGACGGAGAAGTCACTTGCTTCCTATTGCTCCAGAGACAAAAGGTGGTGTACCTTTGAAAACAGAGACTGAATTTGGACTTTTACCTCAGAGGGGATCCCGACGTCGGGTTCCATCTGGCACTTTGCCTGAAAAGTCTGCAGCTGATATTCTTCCTTTGTTAGCCCCCATTACGCACCCACCTGAAGCTCCCTTGAAGAAACCTATACGTCACCGGTGTGCCCAGTGCCGCAAACGACTGAATATCACCAACATGTACACATGCCGTTGCGAGAAGCTCTTTTGTTCAGCTCATCGGTACTCTGAACTTCATGACTGCACGTTTGATTACAAAAGTGAAGGTCGTAAGATGATAGAACAGGCAAATCCTCTAGTCACCGCACCTAAATTGCCAAAGATCTAG
>ANN19084-RA
ATGCCTATCCGAATACGATTTTCTGGGACAGAAAGCACTAATATCAACGGGGCGTTGTGTGTTGCAGACACCAGCTACTCTTATCACCCGGCCATCCATGATGACACCTTTGTCCGACGTAAACAGAGAAGAAATCGCACCACCTTCACGTTGCAGCAGCTGGAGGAGCTGGAGAGCGCGTTCGCCCAGACGCACTACCCGGACGTCTTCACGCGGGAGGACCTCGCCATGAAGATCAACCTCACGGAGGCGCGCGTGCAGGTCAGTGCCTCGCCTTATCTCCCTCATCGCCACCACCATCATTCAGTTCATCCTCCGCATTGCAACCAAAGCTCCATGGTTTGTCAGAAACTCAACCCTCCATTCAGATTTCAACCTAAAATCCGTAAAAGAGCAAATCATTCACATATCCCACAATTTCTTCTTCCACCTACCTAA
>ANN19083-RA
ATGGCTACCGGATCGTTTGAAAGTGTTGTGCAATTGTTACAGCAACAGTTCCTGGAGCAGCAGAAACAATTACAGGAACAAATCCGGCAGCAAAACGGAATAATCCAGCAGCTGATGGAGTTTAGACAGACACCACCACCAGCTTTTCAACAATTCGACCCAGCGAAAGAAGATTGGGAGAGTTATATGGAAAGGTTAGAACAACACTTCGAGTCTCACAAGGTAACAGCCGACGGACAGCGACGTGCTTTGTTTTTGTCCTGGGTAGGCCCCGAAATATATAATCTAATCAAGAAATTAGTCCCTGACGCGAACCCCGCTGACCTGACGTTTATTGATCTGAAAAAGAAGGTTGCTGAGTTCTTTGAGAGTAAAGTAAATATCACGGCAGCAAGGTTCAAATTTTTCAGAACGAATAAAAAGCCCGAGCAATCGTACATGCAATGGATTACGGAGTTGAGGGGTCTTACGAAGAATTGCAAATTTGTTTGCGAGAAGGAAGGTTGCGGGCATTCGTACGCGGATTCGATGATTAGAGACATGATCATCCAGCACGCGCCGGAGAGGCAAGTGAGGAGGGAAACGTTAAAATTACAGAATCCAAAATTGGACGAAGTTGTCGCCATCGCGCAAAGCCATGAAATGACGCATTTCACGGACGTAGAGTTTGGCAGGTACGCGGAACTGGCGGAGATTAGATCTGAAAAGACGAGGCTACCTCCTGAGGAAGAAAAATCGAACAATAATATCAACCCAGAAAGCAGACTGAAATCATGCAGGGGATGTTACGTCTCACATTCAAGAACTGAATGCAGGTTTAAGAAGGCAGTTTGTTACAACTGTGGGAAAACCGGGCATGTAAAAGCAGTTTGTGGGAACAATGATAGTAAAGTGAAAGATAGAAAGAGAAGGAAGGACGATAATACGGTAAAGTGGATTGGGGAAAAAGTAAACAATTTGGAAGTCCTTAAGAAACGTATCATAATAAAGTTAGCAATTCAAGATGTAATGGTAGATTTCCTAGTCGACACGGGAGCAACGTCAACATTAATTAATGCGAAAACTTATGCCTTGCTAGGGAGCCCGAGGTTGGAAAATTGCACCACAACGCTCGTAGGATATGGCAATCAGGAAATTCCCGTGTTAGGGAAAACAGTTCTGCAAACAAGTTATAAGGGGGTAAGGAGATCGCTAACATTCTTAGTAGTGTCGAGTCAAGATGCAACGAACATTTTCGGAATGGACTCGTTTAGTAGTTATGGGTTCACACTACAGGATCAAGTAAACATTATCTCGGATACCATCCCCTTTCAAGATTTAGAGCAGGTGTGCAACAAGTTTAAAGATCTATTTGAAGGAAAATTAGGGTGCGCGCGGGACATGGAAGCTCATGTGACTTTGAAACAAGATGCAAGGCCAAGGTTTTTGAAGGCGAGACCAGTCCCATTCGCTATAAAAAGTAAGGTGAAAGAGGAACTAGATAGGCTGCAGAAACAAAAAGTGATCCAACCAATTAACAATAGTAGTTGGGCGACGCCAGTAGTAATAATTAAAAAACCGGACGGGAAACTGAGGCTGTGCGGTGATTTTAAGAATACCATCAACGCACAATCAATTATTGATACGTATCCAATCCCGAAGCCGGAGGAACTTTTTTCGAAGCTAGCTGGGGGAAAATTTTTCTCAAAAATTGATTTGTCAGAAGCATATTTACAGCTCCCGTTAGATGAAGTAACGAGGCAAATGATGGTGATTAATACACCGTTTGGATTATACCAATATCTGCGGCTACCATTTGGCGTAGCGTCGGCCCCAGCAATTTTTCAAAGATATCTGGAACAGTTGACGACCAAGATCCCCATGTGTGTGAATTACCTGGATGACATAATAGTTTCGGCCCACTTCCAGCCAGACAAACAATTGACTGTTGCAGCAGACGCCTCAGAATATGGCATCGGGGCAGTGCTGTCACACAAGAATGAGGATGGCACGGAGACACCGATCGCATACGCTTCTAAGACCTTGACCAAGGCGCAGAAAGTTTACCCGCAAGTTGAAAAAGAAGCCTTAAGGACAAATCTGCACGCAAACGCGGATGCGCTGTCGAGGCTGCCGATCGGTCCGGATGAGGACTTCGACAGCCAGCAAGAGATGGTGTTCCAGTTCGACCAGGTGGCAGGTACGGCTGTTCAGCAGTTTCCCTTGGATGCCTGGAAGATTGCCAAGGAAACAAGGAGGGACAACATCCTGAGGAAGGTGAAGGAGTTCATTCAGGTAGGATGGCCAACGAGCAGAAAAAGCATCAAAGATAAGTGGTTGCTCCCTTATTTTGATAAAAAGGAGTCCCTATCAATTAATCAGGGCGTGATATTGCTGGCAACAGAAAACGAGGACTGTAGAGTGGTAATTCCGCAAAAGTTGAAGGCACAAGTATTGAAACTATTGCATAGAGGGCACTGGGGCATAGTGCGCATGAAGCAATTGGCGCGCCGTTATTGCTATTGGCTGAATATAGACAAGGACATTGCGGATATGGTCCACAATTGTCAGTTGTGCGCGCAGTACCAGGCCGCTCCCCCTAAAGAGTTTTCTCCATGGCCGAAAGTAACGGAGCCTTGGGACAGAATCCATGCGGATTTCGCGGGCCCTTTTCAGGGAAGCATGTGGATGATAGTCACAGACGCGTTCTCCCATTATCCTTACATCGCGAGAGTAAGTTCAACCACGGCCGAAGTAACGGTGCGGAAATTAATAGAGATTTTCGGAATAGAAGGCCTTCCGCGAACGATTGTGACGGATAATGGAACGCAGTTCACGTCTACTGTGTTTAAGACATTTTGTGAGAGAAATGGCATCATCCACCTGACGTCGGCTCCATTCCATCCACAAAGTAATGGGGAAGCAGAGAGGCTGGTTAGAACTTTTAAAGAAAAGTTAAGAAAGATTTTACTGGCCGAGTCCAGTAAAGACTGCGCATTAGAGTTGTTTCTTAGTACATATAGAACAACTCCAATTAATGGGAAAAGTCCTGCGGAGAGGTTGCACGGTAGGCAGCCTAGAACGCTGTTACAACTATTCAAACCGGAACAGTATAGAGCCTCTTACAAACACCAAACTAAGTTCGAGGTGAAGGAAAAAGTCTATGTAAGGGTTTTTGGTCAAAAGAAGACATGGGTTCCGGCAGTCATTGTTAAACAGAAAGGCGCGAGAATGTATATAGTGGAAACGGAGCGTGGGCGATGCACCAGGCACCAGAACCAAATAACAAGGAGATGGAACGCAACAGGTAGTGAAATGAACCACGGAACTTATGTTACAGGTCCACAAGACGGGCGGAGTGTGGAAAGCACGCCAGCACCAGTCACCAGGGAGCAGCCTGCCCCCATTGACTTGGAGCTGCCGCCGCTACCAGAGGTGGACGATATCACGTCAGAAGGGCGACCGATGTCAATCTTAGACCAGTTGATATCGCCACGTCTCCATGAGGACGATATTCCAATGGCGGAAAACACCACGAACGGAAACCTGGACAGCAATCTGCCGGACATCGAAATGTTGCCCGCCGAGGCCGAGCTAGAAGAGGCCGAAATGTTGCCCCCGCCAGAAGACAAAAAGGAGCCTTTCGCGGGAGCAGGATTGAGGCACGCCCAAAACACCGCCCCAGCAATGCCGAGCGCAAACAGGCCAACATGCGCCATTATGCAACTGAACGGCGCCTTCGCTTATGTGAGTGATGGCCTAATAATAGATTTAAATATTAAAATAGTACATTCCAAACTGAAGGCTGAGTGGGAACTCATAGAAACTGCCAAGATACTCGTCCGCCGCGCAGGCCTGGATAAGCAGTACCTCCCGGCACAAAACGAAATGGCCTTGAGAGTTGCCCTTGCAGCCACTGGCCAGGGCGAGAGTTTGAACGGGGCGCGCTATGCAGCGCGCACCATAGCTTGCACCCCGAGAAATAGTTCCGGGTCGCTGGCCGGCGGAAGGATACCGCAGCGACCTGGGGCAGGGGAACGCGGAGACCGCTGCGACCGGCTTTGCCCCGGACGTCTTTTGGATTTGTGGTGGGCTCCGCTAGGATTCCAGCGAATACTTGGTCGGCCTCGCCCCGGGGCCCCACAGCCTATAGCAGCGTGCCTTAAGGGCACGCGTTCGATAGCGGCCGCGTTTCTGGTCGCTCGTCATATCGGCACCACTCGTGGAGGCCACGCAACCGTGTCCCCCGCTGCGCCGATAACGCTGGCGCCCCTGGTTTTCGGGCGCGTTGGTAGCCTTACCGCGCCTCACGGGAGCGCCACCGACGCCTCGTGGAAGCTTGTCGGCTGGCGGTACCGCACCCGAACCGAAGGACGCATTTTCCTTCAGATACACAACAGTAAATTGGCGACGAGGTACTTTAGAACTCCGTGTGCAGAGGTAGTAATTGCAGACGTAATGGCTACCGGATCGTTTGAAAGTGTTGTGCAATTGTTACAGCAACAGTTCCTGGAGCAGCAGAAACAATTACAGGAACAAATCCGGCAGCAAAACGGAATAATCCAGCAGCTGATGGAGTTTAGACAGACACCACCACCAGCTTTTCAACAATTCGACCCAGCGAAAGAAGATTGGGAGAGTTATATGGAAAGGTTAGAACAACACTTCGAGTCTCACAAGGTAACAGCCGACGGACAGCGACGTGCTTTGTTTTTGTCCTGGGTAGGCCCCGAAATATATAATCTAATCAAGAAATTAGTCCCTGACGCGAACCCCGCTGACCTGACGTTTATTGATCTGAAAAAGAAGGTTGCTGAGTTCTTTGAGAGTAAAGTAAATATCACGGCAGCAAGGTTCAAATTTTTCCGAACGAATAAAAAGCCCGAGCAATCGTACATGCAATGGATTACGGAGTTGAGGGGTCTTACGAAGAATTGCAAATTTGTTTGCGAGAAGGAAGGTTGCGGGCATTCGTACGCGGATTCGATGATTAGAGACATGATCATCCAGCACGCGCCGGAGAGGCAAGTGAGGAGGGAAACGTTAAAATTACAGAATCCAAAATTGGACGAAGTTGTCGCCATCGCGCAAAGCCATGAAATGACGCATTTCACGGACGTAGAGTTTGGCAGGTACGCGGAACTGGCGGAGATTAGATCTGAAAAGACGAGGCTACCTCCTGAGGAAGAAAAATCGAACAATAATATCAACCCAGAAAGCAGACTGAAATCATGCAGGGATGTTACGTCTCACATTCAAGAACTGAATGCAGGATCAAGTAAACATTATCTCGGATACCATCCCTTTCAAGATTTAGAGCAGGTGTGCAACAAGTTTAAAGATCTATTTGAAGGAAAATTAGGGTGCGCGCGGGACATGGAAGCTCATGTGACTTTGAAACAAGATGCAAGGCCAAGGTTTTTGAAGGCGAGACCAGTCCCATTCGCTATAAAAAGTAAGGTGAAAGAGGAACTAGATAGGCTGCAGAAACAAAAAGTGATCCAACCAATTAACAATAGTAGTTGGGCGACGCCAGTAGTAATAATTAAAAAACCGGACGGGAAACTGAGGCTGTGCGGTGATTTTAAGAATACCATCAACGCACAATCAATTATTGATACGTATCCAATCCCGAAGCCGGAGGAACTTTTTTCGAAGCTAGCTGGGGGAAAATTTTTCTCAAAAATTGATTTGTCAGAAGCATATTTACAGCTCCCGTTAGATGAAGTAACGAGGCAAATGATGGTGATTAATACACCGTTTGGATTATACCAATATCTGCGGCTACCATTTGGCGTAGCGTCGGCCCCAGCAATTTTTCAAAGATATCTGGAACAGTTGACGACCAAGATCCCCATGTGTGTGAATTACCTGGATGACATAATAGTTTCGGGACATGTAATGAATTGGAAGGGAATTACACCTACGGATACACATCTGGAAGCAATAAAGTCGTTACCGGAACCGAAAGACTTGAAACAATTGCAATCTTTCATGGGCAAGATAAATTACTATGTGAAATTTATCAAGAATGCGGCTCATATCTCGGCACCACTGAATGAACTCCGAAAAAAAGGTCAGAAGTTTATCTGGACAGACAAATGTAGTGAAGCATACAGGAAGTTGAAAGAGCAGTTATTGAAGAAACCCTGCTTAGCCCACTTCCAGCCAGACAAACAATTGACTGTTGCAGCAGACGCCTCAGAATATGGCATCGGGGCAGTGCTGTCACACAAGAATGAGGATGGCACGGAGACACCGATCGCATACGCTTCTAAGACCTTGACCAAGGCGCAGAAAGTTTACCCGCAAGTTGAAAAAGAAGCCTTGTCCTTGGTGTGCGCTGTAAACAAATTTCATCAGTACCTGTATGGAAGGAAGTTTCATCTCATAACGGACCATAAGCCATTACTAGCCATTTTCAACCCCGACAGTTCAATTCCACAGCGTACAGCGCAGAGGTTGCAGCGTTGGGCATTACTGTTGTCAAATTACAATTATGCTATTCATTTCAGAAGGACAAATCTGCACGCAAACGCGGATGCGCTGTCGAGGCTGCCGATCGGTCCGGATGAGGACTTCGACAGCCAGCAAGAGATGGTGTTCCAGTTCGACCAGGTGGCAGGTACGGCTGTTCAGCAGTTTCCCTTGGATGCCTGGAAGATTGCCAAGGAAACAAGGAGGGACAACATCCTGAGGAAGGTGAAGGAGTTCATTCAGGGCGTGATATTGCTGGCAACAGAAAACGAGGACTGTAGAGTGGTAATTCCGCAAAAGTTGAAGGCACAAGTATTGAAACTATTGCATAGAGGGCACTGGGGCATAGTGCGCATGAAGCAATTGGCGCGCCGTTATTGCTATTGGCTGAATATAGACAAGGACATTGCGGATATGGTCCACAATTGTCAGTTGTGCGCGCAGTACCAGGCCGCTCCCCCTAAAGAGTTTTCTCCATGGCCGAAAGTAACGGAGCCTTGGGACAGAATCCATGCGGATTTCGCGGGCCCTTTTCAGGGAAGCATGTGGATGATAGTCACAGACGCGTTCTCCCCATTATCCTTACATCGCGAGAGTCCACAAGACGGGCGGAGTGTGGAAAGCACGCCAGCACCAGTCACCAGGGAGCAGCCTGCCCCCATTGACTTGGAGCTGCCGCCGCTACCAGAGGTGGACGATATCACGTCAGAAGGGCGACCGATGTCAATCTTAGACCAGTTGATATCGCCACGTCTCCATGAGGACGATATTCCAATGGCGGAAAACACCACGAACGGAAACCTGGACAGCAATCTGCCGGACATCGAAATGTTGCCCGCCGAGGCCGAGCTAGAAGAGGCCGAAATGTTGCCCCCGCCAGAAGACAAAAAGGAGCCGGGAGGGATGCTGTATATCCAGGGGCGAGAGTTTGAACGGGGCGCGCTATGCAGCGCGCACCATAGCTTGCCACCCCGAGAAATAGTTCCGGGTCGCTGGCCGGCGGAAGGATACCGCAGCGACCTGGGGCAGGGGGAACGCGGAGACCGCTGCGACCGGCTTTGCCCCGGACGTCTTTTGGATTTGTGGTTGGGCTCCGCTAGGATTCCAGCGAATACTTGGTCGGCTCGCCCCGGGGCCCCACAGCCTATAGCAGCGTGCCTTAAGGGCACGCGTTCGATAGCGGCCGCGTTTCTGGTCGCTCGTCATATCGGCACCACTCTGGTTTGCATGCGGCAACCGGGCAGGGTGAAGGTCGGAGACACCTGGGCATTGCCCGTCTTCACCTTCCACCTTAGCATTGCTATTACTATTAATCTACATCAAGAGGTTAACAATTCTACACATTTAGGTTTGATCCAAACCAGTGGTGTCAAGGTCTTCTACTGGTGGCAGTGGCTCGCGTCGTGGTACCGTAGCATGCCACGAGCTTCTCTCCGCAACTAG
>ANN19135-RA
ATGAAGAAAAGTCGGCAGCTTATAGTGTTCCGGTCCCTCGCGGCGCCCACCACGCCGCAGACCGCCACGCCCTTCTTTCCTTACGGGTACCTGCGTTATTCCAACGTGGGGGTGTACAAGTTCTACCCTGAGGCGGGGTGGTTGGAGGCTAATGCCACATGCACGGCGGATGGAGCTCATCTCGCTGTGCCCAAGACTGGGCCCGAAGTGGATGTATTGCTGTACATCATGGAAAGAAAAAACACTAAAAAAGCATTCGTTGGATTTCACGACTACTATTACGAAGGAAACTACAGAACTGTTTTAGGTAAGAAAATTCCAGTAGTTGTGGTAAAAAGTCAACCATTGAACAGCTTCCAACATTCTCTGTGGGGCTCCGGAGAACCTGATGGCGGTTCTAAGAGAAACGTGGTCTACCTAAAATCTAACGGTCACATCTACGACTACTATAACAGCGGTACCTACCCATTCATTTGCGAACTCCCGATGAAATCTGTAATCTGA
>ANN19142-RA
ATGAGGCTGTTTTTAGGGAGAGAAATGAGTGAACCTAGGAGGTATTTCATGAACACCCAACCCGATTACAAAAACGAAGAGGTCATCGTATCGAATGAAGATTGGAAGAGGAAGGTGCTGGACGTTATTCAGATGATACGGGAAAATCGGCCTTACGAAGATCTTTCAACTAGTTTATATGTTGGAACAGGAGGAATCGCTTACATGTTTTATTTTCTAAGTCAGCTGTCATTATATTCAGAAGAGAAGAACGACTTCCTAGATCACGCTCTTAAATATGTCGATGCATCGTTGAAGCACGTTAAAGGACTTAGAGGAGATAATACTGGGTTTTTGACCCGGCATTCAGGCCTGTATGCTGTTGCTGCAGTTGTATACAATGCCGTAGGTGATACGCAGAACTCGGAGAAGAACCTGGCGCGCTACATCGAGGTGGCCACCGACTACAAGAAGCACCCCGGCTCGGGCGCGGACGAGTACTTCGTGGGCCGCGCGGGCTACCTGTCCGGGGCGCTGTGGCTCGAGCGCCAGCTGGGCGAGGGCTCGTTCCCGCAGGGCCTCATGAAGGAGGTGTGCGACGCCATGGTGCTCTCCGGCCGGGAGTACGCGTACCGCCACAACAGCCCGTGCCCGCTCATGTACGTCTACGGCGAACGGGAGTACCTAGGCGCGGCGCACGGGCTGAGCGGGATCCTGCAGATGATCCTGTCGGTGCCCGAGGCGCTGCGTCGCGACCCGAAGATCGAGCACGACGTGCGCGCGAGCGTCGACTACGTCCTGAGCCTGCAGACGCCCGCGGGCAACTTCCCTCCGATGGCCGGCGACCCGCCGCGGCGCGGCGGCGCCGACCCCGACGACCTGGTGCAGTGGTGCCACGGCGCCGCCGGAATTGTTTACTTGATGGCCAAAGCGTACTTGCAATGGCGGGATGAAAAATATTTACAGTCTTGTTTCAAGTGCGGAGAAATTATTTGGAACAATGGACTTCTCAAGAAAGGACCAGGTCTGTGCCACGGCGTGGCGGGCAACGGCTACGTGATGCTGCTGCTGTTCCGCCTGACGCGAGACTGCAAGTTCCTGCACCGCGCGCAGGAGATGGCCCGCTTCATGTTCACGCGCAAGTTCGAGAAGGAGGCGCGCGTCCCGGACAATCCGTTCAGCCTGTTCGAGGGCTGGGCCGGCGCCGCCTGCTTCCTGGCCGACCTCACGCGCGCCAACGACGCCGCCTTCCCGTTCTTCGACGTCTTCTGA
>ANN19166-RA
ATGAACAGGGCTGTTGATGTGTGGATACTAGAGAGACGTTTTGACAAAAATCAATGTGAAAATGGATGTAATGAATTAAAGATTACACAAAATATGTTTAGGAACAACTGTATATACGACAGTGTACACGTCCGAGTAATTTGCGCGACGTCTCCATCACCCCCTTCTTATACACACACACACCGGTTGGTCGCTGGTCCCTTCCTCCTCCTTGCTCTCGTCGTCGTCCAACCGAACCGGCGTACGTCGGAGGCGCGGCTCGTGAAGTTTGTCGTCGAGCTACTTGCGGCGCGGCGGCGTGAGGTGCAAAGCCTCTTGCAGACCCTGTGGGCACTGCTGCCCTCCGGACCCTTTGTCTTCTCCATCGCGTCCACTCCTCCAATGAAGGAAGAGAGGCCAATAAAGAAGATATATGTAGGGAGCATGGCGGGTAGGAGGAATAGAGGCAGGCCGAGGTTAAGATGGAACGATGAGGTGGAAGAAGATCTGAGGACCCTAAGAGTGAAAAGATGGAGAAGAAAAGCAGAAGGCAGAAGAGATTGGGCTGCCGTAATAAAAGAAGCCATGGCAAAACTATAA
>ANN19163-RA
ATGGATGTGAGCGGGAGGGAGGGGATGGAGGTGATCGAGGGAGGGAATGGAGGTGAAGGGGAGGGAGGAGATGGAGGTGGGCAAGAGGGAGGGGATGCAGAAGATAGGCGAGAGGGAGGGAATGAAGGTTGGCGAGAGGGAGGGGATGAAGGTGGGCGAGAGGAAGGGGATGGCGAAGGTGGCCGGGAGGGAGAGGGTAGTGATGAGCGGAAGGGAGGAGATGGAGGAGGGCGAGAGGGAGGGGATGAAAGCGAGATCGAGGGGATAGAGATGGGCACGAGGGAGGGGGTGGAGAAGTGTGTACGAAGGAAGGGTGGAAAAGAGGGTGGTCTTTACAAGAAAAAGAACCCTGATTTGGAATCAGCAAGGCGACCTGTGCCACATGGTTCTGATGTTTCCAAACCAGTGTCACTCCCTGGAATTCCTGTATGCGATAGTAAGGATATACAGATTCTGGGATGTAATTCAGGAGTTAGCAGTGGTAGTGAATACGATGGAAGAGTTGCTACAAAAGAGCAATTCTCCCACGAAGAGCTCAGTCATTTAATACAATATCGACCCGAAGACTGGCGACTTTTAACAGACAGTTGCACTCGAAGTTTAAAGTGCGTTTTACTGCACAATGCGCTCCTCGGTGGAGGAGGAATAAAGTTGGGATTAATAAAGCAATTTGTGAGAGCGCTAAACAAGAAATACTTCAAATGCATTAGCATATTCTTCCCTGGAAAGGCTGACGTATTTGATGCACCCCGAAATCGAAAATTGATAAATGATCCAAATTTCGCAAGTTTAATGATTAATACTGAATCTTCTGCCTGGCACAGATTTCTCATTGTTGCCATGAACTTTTTGATTAATCATAAAGCAGTAAACTATGCAGAACTGGTACAAGACTTGTTTTTAGACTTTCAAGATTTGGCTGTAACTATGAGCATTAAGATATTCGGAAACATCCTCGTAGCATCCCTGCACTGCTTCCTGAGCGAGAGTCCCCTGTCACGTGACACGTCGCGGCGCCACGCGACGCGGCGCGACGCCCGCCGCGCGTTTGCCTTGCGGAGCGAAGGTACACTTCCGCCCGTTTGGCAACGACGCGCGTTCGCGCATGCGGTCGCGCTCACCCCGCCACCCCCACCTCTAACCCTTCCCCGCCCTCGCCCCGCCCCGATCCGCCCCGCTCCGCCCCGCTCCACCCCGCACGCGAGCCCAGCCAGCCAGACGGGCGGGAGAGTGCTCCCCGCCTCCACCGCCACCACCACCGCACGAACACCGCCCACGCCGTCGCCCGCCCGCCTGCTCGCCTCGCATGCAACGCCGGCGAATATACACAATCGATGGACAGCGGCGGCGGAGGAGGAGGAGGACGACGAGGAGGAAGCGGAAGAAGAGGCAACGAATGAGATGTGGACGGGGAAGAAGGAGAAGAAGACATGA
>ANN19119-RA
ATGAAAAAATGTTACCTATTATTAAAAATTAAAAAGCATGATTGCATTTCCCTTCATTTACTTCAGAATAAAAATGTCCATACATTGTTAGAGGATTCGTCACCCAACATACAAAACAAGCACATCACATTTCTTCAAATTGTTGAGCAGCGCAAGGAATTGCTCCGTGCGAGAGCTGAGGGTTTACTGAAGAAGGGGAATTTCAAGAAGGACGAAAACACGCTGGAAGCCACAAACGATGCTACCAGCGAAACCGATGCAGATCCAAACAAAAAACAGTTCAATATATTCATTGATGGTCTACTACAGGAAAGTGGAAAGTCTATTTCCTATCAGAGCGTATTGGATGAAATGCTGACATTCACATTGACAGGCTTTGATACATCCGCCATCACTCTACAGTTTGCTCTATACTTTTTAGCCAAAAACCCATTGGTTCAGGAAAAGGCCCTAAGAGAACTTCAGAATATATTCGACGATGCTTGTTCCACGGAAGTGACTCCGGATACGTTGCAACATATGAAGTACGTGGAAATGATTGTGTTCGAGACGCTTAGAATGCACCCACCCGTCTTCGTGTACATGAAAAAAGCTGGCGTTGACACTCCTCTCGTTTCCTCCGATCTCGTTGTTCCTGCAGGAGCTAGTGTGATTGTATCTCCCAGGACTGTGCATATGGACCCTAAATTATACCCTGATCCACACATTTTTGACCCAGAAAGGTTTTCTCCTGAGAACTCTGCCGAACGACACCCTTTGGCCTTCATACCCTTTGGTGCAGGAATGCGTGCTTGCCCTGGAAGAAAATTTGCGATGTTGAATTTGAAGACAATTCTCAGTAAAGTTATTTGGAATTTCCGAATTCTACCAGAAGATACATATAAACCAGAGTTCCTTTGGGGACTTACAATGGTTACGACCAATGGAATGAGGATTAAACTTCTCAAGAGATAA
>ANN19118-RA
ATGATTATCCGAAGAGTGATGGAGAAAAGAGGAAATGAAAGAGATTCCTTACAGGGAATTAATTGGATCTTTAATGTATTTGGCATTGTGTACCAGACCCGATATCTTACATACAGTTGTGAAATTCAATTGAACACAAATCCCCAATATAATGCATTGGAAGTAGACAAAGAGAGTATTAAGGTATTTATCAGGAATTTTACTTTAATATATGATATAGGTAATTTTATGTTGGAAATTTTTAGTGATGCAGATTGGGAAAGTAATTATGATAGTCACTGTTATAGTGGTACAGTAGTATTGTTGTGTGGAAATCCTAAAATTTGGAAGTCAGGAAAACAAAGATGTATTAGTACCTCTACCATGGAAGTTAAAAGAGCAGTGAAAGAAGCAATGTGGATAAAAATGTTGTTTAGTGAGTTAGAAAATGTGTTTCCAAATTTGTATTTTGAAAGAATCAATATCAATTGTGATAATAAATCTTCAATAGAATTCAATAAAAACAGAGTAGCGAAATCTAGGACAAAACATATAGACATCGCTTATCATTTCACAAGTCAAAAGATTTGA
>ANN19120-RA
ATGGACATTTGGAAGACGTTCAGCAAGGACTTCATAAAACGACAGACGAATGGTATGGGCAACCTGGCGGTTGCAGAAAGGGAAGACGTCAGACGAAGGAATGGTCTTTGCAATTGCTTGGGTCTCGCGAGTGCAAAGGAAGAATGCCAGTCCACGTTATTTGTGAATAAAGAAGACACAAGTGCAGACGAATTTTCAACGTAA
>ANN19144-RA
ATGACAGAATTTAAAGACAGCATAAACAAGGATATTGCAACCGTTTCAGAAAAGCAATTAAATTTGGGACATTGGGCTCGTGATAAATTTAAAGACAATGAATCCGAAATTTCCAACTTGAAAGGCGAGGTGACTAAGAAACTAAAAGGGATTGACAATAAGATTGAAGGACTTCACGACTCCCTGAACAATAAAATTGAAACAGCAAAATTAGTTATCCAGGCACAGGCGGAAATGGAACGGAAAGAAATCGAAGTCAAAATAGACGAACTAGAAATTAAAGTAGCGGAAAAGACTATTTCAGCTTTCCCGGTTAATGCTATGCCACTGTCAATTCCTCCAAATTTAAAATTCTCTGGTAATCGCGGTGAACAGCCCATTACGTTCTTACGTAATGTTGAAAATTATTTTGCTTTAGCGAGACACATTCCTGAATCTTCTAAACCGAAGGTTATAGCCAAATGTTGGTTGACCATGCCCAAGAAATGGTTCCAAACATTGTTTACCAGTTCCGGCTGA
>ANN19143-RA
ATGCAAAGCATGTTTAATGATTTTGTTTGTTATTTTCAAGCTTTCTTCTGTCCATGTTTGTACCTCTCGGTACAAACTGATAATCTTGCTGACTTCGTTTTGTCAAGGAGATGTTGTGTACCAGGATGCAACTCTAATTATGATACTTTTTTAAAGACGAATAAGCCAGTGACCACATTTTCTTTTCCAAAAGATGAAGAAAGAAGAAAAAAGTGGCTGCGTGCTATACCGAGAAAAAATTGGGTGCCATCTGCTTCTTCATCTGTTTGTGCAGAACATTTTAATGAAGAGTGTATCATAAAGACCCAGCCCTACAAAGGTCCTGATGGTATGCAGCAATTACTGCTAAATTGCCCAAGACTTACTGATGATGCTGTGCCAACAATTTTTAAAAACCTGCCTTCCTACTTAACAAAGGCTGACACACCACACAGAACAGATCCTCAAGACAGAAGGAGAACTTTTGTGCATCGACAAGAGCAGCAGCCGATAGGATACACAGTAACGGATTTAGTGCATTGCAACATCGCCAGCGTCCACTCGGAGCCCGGCGCATTTTAA
>ANN19125-RA
ATGTCGAAAAGGAGCTCTGATGGGGCCGTCACAAAAGGTGGGTCTCCTCAGTCAGTTGACAAAGCTTCTACCAACAAAGAAGGAGATGAAGCGCCAAAGAGACAAAAGATAATGATTAATTACACAGATAAACAGTTTAAACCTGGAGAGAAAAGTGAAGCATTGTTGAAAAAAGGAATTCAAATGAAACTTGGTAGTGGTCAGAAATCTTCACAAGGAACAGGAGTTGTTCAACCACAGTCTAAATCTGTAGCAGCTGTGTTCAATGTGGATGAAGAAGAAGAACCCAAAGAAATGCCTCCAGAGGCACGCATGAGGATGCGAAATATTGGCAGGTGAGATTGGTATTTGAGAAAATTAATATATTTGTTCCAAATTACCGAAGAT
>ANN19124-RA
ATGTCGAAAAGGAGCTCTGATGGGGCCGTCACAAAAGGTGGGTCTCCTCAGTCAGTTGACAAAGCTTCTACCAACAAAGAAGGAGATGAAGCGCCAAAGAGACAAAAGATAATGATTAATTACACAGATAAACAGTTTAAACCTGGAGAGAAAAGAATTCAAATGAAACTTGGTAGTGGTCAGAAATCTTCACAAGGAACAGGAGTTGTTCAACCACAGTCTAAATCTGTAGCAGCTGTGTTCAATGTGGATGAAGAAGAAGAACCCAAAGAAATGCCTCCAGAGGCACGCATGAGGATGCGAAATATTGGCAGGTGAGATTGGTATTTGAGAAAATTAATATATTTGTTCCAAATTACCGAAGAT
>ANN19126-RA
ATGGCCCCCTGCATCGCGGGCGTAGACACCGCGCGAGGCAGCGTTGGCGCGGGCGAAGCGGGGGAAGGGGGAGGGAGAGTGGGAGGGGGCCTTGGGCCCGTGCGCCGTAGACCGTGGCGGGGGAGAGCGGGGGGTGGGGGGGCAAAGGTGAAGGCCGTGGCGGAGCAGCTGCGAGATACGGCGAACCGACGGGCGAGCGGTCGGCCTCCGCAAGCGGATTCCCCGCCGGATGCGCCGCTTATCCAGAGCACCTCCAATCGCCGCCGCATCTCGTCCAAAGTAATTGAAGCCAATAGAAGGTTAGCTATTTTACGTCCGATTCTCAACCGTAACTCTTCTCTAAAAATTCATTCCACTTTAACCATCTACAAATCTATTATTCGGCCAATATTAACCTACGCATGCCCTGTTTGGATTTCAGCTGCCCCAACCACATTAAACAAGTTACAAATCTTCCAAAACAAAATTTTAAGAATAACAGTAAATGCCCCCTGGTTTGTCAGCACACGAATCAACCGGCAAAATTTGTACGTGGAAGTTAAGCAAAACACGTTCAAGTACAACAGTACTCAAAAGCGGTCGAGCTTTCCAGATCCTGGACGGCAGTGA
>ANN19151-RA
ATGAAGGTTCGCCTCAAGTCAGCAGTCCAGGGCCATCAATTGCTGGAAACTAAGGTAGACGCCTTGGAGGTGCGTTTCAGGAAGTCTATGAAGACCTTAATGAGGGTGCGGCTGTCGATGGGTCGGCAGGCGCGGGACTGCTTCTTTGCGCTGGCCGAGTCCCGGTTCCACGTGGCGCCGGGCATGTTGAGCGCGACGGTGCTGGCGACGGCGAGCCAGGACGGCGCGCAGCTCACCACCAGCACCGTCGCGGAGAACGTGGCGGGCGTACGGCTGCCGCATTTCGTCATCCACGACTCGCAGAAAGACGCCTACTCCACGCTGGCGCTGGCTCGCGGAGGAAAGAAGGTTTATTCTATTTATTTATTTTTCATGAAGGTGCGCCACGCCAAGGAAGAGTTCCGGCGCTTCCTCGACCACCTGGTGCAGCTGGCCACGCTCGAGACCACGTTCCGGCAGCTCGAAGAGGTCATCAAGGTCACCAAACGCCGCGTGCACGCGCTCGAGAACGGTCGGTGGAAGGGATGGATGAGTGATCCCGTGTTAATTCCAAAATTTGAGAATACAATCGCGTACATCGTTTCGGAGCTGGATGAAATGGAACGAGAAGATTTTTACAGGATTAAGATGTTACAGAAGAAGAAGAAGGCGGCTGCCATAAAGAAGGGCAAATCAAAACACCTGGAAGAGGAAGGTGCCGGGGACTCCCATAAGCCAGAGCGCAGTAGTCCCTCGCAGACCGACAGCACTGCTGGTAGCACATCACACCTGCAGCGAAAGGCATTACACCGTCTCCCCACTGCCTGCACCTTCCGGACTATCGCCGGTCTCACTGAATTGCGTGCGCGTGTGCGCGCGCAGGACGACGGCGTGCCGGGCAGCGGCGGCGGGGGCTCCGCCCCGCGGCCGCCGCTGCCGCCGCCGCTGCGCCTGCGCAAGTGCGAGATGCGCCTGCTGGCCGTGACGGACGGCGTGGCCGAGCTGCCGTGCGCGCCCGCGCGCCCGGCCTCGTCGCGCCCGCCCTCCCCGCGCCCCGGCTCCCCGCGCCCGCCCGCCCCGCGCGCGCGCTCGTCCGTCACCGCCACCGTCGACGCCGCCCCGCCGCTGCCCGCGCTCTCCCCGCCGCCCACCACCGTCCCGGGCCCGCCCGCCGAGTCCGAGGCCTAG
>ANN19139-RA
ATGTGTGTGTATCTGTGCGCAGACACCATGCTGCGCATCGCCTCCTTGTTGCTGCTGGTCGCCGCGGCGCAGGCAAGAGTCTTCTACTTCGAGAACCACCTGCCCTACACCATCTGGGTTGGCTCCCTGGGCAACGCCGGCCTCACCCCTATCGACGGGGGCGGCTGGGAGATGGGGCCCGGCTCCACCGTAGCTAAGACCGTGCCCGACAACTGGGCCGGGCGCTTCTGGGCGCGTACCGGCTGCAACTTCGACGCCGCGGGCAACGGCGGCTGCGTCGTCGGCGACTGCGGCCGCGGCCTCAAGTGCAACGGCGCCGGCGGCATCCCGCCCGTCACCCTTGTCGAGATGACGCTGCAGGGCTGGGCGGGGCTCGACTACTACGACGTCAGCAACGTCGACGGCTTCAACGTCATGGCCTCTATGACCCCCACCGACCAGTCCGGCTCCGGGTACAGCTGCACCAGCGCTAACTGCAACCGCGACATCGACGCCATCTGCCCCGGCGAACTGCAGGTGGTGAGCAACGGACGTGTCGTGGCCTGCAAGAGTGCCTGTCTTGCCTTCAACTCAGACTACTACTGTTGTCGCGGCGCCTACAACACCCCCCAAACCTGCCAGTCGTCCACTTGGCCCGTCAACTACCCCAAGATCTTCAAGGACGCCTGCCCGCAAGCCTACAGCTACGCCTACGACGACGTGGCCAGCACCTTCACTTGCTCCAACACCAACTACCGCATCGTCTTCGGAAACTAA
>ANN19138-RA
ATGGTTCAAATTGTCAGTAAACCTTATCAAAGAACTCTCGGAAATGTCAATCAAGAGAATTCATTCCTCGAAAATTCCAGTCCCGTAGAAGTCGTCTCGTCAATTCATCTATTCTTGGATTTTCAAGGGAATCTAATTTTGGCGTCGTACGTTTCGAAGCAGAAAACAGAAGTCCATCTTTTCTACAACATACATATTTCTTACCATACAGATACTTGCACAGAATACTTAGGTAATAAACGGCAAATAATACTTCAATACAATTCCACGAAATGTGGAGTTGACCTCCTGGACCAGCTAGTACACTCATGCTCATGTTAA
>ANN19164-RA
ATGCCTTTTAGATGTGTAGTTCCGAAGTGTCGAGGAAACTATGATAAATCCTCGAAAGTGCACGTGTTTGGTTTCCAAAAAATCCTGCTATGCAGAAGAAATGGACTGCTGCTATTCCAAGAGAAGATTTTGTTCCTTCCAAATCCTCGAAGGTATGCCATCGCCATTTCCATCCAAATGAGATTATTTGGGAGGATGTGGTTTATAATGAGCAAGGAGAGAAACTGTCATCAAGACTGCATGTACCAAAGTTAAGAAGTGATGCTGTACCATCCGTGTTCCCTAACTGTCCAGCTCATCTTACCAAGAAGAGTTCCAGACGGGAAGGCCCTTGTGAAAAGCGAGAGAGACTAGAAATGGGAACAAGTAGCAACGAGTATGAAGGCTAGTTTTTGCGAGCAAGTGGTGCTTTAATTTTGCCTCACCCATCAACACTGCGGAGAATTTGTAGTAAATTTAACCTCAGTCCTTCTCAGGACTCAAGTGATAGCAACTTCTTGTCGTACGCCAAGCAAAAGTTTAAATTTTTAAGAGCCGAGGACAAAAATGTTGTTCTCCTGATTGATGAGATTCACTTAAAGCCGTATTTAGATTTTAAGGGAGGTAACATTTTAGGTGTTTCACATAATATGGAAAACGCAGCCACTACAGCATTTGCATTTATGATTCAGAGTATTAGATCTAAGTTCAAAGATGTTGTAAATATTCTTCCAGTGAAAACTATAACTGCAGAAGTACTGTTTGACTATTTATTAGATGTAATTAGTGGACTGGAAAGCATTGGTTACAAAGTAATTTGTATATCAACAGACAATAATTCTATTAATAGCAAGGTGATGTCCATGTTTTCTAAAAAAAGAAAGCTGGATATTGTGTACGAACACCCAGTTGACCCCAACCGCCCACTTTTTTTTATTATCGATGCTGTTCACATTCTGAAAGCAGTACGCAATAATTGGCTGAATCAAAAAAATAGTGGCAAATTAATGATTTATCCTGACTTTCCAACTGAGGGAGGAAAGCCTAACTCTGGTATGAATATTGCATCTTTCACTGCCCTTCAGAAGATTTATAATTTGGAATGTGAATCTGTAGTGAAAAGTGCTCATACGCTGACATTAAAAGCTTTATGCCCCACTTCCCTAGAAAGGCAAAGTGTAAAGCTTGCACTTCAAGTATTTAATAGGCAGGTGGCTGAAGCATTAGAACTTTCAGGAGAATTAGGCATAGAACACTGCAAATCAACAGCTAATTTCATTCACATAATAACCAAATGGTTTGATATTATGAATGTTAAAACTGTTTTTAAAGGGAAATACTGGCTGGATCTATGGAAGGGAATGAAGCCTAACACTGGGTATTTTACAAGAGAGACAGCTACAGCATTGAGCCAGACCACTTATGCAGTAATAGAAATTGCTCGATATTGTGTCAATGAATTAGGCATGGAGTACCTTCTAAGCGGTAGGCTTCAGACAGATAGTCTTGAAGAAAGATTTGGTCAGTATCGACAGCTGTCAGGTTCTCAGTACCATATATCCATAACTCAGATGTGTGAGAGTGAGAAAAAATTAAGACTACAAAGCATTCTCCCATTAGTAGTTAACTCTTCGGCTGGTTCCTTCATAAATGAGCTGGCAGTAGATGAAGATCCAGATGTTCCTGATGTAAGAGGTGAGAATGCACTGGCAGTTTCTGTAACCGAAGATGACCTCTCTTCGCTGGAGGATGTGATGCCTTCTCTGACCTATGTGGCTGGATACTGCACGCATTCAATAATGAAGCATATTAAATGTGAATACTGTAAAAGTGATTTATCAGTAGAAAAAGAGCTTCCAGCCAATAAGCACTTTTCTCTAATACAGAGATTAGATTGTGGAGGTTTGAAATATCCTACTGATGATGTGATTACTATTGCAGTCTATGGCTATATTGTCATTAATAAAGTGCTTGAATCTTGTAAAAAGGAGTTGTTCAAAGCCACCAACCAAAGAGATAGGACTGAAAACGGAATTCCCGACGTAAGCGCCCTGGTAAATGTACGAGTGGCCGACGCAAAACATGACTACCTACGGTGA
>ANN19165-RA
ATGACGCTACGTGCGTCAGGAAAACGAGACGCTGCTAAATTAGTGGGAGAGCTTTCCTTTTCGTCACCACAGCGTGTCACAAAGCTGCGGAAAGCAAGAGAAGCAGCTCTGGAGGAAGAAAGAGTAATGAGTGCAGATCAGGCTTTACCTTTTATCATTGATCTAAAACTAAGCACTAATCAGTATAAAGAAATTCGTGAAAATGCAATGGAGTATGGCAATAAAATGTGTCCACCTTACCACCATGTGCAAGAAGCAAAAAAACTATGTTATCCTCCGGATGAAAATATAGTTGTAACTGAAATCACGGCTGAAGTGCATTTACAAGCCTTACTGGATTATACTGCCCGCAGGTTGTGCAATTCGCAAAAAGGAGTAATCAATGCTGCAGAAAATTGTAATAATAATTATTCTTTGGTGTACAAGTGGGGATGA
>ANN19109-RA
ATGTTTGAGTATACGCATATCAGTAAAGAAAAAATGCCTCGCAAGTGGCGTGTTTACTCTGAGAGCAATGGAACTTTTCTGCGGTGTTTGTCTACTGTTTTCAAGCAATTCAGAAGTCTTCAAGCCCATATGAGAGATGTAAATGCTCTAATTGAATTCATCCCCTGCTCTGCTCATTCTTTAAATTTAGTTGGTACAAATGCAGCTGAATCATGCACTGAAGCATGTACTTATTTTCTACTTCTACAAAATTTATATAATTTCTTTAGTGCATCTACATCAAGGTGGGACATACTTCAAAATTTAGTAGATGAAGGATCCAGTACATCCTTTTTGAAAAGTCTTTCAATTACGCGCTGGTCAACTCGAGATGATGCATGTCAGGCTCTAAAACATCGTTGGCAAAATGTTTTAGATGCCCTTCAAATTATATCTGATGATTCTACGCAAAAACCGTCAAATCCTGCAGAAGCTAAAGGTCTTATTGTTGCTTTAAATCGACTTGAAACTGCTATTATGACCGAGGTTTGGGGATTCATTTTAGACCGCTTGAATGCGTCGAACAAACAACTGCAAAAGGTCGATATCGATTTAAGTTCCGTGGTTGGTATTTACACTTCGCTTGTCGAACTTTTAAAAACGAACAGAGACAATTTTGAAAATTTTGAAGAGAAGGGTAAGAAGCTGTCAAATACTGAAACGTATGAATCGGAAAACAAAAGAAAAAGGAAACATAAAATGCAATATGATGAAACTACGAGAATGCAGCAGAACTGA
>ANN19107-RA
ATGAAAAGAACAGAAGGTCCAAACGACAATAGCCAACTGGCGCGGGCATTGCGTGTGCAGAAATACAAAGTTTTATGTTTCAAATCTCATTTAGCTGTTTCAGATTTTCTCTTACTCCAGAAAGTGCTTCGGTCGCTTATACTTCGCCCCTGTTCGGGTGGGTTATCACTGAATCTAATAATGAGACTGCAAAGTTCCAAACAGCTAAAACGAAATGGTTCCCAAGCAATTGAAAATATAACTACGATTGATTATGAGTCGACGATTCAACCGATGATTTCTACCGAATGTACACAACTGCAAGAACATAAAATTGACGAAACCATAACTTCTACTGATCGTTTTTGTTGGAAAACATGGGTTCGAACAAAAAAAAACGCTGACTTTTCTAAATCAAGAAAAGAGTACAATGATGGCAAAATTCGTTACTTAACGTCGAATATGTTTGAGTATACGCATATCATAAGAACAAAATTATCATCGGAGGGATTCAATGATTGGAAAAATGCGCATACCAAATTAAAAGAACATGAGAATTCTACATGTCATAGAAACTGTACGTCCGCATTGAAAAATAGACAGCGGACTGAAAACCAAGTGAATAAGCAGCTGCTTGAACAAGTTGAAACCGAGGCAACTTATTGGAGGAATGTTCTTAAGAGTGTCATTTTAGTAATAAAAACTCTTTGTTTCAAGAGGGCTTCCTTTGAGAGGACATGTCGAAAAGTTTGGAAATAA
>ANN19134-RA
ATGACAGCGTCCAAGGCAGACGACACACAAGAATGTTCGGAAAAGATGGACAAGGACGTCAGGCTTGATCACATGGAATCGAGAATGTCCCAATTGGAGCAATCTGTGAACAGAGCGGTTGGAAGTCTGATGCCGAAGGTAGATGCTTTGTTATCGGAAAAGAATACTGACGAAGTTCCGATTTCGCACTCCTTTACTCGAACTTCAGCTGTCGCCACACCATCCATGTCGCTGATCAAGATGGCTGAAAGAGGAGATCATGTGGCGCTCCTCGATTTGGTGGCAGACTTAGATATTGATACCGAGAGAAATCCAGAATACACACCTAATGGAGATACTGCGCTGCATGTGGCTGCAAGTGGAGGACACGTGAAAACAGTGATGGTCCTTTTGGGCGCGGGGGCCAAGGCCAAAACTTCCGGTCACCGTCTGCGCACGCCGCTGCACTGCGCCGCCGCCCAAGGCTACCTGGCGGTCGCCCAGCGCCTCCTGTTGGCCGGGGCGCAGGTCGACGCCAAGGACGCCGACGGCCACACACCCCTAGGCCTCGCTGCGGGGCAGGGGAAGAAGGATGTGGCGAACCTCCTTCTGCGGAAGGGAGCGAAACCGAATGAAAAAGTAATATGCATGGCTGCGGAAAAGGGTCATTGGAATTTAGTGGAAATCTTTCTGCAGAAGGAAAGATCGTTTGTTGATGTGTGTACTGAAGGAGGAGACCCTTTAATAGTGCTGGCTGCAAAAAGCAATCGTTGGGAAACAGTACAAATGCTCTTGGAGAATGGTGCGTCTGCGACCAAGTGCAAAAACGCAACAGAGTGCGCGTTGGTGTGGGCGTCCCAGAGCGGACGAGCAGACGCCGTGCGAGAGCTGCTGCGCCGCGGGGCCATATCCAACACCGAGCAGCACTTTTGGGCCCTCACGAAAGCTAATAGCGCCGCTGTGGTGTGGGTCTTCTTAGAGATGGTGCCCAACGAATTACTAGGATCGTGTGGAGGAATGTGCTTTCTACAAGCTTGCTGTGAAGGTCGACTGGAGCTGATGGTGGCATTACTAGACGCGGGAGTGAAAATAAACGCAGCAGATCACACAGGTGCAACAGCCCTCACCTTCGCAGTCGCTAATGGTCATCTAGCGTGCGTCAGGGAGCTGCTACAACGTGGAGCAAACGTAAATACAATGGACAAGTTCGGAAACACGGCACTCCATATGGCTTCTTTATTTAATCGCAAGGAGTGTGTTCACGCCTTATTGGAAGCCGGAGCGAACGCTTTAGTGAGGAATCAAGACCAGAAAAATCCCTTTGATGTTGCTGTTTCGGACGATGTGCGACAAATCTTCAAATAG
>ANN19133-RA
ATGGCAGCATCCAAAGAAGGCAACACACAAGAAAGTGCTGAAAAGATGGACAAGGATTCAAGGCTTGATCAAATGGAATCTAGAATTTCTCAACTAGAGCAATCTACGAACAGGGCCGTTGAAACCCTGATGCCTAAAGTGGATGCTCTGTTATCCGACAGGAATAGTGAAGAAGTATCCTGTTCTGATTCTCGTACTTCAACCATTCCTTCAGCTGCTGTATCGTTGATTGAAATGTCGAAACGAGGCGATCATGAAGCCCTGCTCGGATTGCTGGAGGATACTGAGATTGACATTCACAGAGATCCACAGCGCACGGATAATGGAGATATGGCGCTACATGTGGCTGCAAGTGAAGCACACCTCAAAGCCCTGGTGGTTCTTCTGGGCATGGGGGCCAAGGTTAATGCTCCCGGTCACCGTCTGCGCACGCCGCTGCACTGCGCCGCCGCCCAAGGCCACCTGGCGGTCGCCCAGCGCCTCCTGTTGGCCGGGGCGCAGGTCGACGCCAAGGACGCCGACGGCCACACGCCCCTAGGCCTCGCGGTGGTGGAGGGGAGACCGGATGTCGTGACCCTTCTTCTGCAGAAGGGAGCACAACTTAATGAAGAAATAGTTTCATTAGCTGCAAAAACTGGTCATTGGAATTTGGTGGAATTGTTTCTTCAGAACGAAAAATTAGTTAACGTGTGTAACGAAGAAGGAGATCCTTTAATTGTGCAGGCTGCAAAAGTCAACCGTTGGGAAATGGTGCGCCTGCTGTTGGAGAAAGGCGCCTCTGCGACAAAGTGTAAACACGTTAAAGAGTGCGCGTTGGTGTTGGCATCGGAGGCCGGCCATGCAGACACTGTCCGAGAGCTCTTGCACCGCGGGGTGGCGTCGAATGCTAAGCAGGTGAAGTGGGCTCTCAAAACATCCAAAAGCGCCGCTGTGGTCTGGACTTTCATTGACGTGCTGCCCGACCAAATACGAAAAGAAATGATAGGAGGAAGCTTCGCCGCTTCCGGAATTTACGGTCGTCTGGAGCCGCTCGCGGCATTCTTGGAAACGGGCGTCGATTTAAACGCAGAAGATGAGGACACGAATACTGCTCTCCACAATGCTGCAAGTAAAGGGTACTTAGAGTACGTTAAGGAGCTGCTGCAGCGCGGAGCACACGTGAATTCAAAGGACGAATTTTCAAGCACACCACTACATTTTGCTTCTTCAGGCGGCCACGTGGAGTGCGTGAGGGAACTCATAGAGCGAGGCTCAGATGTTAATACGAAGGACTGTTCAGGAAACACACCACTCCATGACGCTTCTTCAGGCGGCCACGTGGAGTGCGTGAGGGAACTCATAGAGCGAGGCTCAGATGTCAATACAAAGAACAATTCAGAATACACACCACTCCATAAGGCTTCTTCAAACGGCCATGTGGAGTGCGTGAGGGAACTCATAGAGCGAGGCTCGGATGTCAATACGAAGGACAATTACAGAAACACACCACTCCATGATGCTTCTTCAAACGGCCACGTGGAGTGCGTGAGGGAACTCACAGAGCGAGGCTCGGATGTCAATACAAAGAACAATTCAAAATACACACCACTCCATGAGGCTTCTTCAAACGGCCATGTGGAGTGCGTGAGGGAACTCATAGAGCGAGGCTCGGATGTCAATACGAAGAACAATTACGGATACACACCACTCCATCAGGCTTCTTCATGCGGCCACGTGGAGTGCGTGAGGGAACTCACAGACCGAGGATCAGATGTCAATATGAAGGACTATGACGGAAACACACCACTCATTTTGGCTTCTTCACGCAGACACGTGGAGTGCGTGAGGGAACTCATAAAGCGAGGCTCAGATGTCAATATGAAGGGCTATTATGGATGCACACCACTCCATAAAGCTTCTTCAAGAAGCCACCCGCAGTGTGTGCGTGCCCTTCTGGACGCCGGGGCTAGCACTACAGAGAGGGACAATGATGGTAACACTCCCCTTCAGGTTGCTCTGTCGGACGACGTACGCCAAATCTTTCAAACACATTGCTAA
>ANN19132-RA
ATGTCATTAGACCTTGACTTAGGTGAAATAATACTTCAGCATTTGATACTTTCTAAGAATTGCCCGCTCTACAAATGTATACAATTTCAACATACGAGTATTCCAGATCAATGGAAGATGTGTCGAAAAAACTCTTTGTCCATGAATTGTTTATTTAAAGCAGTCACCGACCACACATCCAGTAAGCAGCGGTACAGAGCCTGCAACCAAACACATTATTCTCTTTTGCATGATCCAAATTATAACAACAGGAGCTTCTCTTGCACAAAGCCAGCGACTTCTTACATAAACCCAAAATCAAACTTAATATCTCACTTTAACGTTCTCTTTCATACGGCCTTCAGTGGAACAAAGCAATTTCAGACATTGCTAGCTACTGCTATAATTTTTGTGACAGACAGGCTGGGAAATTATGTCCCAGCCAGAACATTGTTAGACTCAGGGAGTGAAATATATTTTATAACAGAAGCTCTTGTATCTCAAGAACAAAATGTAACTACTTGGTACATTCAGTTAAATATCTAA
>ANN19150-RA
ATGGACACGAACACATCAGAAGTGCGCCAGCTGGAGAGCGCGCTAGAAAAGCAATCCGCCAAAGTTGACGAGCGATTCTCCAAAATTGATGAACAATTAACCAAAATTAACGAACGATTTGCAAACATTGAAGAGCAATTGAAAAAAGGGGAAGAGTTGCGCCAACAGGTTTTGGAGAAAAGAGACACCGAAGCGGAGAAATCGTTGCAGCAGAAACTGAGCTTTTTAATGCCAAAGGTGGAGGAGCTGCTCGCATTCCACCAAAGAGCGTCCTCCAGTGCCAGTTCCCAAGGAAAATTCCCTCCAGCACAGCCCTCGTCAGCCCCCATTACCTCCTCGACCATCCTCACTTCACTCAACAAGCCACTCCCTGCATCGACCAACGCCACTTCCATGCTCCCCAAACTCCCAAGAGTGCAAGACGTAGATGGCTCTCCAGCTCGCTCCATCCGGGGCGCCCCGGCCTTCTCCAGCAACTCCACAGACGCCCCGAAGTCGCTTCTGGAGGCCGCGGGCAAGGGAGATGTGGCAGCACTGCGGCGTTTTCTGGCCGGCGGAGGAAAAGTAAATGCGCGGGACAAGCACGGCAACTCCGCGCTGCACCTGGCTGCGAGCAACGGCCGCACGGAGGTCGCGGACGTGCTGATAGCGAACGGAGCGGGAGTAGACTTCTGGAGTAACTGGCGTCGCACCCCACTGCACTGCGCGGCAGCCAACGGCCACGCGGCGACGGTGGCGCGCCTGGTGGCCGCCGGGGCGGCAGTGAATGCACAGGACACCCAGGGCGCCACCGCCATCGCTCTCGCCGCCCGAGGAGGCCACGCGGCCGTGGTGGAGTTCCTCTTGGAGAAGGGCGCGGCGGCTGATGGAGAAACAGCTTTGCTGAACTCCATTGAACACGGAAGCTCCGAATTTGGTACATTCCTTCGGGAGAAAGGGGCCAATGTGAACGCAGCTGATGTTTATGTTCAAACACCCTTGTTGGTGGCAGTAAAGAATCAGAAAAGAGATATTGTACAACTGCTCTTGAGGAAAGGAGCTTCACCAGCAAAGCGGAACTTCAAATCCGAGTCTCCATTGTTTGTTGCTTCTAGAGACGGACACGAGGATATTCTTGAAGACTTGCTCAAGGCGGTCCAACAATCTGAGGTGGCCGAGATCGGATTCTCCCTCCGTGTGGCTGCAAACGCGGGGGTGGTGTGGATGCTCGCGGACGCGGCTCGTGACGTGGTGTCGTGGCCAGCGGGGAAGGAGGCGTTACTTGCTGCAGCGGCCGACGGTCGCCAGGAAGCTCTTCATGCGCTTTTGCAACTGGGCGTCGACGCCAATGCTACTGACGTGTATGGAACAACCGCATTGCACAAGGCAGCTATTGGAGGCCACGCCTCATGCGTGCGAACGCTGCTGGCGGCCGGTGCCAACGGTGGACGTTGTCGACAAAAACCATGTCAAACTCCTCTGTGCGTAGCCGCAGGGAAACGGGAAGAGAGAATCTGTCGTCGCGCTGATGGAGGGCGGCGCGACCGACCAACCAATCTTCTTTTACCCCTCTGCTGTGTAATTTGGCGAGACGGAACAATCATGAACTTTGCGCGCTGGAGATCGAGCGGCGAATGCCGCGGAGACGAAAATAAGTGA
>ANN19149-RA
ATGTGGGGCGTAAAAACACAGGTCGTACCGATAGTCATCGGAGCTCTGGGATTTGTTCCGCAAAATTTGTGTAAGAACTTTGCTAAACTCCCAGGAGATGCAAAAGACTGGGAAGTGCAAAAAATTGCTTTATTTGGAACAGCCCTCATTTTGCTCAGTGTTGTAGACACCGACATTATGAAAGCCGATCAGCGCCGCGGTCCCACGGGCCGCGCCCACGCGCCTGACCCATGTCAGTCAGCACGTTCGTGGGCCGAAGTATCAGAGGCTCGTAACCTTATTGCCGAGCAAGAGGCTTTCAGTTCCCAATGTTGTAAAATTCACATAGTTTTGACCAACATTGCGATGGAAACGGGGAAGAATGAAGGCAGAATCGGTAAAACTTGTAATAACTGCAAAGCTCAGGCATTGAGAACACATTATGATAATGCGGTTCTCAAAATTTCCCAAGATGATAAATGCCGCATTTGCCAGGAACAAGTAGAAACCATTGATCATATTATCTCAGCTTGTCCAACTCTAGCAAAGACAGAATATTTGAAAAGACACGATAGGATGTGTAGTTACCTCCACTGGCAGATCTGTACCACCCTCGAAGTTCCAAACACATGCCCCAAGTGGTACGAGCACTCGCCAAACCCGGTGACGTCTGTTGGACTGTGTACGATATTGTACGACCAACAAATTCAAACTGATAGCACAATAGCGGCAAACAAACCGGATATTGTTATCCGGGATTTAAAGAAAAAATCGTGTCTACTTGTAGATGTTGCTGTGCCATGCGATCAAAACGTAACCAAAGAGGCAGAGAAACTCACTCACTCTTCAAATAAATTCCACCTCAATAAAACAAATGACAAAACAACACAAAATATTGAACTAGTTCATGAACACAAAAGAATAACAAACCCTAATGAAACAGCGAATATATTCAATAAACATTTCTCTGAAATAGCTGGCAAACTTCTGCAAACAAGCAAACCAAAAACTACATCTCAACAATCACCTCCTTTCTTTAAAAACTCGATTTCTAGTATGTATATCACAGAAACAACAGAAAAGGAAATACTTCAAATTATAAATAAAATGCAAAATAAACAATCTGCTGGGATAGACAACATTCCAGATTCCTTAATAAAAAAGATTGCTCCATACATCATCAAACCACTAACATATTTATACAACCAATCACTAACTCAGGGCTCCTTCCCAAACATATTCAAAACTGCAGTAATTAAACCTATTCACAAGAAAGGTAACAAACAAGATGTAATGAATTATAGACCAATTTCACTCTTGTCAGGATTTTCAAAAATATTAGAAAAACTCTTCTATGAAAGATTAAAAAGCTACCTGATACACTGTAACATTATCACTGACTCACAACATGGATTCAGGGAAAATCGATCAACTGAAACTGCTATATTCGCCTTTATTAATGAAATCCTTATGGCACTAGAAAAAAAAGAAATTCCTGTTGGTCTTTTCCTTGACTTGTCAAAAGCTTTTGACACAATAGACCATAAAATTCTATTGTCAAAATTAGAATCTTATGGAATCCGGGGAATTGCTTATAACTGGATAAAATCGTATTTAACAGACAGAAAACAAATAGTAGTGTTACCTTACCTAAAAGATAACAAAATAAACAATCATCACTCAGAACCAAGAGATGTGACCTATGGGGTCCCGCAAGGATCTACACTAGGCCCAATTTTATTTCTCATATTTGTAAATGACCTGCCATTAATAATGGAAAACAACAAAACAGTACTTTTTGCTGATGACACGAATATAATATTCAAAGAAAGAACAACAATATCCCTACAAGACAAAGCCAATTCTGCCATTGACAAACTAACTCAATGGATCCACCAAAACAAACTAGTACTAAACAAAGACAAAACAATCACAATGCATTTCCGCAACACTCACTCCCAACAATACTCACCAAATTTAATATTAGAGGGCAACAGCATAACACAAGCACAGAATACAAAATTTCTTGGAATCACCATACAATCCAACCTCAAATGGAATTCACACCTACAAGATATTAATTTAAAATTGAGCAAACTTAATTATGCTCTTAGAATAATAACTAGAAAACAGCACCATCGAAACAGCCCGAACAGTGTACTTTGCGAATGTGCACTCTGTTCTCAAATATGGAATAATAATGTGGGGCCAAGCACCAGAGGCTAA
>ANN19136-RA
ATGTGTGTGTATCTGTGCGCAGACACCATGCTGCGCATCGCCTCCTTGTTGCTGCTGGTCGCCGCGGCGCAGGCAAGAGTCTTCTACTTCGAGAACCACCTGCCCTACACCATCTGGGTTGGCTCCCTGGGCAACGCCGGCCTCACCCCCATCGACGGGGGCGGCTGGGAGATGGGGCCCGGCTCCACCGTGGCTAAGACCGTGCCCGACAACTGGGCCGGGCGCTTCTGGGCGCGTACCGGCTGCAACTTCGACGCCGCGGGCAACGGCGGCTGCGTCGTCGGCGACTGCGGCCGCGGCCTCAAGTGCAACGGCGCCGGCGGCATCCCGCCCGTCACCCTTGTCGAGATGACGCTGCAGGGCTGGGCGGGGCTCGACTACTACGACGTCAGCAACGTCGACGGCTTCAACGTCATGGCCTCTATGACCCCCACCGACCAGTCCGGCTCCGGGTACAGCTGCACCAGCGCTAACTGCAACCGCGACATCGACGCCATCTGCCCCGGCGAACTGCAGGTGGTGAGCAACGGTCAGGTCGTGGCCTGCAAGAGTGCCTGTCTTGCCTTCAACTCCGACTACTACTGTTGTCGCGGCGCTTACAACACCCCCGCCACCTGCCAGTCGTCCACTTGGCCCGTCAACTACCCCAAGATCTTCAAGGACGCCTGCCCGCAAGCCTACAGCTACGCCTACGACGACGTGGCCAGCACCTTCACTTGCTCCAACACCAACTACCGCATCGTCTTCGGCAACTAA
>ANN19137-RA
ATGCTCCCAGGCACATCATCACCGAAGGAAGCAGAACTTGATGGTTGTAAAAATACAAATAATTCGGGGCAACGGGCGGTTGAAAGAATCGGAAAGGTCAGAACCGCTGAGGAAGATGTCGAAAGTGAGCCGTCTGAGGCAGGCACCCAACAGCAGGTAGAAACTACCCAAACCACATGGTCGAAAAAGTTTGAATCTATGTTTGATGATGCGTATGAAGACACACCCATGTTAGCTCTCAACACCACTTCAACGACTGATGCAGGTTCCGGCTTGTGCTCTACCCCTAAGGAAGGTGCAAGACGTCAGTTGGTGTCCTCAGGTTCCAATTCACGTGGATTTGGATTACGCTCTGTAGGCATTACCAGAGACAAATTCCTTACACCACGCTGCAGAAAGTTTGGCAGACAATGCCTTCTGCTGCCGAAGAGGTTTCGCAGGTCTCAAGGGCGTGTGCGTTCTTTTCAGGGAGACCTGCAAGGTGCCATAGCAGCATCAAACAGGAATGAATTTGCATGGCTGTCTAAAAATTTAACTCCTCTTTCATTTCGATTTCTGAAGTGCCAGCTCCGAAACCAAAAGCGACCGAAACGTGGGGGTCTTGTATTAGTAGTTGTAGAATGGCTGTTAAAACATAGGTACGCCAACCGCCACTCCTACCCTCGGCGGCGCCACGTCACCGCGGGAAGGCGCGCCACGGCAGCGCCGGGGCGGCGGCTGCGGCGGGGATGGAGGGGCAGCGCACACCCCTCTCCCCCCCTCGCCCTCCCCGGGCGGGGACGGGGCTGGCTGCGGCCGGGCGGGCTGGCACTTGTGAGATTGCGTCCGCACCGGAAAGACTGA
>ANN19189-RA
ATGGAGCAGCTGTCCAGATGGCTTCATTTTGTGTTGACGGTCTGTGTTGTTTTTCTCTTTCTGATCTGGTGTATCGCCTGCGTAATCGTTACAGCAGATTTAAAAGAAAAAAGAGCGTGTCTGATATTTTATTTCCTGCTTCAAAAATCGGCAACAGAAGCTTATCAAATGCTTCAACAAGCTTTCATGGAGGATGCTATGAGCCGCACACGAGGTTTTGAGTGGTTTGAGCGCTGTAAACGAGTGTTGAGGACCATGTCCGTTCTGGGCGCTCTTCAACATCACGAAACGATGAAAATGTTGAGAAAATCCGCCAAAAAATCAAGGATCGTCGTTTCTCTATTGGCGAAATTTAAGAAGAAACAGAAGCGAGTTGAAGCTCATGGAGTGAATTTTAAAACGTTTGCGAGAGGATATGCGGAGAAAACCTCCGAAACTTGGGCGAATAGGCGACTGGTTCCTTCATCACGACAAAATCCTCGCAGACACGGCCGTATCTGTGAACTGCTATTTGGCCTCTCAGGACTAGTCTATCGTTCCCCATCCCTCGTATTTCCGAGTCCTAGCCCCATGCGACTTTTTCCTGTTCCCAAGAATGAAGAAAAATCTAAAAGGGGAGCATTTTGA
>ANN19162-RA
ATGGCAGCTACAGTATCAGTTTCAAAGGGTTGTTTTGTTTTCAATAAAAACAAAGTTTCAAAAAGAAAAACCGGGAAGAAAACAGTGAAACAAGAACTACTGTGTGATGATCCTTGGTATTTAGCTTATAAAGAATCTTGGAATTGGGTGGAAGAAAAATTTGAGTCTCTTCACCATGAGACGTTTTCAAGTGTATTAAAGGATTTGGTGTCGTTTGTGGAAAACACTTATCAAGATGAAAATGTGGAACGTGAAATTTCAACAGTGCCAACTGCTGCACTATTAACTGGTATAAATATGCCAGATCATGGTGCTTTATTTTCTACCCTTTGTGACTTACTTCATAAACATGTAAGCCCATTTATTGCCACACTTCATGCTCATAAGTGCAAGACAATTCGTCATACTGTGGAACAAATGACATCACAATTCATGAATGCACCAACAGATGATGAAGATGACAGTTTTTCTGATGAATCAGATGATGAAAAACCAATTAAAGTGAAAAAGTCACAATGTAATATGTTAGTTCTTGAATCATGGTATCAGGAACATAAACAGAATATTTCCAGTATTGGTGAAAATAGTGAAAAGAGAAAAAGCATTCAGTTGAAGGAAGGAGGTTGTAGCAAAACTTCTCCTATCCGAAAACATCCTTCTAATGAAATTATACAAAATGAGAAAAGCAGGAGATCTCCTCGAAAGCAATTTAGTGATGGTGGCAGAAAAGGAAGAAGCTCGATTACATCAGTAACACCTTGAGTTGTTCATCTAAAGTGATTTTAATCAGATTTTTTTTTAACATAATTTTTCTTTGTTTTTAGGGCATTTCTAAAACATTTTAAGAGCATTTTATTGATCATTTGTAGCAATATTTTAGGTCATCAAAATCCACTCCCTATTGATTACATACATTGTGAGTGTTAATGTTTGAAGTGACAAAAAGTTATTAGTACTTGCTAAATTATTATTGTTACAGAATGGAGGCAGAGACCAGAGAAGGAGGAGGGAATGAACTAAATGTTCAAAAATGTTTAGACATTTTTAATGAAAGAATTGATTCTGAACTTTCAAGCACATGCACTAATATGGTGAAATTAAATCAAGAAGCAGTGTTGCTTCAAAAGACTCCCGTGAAGCAAGAGTTAACTGTTAAAAAAACAGAAGATTCTCCAAGACTTCGAAGAACTCCTAGGAAATTAACTCTTCTGGATTCTGAAGTTACGGAGAGCCCTAAAATATCTTCTAATGAAAATTTGTCAGACCCAGGGAAACAGCAGTTCAAGAATTCTCGTGCCTTATCTAACAGTTCAACTGAATGCCATGAAGATAATTTGTCAGTTATAAGAACTCCTAAAGATCGGAGAGTGAGGGAATTACAGAACAATGAACTTCGAAGGTCACCTAGATCTCCCAAACCAGTTTCAAGATTAGCTGAAGAATCAAGTGAAGATTCTGACTGCTCTGTAAATTTATCTTCCAAAAGAAGAAAAATGACTCCCAGGAAAAAAAATTATTCTAAGTCGACAAAAATGCCAAGGCAAACTAATGACAAAGAATCACAAAAATGTCCTCAAAGTCCTAAAGTAATTTTGAAGAGAATTGATGATTGTTACCAAATTGTTAATTCCATCAAAAGTGATAGAGTTGCAGAGTTGGGAAATGAAGAAATAAGAACTCCAAGGAAAGTTGCAAAATTGATAGAAGAGTTGCGCGATAAAAAAAGCCCTTCTGCAGAACACTGGATTTGTGAAGTTGACTTAGACGCTTTGGCAGCAAAAAATAAAATTCCAAAGATTATTTTGAGACAGTTGCATGAATTGAAAGTAAATTGTCACCACAAAGATCTCCAGTAAAGGGAAGTCCATTACTAGAAGTTAAGAAAGAAACTCAATGTACTCCTCGAAAAATGTCTAATCAAACTCCAGTTAATAAAAGCAAAAGTATAGAGATGGAACAAAATAAAAAAGAAATTACGTCTATAGAAAATTGCTTTTTGTCAGCAAGTTCCCCTCAGTACAGTGACAATAGTCAAAGAAAAAAACTTATTGTTGTTATACCAGAATTTGAAAAATTTCCTAGTAAAGTTTTACAAGATTTTATCCTTATTCTCAGAAGCAGTATTCCAACTCTTCCTATTGTATTAATTATGGGAATAGCCACATCTGTAGCTGCAGTCCATCGTAGTTTACCGTACAGAATGTCTGCTTGCTTGAGTATTAAGCCTTTCCAGTCCCCCCCTTCTGTTCAGTTATTGAATTCAGTTCTGGAGCAGATTCTTTTCTCCTCAGAATTCCCATTTCGTCTAGGTAATAAGACATTTTGTTTTTTAATGGATGCATTTTTGTATTATGATTTATCTGTCAAAGGATTTGTTCAAGCAGTTAAGTTTTGTATGATGGAACATTTTTGTGGGCAAAATTGGAAAGAATTATGTTGTAAATTAGATTCATTAAGTGGAAAAAAGATAAATTCCAAAGATCTTTCATCTTTGAGAAGTTTACCTTCTATGTTGCATTACATGGATAATTTGGAAGATGAAGATAAACAAAAATTGATGAATGATGATCAGCATTTACGTAAAACAGTCCTGAAGCTTTTGAATCACCTTCTGAAAAAAGTACATCTGTTTCACATTGGTTTGAAGTGCCTTAATATTTTGGTTGCAGATCTCCCTAAAAAACCTCTAGGAACTCATGTTCGTGAACTGTATGGTATGGCTGCATCATCTCCAATCACAAGAACTGCAGAGTACAAAGAATGTTTTCAAATTCTTAAATTCCTTTCTAGAGATGAACTTATAATGAAACTGAATAAAATTACTTCTATTCTGGATGTAAATAAGAGGAGCCACAAGTTAGCTCATTGGTAGAAATATTTTGTGATTATCAGAAGAAGATACAAGAGGCAGGAATGGAAACTGTTAGTTCACAGAATTCTCCTACAAAGATGCTGGTTGCAGAGGGTAAAATGAGCAGACATGCATTCAAAGAAAAATTATTCCAGCTGTCAAAAAAGGACCAGCCACAATCTCCATTTGAAAAGATGCGTGAAGAATTTGTGGATTACTTGTCTTCCAAAGTGTTCCCGGAGATATTAAAGCCTCTTGGCAGTTACCCATTGATGGAAATTATCATGTTTGATAACACAGCAAGCGTGAAAACACATATAGTTGGTGCACCACGCGCTGCTATTCACACTGCACTAAACGATCCTCAATTTTACCTTGAGTGTAAATGTTGCAAACAGACTGAGAAGGACAGCATTTTAGCTTCTATGCCAGACTTGTGCATTGCATACAAACTTTATCAAGAATGTGGACGATTAATCAATCTGTATGACTGGTTGCAAGCATTCTCTATAATTGTTGACCCCCAAGAAGAAGAAGAAGAAGATGAAGATAAGCAGCAAGAGATCAGACCTCAAATTCAAGCACGTTTCACGAGAGCAGTAGCAGAGCTTCAGTTCATGGGTTTCCTGAAAACATCTTCACGGAAAATTGATCATGTTACAAAATTGTATTTTGATGGGGGCTTTTAA
>ANN19123-RA
ATGTGGGGCGTAAAAGCAAGTGTCGTATCGATAGTTAACGGATCTCTGGGATTTGTTCCGCAAAATTTGTGTAAGAACTTGGCTAAACTTCCAGGTCATTCAAAAGCGTGGGAAGTGCAAGAAATTGCTTTTTTTGGAACAACCCACATTTTGCTCCTTAGGGAAACATGTTATAAAAATTATGGATTAGATCCCGTATATTATGTATCAGCACCACAATTAGCAGATCATGCATCATTAAAACTTACAAATCAAAAATTAGATCTTATTATTGATCAAGATTTATATGAATTATATGAGAAAGATCATTTACATGATATATTTAAAGATTTTCCACTATGCCCAGATCATTATATTCCAGATATTAATGAATTATCTAATTATCAAAAAGATCTTATAAATAAAGGTGTAGGAAATATACCGAAAGATGAAAAACTTGTGAATTCATTAAAAGAGAAAATAAAATATGTTATTGATTATAGAATGTTAAAATATGTTATACAACAAGGTATAATTGTTACTAAAATTCATCAAGTTATATCTTATGACCAAAAACCATGGTTAAAAGCTTATATTGATAAAAATACTGTACTAAGACAAAAAGCAAATAATGATTTTGAAAAAGATTTCTTTAAACTGATGAATAATGCTGTATATGGTAAACAAATGGAAAATGTACGAAAAAGATGTGATGTAAAACTTCTATCTAGCTATAAATCATTTCAAAAACATAAAGATTACGATACAAGAACAATTATTGATGAAGATCATGTAATATTATATCGAAAAAAGAAAACAGTAACATTAAATAAACCAATTTATGGTGGATTTGTAGTTCTTGAATTATCAAAATTATTAATGTATAAATTTTATTATGATGTTTTAAAACCAAAATATCGTAATAATATGAAACTATTAGGAACTGATACTGATTCCTTTATAATTTATGTTGAAACAAATGATATTTATGATGATATAAAAGAAAATATTAATCATTTTGATACTTGCGGATATCTTTTAGAATCTCTACCTCATGCAAATAATAAAATACCAGGTAAATTTAAAGATGAATATTTAGGTATACCAATTACAGAATTTGTAGGATTAAGATCTAAAATGTATGCATTTAAAACTGATTGTAGTGAAAAGAAGGTATGTAAAGGTATTAAAAAACAAAATATTGAGAAAATGAAATTTGATATGTATAAAGATACATTATTTAATGATGTAGAGACATATGAAGATATATATAGTATTACATCGAAAGAATATACATTATATACAATAAAGACGAGGAAAATTGTTCTATCACCGTATGATGATAAGAGATATTTAATTAATAATATTAATACTTTACCCTATGGATATATAGCAAAAAAATGTGATACATAA
>ANN19121-RA
TCCAGAATGTTTTCTCAGCTATGGTTTCTTGTGGAAAACATCCTCTCCATGGTAGTACGTCTACCACAGGCGCTGGTGGCGTATGTTCGTGACTGGCTGCACTTCCGGGAACTGGCCAATCGCTTTCCCGGACCCCCCACGCGACCGCTTGTGGGCAACTTGTTCGACTGCGGACTCTTCCCGAACCCATGGACTCTTATAAAATGGGGATTGGAAGACGTGATGTATCGTTATCCTGCCGGACAAATAATAATGGGCCCAGTGCGAATGATTCTTTTAAGTGACGTAAACGACATTCAGACTCTCCTAATGAATTCTAAAAACCAGTCAAGACCGAAACTGATAGCAGATGCTCTCGCTTATTGCCTCGGCAAAGGATTAGTCACAATAAATGGAAATGAGTGGAGCCTGCATCACAAAATTATGAAGCCGTGCTTTCATCAGAATCTCCTCAAAACGTATGTACCCACATTTAATCGAAAGAGTGATGTTTTTATTGAGCTTCTTGCTGAATATGCGAATGGAAGTGCTTTTGATGTGAAAGCCATGACAGAAACACTTGGAGTTGATATAATACTTGAAACTCTCATGGGACTTCCTTCAAATCAACAAATGAACCCTGACCAAGATCTGTTCGAAGGGCAGAAGGAGATCTCCCATCGCTTAAGAAGTCCGTGGCTCTATATTGAAACAATTTATAAAATATCTCTATCAGGACGTAAAGCTAAGGAAAATCTAAAATTGGGTCGCAGATTTCTTGCTAAGGTACTTGAACAACGAAAAGAATTACTTCGTGCAAAAGCTGAGTGTTCACTGACAAAGAGGAATTTCAAGACGCAAAATGGCACACTGGAGTCCCCAAATAATATTTCTAAAAGTGAAGCACAAGTTGAATCAAGTAAAAAGGAATTCAGTATATTGGTAGACGCATTGCTGCAGGAAATTGGAAGTTCTCTTTCGTATGAGAGTGTTCTAGATGAACTGCTGACAGTTTTTCTAGCCGGTTTCGATACAACCGCCGTCACTCTACAGTTCGCACTTTACTTTTTAGCCAAAAATCCTCTCGTTCAGGAAAATGCGGTGAGAGAGCTTCGAACTATTTTCGACGCTGCCGGTTCTACGGTAGTGACTCCGGAGGCGTTGCAACGCATGCAGTACGTGGAGATGATTGTGAAGGAGACACTTCGGTTGCACCCACCCATCTTCTTTTACCAGAAAGAAGTAGGCGTGGACACCCCTCTTGTTTCTTGCGATCTCGTAGTTCCTGCAGGAGCTCTTGTGTCGATATCTCCGAGGACTCTGCACATGGACCCCAATTTGTACCCTGATCCTCATGTGTTTGACCCAGATCGTTTCTCTCCCGAGAACTCTGCCAAACGACATCCCTACGCCTTCATGCCCTTTGGTGCTGGAATGCGTACTTGCATGGGAAGAAAATTTGCAATGTTGGTTTTGAAGACAGCAATCAGTAAAGTTATTTGGAATTACCGTATACAACCAGATGAATCGTATGAACCACAGTTACTTTGGGGAATCACCATGGTTACAAGCAATGGGATGAGAATTAAACTCCAGAAGAGATAAACTTGA
>ANN19122-RA
ATGAGAGAGAGGGGGGGAGATAGGGGAAAGGGAGAGAACAATAATATCACTTTCTCTGACTTATTTTCCAGAATGTTTTCTGAGCTATGGCTTCTGGTGGAAAACATCCTCTCCATGGTAGTACGTCTACCCCAAGCGCTGCTGGCGTACATCCGTGATTGGCTGCACTTCCGGGAACTGGCCAATCGCTTTCCCGGACCCCCCACGCGACCGCTTGTGGGCAACTTGCTCGACTGCGGACTCTTCCCGAACCCATTGGCTGTGCTGAAATGGGTAACGGAAGATGTGATGTTTCGTTACCCTGCCGGACAAATAATACTGGGACCTGTGCGAGTGTTTCTTTTAAGTGAAGAAAACGATATTCAGACTTTCTTAATGAATTCGAAGAACAAATCACGACCGAAGCTGCTTGATGATGCTCTCGAGTATTGTCTCGGAAGAGGATTAGTTACAATAAATGAAACTCTTATGGGACTTCCTTCAAATCAACAAATGAACCCTGACCAAGATCTGTTCGAGTTTATATTGACAGGGCAGAAGGAGATCTCCCATCGCTTAAGAAGTCCGTGGCTCTATATTGAAACAATTTATAAAATATCTCTATCAGGACGTAAAGCTAAGGAAAATCTAAAATTGGGTCGCAGATTTCTTGCTAAGGTACTTGAACAACGAAAAGAATTACTTCGTGCAAAAGCTGAGTGTTCACTGACAAAGAGGAATTTCAAGACGCAAAATGGCACACTGGAGTCCCCAAATAATATTTCTAAAAGTGAAGCACAAGTTGAATCAAGTAAAAAGGAATTCAGTATATTGGTAGACGCATTGCTGCAGGAAATTGGAAGTTCTCTTTCGTATGAGAGTGTTCTAGATGAACTGCTGACAGTTTTTCTAGCCGGTTTCGATACAACCGCCGTCACTCTACAGTTCGCACTTTACTTTTTAGCCAAAAATCCTCTCGTTCAGGAAAATGCGGTGAGAGAGCTTCGAACTATTTTCGACGCTGCCGGTTCTACGGTAGTGACTCCGGAGGCGTTGCAACGCATGCAGTACGTGGAGATGATTGTGAAGGAGACACTTCGGTTGCACCCACCCATCTTCTTTTACCAGAAAGAAGTAGGCGTGGACACCCCTCTTGTTTCTTGCGATCTCGTAGTTCCTGCAGGAGCTCTTGTGTCGATATCTCCGAGGACTCTGCACATGGACCCCAATTTGTACCCTGATCCTCATGTGTTTGACCCAGATCGTTTCTCTCCCGAGAACTCTGCCAAACGACATCCCTACGCCTTCATGCCCTTTGGTGCTGGAATGCGTACTTGCATGGGAAGAAAATTTGCAATGTTGGTTTTGAAGACAGCAATCAGTAAAGTTATTTGGAATTACCGTATACAACCAGATGAATCGTATGAACCACAGTTACTTTGGGGAATCACCATGGTTACAAGCAATGGGATGAGAATTAAACTCCAGAAGAGATAA
>ANN19115-RA
ATGTTTTCGCGGCTGTTGCTTCTGGTGGCGAACGTTCTCGCCTGGTTAGTAAGTCTACCACAGGCGCTGCTGTCGTACATCCGTGATTGGCTGCACTTCCGGGAACTGGCCAATCGCTTTCCTGGACCTCCCAGGCGACCACTCATCGGCAACTTGTTCGTCTGCGGAGTTTTCCCGGACTGTGAGTGCCTTCTCTTTCCCCACATGTTCACAACAATGAATCTGATAAGATGGGTATTGGACGATGTAATGTACCGTTATCCTGCCGGACAAATAATGCTTGGACCTCGGCGATTCTTTATGCTAAGCGATGTAAACGATCTTAAGAGTTTCCTAATGAATTCGAAGAATCACTCAAAACCAAAGTTGATGGTAGATTTTGCATCTTACTGCCTCGGCAGAGGATTGATTACAATAAATGGTAAGATAAAATGCCAGGCGGAGTTGCAAAGTAAGGAAGTGGAGGTACCGACGTTGTCACTCGTTAAGTCGTACCTGATAGGAGAAAATCGAAAGAAATCGAAGCCCATCACCCGACAAGTCTATTTAGACGTAGAGATAGGTAATAGTAAGTACCAAGTCGTTTGCATAGTAGCACAAGAAAATCTTTATCCACTAATCCTTAGAGTTGACTTCATGAAGCAGCATTGTGTTATCATCAACTTAAAAACCAGTACTATCACATTAAAACCAAATAATCAGGCAGATTTGGATTTCAATTCGTTCACTTGGAATCATTGGGAAGCAAATTGTCTTGTGAGAGAAGATGTACAGTTGCAGATTTATTCTCACGTGCAAGAGAATTCCAATTTTAATGAAGATCAGAAAAAGAAATTAACCGAGTTATCTGGTAACTCAGAGCAAAGGCGCTTGCCTTTCACCAAGGAGGTCCGGGAAGCGAGTGGAACAGACATCACAAAATTATACAGCCATCCTTTCATCAGACTCTCTTCAAAAATGTTTGACCAAACGAGCGATGTTTTTATTGCGAAGCTAACTGAACATGCAAATGGCTCTGCTTTTGATGTAAAGCCCCTGACAGAAACTCTTGAGTTTGATATAATAGTAGAAACTCTTTTCGCTGTCCCTTCACACCAGCAAACAAACACAGATGAAGAGCTTTTTGAGCACATTGCAACGGGGCAGAAAGAGCTCTCCCATCGCCTAAGATCTCCATGGTTCTATTTTGATAAAATTTATAATATATCCCCTGCAGGACGCTCAGCGTTGAAATGTCTAAATGTTGGTCGCATTTTCCAAGATACGATCGTTGAGCAGCGCAAGGAGTTGCTCCGTGCGAGAGCTGAGAGTTTATGGAAGAAGGGAAATTTCAAGAAGGATGAGAACACGCTGGAAGCCACTAATGATGCTGCCAGCGAAGCCGAAGCGGATCCAAACAAAAAGCAGTTCAATATATTCATTGATGCTTTGCTGCAGGAAAATGGAATGTCTATTTCTTATCACAAAGTATTGGATGAAATGCTGACATTTTTAGTGGCAGGTCTCGATACATCTGCCATCACTCTACAGTTCGCACTTTACTTTTTAGCCAAAACTCCACATGTTCAGGAAAAGGCCCTGAGAGAACTTCAGACTATATTCGACGCTGCCGGTTCTACAGAAGTGACACCAGAGGCGTTGCAACGCATGCAGTACGTGGAGATGATTGTGTACGAGACACTTAGAATGCACCCACCCGTCTTCTTCTTCTTGAGAAAAGCAGGCGTTGACACTCCTCTTGTTTCCTCCGATCTCGTTGTTCCCGCAGGAGCTAATGTGATTATTTCTCCAAGGACTGTGCATATGAACCCCCAGTTGTACCCTGATCCACACGTGTTTGACCCAGAAAGATTTTCGCCTGAGAATTCTGCCAAACGACACACATTCGCCTTCATTCCGTTTGCTGCAGGAAAACGTGCTTGCCTTGGGAGAAAATTTGCGATATTGTCCTTGAAGACAGTTATCAGTAAAGTGATTTGGAATTTCCGAATTCTACCAGATGAAACGTATGAACCAGAATTACTTTGGGGCCTCTCAATGGTTACTGCCAATGGAATGAGGGTTAAACTTTTGAAGAGATAA
>ANN19117-RA
ATGAACATTGAATTATTAAACGCGATTTTGTCAATATGTTTTGGTCTAAAAAGAGTAGCAATGAATCTGATGAGATGGGTATTGGACGATGTGATGTACCGTTATCCTGCCGGACAACTAGTGCTTGGACCTATGCGATTCTTTATGCTAAGCAATGTAAACGATCTTAAGTGTTTCCTAATGAATTCGAAGAATCACTCAAGGCCAAAGGTGATGGTAGGTTTGGCCTCTTATTGGGTCGGCAGAGGATTGATTACAATAAATGGAAGTGAATGGAACAGACATCACAAAATTATACAGCCAACCTTTCATCAGAATCTCCTCAAAAAGTATATGGCAGTGTTTAACCGAAAGAGTGATATTTTTATTGAGAATCTAACTAAACACGCAAATGGCTGCACATTTGATGTAAAGCCCCTGACAGAAACTCTTCAGTTTGATATAATACTAGAAAGCCTGTTCGGTGTACCTTCAAACCAACAAACAAACCCAGATGAAATGTTGGAGCAGATATTAACAGGACAGAAAGGGATCTCCTATCGCGTAAGATGTCCATGGCTCTATATTAACCGAATTTATAAATTATTTCCTGCAGGACGCACGGCGATAGAATATCTACATATTGGTCGGAGGATACAAAATACGATTGTTGAGCAGCGCAAGGAGTTGCTCCGTGCGAGAGCTGAGAGTTTACTGCAGAAGGGGAATTTCAAGAAGGACGAGAACACGCTGGAAGCCCCTAATGATGATACCAGCGAAACCGATGCAGATCCAAACAAAAAGCAGTTCAATATATTCATTGATGCTCTGCTACAGGAAAATGGAAAGTCTATTTCTCATCAGAGCGTATTGGATGAAATGCTGACATTCTTACTGGCAGGTTTTGATACATCCGCCATCGCTATACAGTTTGCTCTTTACTTTTTAGCCAAAAACCCATTGGTTCAGGAAAAGGCCCTGAGAGAACTTCAGAATATATTCGACGATGCTGGTTCTACCGAAGTGACTTCGGATACGCTGCAACGCATGCAGTACATAGAGATGATTGTGTACGAAACGCTTAGAATTCACTCGCCCATCTCCGTGTACATGAAAAAGGCAGGCGTGGACGTTCCTCTTGTTTCTTGCGATCTCGTTGTTCCTAAGGGAGCTGGTGTGATTGTATCTCCCAGGACTGTGCATATGGACCCTAAATTGTACCCTGATCCACACGTGTTTGACCCAGAAAGGTTTTCTCCTCAGAACTCTGCCGAACGACACACTTTGGCCTTCATGCCCTTTGGTGCAGGAAAGCGTGCTTGCCCTGGAAGAAAATTTGCTATGTTGAATTTGAAGACAGTTATCAGTAAAATTATTTGGAATTTCCGAATTCTACCAGAAGATAAATACGAACCAGAATTTCTTTGGGGCCTTTCAACGCTTGTGACCAATGGAATGAAAATTAAACTTCTAAAGAGATAA
>ANN19116-RA
ATGCTTGGACCTCAGCGATTCTTTATGCTAAGCGATGTAAACGATCTTAAGAGTCTCCTAATGAATTCGAAGAATCAATCAAAACCGAAACTGGTGGTCGACTTTGCCTCATATTGCATCGGAAAAGGATTGCTTACAATAAATGGAAGCGAATGGGACATACATCACAAAATTATACAGCCATCCTTTCATCAGACTCTCCTCAAAAAGTATATTACAGTGTTCGACCAAACGAGCGATGTTTTTATTGAGAATCTAACTGAACATGCAAATGGCTCTGCTTTTGATGTAAAGCCTCTGACAGAAACTCTTGAGTTGGATATAATAGTAGAAACTCTTTTCGCTGTCCCTTCACACCAGCAAACAAACAAAGATGAAGTGCTTTTCGAGCACATTGTAAGGGGGCAGAAAGAGCTCTCCCATCGCCTAAGATCTCCATGGTTCTATTTTGATAAAATTTATAATATATCCCCTGCAGGACGCTCAGCGTTGGAATGTCTAAATGTTGGTCGCAGTTTCCAAGATACGATCGTTGAGCAGCGCAAGGAGTTGCTCCGTGCGAGAGCTGAGAGTTTACTGCAGAAGGGGAATTTCAAGAAGGACGAGAACACGCTGGAAGCCCCTAATGATGCTGCCAGCGAAGCCGATGAGGATCCAAACAAAAAGCAATTCAATATATTCATTGATGCTCTGCTGCAGGAAAATGGAAAGTCTCTTTCTTATCACAAAGTATTGGATGAAATGCTGGCATTTTTAATGGCAGGTTTTGATACATCCGCCATCACTCTACAGTTCGCACTTTACTTTTTAGCAAAAAACCCACTAGTTCAGGAAAAGGCCCTGAGCGAACTTCAGAATATATTCGACGCTGCTGGTTCTACGGAAGTGACTTCGGATACGCTGCAACGCATGCAGTACATAGAGATGATTTTGTACGAAACGCTTAGAATGCACCCACCCGTCTTCTTCTTCATGAGAAAAGCAGGCGTTGACACTCCTCTTCTTTCCTCCGATCTCGTTGTTCCTGCAGGAGCTAATGTGATTATTTCTCCAAGGACTGTGCATATGAACCCTCAGTTGTACCCTGATCCACACGTGTTTGACCCAGAAAGATTTTCGCCTGAGAATTCTGCCAAACGACACTCATTCGCCTTCATTCCGTTTGGTGCAGGAAAACGTGCTTGCATTGGAAGAAAATTTGCGATATTGTCCTTGAAGACAGTTATCAGTAAAGTGATTTGGAAATTCCGAATTCTACCAGATGAAACGTATGAACCAGAATTACTTTGGGGCCTCTCAATGGTTACTGCCAATGGAATGAGGGTTAAACTTTTGAAGAGATAA
>ANN19187-RA
ATGCGGCCCGCGGCCCGCGCGTTGGACAACCCTGCATTAGAGAGCGTCGGGAACCGCAGCACGGGCGGACGCGGTGGCGCCAGGGCACAAGAGAGGAGGAGCACAAGAGAGGAGGATCTCAACAGAGGAGGAGCACGAGAGAGGAGGAGCACAAGAGAGGAGGAGCACAAGAAAGGAGGAGCACAAGAGAGGAGGAGCACGAGAGAGGAGCAGCACGAGAGAGGAGGAGCACAAGAGAGGAGGAGCACAAGAAAGGAGGAGCACAAGAGAGGAGGAGCACGAGAGAGGAGCAGCACGAGAGAGGAGGAGCACGAGAGAGGAGGAGCACAAGAGAGGAGGAGCACAAGAGAGGAGGAGCATAAGAGAGGAGGAGCACAAGAGAGAAGGAGCACGAGAGAAGAGGAGCACGAGAGAGGAGGAGCACAAGAGAGGAGGAGCACAAGAGGAGCACGAGAGAGGAGGAGCACGAGAGAGGAGGAGCACAAGAGAGGAGGAGCTCAACAGAGGAGGAGCACGAGAGAGGAGGAGCACAAGAGAGGAGGAGCACAAGAAAGGAGGAGCACAAGAGAGGAGGAGCACAAGAAAGGAGGAGCACGAGAGAGGAGGAGCACAAGAGAGGAGGAGCACAAGAGAGGAGGAGCACGAGAGAGGAGGAGCACGAGAGAGGAGGAGCACGAGAGAGGAGGAGCACAAGAGAGGAGGAGCACAAGAGAGGAGGAGCACGAGAGAGGAGGAGCACGAGAGAGGAGGAGCACGAGAGAGGAGGAGCACGAGAGAGGAGGAGCACGAGAGAGGAGGAGCACGAGAGAGGAGGAGCACGAGAGAGGAGGAGCACGAGAGAGGAGGGGCACAAGAGAGGAGGAGCACAAGAGAGGAGAAGCACGAGAGAGGAGGAGCACGAGAGAGGAGGAGCACAAGAGAGGCCGGTTAACAAAATACAACATTAAATGGGAACGTGATTTTAACTGGCTATTCGAGTTAATGTCAAACACATAG
>ANN19186-RA
GACGGTTGCGCAACCGAGCGCCTTCTAGTCGCTCCATCGCCCAATCAGCAAGCTCACGCGCCACTCGAACGTTGGCTCTCGAGGTGCTTATCGACTGATAGCATCGATAGCCGGCGACCGCGCCGCCGCCGCGTTCAGTCTATCTGTGACGAGGAAGAACAGCTGCTGCAGCTCTGGGGACCGCGAGAAGATACAGCGATTCTTTGTGGAGAGGTGTGATAGTACACAGAAAGCAATGGCGGGCAGTAACTCCCGAACTGCCGAAAGAGACGCCTTGGAGGGCGAGGACTTTGGAAATTCGCTCAGTCAGGTGGCGCAGGGGTTGGCAGGCCTGCAGGAGGCCCTCCGAAAACAAACCCAAGAGAGCCTACGTCGACAGGAGCGCTCCATCCAAGAGTCCTTTCGCCAACAGCTGCAAGAGGCCATCCCGCAGTCGGAGCAACGGATACAGGAGCAGCTGCGCCAACAGATGCAACAGGCGGTGCACCAGCAAGAGCGACGAATGAAGGAAACGCTGAACGAACAGATGCTGGAGATCCTGCGCCAACAGGACAAACTGATGTTGGAGGCCCTGCGCGAGGAGATGCAAGAAAACTTGGCGCAGCAGGACCAAATCATGTTGGAGACGCTCCGCGAACAGATGTTGGAAGCCATGGCCAATCAGGAGCAGAAAATGAAGGAGCTGGTGCATCAACAGACCCAGGATGCTCTTCTCCAACAAGGGAAGCGGATTCAGGATATTCTTCGCCAACAAATGGAGCACGCACTCCGTCACGACGACCGACCGATAGAAGAGCAACTGATCGAAAAGGCGCAACAAGAAGAAAGAATGGTGGCGAAGATGCAGGAAATGACTGAAAGATCCGAAATGAGAATTGCTCGCGCTGAGCAAGCCGTGGAGGCTCTAACCGAACGTCTGGAAGAGAGTCTACGCCGAGTCGAAGACAGAATAGCCGTGGTCGAAATACGCTCCCCGGCAGAGCGCGAACTCGCCGGCAACCACGACCCGTACGAACAGCTGGAGAACCGCATGATCAAACTCGAGGACTCCGTACAACGCGCCATCCAGAACGTGTTCCCCCGCGTTGAAGCTCTGGTCTCCCAACTGGGCCAGACCGCAGCGCCCCCTCCGGACGATCCGACCTCCCCGCCGCCTCCGCTGCCTTCCAGCTCACCCCCACCACTTCCCACCTCCCCGCCACCCGTTTCACCGGGTGGTACACCGTCTCCGCGCCCGCTTCCCACCTCCTCGCTATCCGTTTCACCGGGTGGTATAACACCTTCTCTACGCCCGCGGTCTCTGGCTGTCACGCCGACGTACACTCCTCCGGCTGCTCCCCGCCACGGACCGGAGCGGCGCGCGGCGCTTCGGGCCGAGCTGTGCCGCGCGGTGGTGGACGGCAACGAAGAGGAAGTCCGGCGCGTGCTGGACGCCGGCGCCAGCGTCAACTTCCTGGACGCCAACGGCTGGACGCCGCTGACGCTGGCGGCCATCAACGCGGACGCCGCCGTCGTGTCCTTGCTGCTGGAGCGCGGCGCCACCGTCGCCTCGCGCAGCACGCGAGGGCACACCGCGCTGCACTTCGCGGCGTCGAGGGACCGCGAGGGGGCGTGCGTCAACATGCTGCTGGCGGCCGGCGCGTCCGTCGACGCGCAGGACGTCGAGGGCTGGACGCCGCTGCACCACGCGGCCAAGTGGAACAACGAGGCGGCCGTCCTGGCGCTGCTGGGCGCCGGCGCGAACGTCGCCGTGCGGGACGAGCAGGGCCGCAGTGCGTACGACATCGCGCCGGCCAACGCTCTCAGGTTGCTCTTCCAGACGTAA
>ANN19194-RA
ATGTGGGGCGTAAAAGCACAGGTCGTCCCGATAGTTATCGGAGCTCTGGGATTTGTTCCGCAAAATTTGTATCAATCTTTACTCGACGCATCTCTCGCAGCATTCTGGGCGCGTAGGGCGCCTTTGCGGATGGACGCGAAGCTCCGGAAATCTTCGCGAAGGCAGGGGGCGGTCGCTAAGGACGGGCGTCGCAGCATGGAGAAAGCAAAAACAGCGCGAAGCGGCGCCGTCCTAAGAATAGCAAGCAGCGGAATCTCCAAGACAAGGTTTTTAGAACTGGCAAATTTGATAGTCAGTGTTTTTCTGGAGAATTTCAAGTCTGCCAAAGGAAAAATTGTTGTGTCTTTAGAGGTTATTAACTCTAGAATAAATAGTTTCCAGTATCGAATAAATGGCCTCTCAAACAAACCACCCTGCATTAGTGCCAATGAAATAGCAAGGAAAGAATTAAAGATGACTGGAAGTGAAGTCCAAAACTTCATTTTACTTTTTTCCTTGCTTGTTGGTGACCTTGTGCTTCACGATGATCATGTGTGGAAATTATATTTGCTTATGAGGCAAATAATGGATATAATTCTCACACGCCAACTTCAGAAGGGCTATGGAAATCTCCTGAGAACATTAGTAGAGGAACATCTACAACAATTTCAGCAAGTTTTCCCTCAGGAGAAGGTGAAGCCAAAAGGCCACAACTTGATTCACTATGCCACAGTATTGGAACAATCTGGGCCAATAGTTAATATGTCAACAATACGTTTTGAAGGCTAA
>ANN19185-RA
ATGGGTCGGAAGGCGCGCGGGCGATTTGTCAGCGTGATGGATGAGGCGGTGCAGGCGGCGGCCGGAACAGGTGTGGCTGCGGGAGGAGGCTCAGACGGCGGGCCTTGCAACTCTCCATCAAAACCAGAGACAAAGCTCGAAGGTTCTACTATAGGATGCGCTAGTGTCGCCGGGTACAGCTGCAAGTTAGGCTCGCCAACTTCCGCACATAAAAAGCATGGTGTACCTCTCCTTAATCATGTGTCTCAACCTGACTGCACGCGGGATGACACAGGACTAGTTCGCAAACACGCAAATTTGGGGCTCATGGTCGATGTTGGTGTAGATAAGGAGCGTATTAGAACTTCCGAACTTGGAGATACGGTCACCGTGCTTCAAGAAGATTACACACGGGTATCAAAGAAAATTTTAGGCCCAAAAACAACCGAGAATGCACGAATCGTGTCTGCACGAATCGTGTCTGCACGAATCGTGTCTGCACGAATCGTGTCTGCACGAATCGTGTCTGCACGAATCGTGTCTGCACGAATCGTGTCTGCACGAATCGTGTCTGCACGAATCGTGTCTGCACGAATCGTGTCTGCACGAATCGTGTCTGCACGAATCGTGTCTGCACGAATCGTGTCTGCACGAATAGTGTCTGCACGAATCGTGTCTGCACGAATCGTGTCTGCACGAATCGTGTCTGCACGAATCGTGTCTGCACGAATCGTGTCTGCACGAATCGTGTCTGCACGAATCGTGTCTGCACGAATCGTGTCTGCACGAATCGTGTCTGCACGAATCGTGTCTGCACGAATCGTGTCTGCACGAATCGTGTCTGCACGAATCGTGTCTGCACGAATCGTGTCTGCACGAATCGTGTCTGCACGAATCGTGTCTGCACGAATCGTGTCTGCACGAATAGTGTCTGCACGAATAGTGTCTGCACGAATAGTGTCTGCACGAATAGTGTCTGCACGAATAGTGTCTGCACGAATAGTGTCTGCACGAATAGTGTCTGCACGAATAGTGTCTGCACGAATAGTGTCTGCACGAATAGTGTCTGCACGAATAGTGTCTGCACGAATAGTGTCTGCACGAATAGTGTCTGCACGAATAGTGTCTGCACGAATAGTGTCTGCACGAATAGTGTCTGCACGAATAGTGTCTGCACGAATAGTGTCTGCACGAATAGTGTCTGCACGAATAGTGTCTGCACGAATAGTGTCTGCACGAATAGTGTCTGCACGAATAGTGTCTGCACGAATAGTGTCTGCACGAATAGTGTCTGCACGAATAGTGTCTGCACGAATAGTGTCTGCACGAATAGTGTCTGCACGAATAGTGTCTGCACGAATAGTGTCTGCACGAATAGTGTCTGCACGAATAGTGTCTGCACGAATAGTGTCTGCACGAATAGTGTCTGCACGAATAGTGTCTGCACGAATAGTGTCTGCACGAATAGTGTCTGCACGAATAGTGTCTGCACGAATAGTGTCTGCACGAATAGTGTCTGCACGAATAGTGTCTGCACGAATAGTGTCTGCACGAATAGTGTCTGCACGAATAGTGTCTGCACGAATAGTGTCTGCACTAATAGTGTCTGCACGAATAAGGATTAACCAGCTTTGGATAAGTGAAGTCTTGGAACATATGAGTTTACGCGACATGGCAAATGACGATTTCATGGAGTACTTTGAGATTTACACGCAAAATATTGTCCGCGTAAGGACGAGGTATATCAGAGACGGAGATAATCCGTTCGAAATTTACCACGAAGATCAATTTAGAAGACTGTTTCGTTTCCATAAAAGCACTGTTGTAAATAAGCTTATTCTTCTTATCGACGAAAGAAATATTACAGAGAGAGGCTTACCAATCCCTCCTCTTATGAAGATGTTAATTGCATTAAGATTTTGCGCAACATCAGCATTTGAGACTGTGTGCGCAGATCTTTATAGAGTGAGTGAAGCTGCAGTGTGCCGAATCATTTCTGAAGTTTCAGAACCGTTGGCACGAAATATCAAGAATTTTATACAGTTTCCATCAGATCGAGAGATTCTGAACCACATTAAATTTCAATTCTTCAACTATATAAAATTCGAAAAACTGCGCTTAATTTTTTTGCCGTCGCGCCGCCATCACATGCAATTTTCCTTCCGCCGTCCCAACCACCATCACTACCCCCATCACCACCCCATCACCATCCCCATTACTAACCTCATCACCACCCCCACCACCACCCCATTACCAACCTCACCACCCATTACCAACCTCACCACCCCATTACCAACCTCACCACCCCATTACCAACCTCACCACCCCATTACCAACCTCACCACCCCATTACCAACCTCACCACCCCATTACCAACCTCACCACCCCATTACCAACCTCACCACCCCATTACCAACCTCACCACCCCAATCACCACCCCATTACCAACCTCACTACCCCCATCACCACCCCATTACCAACCTCACTACCCCCATCACCACCGCATTACCAACCTCACCACCCCATCACCACCGCATTACCAACCTCACCACCCCATCACCACCCCCATCACCACCCCCATCACCACCCCCATCACCACCCCCATCACCACCCCCATCACCACCCCCATCACCACCCCCATCACCACCCCCATCACCACCCCCATCACCACCCCCATCACCACCCCCATCACCACCCCCATCACCACCCCCATCACCACCCCCATCACCACCCCCATCACCACCCCCATCACCACCCCCATCACCACCCCCATCACCACCCCCATCACCACCCCCATCACCACCCCCATCACCACCCCCATCACCACCCCCATCACCACCCCCATCACCACCCCCATCACCACCCCCATCACCACCCCCATCACCACCCCCATCACCACCCCCATCACCACCCCCATCACCACCCCCATCACCACCCCCATCACCACCCCCATCACCACCCATCACCACCCCATCACCGCCCCCATCACCACCCCATCACCGCCCCCATCACCACCCCATCACCGCCCCCATCACCACCCCATCACCGCCCCCATCACCACCCCATCACCACCCCATCACCGCCCCCATCACCACCCCATCACCGCCCCCATCACCACCCCCATCACCGCCCCCATCACCCCCATCACCACCCAATCACCGCCACTCCATCACCAACACCCCCATCATCACCCCTATCACCACCATCATTACCGTCACCACCATCATCACCGCCGCCGCCGCCGCTACTATTGCGAACCGCCTTTGTCTCCCCCTCCACTCCGACACCGTCGTCGCACCGTCGCCGCCGAACGAAAATGGAGCGGAAGCAATCACGACGCCGACTTCTGGGGGAGCAGAGGTGAGACGAAGGGGATGGGTGATTGAGCAAGGCAAAACAGAGATTGTAGCCTGTTTGCCGCACATGCTAAGCTGCAGGTTGCGAACAACTGGATGTAGATACCCTACTAAAAAAAGAGTACGCTACGGGAGTTGTGAGCGAATGAAGTTAAATGTGCTCGGCACATAA
>ANN19170-RA
ATGCTGTCAGGAGATATCAGTGTAGAAAAACTTAAAGATATATCCGCACACTTGGATCTAGTGAAATCTGAAATGTCCGTCCTGGAGCAATCGGTGAACAATGCAATTAGAACCTTGGTGCCCAATGTGGATACTTCTTTGGCAGGAACAAGTTTTGAAGCTGTGACGGAAGTCTCTACGTCTATTACTGCCATTCCGTCAACGTCATTGTTCGAGATGGCTAGAAGAGGAGATCATGATGCATTTTTGGGGTTTGTAGCTGACACAGGGATGGACTTCCAGAGAAATCCCCAACGCACCGAAAAAGGAGATACTGCCTTGCATGTGGCTGCAAGTGAAGGGCACTTGAAAACAGTGTTGGTCCTTTTGGGCGCGGGGGCCAAGGTCAAAACTTCCGGTCACCGTCTGCGCACGCCGCTGCACTGCGCCGCCGCCCAAGGCCACCTGGCGGTCGCCCAGCGCCTCCTGTTGGCCGGGGCGCAGGTCGACGCCAAGGACGCCGACGGCCACACACCCCTGGGCCTCGCTGCGGGGCAGGGGAAGAAGGATGTAGCAAACCTCCTTCTGCAGAAAGGGGCACGCCCTGATGAAATGACGGTTTTTACGGCTGCCGAAAATGGTCATTGGAGTTTAGTCGAGTTGTTTCTGCAGAATGGAGGCTTATTCGTCACTTTGTGTAGTAATAAGGAAGGACATCCTCTGCTAGTTCTGGCTGCCAAAGCAAACCGGTGGGAAATAGTACATTTGCTGTTGGAGAAAGGTGCGTCTGCGACCAAGTGCAAAAATGCGAAAGAGTGCGCGTTGGTGTGGGCGTCGCAGGCTGGTTGCGCCGACGTCGTGCAAGTGCTGCTGCGTCGCGGGGCCGCGGCGAACGCCAAACAAGTGAAATGCGCTCTCAAAGTGGTGAAGAACGCCGCTGTGGTGTGGACCTTCGTGGACGTGGTTCCTAGCATCGTGCGAGGAAAGTGTGGAGGCTCGGGTCTCGTGTATGCCGGATGGTACGGTCGCCTGGAGGTGCTAGTGTCTTTCCTCGAAGCGGGCGTCGATGTAAACTCTACAGCTGGCGATAAAAGTACAGCCCTGTCCTACGCCGCCAGGAACGGTCACATAGAGTGCGTGAGGGAACTTCTACAGCGAGGGGCAGATGTCGAATCAAAGAACAATTTAGGAAACACACCACTTCATCAGGCTTCTTTACGCGGCCGAGTGATGTGCGTGAGAGAACTCATAGATCGAGGCTCAGATGTTAATATAATGAATAATTTAGAAAATACAGCACTATGTGTGGCTTCTTTTAACAATCATGTGGAGTGTGTAAGGGAACTCCTACAACGAGGTGCATTTGTCAAATCAAAGAACAATTTCGGAAACACACCACTCCATGATGCGTGTTTACGTGGCAATGTGGAGTGCGTGAAAGTACTCATAGAGCGTGGTTCAGATGTTAATGCAAAGAATAAATTAGGAAATACACCACTACATGACGCTTCTTTTAGCGGTCATGTGGAGTGTATAAGGGAACTTGTGTGGAGTGGTTCTAATATAAAATCAAAGAATAATGTAGGAAACACACCACTCCACAAAGCTTCTGAGAACGGACACTTGAAGTGCGCGGCCGCCCTGTGTGACTTCGGAGCGAGTTCTTTGGCAACGAACAATGAGGGAAAGACTCCCCTTGATTTTGCTCTGGAAAAAGATATTTTGTTGTACCAATTCTTTCGTAAACGCCAAGCTCGTGAGCGGGGCTTGACGGTGTAG
>ANN19171-RA
ATGTCCATCCTGGAGCAATCGATGAACAATGCTGTTGGAACCTTGGTGCCCAATGTGGGTACTCCTTTGGCAGGAACAAGTGTTGGAGAAGTGACGTCACTGAGAACCTGTGCGCCTACTGCCGATACCATGACCACGTCATTGCTCGAAATGGCTAAAAGAGGAGATCATGAGGCCATTTTGGAGTTGGTAGCAGACACAGGAATGGACTTCCAGAGAAATCCCCAACGCACCGAAAAAGGAGATACTGCGCTGCATGTGGCTGCATGTGGAGGACACTTGAAAACTGTGTTGGTCCTTTTGGGAGCGGGGGCCAAGGTCAAAACTTCCGGTCACCGTCTGCGCACGCCACTGCACTGCGCCGCCGCCCAAGGCCACCTGGCGGTCGCCCAACGCCTCCTGTTGGCCGGGGCGCAGGTCGACGCCAAGGACGCCGACGGCCACACACCCCTAGGCCTCGCTGCGGGGCAGGGGAAGAAGGATGTAGCGAACCTACTTCTGCAGAAAGGGGCACGTCCTGATGAAACAGCGGTTTTTACGGCCGCAGAAAATGACCATTGGAGTTTAGTCGAGTTGTTTCTGCAGAACGGAGGCTTATTCGTCACTTTGTGTAGTAATAAGGAAGGACATCCTCTGCTAGTGCTGGCTGCCAAAGCAAACCGGTGGGAAATAGTCCATCTGCTGTTGGAGAAAGGTGCGTCTGCGACCAAGTGCAAAAACGCGAAAGAGTGCGCGTTGGTGTGGGCGTCGCAGGCTGGTTGCGCCGACGTGGTGCAAGTGCTGCTGCGTCGCGGGGCCGCGGCGAACGCTAAACAAGTGAAATGCGCTCTCAAAGTGGTGAAGAACGCCGCTGTGGTGTGGACCTTCGTGGACGTGGTTCCTAGCATCGTGCGAGGAAAGTGTGGAGAATTGGGTCTCGTGGACGCCGGATGGTACGGTCGCCTGGAGGTGCTAGTGTCTTTCCTCGAAGCGGGCGTCGATATAAACTCTAAAGCTTGGGATAATAGTACAGTCCTGGCCTACGCAGCTAGGAACGGACAAATAGCGTGTGTGAGGGAGCTTCTGCAGCGTGGAGCAGATATCAAACAGAAAAACAGCTTAGGAAACACACCACTCCATCAAGCTTCTTTTGGCGGCCATGTGGAGTGCGTGAGGGAACTTCTATGGCGAGGCGCAAATGTCAAAGCAAAGAACAATGTAGGAAACACGCCACTCCATGAGGCTTCAATATATGGTCACGTAAAGTGCGTGAACGCCCTATGTGACTTCGGAGCGAGCACTTTGGTGTTGAACAAGGAGGGAAAGACACCCCTTGACGTTGCTGCACGGTTTATTGCTCGAGATGTTGAGATGCGCCGGTTCTATCTCGATCGCCAGTCCCACGAGCGAAGCTCGTCATTGTTTGACTTGGAATAA
>ANN19167-RA
ATGGATGACCCCTCGATGTGTCAGGAGTTTGTTCTTACGTTCCACGAGCGTAGCATCTACCGGCGCGGCGCCCGGCGCTGGCGCAAGCTCTACCGCGTCAATGGACACATCTTCCAGGCGAAGCGGTTCAACCGACGCGCCTTCTGTGCCTTCTGCCAGGACCGCATCTGGGGCCTGGGTCGGCAGGGCTTCAAGTGCATCCAGTGCAAGCTGCTGGTGCACAAGAAGTGCCACAAGCTGGTGCAGAAGCCCTGCTCCTCGGAGCACGTGGCCGAGCCGCTGGTGCGCGAGGAGCCCAACGGCGAGACGCCCACCGTCAGCACGCCCACGACGGACCTGCCGGAGCTGCCGGAGCCGCCCCTGGACCTGAGCGTGGAGTCGGTGCCGGTGGAGGACCCTTCCAAGAGCGAGGAGGCGCTCGAGTCCGGCCAGCGCCAGTACTCCCTGGCGGACTTCGAGCTCATCCGAGTGATCGGACGCGGCAGCTACGCCAAGGTGCTCATGGTGGAGCTGCGCAAGACGCGGCGCATCTACGCCATGAAGGTCATCAAGAAGGCGCTCGTCACTGACGACGAGGACATCGACTGGGTGCAGACGGAGAAGCACGTGTTCGAGACGGCGTCGAACCACCCGTTCCTGGTGGGGCTGCACTCGTGCTTCCAGACGCCCTCGCGCCTCTTCTTCGTGATCGAGTTCGTGCGCGGCGGCGACCTCATGTTCCACATGCAGCGCCAGCGCCGCCTGCCCGAGGAGCACGCGCGCTTCTACGCCGCCGAGATCTCGCTCGCGCTCAACTTCCTCCACGACAAGGGCATTATCTACCGAGACCTCAAGCTGGATAATGTGCTCCTGGACCACGAAGGCCATATCAAACTGACAGACTATGGCATGTGTAAAGAAGGCATCCGACCAGGCGACACCACATCAACCTTCTGTGGCACCCCTAACTACATTGCCCCTGAGATTTTGAGGGGTGAAGACTATGGCTTCAGTGTTGATTGGTGGGCCCTAGGAGTTTTACTTTATGAGATGCTGGCAGGACGCAGTCCATTTGACATTGCTGGAGCATCTGAAAACCCTGACCAGAACACAGAAGACTACCTCTTCCAAGTGATCCTGGAGAAAACTATTCGCATCCCCCGGTCGCTGTCAGTGAAGGCGGCCTCTGTGCTTAAGGGCTTCCTTAACAAGAACCCGGCGGATCGACTAGGTTGCCACCGGGACACTGGCTTCCTTGACATTGTCAACCACCCATTTTTCAAGAGCATTGACTGGGAACTGCTTCAGCAGAAGCAAGTGCCCCCTCCGTACAAGCCGCGCCTGGAGTCCGACCGCGACCTGGCCAACTTCCCGCCCGAGTTCACGGACGAGCCGGTGCACCTGACGCCCGACGACGCGTGA
>ANN19147-RA
ATGGCTAAACTTCTGGCTTTGGACAAAGTTGCCCGACTCTTTGAAATCCTAAAAACTAATGGCGGTATTACGGGCACATTGTATAAGCTTTATAGGATGGATGATGCTAAAGTAGGTACGCTTATTGGAGAGGACAAATATGGAAATAAGTACTTTGAAAATAAGATGTACTTTTATGGTCGGAATAGGTGGGTTGAATATGCTGACCAAGTAGGTGTTAATTATGATGGCAGTCAAGTACCAGCAGAGTGGTTTGGTTGGTTGCATTATAAAACAGATCTTCCTCCCTCAAAGGACCCTTCTCGTGTGAAATACCCGTGGATGGCTGATCATGTAGAGAATAAATCTGGAACTGAGGGTGCCTACGTGCCATACAGTACTACAAGGCCAAAAATTGAAGCCTGGGTGCCCCAAAAGCAACAAAGCAAGCAATGA
>ANN19148-RA
ATGTTGCGAGCAACGCTTTGTGCTGTGCTTTGTGCGGTTTTCCTTCTGCAACTGTTTCTTCGTTCTTCATCATCTCCATTATCTTCGACAGCTCTTTGCCGCCATTGTGTTTGTACAGAGAAAGAAATTCGTTGTGAAGGCGTACGGCTTCAACATCCTCTCATAAAAGGTCTTGTAAGAAACGCATCAAAAATCGAAAAAATCACAATCGTGAGTTGTGAACTTGAGGAACCAGAAATAGATAACACCGATTTTCAAGAATGTTTTAATGTTACTTCTCTATATATTAGTGACGTAAATTTGACAAGAGTTAGTGAATTGGCTCTGAGAGACCTGCGAAGTCTTGTGTTGCTAGTCATCGACAATGCAAGTTTGAAAAGCATACCAAAACGTTTGTTCGAAAGAAATAGACATTTGAAAGCGGTGCGGCTGACCCGAAATAAAATTGAAACATTTTCTCCAGGGACGTTTCCTGTTAATCTAGCAGAACTAGACTTGAGTGGAAATAAAGTCAAGGTTCTAGATTTTCAAGTATTTTCATCGAGAAAGTTAATACTATGGTTCCTTGACAATCCAATAGAAAATGTGAACAATTCTACCACATTTCCAAAAGAAATTCACCTTGATAGTCAGGTAGATTTGTATCACAATCCTGTTTTCCTGGAACAACTTAAGTCTAGCATTCATGTTCATTTTCGATGCACACAAAAATACGATATTGTTACATATGTACATAGTCGACGGGATGACCAGCAAGGTGAAGATGGACTTGAACATTCCAATCTTGATGAACCTTGTAGGCATCAACGCTTAGACGTCTGGACTGGAAGACTCGGCAAAATTTGTGATGTTTCCTGTCCGTTGGTGTGTGATCAAGAGCATACAATTACTGATCCAACGAGTGAAAAGGGGAAAAGTTACTCCATGAGTGTTTCTGTGACCACACCTAATCCGGAAGAAAACAATTTGATGTCAACGACAACGGAAGATTACGCTTCAAATGTCACCACTCAACAAATACCAACGTCACATGAACAGAATACACTAGGTCATCAAGAAGGAGAAGAAATAGAAGAACAAACCGAGATGCCAGTAGAACGGTGTCCTAAAGGATTGGATGAAAGCCGCCTGAAGCATGGAGAAAACCATTTTCGGAATTACTCATCATCAGATACAAAACTTGAAATGACTGGCTTCCAGCTAAAATGA
>ANN19199-RA
ATGGGCCAAATTAACGTCGTGTATCCACATGAACGTCGTGGATTCCAATGGATGCCGTGGATCCCAATCCCGACTACATGCCTGACTGACGTGTCTACAAGCCTGCCGGACGACCGAACTTATCAACGAGTAATTCCGTGTGTTTGTGCGCAGGTGGACGGCCCGTTCGTGTGGGACGAGTCGGTGCAGGGGCTGATCCTGGGCTCGTACTTCGTGGGCTACCTGGTGGCGCAGGTGCCGGGCGCGCTCATGGCCGAGCGCCTGTCCGCCAAGTGGGTGATGATGGCGGCCGTGGTGGCCAACGTGGTGGGGTGCGCGCTCACGCCGCCCGTCTGCCACCACGCGCACTACGGCCTCTTCGTGGCGCTGCGGGTGCTGCAGGGCGTCGGCGCGGGCTTCACCTTCCCTGCCATGCACGCGATGATCGCCCAGTGGGCCCCTCCCGCAGAACGCAGCGTCGTCTCCGGAGTCATCTACGCAGGGACGGCGTTGGGTACGGTGGGGTCGACGCTGCTGACGGGCTACCTGACGGCGTACATGGGCTGGGAGTGGGTGTTCTACCTGATGGCCCTGCTGGCCGCGCCGTGGTGCGTCTTCTGGATGCTGTGGGTGAGCGACAGCCCCGACTCGGCCCGCTTCATCTCGCAGCAGGAGCGCGACTACATCGCCGCCGCCAAAGGGGACTCCGTGCACGGGAAGGTGAGCACGACGGCGATCAATGCTTTCCTTCATTGGCGACTGCACAGCGCCAGGAAAGTCTCTTTGCACCAGGCCGAATCAGGACCTTCTATTAAAAGTTGCACTTATGTTGGTAGCAACCAGATCACTGGGAAAAGAAGACTGCCGTTTCCTACTCGCCAAGTGCTGTCTTCCCTTCCCTTTTGGGCCATCCTGGTCGCTCATTTCTGCAGCAATTGCGGCTGGTACATGATCCTCACAGAGCTGCCCAGCTTCATGAAACATGTGCTGCACAAGAACATTAAGGAGAACGCAGGCATCGCCGCCATCCCATACTTCCTGATGTGGGTGGTGAGCGTGGTGCTAGCCACGGCTCTGGACCGCCTGCGCACCCGTGGCTCTATCACCACAAGCACCGCCAGGAAGATCGCCACAGGCATAGCATCTGTGATACCAGCAGCTTGCCTGGTAGGAATCAGCTTCATCAAATGTGATGCTGATGCAGGCACTGCACTCATTATTGTTGCCGTAACTTCCATTGGAGGAATGTTTGTGGGCTTTTTGGCAAATCACATAGATATTGCACCAAACTTTGCAGGCATGCTCATGGCTATTACCAACACAATTGCAACATTGCCAGGAATATTTGTTCCTATGATAGTTGGACACTTAACCACAGGACATCAAACATTAGCACAATGGAGTATCGCCTTTTACACAATAGCTGCACTATATGCTATCATGATCATCTTCTATGCATTGTGTGGCTCTGGAGAAGTTCAACCTTGGAACAGTCCAAAAGCAGAGGATGAAGAGGAAAAATACAATATTGAAGACAAATAA
>ANN19198-RA
ATGAGGGCGGTGGCGGCGTGCGGTAAAAGCTTCGCCACACGCGCCAACTCATTCAGTCCAGCGCCGCCGTCGCCGCAACAGGCAACCTCTACGTCGTGCGCTAACCATCCACTTCGCGTCGCCATGGGACCGCAGAAAGGTGCGGTGCAGTTGGTGCCAGTGGACGCCGATGGTGCTAATGGCACCAACGGCGTCGCCGCCAACGGCAACGCCGACGCCAAGGACACCAACGGTGTACATTACGGTCCCAGCTGA
>ANN19188-RA
ATGGAGCAACGTGCGAACATTACGTTTTGTTTCAAAGTGGGTAAGAGTGTCTTTAAAACGTTTGAAATGACACAATGTGTTTATGGTGGTGAAGTCTTGACTCGTAAAAACCATGATAGATTTCGTCATGACAGAGAGAACATGGAAGATGATACACGTCGAGCAGCATCAGCGACAGTTCTATTTGAAGAAAACGTCGGAAATGTGGCTGAATTTCTTCAAAATGATCGTTGTGCATCTACCGGATTAATTGAGGAGCTCACCGGAATTCCTGAAACAAATGTGCATCGCATTGCGAGTAAACATGTGGTCAAAAAGGTCTGTTGTCGCTTTGTGGCCCACTCACTCCCGGACGATCAAAAACATTGCAAAGTGAAACACTGCAGAGACATGAAATGA
>ANN19226-RA
ATGGGGCTACTGAAGGTGCAGAAAACAGATGAGGAAAAGGATGAAGATGACAACGATGTCATTGTGAAGCTCTGCAAAGGATTATTTAATAGTGGATACCTGGTGGTGAGTACAAAACGCAATCTGACGCCTCTTGTAAAGACTGCCTATCAGCATTATTTCGTAGGGGACCAGGATAAGTCTTGGGCTCCACATATATGTTGCAACGCATGTTCAGTTACACTGCGACAATGGCTGAAAAAGAAGAAACGATCTATGGCTTTCGCTGCGCCTATGGTTTGGCGGGAGCCTACAAACCATACAGATGACTGCTATTTCTGCTTGACTCCACCTATAAAGGCAGGATTGTCTATGAAGAAAATAAGAACAGTTCAGTACCCGAATCTTCCATCTGCTATTCGACCCATTCCACATTCGGATAGTTTACCAGTTCCTACTCCACCCGAAAATTGTGTGTTTGAAGTAGAAAATGAAGACAGTGTGGAACAAGAAGAACCAAAAAAGCCTTCCACATCCCATGACCCTGATTTTGAGGGAAAAGATGATAAACCGCACAGACTGAGTCAAGCGGAATTGAGTGATCTCATTAGAGACCTCGGCCTGTCAAAGGAGAAGGCAGAAATTCTTGGGTCTCGACTACAGCAATGGAATCTTCTCGAAAGTGATGTCAGAATCTCACAGTATAGAAAACGTCACATGGAACTGCTTCCCTTTTTTGAGAAGAAAAACAATCTTGTTGTTTGCTGCGACATTAATGGCTTGATGAAATCTTTGAATTTGAACCATGATCCAGCTGAATGGAGGCTATTCATAGACTCCTCCAAGCTTAGTTTGAAAGCTGTGTTACTTCACAACGGCAACCTTCTTTCATCTATTCCTGTTGGTCATGCTGTTCACATGAAGGAGACATATGCAAATATGACAGCTCTCTTGGACTCAATTAAATACCATGAACACAAATGGAAAATCTGTGGTGATCTAAAAGTCATTGCCATACTCTTAGGAATGCAACTGGGGTACACAAAGCATTGCTGCTTCTTATGTATGTGGGACAGTAGAGATAGGAAATTGCATTATATTAAAGGAGACTGGCCTGCAAGAAATCTTAACCCTAGCGAGAAAAATGTCGTTGCCAAGCCTCTTGTGGACCCAAAAGACGTTCTTCTTCCACCCCTGCATATCAAGCTGGGTTTGATGAAAAACTTTGTCAAAGCTATGAACCGAGAGGGGCAGGCCTTTAAGTACATAAGAGAGAAATTTTCGAAATTAAGTGATGCAAAAGTTAAAGAAGGCATTTTTGTCGGACCACAAATTAGAGAACTTGTAAGGGATCCTGCATTTGACCAAGTTTTGGAGGGGAAAGAAAAGGAAGCTTGGGAAGCCTTCAAGGGAGTTGTTCATGGATTTTTAGGCAACAAAAGAGATGATAACTACAAGCATTTGGTGACAGTGCTCCTGCAAAAATACCGTAACCTTGGATGCAACATGTCCCTTAAGATCCATTTTCTCCACTCCCACCTAGAATTGTTCCCTCCTAGTTGTGGAGCTGTTAGTGATGAACATGGCGAAAGATTCCATCAGGACATTTCTGTTATAGAACAAAGATATCAGGGCCGTTGGAATGAAGTAATGCTTGCGGATTACTGTTGGTCTTTGTGTAGGGATTCTGCGGAACTCCATTACAAGAGGAAAGCTAAAAGACGACGATCTCAAGAAGCCACCACATGA
>ANN19192-RA
ATGGTTGCGGGACTATTGGCACTTTTAATTACAATGTATATCTCTAATCTAAAAAATGAGTTTTATCAACCGTTGATAGGAAATAAAATCTTGTTGCTGGTCCATTATGATGTGGATGCAGTATGTGCCTGCAAAATTTTACAGTATCTTTTTAGATCGGACCATATATCATATACTCTTGTTCCAGTTAGAGGTGTAGAAGAACTGAAATATGCCTACCTCAGTTTTTGTAAAGAAGTGAAATATGTACTGTTTGTTAATTGTGGAGGAACAATAGACCTGATAGATACACTAGAACCCGAAAATTCAATGGTGTTTTTTGTTCTGGATGCTCATAGACCTACCGATGTGTGTAATGTGTATTCCCCAGATCAGGTGAAACTGTTGGTTCCACAAACTGAAGAAGAAAAAATTCCTGATGCATCTGAAATATTCCGGGATGAGTCAGATGAAGATGATGACGACGATGATGATGAATCTGGAGATGAGGGTGATCGGCAAGATAGACGTCGTCAGAAGGCTGAAGAAGCTATGAGAAAGCGAAGAGAGAAAAGACAATGGGAAGAAAACAGAAATCATGTTCTCTTCAGTTATACTCAGTACAGTTATTATGGAAGATCATCAGAAGAGGAGTCCAGTGAATTGGATTATGGTGATTTTGATGCATCACAGGAAGACAACGATTTTTTAGAGTGTGACGTTTTCATCTGGAAGAATATGTCCTATTTCCCTGGACAACAGGAATTTTCATTGAGTGCTGTTGTGATGTATGAACTTGCTTGGAGGATGTCAAAAGACACAAATGATCTTCTGTGGTTGGCCATTGTGGGAGCAACAGAACAAATGCTGTTGGCAAAAGTAGATTATCAACAGTATATGTTGGAGACTGATTTCTTACAAGCCCATGTTCGAAGGTTGAGTCATCACTCTGATAATCAAAGTAAAGAAGATGATGTTGGAAATATTTTGACAGGAGTGAAAATTACATTTGGAAAAGAGTATCCTTTTACATTGGTGTGTGTGAAAACAGGTCTGCAATTAGCATTATATCGTCATTGGACTGTTGAAGCAAGTTTACGATATTCTCGATATTCTGCTACGAAGTTGCGGCTGTGGACTTTAAGGGGAGAAAGCAAAGTTCAAGAACTATTGGCTGAAATTGGTGATTCAGAGTTAAATCTTCAAACTTCTTCCACTGGTGCAAAGTCGCCAGAAATTTACATCAATGAATATGGTTCTAAGAAAGAGTTTCCAGAAAGTATGGAGAAACTAGGTGAGAAGTATAACATGAATGAGATCATGACTGCTACCTTTTTCCTTCAATATGGTTACCGTGGCCGCTTTTGTGCCTTTGACTTTGTTTATGGTGTTCTTGCTCTTCTGGAATCTCGTACAAAAGACAAATCTCTATCTACATGTTTCATGGAGGCATTGGATAGTTTGTCTCGATCGAATAAACATGTTCTAGAAGACGGAATAGAAAAATGCAAAACTGTTTTAGTTTCTATTTTTAAACAAGTACAGTCTCTCTTGGAGATGAGACAAGTTATATCGGCTGGCCCTTTTTTATATTTAGTTCTACAGGAGGTAAGTAGCAGTGATGTCCCTCTGGATGGTGAGATCCAGTGCCGACCTACGTCTGCTAGAAGGGATTTTCTTCAACTAGGTATCTTCCAACAGCATAGCATTACCAAAGCTGGGACAAGTTCTAATTTCTCGGCATGTGTTTCCATGGCTTGTTTATTGGGATGCTGCTCCAGCATTTGCCTGGTGTTGATCAAAGAAACCATGGAATCGTGGCACTGTCGAAAATCTTATCACTATGCTTCAGAGCTCATTATCCCCTTTCAAAGACTAAATATTCTCAAGAAACAGTATCTCACTGAACTGCCACACACATCAAGATTACGAAATGTAGGAATACGAGAAAGTTGCCTGAACCATACCTTCAAAATGCATGCATCCCTCATTCCTCTGGGTGCAATACTGGCTGTCCTCTACCAGAGCAGGGCCCGAAGCAAGTGCTTCTTTGGAAATCTTACACTACTTGGTACGCTAGATGTTCAGTTGTATTCCAGTCCGCTGTGCTTGGGCTTGTTAGCTCAGTTTGCATTGGAAGCATACGTGGGCTCATCTCGAAGCAAGAGGGCTGCAAGTCAACCCCTTATTGCATCTGCCCCCCTGGATCCTGAAAAAGGCACCTGCTTGCTTCTTGGAATACCACCTGTGGCTGATGAATCATCGAACAATTTTTTTGGGAAAGCATTTGAGCAAGCAGGTGAACGAATTAACGCTCGAATGAACATGGATTATTTTGACACCTCTAACTCAAATCTTACTCAGAAAGTATTTCAGCCTTCTGGATACAAAGTGAATCAAACTCCTGTGATTCTTGATCTAGTGTTAACTAATGATGAAGGCATCATTACACCTCCGATCCTAAGGCCCAACATTGATCAA
>ANN19193-RA
ATGCAAGAAACTGGTAAGGAAAAGAACCTGCGGAAAGAGACTGCCCCTCCAGAAGATTTGCCAAAAGCCTTAGAAAATATGAAAAATCAAGAAGAGGCATTTGGTGGAGATGCAACCTGTATTTTGTTGATGCACCTTCCACCAATGATTAAGATTGGAGACGCCAGTGACGACGCGGACATCCCTCGAAAAGTGAGACTTGTCCTGCGGTCCGCTCTGAATTCCAGGAATAAAATATCTGCAATTGGTAGTTTGGCGGTGCGTATGGTCGAGTACAGTTTCGTACTAGTGGACGACTGA
>ANN19181-RA
ATGCCTATGTTATGTCTCAAAGGAGATGATCATTCGAATACAGTGTTGAAAACCCTAGAGAATCTTTTGGAAAACAATGTTTTGGTAGACTGTACTCTGGCAGCGGAAGGACAATTTCTTAAGGCTCACCGAATCATTTTGTCATCATGTAGTCCTTACTTTCAGTTATTATTTTCTCAAGATACAAATCAACAACCCATTATCGTTTTTAAAGATATCAAATACAAATATTTGAAGATGGTTTTAGAATATGTGTACCATGGTAGTGTGCAGATACCACAAGCACAGCTCAATACTTTCTTGGAAGTAGCAAATTCACTGCAAATCTTAGGTTTGGACAGTGGGGGCAGAGAACTTCTTTCAGAAGAAAGTGGTTCTCAAATTTTTGATTGTAATATGAAAGGAAGAATAACTCCAATATTACAGCAAGGCTCTGAAGATGAATCCAACTCCAAATTTATGAATACAATTAATTCTGGTTATATTACCAATTTGGGTCCAACACCTGCTCCAGTACAAGCAGATGCAAATACTCTTGATAGTACTTCTACAATTCACATCCAGTCAGTGTATTCCTTGACATCTGTGTCAACGTCAATAGCCCATAATTTAGTGCCAGAAGATTCTATGAAATCTTGTTCCGAGATCGCAAATTCTAAGTGTGATATTAAAGTAGAACCTCCATCTCCGAATAAAAATCATAATGTAGGTGTGACTGACACCACAGAAGAAGCAACTGTTTCTGATGGCTCTGTGCTGAGTATGTGGAACAATTATTCTTCTTCTGAAGTTAGAACTCAAGTTGGGCAGATAAATTCAAGTGAAAATCTGGACACCGCAAATGTGCCTGTCTCTAATGGGAGCTCAAAAAATAAACATCCTCACACTGATAGTCTCACTCATGCTAAGCAAATAAATTCAGAGGAAAATAGTGCAATAGAACCAATAATAGGCCAAGGTGTCAGGATCAAGCGTGTGAGAAAGAATCCCTTTTCATCAGATTTGGAAACTCGAATAACAAATGCAAGCAATAAATCGTTGGTTGAAAATGCAAGTGCTACAACTGAGCAAGTGAATAACACAGAGGCACAACATTTTCCTGAAAGCATTTCTCTACCAACAAAAGTCAATACAAATGAAATGAGAGTAATGAATGTGATTGACGCATCTGAATTGCCAAGCTCTGTCAGTGGGGTGAAGAGCTCTAAAAGGAAAACAAATTTGCCTGAATGTGTTGTTCAAGCAGAGCGAATAGTCATTGATAAATATTTGGAGGGAAATTCATCTAATTCAGCTCAACAGCGAATGGTGGCAAAATTCAGAGTAATACATCCAAGAAAACATTCTGAGAAGAGCCACACTATCAAGGAGGAAAAGAGCGTAAGTGTGCCTGTGAAGGAAGACAAAGAAGAAAAGAAAGTCAAACAGGACGACCGAGAAGAAAAGATCACAAAGTTTGCTCCTGTGCGTGGCCTCAATCTTCCTCTCTCCACAAAAGTTACCATAATACCTGCTGGCTCTGGGAGCCAAAAACCTGAAGGGAAACGGAGCAGAAGTAACAGCAGCCTTGATGAGAAATCAGACGATAACGGAGAAGAAAAGGCTGTGAAGTTTGCTTCCACACATGGCATCAATCTTCCTCTCTCCACAAAAGTTACCATAATACCTGCTACCTCTGGGAGCCAGAAGTCTGAAGGCAAGCAGAGTAAAAGCAGCAGCAGCAGCAGCCAAGATGACAAATCAGCTGTGGACAAATCAACAGTGCTGAGTCAAGACCTTAATCATCCTTCTAGCGGTTCTGAAAAAATGTGGCCCTGCAATACGTGTGACAAACAATTCAATAACAAGATTTCTCTTATTCATCACATGCAATTGCATACAGGAGAAAAACCTTATTCTTGTAGTAAATGTGATAAAGTGTTTGCTCACAAAAATTCCCTCGATTGCCATGAGCGAACACACTTAGGTGAAAGACCATACAAATGTGATAAATGCAACAGACGTTTCTTTGAGGAAACAACTCTGACTCGACACATGCTGACACATTCAGGCAAGAGACCCTTCAAGTGTAAATTTTGCAATATGAGTTTCATTCAGCATACTAATCTTGTTCGCCACCTTCAGACACATACAATGGAGAAACCATTCATATGCAATATATGTGAACAGAGATTTGCTCTGAAAGAAAATCTAGTTTCCCATATTAGAATCCACACAGGAGAGAAACCACATGAGTGTTCGGTTTGCAAGAAGAAGTTTACCCAACACTCAGCTCTAAGTCGTCATCTGCAAACTCATAGTGAACAAAAACTCTCCTTATAG
>ANN19178-RA
ATGCCATTCTTCACTGGCACGTGCTGTGGCTGCTGGTGGTCTTGGTTTATTCCTAATTTCTCTTTCTTTTCGTCCTGTCGCAGAGCGGCGATGCACGGGCGCGCGAGCGTGCTGTGGCTGCTGGCGGACTTCGGCGCGGCGAGCGTGGACGCGCGCTGCCGCCGCCTGCAGACGCCGCTGCACCGCGCCGCGGCCCGCGCGCACGCGCCCTGCGCCGAGGCGCTGCTGAACGCCGGGGCCGCCGTCGCCGCCAGGGACCGCGAGGGCGCCACGCCGCTGCACCTCGCCGCTGCCGCCCCCCGCGCCGCCGCCCTCGTGCGCACGCTGCTGCAGCGCGGCGCCGACCCACACGCCCGCGACTACAGCGGTGAGTACCCCCCCCTTCGCCCAGTGGCGTATCTACGGTATGGCAGACACGGCACGTGCCATGGGCGCCACACAGAGTATAACCGACTTATTTATCTCACAGCGGCGTTGCACAGGAGCGTGAGCTTTTATAATATTCTTAAAGTAATATTTCGGTTCTACTATCAGGAAACAGAAAAAATGAGGCAAGAGTATGTGCCAAGTCCGAATAACCAACACAGGCCAAGACGGCGACCTTTGCACTACGCTGCGGAAAGTGGCAAGTGCAAGACCATTCGGCTGTTGGTGGAAGAGCATTCGGCTGACCTCAACGCTCGCACCAGAGACGGCAGGACACCGCTGCACATCGCCGCTGCGGGCAACAGCGCGGCGTGCGTGAAGGAGCTGGCGCGGCTCGGGGCGGACGTGCACGCGCGCGACCGCCGCCGCCTGACGCCGCTGCACGTGGCGGCTGCGCACGGACGCCTGGAGGCGCTGCGCGCGCTGCTGCGCCTGGGCGCGCGCACCGACCTCAAGGCGCAGCACGACGTCACGCCGCTCATGATCGCCGTGGCGCGCCGCGACAAGGCTTCCGGGCGGGCGCTCATCAAGGTAAGCTCAGCACCAGGGTCCTGGAGGACAACCGGCGTGCGCTTAGTAAAACCACAGAAACTTACTGATAAGAGCAGCCAACCGCAAGATTTTTCCTCCAGACACTGGCTGAATTAA
>ANN19180-RA
ATGGCTTTGGTAACGGCAGTAGCAACGGCAAGCGGTGCGGCAACGTTGGCTGGTAACGGATCGTCCACAAGGGCTGCCGCGGTGCTTCTGGCCAGCGTTCGGGGCATGCCTTGCCTTGAGAGGCAGGTGCAGTTGTTGCTCCTTCAGATGAGGTCCAGTCCTGTGCAGTTTACTGTTGGTGGGTTGTTCCTTCTGGATCTGAAGTTCTTGCTGAGTCTGATGGCTACCACCGTGGGATACGTGATAATTGTCATACAGTTCACACAACCATCTGGAGATAAATCACAATTGTCTGCTAATATGTCACGTGTGTAA
>ANN19179-RA
ATGGAAAATGGAAACAGGAAAGAAAAAAGGAAGGATCGCGCGCGGTCCGTGATCCATGTGATCCATACAGTGCTGCTACGATGGTTGTGTGAACTGTATGACAATTATCACGTATCCCACGGTGGTAGCCATCAGACTCAGCAAGAACTTCAGATCCAGAAGGAACAACCCACCAACAGTAAACTGCACAGGACTGGACCTCATCTGAAGGAGCAACAACTGCACCTGCCTCTCAAGGCAAGGCATGCCCCGAACGCTGGCCAGAAGCACCGCGGCAGCCCTTGTGGACGATCCGTTACCAGCCAACGTTGCCGCACCGCTTGCCGTTGCTACTGCCGTTACCAAAGCCATCTCCTTGACCAGCGAAACACTGAGAGCAATGTAGTCAAGAAACGTTTCGGAACCGGTCAGAGAAACCAAGCTTCCTCCTTCCTAAACAAGCTCGCAAACCTGAATTTCTGCCTCACTTATAGGATTCACCTGCATCTGACAAAGACACAATGGTCTAAAACAACGTGGTTTGCGAATGAAGACAATAGAGCACTAATTGTACTAGCTCCAGATAAGTATAGGCGTATCCAACATTTCAAGTCGAATTCAATACGAGTAGAAGCAAAGATAAGTATTGTTTCCACTATGACAGAAAGAATATCCATAAGCACATCGAAAATTCCTCCCACGCTAATTTCACTTGCACCATTATTGATGACAGCAAAAATCATCGGAATTGCACCGTATACTGTTAGTTCGCCGTTGCAGCTTCGTCGAATTAAAACTGCGTTTGATGAAATTAATTTCAAGATACGAGAATTGTCCGAAAATCTAGAAAATTCGCAAGATTTTTTAAAAATTGACAATACGGATAGTACACTTCAAAAAAATAAATACAATTTGACGGTAAGAAACATCATACCGAAACGTATATTGGCTCCAGATGAACTCCGTGCAACACAGCAAATTCAAGAACTACAGCAATCCCATTCGTCTGTAGTTGAAGCTTGCTCGGCAATAGACGATATTTTCCGAATGTTGCTCATGCTTTTGTACTGCAACCTACTCCTCTCTATGGTTGAGATCCTGTACTATCTCCTGGATTATCAGTCCGCTGGCGTTTGGGATCACCACATCACCTCTCTAGGAGGCTGGATCATTTTGAATGTGACTGTGGGGGCGGCGGTGGCGGCGGCGAGCGGGGCGGCAACGTTGGCTGGTAACGGATCGTCCACAAGGGCTGCCGCCGTGCTTCTGGCCAGCGTTCGGGGCATGCCTTGCCTTGAGAGGCAGGTGCAGTTGTTGCTCCTTCAGATGAGGTCGAGCCGTGTGCAGTTTACTGTTGGTGGGTTGTTCCTTCTGGATCTGAAGTTCTTGCTGAGTCTGATGGCTACCATGGTGGGATACGTGATTATCGTCATACAGTTCGCGCACCCGGCTAACACTGGACCGAATCTGTTGTCTGTGAATCGATCATGTGTTTGTGATGTATGTTGTCTCAAATGA
>ANN19195-RA
ATGTCTACAGAGCTGTGCGAAGAGTGGGCGCTGGCGTCGGCGCGTGAGAGCGACCCGGGCGAGCAGGGCGGCGACGCCGTCACCTTCGTCGTCAAGTACCTCGGCTCCACGCTCGTCGAGACGCCCAGCAGCGAGACGGCCACCGCCGACGCCATCAAGACCGTCATCACCATGGCGAAGGCGAGCGGGCGCAAGCTGCCTCGTGTGGCCCTCAGCGTCAGCCTCAGGGGCATCCGCATGGTGGACCTGGCCACCGACGAGCTGCACCTCGACGTCTCCATCTACAGAATCTCATACTGTTCAGCTGATGCAACATACGATCATGTGTTTGCCTTCATTGCTACAAACAGCAATGAAACAATGGAGTGTCATGCTTTCCTGTGCCCTAAACGAAAGATGGCTCAAGCAGTAACACTGACTGTAGCACAGTCTTTCAACACAGCTTATGAACTCTGGCAGATGACTGAAGGCAGCTCAGAAGTGAATGAGAAGAAAATTAGTCTTCTTAACAAAACTGAAGAGCAGCAAGAGAATATCCGCAACAGCAAAGCGAAGGAGAGTCCTCTGAACAAAAATCTTACAGAGAGCAAGAGCCTGCTGATCGATTTCTCTGAACCAGAATCTCTTCCAGATAATGGCAATACTTGGGTGTGCTTTGACGATGACAGATCAGAGAATCTAAACAGCAGTTTTTCAAGACTATCTGTGACATCTCCACAGAAGGCAGCTCCCTTAAGCACATCTCCCCAGCACCACATCAACATTCTGACTGGGAGCCACAATAGCAGCAACGGAACCACGAATGCTTCTTCCAACAGCCACCCATGGGGAGAGCCTCAGGCTGTTAACCTCCTATGTCTGCATATGAATTCTGAGAATTCTGGACCTATTCACTAA
>ANN19153-RA
ATGATAGCCCAACCAAGACTTCTTGTGGTGGGCTACATAGGACGAGCAGTTGTGGTGGTGTCATGTGTGACCAAAGATAGCCCATATCGCCCTCATCCCCACAGCCTAGTGGGTAAAGAGGGCTGCAAGCGAGGGGTGTGCACTCTGGAACTTTCTGATGATATGACTGCAACTTTCTCCAATCTGGGTATCCAGTGTGTAAAGAAAAGGGACATTGATGAAGCCTTGCGTGTTCGTGAAGAAATTCGTGTGGACCCATTTCGAACTGGTTTTACTCACCGTAATCAGCCAGGGAACATTGACTTAAATGCTGTACGGCTGTGTTTTCAAGTGTTCCTGGAAGGCAGTGAGAAGGGGAAGTTCACTTTCCAACTTACACCAGTAGTGTCAGACCCTATATATGATAAAAAGGCTATGTCTGACTTGGTGATTTGCAAGATGAGTGACTGCAGTGCCAGTGTTGCTGGTGGCAAAGAAATAATTTTACTTTGTGAAAAAGTAGCTAAAGAAGATATTCAAGTTCGCTTCTTTGAGCAAGACCATGCTGGACGCACTTTGTGGGAAGCTCAAGGGGACTTCACACCAGCCCATGTACATAAGCAGGTTGCAATTTCACTTCGCACACCCCGCTATCGCACACTGGATGTTCCTCAGCCAGTGGATGCCTCCATCCAACTACGCAGGCCTTCAGACGGTGCATCCAGTGAACCATTACCATTCCAGCTGCTTCCTTTGGACTCAGGTAGGAGCTGGTTGCGTCGAAAAGCCAAAGGAGACTATACCACCTTCTCCAGCATTCTAGCGTCCAATACAGCCCTTCTGACAGGTGGTGCTGCAATGGCGGTGGACTCTGTAGACCGAACCAGGCCTTTCCTTGCAATGAATCCTCCTCCACTGTTAGCTCAGGTCCCCCCTGTAGTTTCTGCGTCCACTGATCGTAAGATGGAACCCGCTAAAGTAGTTACTGGTAGTGGAATACCATCTGCCCCTGTTTCTGGAGTGGTAGAGTCTAAAGTTTCAGAAGGAGAAAAGCCAATGACTGCATCTGTCCCTTCTCCTGAAGAAATGAAACAAGTTGAGGTTGTGAAGATAGAAACTGTGAAGGTATCCAATAAAGATGAGAATGCAAACAATATGAATAATTCTACTTTGGTAGAAGAAGTGACAATGGATCAAGATAAAAAGCAAAACTATGATTATGCTGATGTGCACAAAGAAAAATCATTGCCAACTGATAAATTTACTGAGAATTTGCTGGAACAATTAAAGAACGAAGAAAACTTACGAAGTAATGATGTTACAGAAGCTTGTCAGTCTATCAATGAACTTTTATCCCAAGTTACGGGGTTTGAAACTGGTTTGGGTGTTAGTGATGCAATGGAGGTGGATGATTTCTATGATGATCAAACTTACTCTAGCTTACAGTTGGCAATGAAAAATCCTATTCAGTTATTGGACGACTTGACATCAGAGAAATACGAAGATGTAATGACTGTTCCTTACAATGCACAATCACCTCTCATCTCTATTGTCCCGTCTGCCGAGTCGACTGTTGGAAATAAGAGAACCCCACCTCCCACTCCTCCAACTCCAGACTCCAAGTTGCCTCCACTGCCTCCGAAGAGGTTCAGAAAGGATCCTCCCGCCCCTCCAGCACGACCCGAAGCTCCTCCTAACAAAACTCTTCCACCTCCTCCAGTTGCCCCACAGCAGGCAGATGCTGCTCCAAAACAATCCAACAAGTCCCCGGGTATTTTCTCGAAGCTCTTTTCCAAGAAGTCGTCAAAGTCTAAGAAAGATTCCACTCCAAGGGGTAGTATTTCTGAGGCATCACAACAGCCTTCTCAATCTGCTACCCCACGAGGTAGCATTTCTGAACCGGTTCCACCCCCTCCAACTGCTGATTTAACAGAAGCTGAGCATTATGCTTTATATACAGATATGGCCCCTAAGGCCACTGCCTCAGAATTTGATGAATCTTCTTTCTACTACAGTCCAGTTGAAGGTGGAAATATTATTAATCCTCAAAATCAAGGCCTAAAGCAGATGTCAGGAAGTCAGCAAGATGTCCTGACATAA
>ANN19152-RA
ATGGTGTGTTTTATCGCGGGAAGTAGTTGTGATCTTCCCCCGCTGGATGGCGAGATCCGGCGCTCACCTGCAAAATTTTGCCCCAACCAAGTATCTCCCACCAGCGGGGCACCGCCTCTGCCGGGACACGCTCTAAGATCCCGACGGGTCTTTCGGCATTTATTACTTGTAAGATTCAGATGCTTGTTTGTTGATGGTTTAGCTGTTATGGAGCATGAAACTTCAGGAAACTCTTCTCTTCATATCAGTGATGTCAATGATGAATACAATCCACTTTTTTCTGTTGCTTCCCCACCCGGGGAGGATGAGAAGCAGCATGCATATGTTGAAATCACTGAGCAGCCTGCAGCAAAGGCGCTAAGGTTTCGGTATGAGTGTGAAGGCCGTTCTGCTGGCTCCATTCCCAGGAGCCAGTAG
>ANN19154-RA
ATGACCATAGCAATTGACGTGCCAATCATGTTGACTCTTGCAGCCGAAAGGAGTTACAAAGCAGCCACGCGTGAGTGGAGCGTCCGGAACGGGGAATCAAAATGCCCACGCGTGGTCATCCCTCACCAGTGCCAACAAACGCTGGCACCGTCACGGGAGGCGCTCACCGACGCCTCCACGACAACAACCGAGAAGTCCGCACGGCCAAGGCCCCGCATATGTCCGCCCCGCCCTCCTGGTCTTGGTAAGTGGGCGCACAGCAATGAAATTGGTTTCTCCCAACAACACCAGACGAATGCCGAAGCCGAACCCTACCAAACGACGTGGCGAATTAATTTGGATGTGTACAGTCGAGCCCATGAGTCCCCACTGGGAGGGAGGTTTCACTTTAAAACTTGCGAGAAAGTTGCAGCTCATGAGTCGGTGGTGGTTGTTGGTTGCGGCACGTGCGACAGGGCGCGTACCTACGTGCGCGAGGAGGCGCCGCCGCTGGCGGAGCTGGAGCGGCGCTTCCCAGAGCTGCTGCCCGGCGGCGCGTGGCGCCCCACCAAGTGCTTCGCGCGCCATCGCGTCGCCATCATCATCCCGTACCGCGACCGCGCCGCGCACCTCGCCACGCTGCTCCACGCGCTGCACCCGTTCCTGCAGCGCCAGCAGCTCGACTACCGCATCATCGTCGTCGAGCAGGCCGATGCTGAAGCATTCAACAGAGGTATGCTCTTGAATGTGGGGTTTGTGGAAGCTGACAATCTATTTGGTTTCAAGTGCTTCATCTTCCATGATGTGGATCTCTTGCCAGAAAATGATAAAAACCTATACACATGTTTAGATCGTCCAGTGCATTTGTCATCTGCTATTGATAGATATAAATACAGACTACCTTACGATAATTATTTCGGCGGAGTGACTGCATTGAGAAAAGACAAGTTTATAAAATTGAATGGCTATAGTAATAGCTATTGGGGATGGGGCGGAGAAGATGACGACTTTTATCGTCGTATTCGAGGCTATCGATACAAAATTCTTCACAAGCGTCCTCATTTGGGACGTTACAAGAGTTTGAATCATCCAAAAGGAAGGAAAAATCCCAAAAGGTTTAACCTTCTTTATACCGCATACCGGCGATTTAGGAGTGACGGTGTGAATAGTTTGAGCGAGAAACAAGCACCGGGCGACGGGAAACCGGCGCTGTCGAAGAATGGGAATTCGGCGAGCGTACCGGCCAGGGCAGATGACGAACATCGCGGAGAGCGTGTTGTGTGA
>ANN19155-RA
ATGGACCCACACGTCTACTTGCGGGGGGAGGAAAGAATTCCCCTTCCAGGAATCTCGGCCAGTGGAACACCAGTATTCAGATGCTTGTTTGTTGATGGTTTAGCTGTTATGGAGCATGAAACTTCAGGAAACTCTTCTCTTCATATCAGTGATGTCAAATATAGATTAAACTCAAACGAGCCAACAGATTGGTTATTGCCTTTCGGTTATGAATCTGAAATAGAATTTAAACGAAAACCGATCGATGCTCGAGCGGGAGTCCGTGGCACGAGTGCCACCCGCCTTCAGAACCGTCGAGTTGGTTTACTAAAATTCCCCGCAGGATGCCCTCTCTGTGATAATGTTCTTAGGAAAGCCGCACGATACGTTCAGGAGATCCCCGGTGGCTCTGCTGTTCGTGAACCCCCACGCCCATGCCCTATTTCAACAGGAAAACGCGCGGCTGCATACCGCAGCCATCTCCCGAGCATGCCTTGGACTCTGCCATGGCCAGCCGCATCGCCAGACCTCTCCTCGATCGAGAATGTTGGAGTGGAGGCGACTGCTGCGCGGGATGAAACAACTACTGCGCGGGCGCAGGCACCTAAACAAGACGCAGGGATCCCAAAATCAGACTTGCAGGTGAGGAAAGGCTTCACTAGATTGTTGCAGGTGAACTGCCGTAGTATCATGAATAAGGTAATAGAATTTTGGAATTTAATTGAGGCTTGTGATCCTGATATCGTGATAGGTACAGAATCATGGCTCTCGGATGCGGTAGCGAATTCGGAAATTTTTCGGTCTGATTATATTACGTTTAGGAGAGATCGCGAAACTAGAGGCGGCGGAGTTTTCATTTGCGTGAAAAACACATTAAATGTCATATCAAATTGGGTTGATAATGTTTTTGAAATGACGGGGTTGAAAATTCATTGTTTAGGAAATATCCTAGAAATAATTGCTTGCTATCGTCCACCGGCTAGTAGTTACGAAATCTTAGGCGCCATACACGAAAGAACTAAAAACATAAATAGCCATCCAGTAGTTATTGCCGGAGATTTAAATCTTCCAGACACTAATTGGAAAGGGTGCGTTTGCGACGGAAATGTGCAGCAACTTGTCAATAGACTTGTTTGGGACAACGGATTAGCGCAGGTAGTAGACCAGCCCACTAGACAGGAAGCGCTTCTAGATATTTGCCTCGTTAGACCGAAAGACTTATTCTTATCGTGCGACGTCATGGAAGGCGGTGAGGCTATTCTACCGTATCTAATTAGATTATTTAATGTCTCTATCAATAACGCTTGCGTACCGGAAGATTGGAAGTTAGCACTCGTAGTACCTGTTTTTAAAAGCGGTGATAAAACAGTCCTTAGTAACTACAGACCGATAAGTCTCACATCAGTCGTATGCAAACTCATGGAACAATTAATTACTAACTACATCCGGAAAGAATGGGAGGACAAGGAATGGCTGTATCAAGGTCAACACGGTTTCAGGAACGGTTTCTCATGCGAAAGTCAGCTTGTTTCCCTTCTACAGGACCTAGCCGATGAAATTGATAATGGGGGAAGGGTAGACGCGATAGTAATAGATTTTGCTAAAGCTTTTGATGTTGTTCCACACGATCGTCTTGTAAACAAATTAATAGATTCGGGTATAGACACAAGGGTGGTGGCTTGGATAAACGAACTATTACGTGATAGGAAACAAAAGGTTCGAATAGGAAGCTTTTTATCAACCTCCGCTAGTGTTACGTCAGGGATTCCACAAGGAAGTGTCGTTGGACCTCTCATGTTTCTCACCTTTGTGAATGACTTGCCAAAACATTTAGCTTCAAATGTAAGACTCTTCGCCGATGACTGTATCATCTATCGGGTTATCAAATCAGAGGACGATGTAGATATTTTGCAGCGAGACACAGACAAATTACACTCCTGGGCAGAAACAAACGGCATGGAAATAAACAGTTCGAAGAGCAAAGCCATCACGTTTGGTAGGGGTCGATGTTATGGTGAAACAGTGTACAAATTGAATAACAATGTCATACCTACAGTTACATCTTGCAAATATTTAGGAATACAGTTAGACAGTAAATTGAGTTGGGAAAATCAAGTAAATTTCGTTGTAGGGAAAGCCTGGAGATCTTTACATTTCGTTATGCGGATTCTAAAGAGGAGTACGGTGAAAAGTAAAGAATTAGCTTATATGTCACTAGTGCGACCCGTGTTAGAATACGGCGCGGTATGCTGGGACCCGTACAGAATATCGCAGCAAGGTAATCTAGAAAGGCTCCAGCGCAGAGCATTAAAATTCACTTTCAGGGGTACAAAAAATAAAGGTGCATGGGAGTCACTCGAAAAAAAGGCGGATTAA
>ANN19239-RA
ATGCGGCGATGTGGGAGAGTGGCGGAGTGGCGTTGTGGCATTGTGACGATGTGGCCATGTGGGAGAGTGAAGGAGTGGCGTTGTGGCTTTGTGGCGATGTGGCGTTGTGGCGTGTGGCGTGCGGCGTTGTGGCGTGTGGCGTGTGGCGTTGCGGCGGTGGTGCAGTGTGGCGGTGTGGGCGTTGTTGGCGTGTGGGCGTGCGGCGTTGTGACGTGTGGCGGTGTGACGGGTGGCGGTGTGGCGTGTGGCGTTGTGGCGTGTGGCGTGTGGCGTTGTGGCGTGTGGTGTGTGCCGATGTGGCGGTTGTGGCGTGTGGCGTTGTGGCGTGTGGCGTTTGATGGCGTGTGGCGTTGTGGCGTGTGGCGTTGTGGCGTGTGGGCGTGCGGCGTTGTGGCGTGTGGCGTGTGGCGTTGTGGCGTGTGTGCGTTGTGGCGTGTTGGCGTTGTGGCTGTGTGGCGTTGGCGTGTGTCGTGTGCCGTGAGGCGTGTGTCGTGTGACGTGTGA
>ANN19229-RA
ATGTTTGCCCAGTCGCACAACGAGATCCGGCGGAAGCTGCCGGAGCTGTGGCGCCACAACCAGGCGGTGGTGGTGGAGCGCATTCGCGACGACTGGAAGATGGCCGACCGCTTCACCGAGGAAGAGATTCACACTGTCTGCGGCATCCTCGAGGTGAACTCGTTCGAGGTGGGCCAGCACGGCACCCGCGCGCTCTTCCCCACGGCCTTCCTGCTGGCGCACGACTGCGTGCCCAACACCTCGCACTCGGACGACACCGACGACTTCTCCCTCACCGTGCGCGCCTCCCACCCCATCAAGCTCGGCCAGCCCATCACGCTCTCCTACGCCTACACCCTCCAGGGCACGCTGAAGCGGCGGGAGCACCTGCGCGAGAGCAAGTTCTTCGACTGCACGTGCGGGCGCTGCGCGGACGCGACGGAGCTGGGCACGCAGGTGTCGGCGCTCAAGTGCCCCAAGTGCCCGCGCGGCTTCCTGCTGTCGTCGGCGCCGCTCGACGCCCACGCGCCCTGGCGCTGCGGCGGTGCCGCCGCCTGCGGCTTCGTGCTCGACGCCCACAGCGTGCGCCTGCTCCTCGACAGGTCAGGCGCGCACGCGCGTCTCTCGTCCACCTCCCTGCTCATCTCGCTTCTACTTATGGGCGCCGCCGTGCTAACACTGTGGCTCCTCCTCGATTACACCTCGACTCCTGTTTCTGTTCCTCCTCTTTCTCTTCCACTTCCTCCTCTTCCTGCTCTTTCTCCTCTTCCTCCTCTTTCTGTTCCTTCTTTTCCTCTTCCTCCTCTTCCTGTTCCTCCTCTTCCTCTTCCTTCTCTTCCTCTTCCTCCTCTTCTTGCCTTTCATCTTCTTTTCTTCTTTTTCTTGCTCTTCCTCTTCCAAACGTCGTGTGTGCGCATGCGCAGGATCAACGACGAGCTGGAGACGGTGGACGCCAACGACGTGCCCGCGCTCGAGGCCTTCCTCAAGAAGTACCGCAACGTGCTGCACTCGCACCACTACCTGGCGCTGTCGGCCAAGCACTCGCTGGCGCAGCTGTACGGCAAGGCGCAGGGCTACACCATCCACGAGCTCTCCGACGAGCTGCTCGCCCGCAAGCGCGACATCTGCCGGGAGCTGGTGCGCGTCTTCGACGTCCTCGAGCCCGGACTCACGCGCCTGCGCGGTGAGTCGCCAAGCCGCCATCTTGTTTTAGCGATTAATGTGAATGACTGTCTAACACCCGTGCGAAAAGTTCGCACATGCGTGCACATGGAATGA
>ANN19230-RA
ATGTGCCTGGTCGAGCTGCATGCTTCAACTCCCTTTAACCACTCCAATGCAACAACGTGCTTCTGTGTTTCTAAGCGTCAACTGCATGCACATGCACCTTTGACGACTGCATTTGAGCGGTGTGCTGCCGCAGGGCTGTGCCTGTACGAGCTGCACGCGCCGCTGCTCATCCTGGCGACGCGTGGCTTCGAGGCGCGCTCCATCGCGCCCAAGGAGCTGGCGGTGCGCCTCCAGGAGGTGGTGGCGTGCCTGGAGGAAGCGGCGCGCATCCTGGCGCTGGAGCCCGACTCCTCCACCGAGGGCATCATGGGACACGCCGCCGCCGACGCGCTACTGCGCATGCGCGACTGGCACCGCGCCGTCGACGCGCTCTGA
>ANN19157-RA
AGGGTAAAGCAAAGCAAGTGAAACTTGCTATGCAGAGATATGCAAAGATGAAGAAGATGATTAGTTTAAATGATTCAAGAATAAAGAATAGTAAACCATCCAAGAAGAAGAAACCTGAAGATCCCCATAAAATTGAAGTTCGTGAAGTTCCTCAAGCTTCATCTGCGTTATTCTTTCAATATAACACTCAACTGGGACCACCGTATCATATTCTTGTTGACACAAACTTCATTAATCATTCAATTCGATACAAACTTGACATCATTCAAAATATGATGGATTGTTTGTATGCAAAATGTGTTCCGTACATAACTGACTGTGTTTTGGGAGAAATTGAGAAGATGGGAACTAAATTCAGTGTTGCTTTGAAAATCATCAAGGATCCACGTTTTGAACGTATTCATTGCCTGCATAAGGGAACATATGCAGATGATTGTTTGGTACAAAGAGTAACTCAGCACAAGTGCTATATTGTGGCAACAAATGATGTTGATTTAAAAAGAAGAATCCGCAAGATCCCTGGAGTACCCATCATGTATGTTGCAAAGCACAGTAAAGCTTTTGATAAGGTTGACCACGAAATACTGAAGTCAAAATTGAGCGGTTATGGCGTTCGACTGACAGCCCTTGAGTGGATTCGCTCATATCTGACAGGGAGGCGTCTACAAGTGAAAATTAACGGTCATATATCAAATGAATACGAGGTTTTGTCCGGTATACCACAGGGTACTCATCTCAGACCAATATTATTCATTATCTTTATAAATGATATTGGAAAAGGATTGCAATCTGAATTCTTATTATATGCTGATGATATGAAGATCTACAGAACTATTAGGGACGAAAGGGATGAGGCTACTCTTCGGCATGATATCTCTGTATTAGAGAAATGGTGTATGGATAACAAGTTATTATTGAACTTTGAAAAATGTGCAATGATGATCTTCTCTCGTGCCCGCAGTCAGCATGATATCAACTACCAGATAGATGGAAGAAACGTTCAAATTGTCAGCTCATTTAAAGACTTCGGTGTAATCATTGATAACAAACTTACCTTTGCCGATCATATAGACAACATCTCTAAAAAAGCGCATAAAATCCTAGGATTTATACTCAGATCAATGAAAGAATTTAAAAACATCAACACTCTATTTCGATTATTCTTTGCATTGGTGGTGCCAATACTAGAATATGGAAGCATAGTCTGGTCACCACACACCGCCCAAAATATCACACGAATTGAGAGAGTTCAACGGAAGTTCTGCAAATCGTTAGTTTATCATTGTCAAGATGAGAAAGTGAAAAAAGTGAAAAACACTGATGATATTTATGATCTATTTAAAATCCACAGCCTTCAAACTCGAAGACAAATGATAGACCTTATGTTTTTCTACAAGATATTCAATGGCTTTATCGACTCGCCTGAAATATTGGAGCAATTTTGCCTCATATGCACCTCGACTAATCTGCGGACAAGAAGATTACTTGATGTAAAGAAATCCAACAAGAACTACGTCATCTTTGGGCCACATAATAGAATAGCTAATATTGTTAATTTGATAGCTCCAAACGTTGAGTTCTTCGATAAATCTTTATTTAGTTTCACACCGTATTTGGCTTGTAACATTTTTTCCTCTTCTGTCAACTTCGACGGGAATCGCATGTACTCCATTGCAAAGGGTGATGTGACTAACTACGCCACTGCTTTCGTCTGTGAGGTATTACAATTTGTGGCGTCTGCCGGATCGAGTTCGTTCTACGAATTTCGTAGGTCGTCTGCTCTGATCGGTGGTTTCTCTGATCACTTTCAACCAGTGGCGACTAGACCTGAAGGGCCAGACAGGCTGGTTGATCTTTTAAGTAGGCTCTGA
>ANN19160-RA
ATGGTGCAATATTGCGTTGCGTATGGAAGTAAAGAGAAAGCTGGAAAAGGGTCGTCTGTTTCTTTCCATAGGAGGCAACCAAAGCAAAAAGTCAAACGTCCTCGTTTGTCATATATTGGTGACTTCCAAAAAGCATCTCTTACCCCTGAGGAGAGGAACAAATTTACAGAGGTAGCACATAAAAGAATGGGTATTTATAAGCAAAAAATTAAGACAATGAAACAAAAGCTGAAGCGTGCACTTCAGAAAAATAAGGATTTAAAAGCCCTCTGCAACCATCTGCGGGAAAAAAAAAGTTTCTTAGTGAAAATGCTGCTCATACTTTACAGAAAGAATAAGGGAGGACCTCACATTCCATCTTCTGATGTCCGAATATGTCAAGTTGTTGAGCTTGAGCTTAGAATACAATTTCCTTCTAGCTCCAGCTACAAAGGTATACTTCGAGAAAGGTTGCTTCCTTCTGCTCTCAGAAGACTCAAGACTCAGAAGGCTTAA
>ANN19156-RA
ATGGATGTACCAAACACTCAGGCTATGAAGTGTCCATTACGTGTTGCCCAGAACCCCGGGGAAAATATAAATAGACCTCGTGAAAACGGAGGCGGATTGCTTAGCAACCAATTGTGCACGATTGAATCAATAAAGGGTCCCATCTCCCATCCGAAATCAATGACATCCTGCAAGAACTTTTTTCTTACAATGAGTGAAGAGAGGTCACAAGAAGCATTAAAGGAGGAGTTGACTACTCTTTTAAAGAAAGAGATAGAAATAGATAAAGAACTTCTAAGTGTTGCTCACAACTCACAATTAAGACTTGAAATTGAGCAACTTCATGTTTATAATGATATCAAGGATGCTGCTCAAGTTGTGTTAGGAAAATTAGCCAATCTTAAGGGAGCAACAGTTGCTGAGTTACATGAAGAGTATAATCTTCCAAATGATGATTCTTAA
>ANN19161-RA
ATGCATAGTGGAATGTTAGAGTGGTGCTACCTGTTAATCAACATTTATATTTATTTACAGACTTGTAAGCGGAGAAATAGTGGACGTTCCAAGCATGGCCGTGGTCATGTTAAACCTGTGCGCTGCACCAATTGCGCACGGTGTGTGCCCAAGGATAAGGCTATCAAGAAATTCGTGATCAGGAACATTGTCGAAGCTGCAGCCGTTCGTGATATTACCGAAGCTAGTGTATATTCAACTTACATGCTGCCTAAATTGTACGCGAAGCTGCATTACTGTGTGTCCTGTGCCATCCACTCGAAGGTTGTACGTAACAGATCAAAGGCTGCCAGGCGTAACCGTATTCCTCCGCAGCGCACATTCCCAAGGGACATGATGCGGCAGGGTGGTCAGCAACAAAGGAAGTAA
>ANN19159-RA
ATGACTTTAGCCGTTGACGCGCCCGGATTCTCTGATCAATACAAAAAAAGCAACAGCAACAGGTCAACTGACATGACCGGCTTTACTTCCCCTCCGAAGAAAGGCGTACGAAGGATTTTTTCGCCCTTAAAAATCCTTGGCTTCGATCGGATTGAATCCGCCAACTTGGGTATATCAGTACGATACGCTAACCGTTACACCAGCGAAACCGTGCGTGCGTGCGTGCGTGCGCGTGCGCAGGCGGGGAGCGCCATCCGCTGCCGCACGTCTGAGGACGAGCGCACGCCCCTGCACCTGGCGGCGGCGCACGGCCATGCGGCGTGCGTGCGCGAGCTGCTCTTCCGCGGCGCCGACGTCAACGCCACCGACGGCCTCGAGCGCACGCCGCTCGTGCTGGCCGTGGAGGGCGGCCACGTCGACTGCGTGCTCGCCTTCCTCGAGGCGGGCGCCAAGATCGACACCAAGACGCAGAACGGGCGCACGGCGCTGTACGTGGCGGCGCACAGGGGCCACGTGGAGTGCCTGGCCGTGCTGCTGGAGCGCGGCGCCGACGTGGACGCCAAGGACAGCTGCGGACGCACCGCGCTGCACGTCGCCGTCGAGGAGGTGAACCCCATCCCCACCCCCGCTTCCTAA
>ANN19158-RA
ATGTTTTGGCCACGTGATTGGTCGGCGCCGCAGGGCCACACGGACTGCCTGAACCTGCGCTCGCTGTCGGGCGACCGCCGCTGCCGCAGCCAGCACTCGACGTTGGCCTCCACCGACCGCTATGTGGAGTGCGTGCACCAGCTGCTCCACAAGGGCGCGCACATCGGCTGCGTCACCAAGGCCGGCTGCACGCCCCTGCACCTCGCGGCCAAGGGCGGGCACGTGGAGTGCCTGTACGCCCTGCTGCAGTGGGCCCCCGACCTCGAGCAACCCCACGCCGCACTCATCAACCCCAAGCCACACTCATCAACCCTACACCGCACTCATCAACCCCACGCGCGCCGCACTCATCAGCCCCACGCGTCGCACTCATCAACCCCACGCGCCGCACTCATCAAACCCACGCCGCACTCATCAAACCCACGCCCGCACTCATCAACCCCAGGCGCCGCACTCATCAACCCCACGCCGCACTCATCAAACCCACGCCGCACTCATCAAACCCACGCCGCACTCATCAAACCCACGCCGCACTCATCAACCCCACGCGCCGCACTCATCAACCCCACGCGCCGCACTCATCAACCCCACGCGCCGCACTCATCAACCCCACGCGCCGCACTCATCAAACGCACGCCGCACTCATCAAACCGCGCCGCACTCATCAACCCCACGCCGCACTCATCAAACCCACGCCGCACTCATCAAACCCACGCCGCACTCATCAACCCCACGCGCCGCACTCATCAAACCCACGCCGCACTCATCAAACCCACGCCGCACTCATCAAACCCACGCCGCACTCATCAACCCCACGCGCCGCACTCATCAACCCCACGCGCCGCACTCATCAACCCCACGCGCCGCACTCATCAAACGCACGCCGCACTCATCAAACCCGCGCCGCACTCATCAACCCCACGCCGCACTCATCAAACCCACGCCGCACTCATCAACCCCACGCGCCGCACTCATCAAACCCACGCCGCACTCATCAAACCCACGCCGCACTCATCAAACCCACGCCGCACTCATCAAACCCACGCCGCACTCATCAAACCCACGCCGCACTCATCAAACCCACGCCGCACTCATCAAACCCACGCCGCACTCATCAAACCCATGCCGCACTCATGCAAACCCACGCCGCACTCATCAAACCCACGCCGCACTCATCAAACCCACGCCGCACTCATCAAACCCACGCCGCACTCATCAAACCACGCCGCACTCATCAAACACACGCCGCACTCATCCAACCACGCCGCACTCATCAAAACCCACGCCGCACTCATCAAACCCACGCCGCACTCATCAAACCCACGCGCCGCACTCATCAAACCCACGCCCCGCACATCATCAACCCAGGCGCAGCACCTCATCAACCCCACGCCGCACTCATCAAACCCACGCCGCACTCAGTCAAACCCACGCCGCACTCATCAAACCCACGCCGCACTCATCAACCCACGCCGCACTCATCAAACCCACGCCGCACTCATCAACCACACGCGCCGCACTCATCAACCACACGCGCCGCACTCATCAATCCACACGGCGCCGCACTCATCAACCACACCGCGCCGCACTCATCAAACCCACGCCGCACTCATCAAACCCACGCCGCACTCATCAACCCACGCGCACTTATCAAACCCACGCCGCACTCATCAAACCCACGCCGCACTCATCAAAACCCACGCCGCACTCATCAAACCCACGCCGCACTCATAA
>ANN19145-RA
ATGGGAGACCGTAAAAGTGGATCTCTCGAGGTGCACGGAGAGAGAAGGCGGTGGCGCGCGATGCAGCTGGAGCTGCTGGTCATCGCCGCGTGGGCGGCGATTGCTTCCGGCGGGCTGCCGTCGGTGCGCGACAGCCTGACGCACCCGGTGCACGTGTACGAGGGTGACGACGCCCTGGTGACGTGCGTGGTGCGCGACGCCGGCGACAACACGGTGCTCTGGAAGAAGGAGGACCGCGAGCGACACTCGCTGCGCGTGCTCACCGCTGGGGAGGCGCGCGTCACCGCCGACCGACGCTTCGACGTGCTGCACGACGCGGTACCTCCAGAAGAAAAGATCAATTCAGGAGGTGACGTTTGGGTGCTTGTTATCAAGGAGACGAAGGCAGCCGATGCAGGCATATATGTGTGTGAAGTAAATAGCAACCCAGTAGTTCGTTCCTTCCATAAACTCAGCGTGCTGTCCCGGGCGCTGCAGCCGCCCCCGGAGAACGGCACGGGCGGCGCGGGGCTGCTGGGCGGCGGCGCCAGCGACGCGGCGCGCTCTGCCGCGCAGCGCCACAACTACACGGCGTGCTGCGCGGCGCGCAACGTGTCGGCCGGCTGCTTCGGCTTCTGCGCCGTGCAGAGCATCCTGCAGGGCAACACGGGCCAGGACCCCGAGCGCTGCGAGAAGGACTTCCCCGACATCGTGCGCTGCATGGCAGATGGCCGCAACCACGTGCCCTGCTGCGCTAGACAGCGCGTGCCGGACATCTGCCAGGACGTGTGCCGCGGCGAGTACACGGTCATCACGGACAACATCAAGACGCACTTCTCCTGCGCCGCCTACACAGAGCCCACTCTCGCCTGCATCGCCGAGGGAGTCGAGCTGCTGCCCAGCCCGCCCGAAGACGTGGAGGCGGCGCCGCTGACGGAGCACTCGCTGAACGTGTCGTGGGCGCCGCCGCGCTCGGGCGGCGACACCGTCAACAGCTTCGTGGTGACGGTGCGGCTGCTGCGCTCCTTCGACGAGGACCTGGCGGACGGCGAGGACGGCGACGCGGTGCCGGGCGACGAGGAGGACAGCTACGCGGCGGCGGCGGCCGAGGCGGCCGAGTCCCGCGCGGGCGCGCACCGCCCCACCCACGCCCCGCCCGCGCCCGACGCCCCCGCCGGCCCCGCGCCGCCGCCCGGCGTCGTCGGCACCATCAGCCTCACGATCCCGGGCACGTACAGCAGCACGATCGTGAACGACCTGCAGCCGTTCGCCATGTACGAGATCGCGGTGGTGGCGCGCAACCTGCACGGGGAGAGCCTGCCGTCGGAGGCGGTGCGCGCGCTCACGCTGGCGCCGGCGGACGCGGGGGCGGAGCCCGGCGCGGCGGCGGGCGCGGGCGCGGGCGAGGGAGGCGCCGTCACGCCCCCGCTGCCCGACGTCAGGGGCTGCTGCACCACCAAGGGCGTGCGCGAGGCCTCGTGCGTGACGAAGCTGTGCGACCCGGCGGCGGCGGCGTTCGTGGCAGCGCCCGACCTCATGGTGTGCGCACCGTGGGCGGCCGACGCCTTCTCCTGCCTCGCCAACGGCATGGACCACTCGCCCTGCTGCCGTTCGAGAGGCCTGCCCGAATCATGCCTCGTGCTCTGCACCGGCAACGTCACGCAGATCGACTTCTCCTATTTCAATTGCCTGAAGCACCTGCCGGCGTACGCGAGCTGCCTGCTGCGCGGCTACGGCGTGCTGCCGTCGTCGCCACGCCGCGTGCACGTGTCGCACGTGGACTCGTCGTTCGCGCTGGTGCACTGGGCGCCGCCCGCCGCGCTCGCCGACACCGTGCTGGACTACGCGCTGCACTGGCGCCCGCTCAGCACCTACGACAACGACTACCGGGTGGTGCACGCGCGCCGCCAGCCCTTCGTGCTGGAGGGGCTGCGCGCGGGCGCCGACTACGAGGTGTACGTGGAGGCCGTCAACGGACACGGCGCTGGCGACCCCTCGCCGCGCGTCGTCTTCCGCACACACAGCCAGGTTGAGCAGGAGGAGGCGTCGCTGTTCCACAACGCGACGGCGTGCTGCGTGGCGGCCGGGCTGAGCGGCGTGTGCATGCCGCTGTGCTCGTACGACGCGCGCATGGGCGACGTCAAGGCGCTGGCCGGCGTGTGCGCGGGCGAGCTGCACAAGCTGCTGCGCTGCGGTGCCGGCGGCCGCGACCACGCCCCCTGCTGCGCGCGGCGGGGCGTGCCGGCCGCCTGCGCGCCCGTCTGCGCGGGCGTGCTGGCCGGCTCGCTCGCCGCCGCCATCGCCGGCTGCGCGCCCTACATCGGCAACATCGTGCAGTGCTTCGAGGAAGGGGCGGGGCTGCTGCCGGGCCCCGTGGAGGAGCTGCACGCGACGAGCGTGCGCGACGGCGCCGTGACGCTGGCGTGGCAGCCGCCGCCCGACGGCAGCAACGTCACCTTCTTCGTGGTGCACTACCAGAAGGCCGACAACACCACGGCGCACGAGACGCTGCCGCGCCTGCAGAACCAAGTGAACGTGACGGAGCCGACGGCGGACATCGAGGGCCTGGAGAGCGGCGCCCTCTACAGCTTCTTCGTGGTGTCGCAGAATGCCCACGGCGCCTCGCTGCCTTCCTCTGTGCTCCTGCTTAACGCCACCCACACCGTGATTGCGGAGACGCCGGGCATCGCGGCGGTGCCGTCGCCGCCGCACTCCTTGGCGGTGTCCAGCCACAGCGCCACGTGGCTCACCGTCTCCTGGCAGCCGCCCGAGTTCAGCCTGCCCTCCGAGCGCCTCTCTTACAAGCTGTACCATAAGTCAGCGGCCGACGGCGACTTCCAATTGGTGGAGACGAGCGTGACGTCACACATGCTGGAGAAGCTGCTGCCCAACACGCAGTACATCGTGTACGTGGTGGCGGTGTCGCAGAAGGGAGCCAGTTTGCCCTCCGAGACGCTCATCGCTTGGACCGACCCGGCCTACCCTGCCTTCGTCGAGCCGCCGACGGTGCACCCCATCAACCTGGTGACGGAGGGCGGGTCGATGACGGTGCTGTGCATCGCCATGGGCACGCCCACGCCCACCATCTCGCTGTACATCACCGGGCGGCTGGTGCGCCAGGAGGTGACTCGCCACATGGTGACGGTGGTGCACAACGTCACCCGCGACATGGACCAGATCGCCTGCTACGCCGACAACGGCTACGGCACGCCCATGCAAGCCTCGCGGAAGATCACCGTCAGCCACCCGCCCCACATCACCGCGTCGGTGATCACCATGGCGGCGCCGGGCGACTCCGTGGCGCTGGAGTGCCGCGTGGAAGCGCAACCGGAGCCCAAGATGGTCTTCTGGAAGGACCACAACGGGCGCATCCCCGTCATCCAAGGAGGCCGCTACGACATCGCCGTCTTCCCGGACAAGGAGGAGGAGTCGGTGTACGTGATGCGGCTGACCATCCACAAAGTGGAGGCGGACGACGCGTCCGACTACTTCTGCCGCGCGGAGAACGCCTTCGGAGACGCCACGCAGCCCGTGTCGCTGCGCGTGCGCTCGCAGGCGGCGGCGACCAACGTGACGGCGTGCTGCGTGGAGCAGAACGTATCGTCGTCGTGCATGGACGCGTGCTCCTTCTACCTGGACGTGGAGGCGGCGGTGGAGCGCGCGGGGTGCGCGGGCGACCTGGACAAGCTGCTCAAGTGCGCGGCCGACGGCTCCGACCACCGCGGCTGCTGCGCCAAGCGCGGCGTGCCCCGGCGCTGCCTGGACTGGTGCCGCGGCGAGCCCGCGCCCGCGCCCGCCGCCAAGGCCTGCGTGCTGCAGCACACCAAGCCCATCGTCGCGTGCTTCCACGAGGGACGGGATGTTATGAGTCGGCTGAATATAAAATCTACTCCAGATTGCAACCAGCTACCTAAGGAGCAGATTCGGTGA
>ANN19146-RA
ATGTATATCTTACACCATGACCCCAAAACCGATCGTGCACACCGCACGTACAAACGAGGAAGTATCCTCAACCTTGCGTCAGATAATTTGCCCCGAATGCGGCTAGTTGACACACCTTATATCTTACACCGTCAGAGGCGTATCTGGGAGAGGCTGCCAGGCCCGCCGCTCAACGTGCGCGTGGAGGTGATCGACGCGCACTCTGTCCGCGTGCGTTGGGACCCGCCCGCCAAGAACCCCGGCGCCGTCGAGATGTACAGGCCTACGATTATAACTGTAATTGCAGCTGACATCTACCACACTGTTATTGAGCTGGTTTCTGACCTGCTTTTAACAATGGCTGATGCTCAGGGTGTTCTGGCGGACTTTAACTTACATGTACGTGCCTTGTACTATAACTTACGTGTACGTGCCTTGTACTTTAACTTACGTCAGGTGTTCTGGCGGACGACGGGCGCGCGCACCTCGCACAAGAACGACACGCGCGCGCCGTCGCTGCGGCTGTCGGGGCTGAAGGAGGGCGTGGCGTACGAGTGCGCCGTGAAGGCCGGCAACCGCCTCGGCACCAGCGCGCTCTCCGCGCCCGTGCTATTCGCCACCGGCGCCCCCGGCGACAAGTACATCACCTCCGCCGCCTCCGTCGACTCGGAGAGCTCGCGCGCGGGCGTGGCGGTGGGCGCGGGGCTGGCGCTGGTGTCGCTGGTGGCGCTGGCGGCGGCCGCCGTGTGGTGGGTGCGGCGCCGCCGCCTGCTGGGCTCCAAGTCGCAGGGCGGCGTGGCGTTCGAGAACCCCAGCTACCTGCGAGAGATGAACATGGACCACATCCAGGCGAGTGCACCACCGCTCTCTCTCTCTCACTCTTTCTCTCTCTCTCCCGCTCCCTTCTCTCTCTCTCATTTTCTGTCTTCTCCTATCCCGTCTGGCCTGGCGGACGGCGCGGTGGCGGTGGCGACGTCGACGACCTCCACGGCGCCCTCGTCGGCGGCGTGCGCGGCCCCCACGCACAACGGCAGCGCGGTGGGCAGCCCGGAGCACGACGCCGACGGCGGCGGGGGCGGGGGCGGGGGCGCCGGGTGGCGCACGGAGACGCTGCACGTGCCGGCGCACGTGGACGCCTCGGCCGGGGCGACGGCGGCGGCGGCGGGCGCCCGCGAGGAGCTGCGCCTGAGCCGCGGGGGCGCCGGCTTCAAGCGCCTCAAGTAG
>ANN19130-RA
ATGGCCACGCAGGTGAGTTCTCACTCCGACAGCAGCCGGGCACCGCTGCCAGGCTGTGAGAAAGTAATCCTTCTTTTCAGAAAGGAAGGAACGTCTCGGCAAGGCGTTGCGGCAGCAGCAGCATCAGCATCAGCAGGAGCTTCTGTTGCTCCAGCACCTAGTCAAGGAGGGGCAGCCTTTGCCGCCGCCGCCGCCGTCGCCGCCAGCGCCGTCGCCGCCGGCGACAACGACGCCGACGCCGATGCCAACACAGACGCCGCCGACCCCGCCGACGCCGCCGGCGACAACGACGCCGACGCCGATGCCAACACAGACGCCGCCGACCCCGCCGACGCCGCCGACCCCGCCGACGCCGCCGACCCCACCGACGCCGCCGACGCCGCCGACGCCGCCGACGCCGCCGACGCCGCCGACGCCGCCGACGCCGCCGACGCCGCCGACGCCGCCGACGCCGCCGACGCCGCCGACGCCGCCGACGCCGACGCCGTCGCCACCACCGACGCCGACGCCGCCGACGCCGTCGCCACCACCGACGCCGACACCGACGCCGTCGATGTCGATGTAGCCGACATCGTCGACGCTATTGACGCCAGACTTTGTCTGAGTTTTGAAATTGACTTCTTGGCTGTCCGGAAGACGCCGCGCTGTTGGCTGAAAGGCCGACGTTTCACCTGTCATGTCGCAGGCTTCCTCAGGGCGAAACGTCGGCCTCTCAGCCAACGACGCGGCGTCTTCCGGACAGCCAAAAGTCATGGACTCGAGCCGCGGAAGCTTACGTGTACACCACGTGGTGTTCCAGGGAATGAAAAAGCAGATGAGCTGGCCAAGAAAGGCACAACACTTGACCAGCCACAAAGCCACCAGTCGTATTCCTCTGCGAAATCCTGCATAAAGCGCTCAATAAATGTCTGGGTACAAGCACGGCGAATCGAGAGCGCCGCTGGAAAACTTTGGTCCAGCCTGACGGAAACACCCATCCCCCACAATCTACCCCGAGCCACGAGTGTCGCCGTGTTCAGAACAACTACAGGACACGACTACCTTGCCAGCCACCTGCACCGTATAGGGGTCTTTGAAACCGACGCATGTGTTCTCTGTAATGGTCCAAAGATGGATGCAACACACCTTCCGATGTGTCCAGCCCTGAGTGCCAACACAAACTCGGTAGAGGACGACTTCTACAGAGAGACAGCCCGTCTATACTGGTCAGCGCGTCACCAAATGGCTAACCTGCCAAGGGTGGGCGTCGGCTATTATAAAAAAGTAATCCTTCTTTTCAGAAAGCAAGGAACTTCTTTGAGGTGCTTGGCGGCGTTAGCAGCAGCGGCTGCAGCTGCAATGGAACCCTATGACCCATACGGCTACGGCTACGGCTCCGACGAGTATGGCGAGGGTGAAGGTGACGGTGAGGGCGAAGGCGGCGACGGCGGCGGCCTCGTGGCCAACGGAGGCGGCGTGCCCGCGGGCGGCGGCGAGGACGAGGGCGAGGGCGAGGGCGAGGGCGGCGGCGAGGGCGGCGGTGAGGGCGACGGTGAGGGCGACGGCGGCGGCGAGGCCGAGGGCGGCGGTGACGCAGGCGGTGACGCCGGCGGAGGAGGAGAAGGCGGTGCCGGAGACGCGTAG
>ANN19182-RA
ATGAGACGCGGCGGCGCGACACTGTCTACTGCACCTACGACGCAGAAGCGGCGCACAAACTGGAATCTCTTCCAGACGGAGCTGCAGCAGCGCATCCCAGACGCGTCCGCTCTTTCAGATCCGCAGCAGATTGAAAGTGGAGCAGCAAAATTCGCCGAAGCCGTGACTGACAGCCTCAACGCAGTAGCTGAGAAGCAACGTTCCTCTAAGAGGGAGCAGCCATTAACCCCTTAA
>ANN19183-RA
ATGGAGAAAGGAACACTTGAGAGCCTTCTCTGCATCCCCCCGTCAGGACGTGGACCAACCCACCTCGACGGGAATTGCATTGCTTCTGATAAAGTTCCAACATTCAGAATGCTACACAAATTTCAGCACTTGGGAATAAAAGGAAAACTTCTTCACTGGATACAAGTCTTTCTTGAAGACATCTGCTTACGTGTTAGAATTGGAAACAGAATTATCAGAGAAGGCCTTCAAGGCTCTGTACTCAGTCCAATTTTGTTCCTTTTGAACACTAGCGACTTGCCCCCCCCGAATACAGAAAAACGTTTTGTAATGTATGCTGATGACACAAAATCAATTCCACTCACCAGCCACACCGAACTTCAAATAGGCTTTGATGCAATTCAGCAATGGGCTACATGGTGGCTGATGCCCTTAAATGATGCCATGTGCTCTGTCATGTGTATTGGAAAAAGTAACCCTAAGCTACCTTATCATATTGGTATGAGTGTGCAGTTGCCATCACCTGTTATGATGGACCTTAGAATTTTTATCACTGCAGATCTCAAATGGGATAATTATATATATATCTCGTATTGTCGAGAAGCTCATCAGCCAATTGGTCCTCAGAAATGTTCAGCCAGAGCCAGCAGTAGCTTCTCTCACCATGCGACTACAATTTTCATTTGGTCGTGCGATCCAGAGCCCGAGCCTGAACCAGAACCTGACCCTGATCCTGAGCCAGAAGCAGACTTTTCTGATTCCTCATCTGAGTCTTTCAAAGCCTTTGCTTTGTCCAGGCGTTTTGCTCTTCTTGCCTCAATATCGGATCCTTCTTCATCACTAGAAAAAACAATTATTAGAAAAGCTCACGCCGATTCATGGGAAAGATTTATTGGAAAAATAGAACATGATGTATATGGGAGACAAACATTAGCCTACAAAGTAATGAAAACATTGAATAGTAATGAAAGAGAGAATGTACAAATTAATGCAATTGAAAAGGAAAGATGGGTGAAACATTATAAAGCATTATGGTACGATGAAAAATGTGAAATAATAAAAACATACACAACTACAAATGCAGATGACCTAACGATAGATGAACTACATGAAGCACTTAACAAATGA
>ANN19184-RA
ATGCCTTCTCGAACTGATTATGAGGATTCAAGTGATGCGGAATCGAACGCCAAAGATTCCGGTTCTGACTCGGACAGCGGTGACCAAGGAAGCGGTTCTAGTCGCAGTAGCAGCAGGAGCGGCAGTCCTGTAAGCGCGCAGGGTAGTGCTCCTACGCCAGGGCGTAGCTTGGGGGACGACGGGAACTCCGGCAGTGACAGTGACGGTGGAGCCAAATCAGCGCGTAGCGCATCTGTTACCCCGGCGCGCTCGCAAACCAACGAAGGTTACTCGTCGGGATCGCCTTCGGACGGAGAGGGGTCTGCAGCCGCGTCCGCAGCAGGATCGAGATCCCAGCGATCCAGAAGCGGTTCCGGAAGCGCGCCAGGCTCCCCACAGTCAGCCGTCTCCAACAGCAGTAGCCGGCGTTCGGCGCGATCGCGGTCGGTGGCTAGTCGTAGCAGTCGAACTAGCCGCACCAGCCGTACCAGCCGACGTTCCGCCTCCGCCCCTCGTTCTCCCGATGGAAACCAAAGTGACCACTCTCAAAGTGCGGGTTCGCGTGAAGGAAGTCCAGAATCTCGTGCAGACAGTGGAGGATCTCGTGCAGGAAGCCCATCTTCCCAGCCAGGCAGTCCTCAATCCCACAAATCTCAAAGTTCACGTTCACATCCACAAAGTCCTCATTCTCAAGCTTCTGGCAGTCCACAAGCTTCTGGCAGTCCTCAAGCTTCTGGTAGTCCGCAAGCTTCTCCCCGTTCAGATGCGACCGGACCATCACGCAGATCTGGTTCACATCGGTCTGAGTCTCCAGAAAGCAATCATTCACGATCTAGGTCTAGGTCACGATCAAGGTCAGGTTCTCGCTCAAGATCTCCAAGTCAGGAAAAGGCAGTGTCAGGTGATGGACATAAAAGTGATGATGAGAAGAGTCACTCAGGCTCTGAACACTCTGACAAAGGTTCTGAGAAGGGATCAGATAGAGAATCTGACAAAGGTTCTGAGAAGGGATCAGATAGAGAATCTGACAAAGGTTCTGAGAAGGGATCAGATAGAGAATCTGACAAAGGTTCTGAGAAGGGATCGGATAGGGAATCTGAGAAAGGATCAGACAGAGAATCTGATCATTCACCTAGGGGTTCGGATGATGAAGACAAACGCTCAGCCAAAAGTGATAAGAAAGACCATTCTGATCAGTCAGGTGATGAAAGTGATGTAGAAAGGAAATCTGTGAAGAGAAAAGCAGAAAGTAGTGGTGATGAAGGTGATAAAAAAGCTGAAAGTGATGCTGATAGTGATGATGACAAGAAACGAAAGCGAGCTATAATAAGTGATGAAAGTGGCTCAGAAGCTGAATTGAAACATAAACCAAAAAAGCGTGGAGCAGCAAAGGTAGCAAGTGATGACAGTGATGCAGAGGAAAGACCTGAGAAAGCAGGAAGTGAAGATGAGAGCGGAGGAGAAGGACCCTCTGCGACGGCCGAGGCTCTCTTTGGAGATGCAAGTGACATCAGTTCTGATGAGGAAGAGAAAGCAGCAAAAGCTAAGAGAACTGCCAGTACTGAGGATCGTGAAAGTGGAGCTGAGAGTGATATAGTAGCAGAGCGCAGAGATGATGACGATATGGAAATAGATGGAGCTGAAAGAGCCGAGCCTCAAGAGGGAGAAAATGAGGAAGCAGAAAAAGAGAATGAAGAGCCAATTCCAGAAACGAGAATTGATGTGGAAATCCCTAAAATTACATCTGATCTTGGACGTGAAATCCATTTTGTGAAACTGCCAAACTTTTTGTCTGTGGAGACTCGACCATTTGACACTGAGACGTATGAAGATGAAATAGATGAAGAAGAAACCTTGGATGAAGAAGGTCGTGCAAGGTTGAAGCTGAAAGTTGAAAATACAATTCGATGGAGAGAAGTTTTCAATAACCAGGGAGATGTAGTCAAGGAGAGCAATGCTCGTTTTGTAAAGTGGTCAGATGGAAGCTATTCTCTGCATCTTGGATCTGAAATATTTGATGTGTATAAGCAACCATTGCAGGGTGACCACAATCATCTTTTCATCAGACAGGGCACAGGTTTGCAAGGTCAAGCTGTGTTTAGAACAAAACTCACTTTCCGACCACATTCTACAGAGTCATTCACTCACAGGAAGATGACCCTGTCTCTGGCGGACAGATCTCAGAAGACTTCTGGCATCAAGGTTCTGTCTCAGGTGGGAGCAGATCCCGAGCAGAACAGACACATCATGATAAAGAAAGAAGAAGAGCGTCTTCGTGCATCTATGCGCCGTGAGAGCAAACAAAAGCGTGTAAGGGAACGAGGAGCCAACAGGGGATTGAGTACCAGTTATCTGGAGCCTGATAATCGAGAAGAGGAAGGATCTGAAGATGAAGGGGCTATATCTTTGGCTGCTATTAAAAACAAATACAAGAAGGGTGGATCTGGTGCTAAGGGTGGAGACAATCGTCCTCCCATATACTCTAGTGATGAAGAAGGATCCGATATTGAGGCAAGAAGAGCAAAACGCCTGGACAAAGCAAAGGCTTTGAAAGACTCAGATGAGGAATCAGAAAAGTCTGCTTCTGGCTCAGGATCAGGGTCAGGTTCTGGTTCAGGCTCGGGCTCTGGATCTGCAGAGGAGGATGAAGAAGACGGAAATCAGTCTGGATGA
>ANN19196-RA
ATGTGCACGTGCGTTGCAGAGGGCGCGTACCACGTGCGCGAGGAGGCGCCGCCGCTGGCGGAGCTGGAGCGGCGCTTCCCAGAGCTGCTGCCCGGCGGCGCGTGGCGCCCCACCAAGTGCTTCGCGCGCCATCGCGTCGCCATCATCATCCCGTACCGCGACCGCGCCGCGCACCTCGCCACGCTGCTCCACGCGCTGCACCCGTTCCTGCAGCGCCAGCAGCTCGACTACCGCATCATCGTCGTCGAGCAGGCAGATAACTATCTATTTAACAGAGGGTCGCTCTTGAATGTGGGGGCCGTGGAGGCTCTAAAACTATATGATTTCCAGTGCTTCATCTTCCACGATGTGGATCTTGTACCAGAGGATGACAGAAATTTGTACACGTGTCCAGATCAACCAAGGCATATGTCAGTTGCTATTAATGTGAATAAATACGGGTTGGAATCTGATTACATTGAAGACATTCCTGTGAAATTCCATGGGAAGTACCAGAATCGATTATACGATGTGTCGGCTTTTGGAGGTGTGAGTGCAATGACAAAGGTTCAGTTTTTAAAAGTGAATGGCTTTTGCAATATCTTTTGGGGATGGGGTGGTGAAGATGATGACATGTTTTTCCGTATCAAATACAGTGGATTTCGCGTGAAGAACTACCCCAAAAGTGTGGGTCGTTACACAATGTTACCCCACCCCAAACAGCGGAAAATGCCAGGGAGAGAACTCTTGGCTAAAGGCGGAAAACTAAGATTGAGAAGAAATGGGCTGAGTAATTTAAGGCAAGTCTACATTTTTTTGCATTGCGCAACAGAAGACATGAGCCAGATACTCAAATTCGCACTTGAATTCAATTCAATCATTGGTGCTCTCCAGACATCAGACATCGCCGAGAATCGAGCCGAAAGGAGTTGCGTGACAGCTGAGGATGACTGGATCATCAAGAGTCGGAAATCAAAATGCCAACGCGTGGTCATCGCCGACCAGCGCAACGTCTCGCTGGCATCGCCACGGGAGGCACTCACCGACACCCCCACGACAACAACCAAGGAGTCCGCTCCGCCACGCTCCCGCTTATGCCCGCCCTATCCTCCCGATCTTGAGGGCGCGTACCACGTGCGCAAGGAGGCGCCGCCGCTGGCGGAGCTGGAGCGGCGCTTCCCAGAGCTGCTGCCCGGCGGCGCGTGGCGCCCCACCAAGTGCTTCGCGCGCCATCGCGTCGCCATCATCATCCCGTACCGCGACCGCGCCGCGCACCTCGCCACGCTGCTCCACGCGCTGCACCCGTTCCTGCAGCGCCAGCAGCTCGACTACCGCATCATCGTCGTCGAGCAGGCAGGTCAGTGGTCTTACATTGAATTGAATTGCCTTATTTTACGTGGCGAGACTCAGGCCATGACGCCTGCTCTTCCGTCTGACCACGCAATTTTCACTCCGCTCCTTCCACCAACTAGCGGAGAAAGAAGGTATTCCTTGGGCGACGAAACAGGCGATTTTGAATTTTGCTCAGAGGTGTCATTTAGGCTTGAGGATTTACATGCAGTAAATCTACTAACATGGGGCAGCCGGCTTTACGTCCCCTCCGAAAGGAAAAGGGGTACGAAGGATTTTTTCGCCCCTAAAAATCCATGGCTTCGATCGGGTTTGAACCCGCGAACCCGCATCGCCGCCACGGTGGTCTCGATGCTGAAAGGGCAGACGACGGAGCGGCTGTAG
>ANN19197-RA
ATGCCAAATGATGGAGCATTCAATAGAGGTATGCTCTTGAATGTGGGATTTGTAGAAGCTGCGGAGCGATATTGTTTCAAGTGCTTTATTTTCCATGATGTGGATCTAGTGCCAGAAAATGATGAAAACTTATACACATGTTTAGATCATCCATTGCATTTGTCATCTGCTATTGAAAAACATGATTACAGACAACTATCCCCGTTATCAATGTTGGCCTCAGAAATGTCTTTTGCGAGGATTTATGAACGGAGTGCTCAACAAAACGTGCGCACAGTGAAGCTACATTTACGTCCAGAAGCAAAACAAGGGGCCATCTCAGCATTTGCTCAATGGATCAGGGAAACTGGACAAAAACCTGATCGAGATGGGGCTCCCGCGCAAGGCTTCCCGCGGCTTCCCCTGATTGGCCGGTTCACCAGTGCGCGGAGCCCAGGTAACAGGCGTGGCTGGTTTCTGAGCACACCCTTGGCGCGCTTGACGAAGCTCAGCGCGCCTGATGCCGACGCTCTGTGCTGCGCGCTGCCGGAGGCGGGAACATGCTGCCGGCGCTCTTTGCCGCGCAGTTAG
>ANN19202-RA
ATGAGAGTGGACGAGTGGGTGAGAGTGGACGAGTGGGTGAGAGTGGACGATTGGTTGAGAGTGGACGAGTGGGTGAGTGTGGACGAGTGGGTGAGAGTTGACGAGTGGGTGAGAGTTGATGAGTGGGTGAGCGTGGTGGAGGAGTACAAAAGAAACGGCTGCATCATGTATTGGACTTTCCACCGAAAAGGAACACCGAATTGCAGCGCGCTCGCGGTCGTAGGTGATAAAATATATTGTTTCGAGCAGTTTTCGAGATGCGTCTTTCCGGATCACGAACCCATGAGGGTGTACGTCTTCGACTGGCGATGCCACCGCAAATACACCACAATTTTGCCCAAACCCGGAGACGAACAGTACGAGTTAGCCCCTACCCACCGACACGGTCATACAGCAGTCGCCTACGGTTCAAACGTTTACGTTTGGGGCGGTAGGAACGTCGAAGATTCCTGTGACAAGCTGTACTGCTTTGACACGGTCGCCTTGCAGTGGAGTCGACCTACCGTCAAAGGAGACGTTCCGAAGACCAGACTCGGCCACACAGCCTGTGTTGTCGGTGATTGCATGTACGTTTATGGCGGAATGGAGTATTACACGCGGACATTTTCGAAGGAAGTGTTTGTTCTGGACCTCGTCGCTATGAAGTGGAGATGTGTCATGGCAAGAGGAGATCCTGCATGTCCGTTTTCTTCGGTGTCTGTGTATGGAAATCGTATTTACATGTTCTGTGGATGCGAAAACATGCATGGAAGTTGTCGCGGGGTTGGAGGCATGAATTACTTTGACACCGTTAACGGAGCATGGCATAAACCTTCGCACGCCTCCGATGCATGTCCCATACCTGTAAGATGTCGGTCTACCTTTGTGTACGGGAAACACATCTTCGTTTGCGGGGAATTGGATGGCATGTTCGGGAGTGACGTGTATAGATATTCTCCCGATAAATGCGAGTGGAATGTCATCAAAACTTTAGGAAACGCGCCCATTTTTTACAACGCTCTGTCTTGCGTAGTTGTGAGAAGCCAAGTATTCTTTTTTGGTTGGAGAAATGATCTGCACATTTTGGATGATCTTCTCTCGCTGGATAGTGAGAACGACTTTGGTGGTTTATCCAACCAGGTATCTCCCATCAGCGGGGCGCTACCCCTGTCCAGAGAAGTTCCTGACTGCTCTCTAATGTTTTCTTTCAACTTTTTGTACGATTATGGTGACCCTGCAAAAATGCTCAAGGAACAAGAAATACAACTCAGGGAGCCGAAGGATAACGAGGGACAAAGTTACGAAAATCGCAGTTTAGAGGAACGGTTGCCCGCGCAGGTGATGGTGCGCATGCTGGCCGCGCCGGTGAACCCGGCCGACATCAACACGGTGCAGGGCTTCTACCCGCTGAAGCCGCCTCTGCCAGCGGTGGGTGGCAACGAGGGCGTGGGCGAGGTGGTGGCGGCCGGCGGCGCCGTCTCGGCCCTGCGGGTGGGCGACCGCGTCGTGCCGCGCCACAAGGGCTGGGGCACGTGGTGCACGCACGTGCTCTGCCCGGAGGACCACCTCACCAAGGTATACCACCTCACCTCACCAAGGTATTCCCCCTCGCCTCACCAAGGTATACCACTTCGCCTCACCAAGGTATACCACCTCGCCTCACCAAGGTATACCACCTCGCCTCACCAAGGTATACCACCTCGCCTCACCAAGGTTTCTAAGGAACTAGGAATTGCTGAAGCCGCAACTTTGACAGTCAATCCATGCTCCGCGTATACCATGCTCAAAGATTATGTTGACTTGAAACCTGGTGACACTGTCATTCAGAATGCTGGCAACAGTGCCTGTGCCCAATATGTCATTCAGCTTTGCAAAATTTGGGGATTGCGCAGTATCAACATTGTTCGCAATCGACCAAATATTGATGAGCTGAAAAAGTTTCTCACCGACTTGGGGGCGACCTATGTTGTCACAGAAGAAGAAACTAAAAATTTAGATTTATTTAAAAGTGGAAAAGAACCAAAACCAAAATTAGCTCTCAATGCAGTGGGAGGACAGAATGCCTTGGATATGCTTCGCCATGTGGATAATGGAGGATATATGTTGACCTATGGTGGAATGTCCCATCGACCCGTCAGCATCCCAACTTCAAGTCTCATCTTCAAGGATATTAAATGCATTGGATTTTGGATGCTGTATGCAAGTCAAAGGCATAGTCCTGAAGAATCGGACAGAATGTATAATGAACTGATAAAATTGATGGTGTCAGGACAATTGAAAGCTCCACATCATACATTCATGCCATTTACTCACTTCCAGGAGGCACTGGCAAACACAATTAATCCCAAGGGACGTGTTGTTACAAAACAACATCTGGCGGCACAACTGGGTACCTCAAGACAGATCAACATTGGTGTTCGCGATCTACGACAACCGAGCAGCGAAATGGCTACGACTTTGGTTAGGTGCAGGGAAATAGTTCGAAAAGTCAGTGTCATTGCCTTGAAAAATCAATTTGACAATTGTATGAGTCAAGGGTTTCGAGCACAGAGTACTGTCGCAAGATCACTTATATATCCCGAATATGGAGATCCTTCGAAAGTGATACAACAATTAGAGCAACCTCTTGCAGCACCCAAGGATAATGAGGTGGTGCTGCGCATGCTGGCCGCGCCGGTGAACCCAGCCGACATCAACACGATCCAGGGCGCGTACCCGCTGAAGCCTCCCCTGCCGGCGGTGGCGGGCAACGAGGGCGTGGGCGAGGTGGTGGCGGCGGGCGGCGCCGTCAAGGACCTGTGCGTGGGCGACCGCGTCGTGCCCAAGCACACGGGCTGGGGCACCTGGCGCACGCACGCGCTCTGCAAGGAGGGCGACCTCATCAAGCTCTGCATACTGACGACCCCGCCCTGTAGAGGAACCGGCTCCCAAGAGAGACACCAACCCCCGCAAGAGGGGCCCCCCAAGCGGGAGCCCCCCAAGCGGGAGCCCCCCAAGCGGGAGCCCCCCAAGCGGGAGCCCCCCAAGCGGGAGCCCCCCAAGCGGGAGCCCCCCAAGCGGGACCCCCCAAGCGGGACCCCCCAAGCGGGACCCCCCAAGCGGGACCCCCCAAGCGGGACCCCCAAGAGGGACCCCCCCAAAGAGGGAGCCCCCCAAAGAGGGAGCCCCCCAAAGAGGGAGCCCCCAAAGAGGGACTCCACCCTGCCAAGAGACCTCAATCTCTCAAGAGAGATGCCAACTCCCCAAGGGAGACCTCACCCCAACAAAAGGGTGTTGAGAGTATCCCCACCTGCTTTTGGGGTTTCAGTAACTAAGGGCCACTTTGTAAGAGAGAACCATGGATTCAGCAGGGGTCTTACACACTTAAGAGTAGCTAACAGCCAACAGAGCCCATGTCATCTCAAGGTGGTCCATCTGGCAAGGGCCCTCATTTTCCACGTCCCCTTCCAATGTACTACCTTGTGCCCCAGATGCCTTAATGCCATCCTTGCACTTTTCTTGCAATATGATTCCAAGTCTGGAGTATGGATTGTTTGTATTATATCAAAGAAGTTGGGAATTATAGAAGCAGCTACACTTACAGTCAATCCTTGCACAGCATATCGGATGTTGAAAGACTTTGTAAAACTGAAGCCTGGAGACACAGTGATTCAGAATGCTGGCAACAGTGCTTGTGGCCAGTATGTTATACAACTCTGTAAAGTTTGGGGACTGCGAAGCATCAATATTGTACGAAATAGAGACAACATTGATGAACTGAAGTGTTTCTTAACTGATCTTGGTGCTACATATGTAATTACAGAAGAAGAAACCAAAAAACTGGATTTATTCAAAAGTGGAAAGGAACCCAAGCCAAAACTCGCTCTTAATGCTGTTGGAGGCAAAAATGCAATGGAGATGCTCCGGCATTTAGACAATGGAGGTTATATGGTTACTTATGGAGGCATGTCTCGTGAACCAGTGATGTTACCCACCTCAGCACTCATTTTCAAAGATATCCGATGTGTCGGTTATTGGATGTCAAGATGGAGCAAGATAAATGTAGATAGTGATGAACGGCGGCGAATGTTCGATGAGCTGATTGGACTAATGGTTGCCAAACAATTGAAAGCTCCACTTCATACTGTTATACCCTTTACACAGTTTCAGGAGGCACTGTCAAACACGATTAACCCTAAAGGATTTGCAGGAACTAAATACATACTAGATTTCCAATGTCAGTAA
>ANN19201-RA
ATGACGTCGTTCATCGACGCGGGCTTCCTGTACGGCTCGAGCGAGGCGGAGGCGCGGCGGCTGCGCGCGGGGCGCGGCGGCCGGCTGCAGATGCAGGACGCCTTCGGGCCGCTGGGGCTGAAGGAGCTGCTGCCCTTCAAGCGCGACTTCCCCGACGAGGGCTGCCTGCGCGCCGACCGCCGCCGCGGCCCGCTCTGCTTCCTGGCCGGCGACAACCGCGCCAACGAGCAGCTCGTGCTCACCGCCCTGCACACCGCGCTGGCCCGCGAGCACAACCGCCTCGCCGAGGGGTTGGCGCACGTCAACCCGCACTGGGGCGACGAGCGCATCTTCCAGGAGGCGCGCCACATCATGGCGGCGGTGGTGCAGCACGTGACGTACAACGAGTTCCTGCCGATGCTGCTGGGGCGCGAGCTGACGCGGCGCTACGGACTGGTGCCGCTGGACCAGGGCTTCTACGACGGCTACGACGGCGACGTGGACGCCAGCGCCGCCAGCAGCTTCGTGACGGCCGCCCTTCCGCTTCGGCCACTCGCTGCTGCCGTCGCGCGTCGAGCGCTGGAGCCCCTCGCACCGCCACGTGACGAACCACCTCTTCCAGAAGCCGTCGCACGACTACGGCATGGACCTGGCCAGCATCAACGTGCAGCGCGCGAGAGAGCACGGCGTCCCCGGCTACGCCGTCTTCCGCCGCCTGTTGCGGCCTCGGCCCCGCCGACCGCTGGAGCGCCCTGGCGGACGCCTTCCGAAACGGCACCGTCCGCCGCTACCACGACCTCTATGAGTGAGGCCGCCAGTCTTCTTAAGAGTCGAGATTTGGGATCGATGGCGACTGGGGAGGGAGGCGGGGGTGATTCAAAGCAACATAGCCCAGCCAAATTAGACAAATCCAGTGAAAAAAATTACGGAGTTTTGATACTTGGCATGATTGATTGTTGCCACCCGGAGGACGTGGACCTGTGGTCGGCGGGCGTGAGCGAGCGGCCGGAGCCGGGCACCATGCTGGGCGCCACCTTCGCCTGCCTCGTGGCGCGCACCTTCCGCGACCTGCGCCGCGGAGACCGCTTCTGGTACGAGAACGCCGGCTGGCCCTCCGCCTTCACGCCAGCGCAGCTACAGGAGATCCGTGCTGTGCGTCTGTCGCGCATCCTGTGCGACACGTCGGACGAGATCCTCACCGTGCAGGTGTACGCCATGGCGTTGCCCGACCCCGAGAGCAACCCGCGAGTGGCGTGCCGCAGCGGGGTGCTCCCGCGCATCGACCTGCGCAAGTGGCGCGAGAACCCGCGCGCCAGCACCCCGGTACGCCGCGGGGACCCCTTCCCCTACGTGGTGGCGCGATAG
>ANN19241-RA
ATGACGAAGAGCAATAGAAACGCATCTAGTGCCAGCAATGATCTTGAGACCAAAATCACGGTGCAAGTTAACGAGGCACTAGATAAGGCTGTAACATCGCCTACTTTCTTACGCTCTTTGGCATCAGTGCTTACTGAGCTTGTCGCAAAGCAACTCGAAGAATCGATGAACTTCAATTCTGATCTTGTGGCAGGGTTAGAAAAGAAATTGGCAGAACGTGACCGTGAGATTTCAAACCTGAAATCTCAGTTAGAGGAAAAGACTGACCAGCTCGAGATGTACTCACGCCGAAACTGCTTGCGGATATTCGGCGTGGAAGAAACCGAGAATGAAGACACCGACAGGCTGGTCATCGAGAAAGTTGCAAACAAGATAAGTGTAAACTTAAGCCTACAAGACATAGATAGGAGCCACCGAGTAGGTCGGCAAGTAACTGGTAAAAACAGACCCATTATTGTTAAATTTGTAAGTTACAGAAAACGCAACGAAATGTTCCGCTCGAAACGGCTGCTGAAGCAAACGGGGATGACGATTCGTGAGGACCTCACGAAATCGCGCCTGGTTTTACTGCAAGCTGCCATCGACCGCTTTAGCCTCCGCAACGTATGGACAGAAGACGGCACCATTGTTATCAAACACGGTAACGGTCGTTCCCGGGTGCAAACCAGGGCTCAGCTCGAGGCAATTTCATGCCTAGCGTAG
>ANN19190-RA
ATGTCGAAAGTTCTACGCAATACACTGAGAAGTTGCGTTAATTTGGCGACTTTAGGAGAAAACTGTTTATTTGTAAAATGTTTCAGTTCTAGTTCACCAAGATGCAGAGCAAAGATTATTGATGGTGTTAAGATAGCTAGAGACATTCGTAATGAATTGAAGGCAGAAGTTGATGAATGGGTTGCTTATGGAAATAGGCAGCCTCATTTGACAGCAATTCTTGTGGGAGAAGATCAAGCAAGTCATGCATATGTATCAGCTAAAATGAAAGCTGCCCAGTATGTAGGCATCACTAGTGAAACTATCAAATTACCAGCAACTATATCTGAAACATCACTGCTGTCATATATTGATCAGTTAAATAATGACAATGGAGTTGATGGTATTTTAGTACAGCTTCCTCTGCCTGAGCACATTACAGAGCGAGCTATCTGTAATGCTGTTACACCTCACAAAGATGTAGATGGTTTTCATATAGTGAATGTTGGTCGTTTCTGTTTGGACATGAAAACTCTAGTACCATGTACCCCTCTTGGTGTCCATGAGCTCATTAAGAGATCAGGTGTGCCCACTTTAGGCAAAAATGCTGTTGTTTGTGGTCGTTCAAAAAATGTAGGAATGCCTATTGCAATGTTGTTGCATGCTGATGGAACAGGGGAGACAGGTGCCATGGATGCCACAACAACAATCTGTCATCGCTATACACCTGCTGATCAACTAGCTATGCTTACTAGAACTGCAGATATAATTGTCACTGCAGTAGGTATTCCCAATCTAATTCGGGCAGATATGGTGAAAGAAGGGGTGTGTATTATTGATGTAGGAATAACAAGAATAAAAGATGAGAAGACTGGCAAAGATAGGCTTGTTGGTGATGTTGATTTTGATGCTGTCGTGGAGAAGGCAGGACACATCACCCCTGTGCCTGGAGGTGTTGGCCCTATGACAGTAGCCATGTTGATGAAAAACACCTTACTTGCAGCACGTAAAGAAGTTGTATATAATATTCTGGATCCAGGTGCAGTGGTCCAGAAGAAGGCTTCTCAACTTCGACCTTAA
>ANN19191-RA
ATGCAAGCAGGTGATTGGTATAACGGAGTACAGATAATGACTAATCCTGCAAGTAATGCGACGCCGTTGAGGGTGTTGTGCATTCATGGTTATCGTCAGAATGGTGAAATCTTCAGACAAAAAACTGGTTCTTTGAGAAAACTATTAAAGCTTCACTTGGATTTTGTTTATGTGACAGCTCCCAATGAAATAATTAGTGATGATGAACCAAAAGAGGCAGGTGAACAAGGTTCTCTTGGCCAGCGAGGGTGGTGGTTTACCAATGAAAATAATACATTTGAGTCCAAAAAACCATCAGATATATGTGTTGGTTTAGAAAAAAGTGTTGCTGTTATTGACACTGCCTTTAAAGAACAAGGCCCCTTTGATGGAATTTTGGGATTCAGTCAGGGAGCTTCGTTTGTGAGTCTACTCTGTGGGATGTACCAGAAAGAAATTTTTCAGCATAAAATAAAATTTGCCATTATGATTGCTGGATTCAAGTCAAGATGCAGTCTACACGATATATACTATGATTCAATTATAAATATTCCTACTCTTCACATTTTTGGTGAAACAGATCAAGTTATTCCTCAAGAAATGAGTCAAGATTTATTACAGTATTTTGAAGATCCTGTGACCATTACACATCCTGGAGGACATTATGTTCCAGCCACCAAAAGTCAGAAACAATCATTTTTGGACTTCATTGATTCTGTTGTTTCAAATTTCCAGGTAGTTTATCCATAAAGAATGGCTGAAATGGTAGGAGTAGCTGTTGGCTTCTTAGTTGGTGTTTTTGTCTTAATTAATTTTTCCCTTCATAAATTGGAAGAAGGTCATGTTGGCGTATATTACAGGGGAGGAGCTTTACTCAGCAACGTGAGTCAGCCTGGCTTCCATATGATGATACCTTTCATCACTTCCTATCGTGCCGTGCAGGTAACTTTGCAGACTGATGAAGTAAAAAATGTTCCATGTGGTACCTCAGGTGGTGTTATGATATATTTTGATCGCATAGAAGTAGTGAACATTTTAAGTGCTAGTAGTGTTTTTGATATTGTTAAAAATTATACTGCTGATTACGACAAAACATTAATATTCAACAAAGTGCACCATGAATTGAATCAATTTTGCAGTGTGCATAGCTTACAGGAAGTTTACATCGATTTGTTTGATCAAATTGATGAGAATCTAAAAACAGCTTTGCAACGTGATCTCAATGAAATGGCTCCTGGCTTGTTTATTCAAGCAGTTCGTGTAACAAAGCCGAAGATTCCTGAGACAATTCGAAAGAATTATGAATTAATGGAAGCTGAGAAGACAAAATTGCTTATATCTACTCAGCACCAAAAGGTTGTGGAGAAAGATGCTGAAACAGAACGCAAAAAGGCTATTATTGAAGCAGAGAAAGAGGCTTTAGTGGCGAAAATACAATTTGACCAAAAAATTATGGAAAAAGAATCCCTGCAGCGCATGTCGCAAATTGAAGATGAAATGCATGTTGCTCGCCAGAAATCACATTCTGATGCAGAGTTCTACCAGTTGAAAAAACAAGCCGAAGCCAACAGTTTACTGTTAACTAATGAATATCTGGAACTTAAAAAATATGAAGCAATAGCACAAAACAACAAAATATACTATGGAACTGAGATTCCAGACATGTTTCTTCATGGTGGCTGCTCCAAACAAGATTTGCCTGAGGGTGTTGACAAAGCAGTCGAGAAACCTACTGCAGAAAAGGCCTAG
>ANN19200-RA
ATGGAAGACGTGGGCGCGCTGCGCGGGTTGCTGGACGCAGGCGCGCCGCCCGACGAGCCGTGCGGCCACCTGCACGAGACGCCCCTCCACCTGGCCGCCGCCTGCCGCAACTTCAACTGCGCGCTCGAGCTGCTGCTGCGCGGCGCCGACCCCAACGCGTGCGCCAAACACGGAGAGACCCCGCTGCACAGGTATTATATGTGTATTCGATCTTCCAAATATCCAAATATTCATCTTCCAAAATGTTCGCATCATCCAAAATGTTCGCCTCGTCCAAAATGTTCGCCTCATCCAAAATGTTCGCCTCATCCAAAATGTTCGCCTCATCCAAAATGTTCGCCTCATCCAAAATGTTCGCCTCATCCAAATGTTCGCCTCATCCAAAATGTTCGCCTCATCCAAAATGTTCGCCTCATCCAAAATGTTCGCCTCATCCAAAATGTTCGCATCGTCCAAAATGTTCGCATCGTCCGAAATGTTCACATCGTCCGAAATGTTCGCCTCATCCAAAATGTTCGCCATGTCCAAAATGTTCGCCATGTCCAAAATGTTCGCCATATCCAAAATGTTCGCCATATCCAAAATGTTCGCCATATCCAAAACGTTCGCCATGTCCAAAATATTTGCCATATCCAAAATGTTTACCCCATCTAA
>ANN19231-RA
ATGGTGAGATCCGGCGCCGATCTATCGGTAGAATGGGACCCAGCGATTAATCTGCTTCAGGTGGCGTACAGCTTGCGCCAGTCGGCTGCGGACGGTACAGTCCTTTCTGTCAGCTCCAGTTCCGGGGAACTGCGGCTTGCTGACGGTGTGGCCAGGAAAGATGGAGAATGGCAGACAAATGTTCTACTTCTTGCTACTGAACCTGGAGTTCCATCTGCAGAACTCCGGCTAAACGTCACGTTGTTGCCTTCTGATGGGAAAGCCCTTGACTGTGACAGTCTCACACAGGAACTTTGCTTCTGGTCTGCAGCACTTTACGCGATACCTGAAAATCGTCCGTCATCTCTTCTAGGACCTTTGGGTCCTCCTTATTTATCTGAGCTTTGCCCTCAACATAATCTCTCTTACACCTTAGGCAATGGCAGCGCGGCCGAGGAGCAGCTGGCGGCGGACCGGCCGGCGGGCGGGCGGGGCCCCTGGCTGCTGCGCACGCGCCTGCCGCTGGACCGCGAGGCCGCGCCCAGCGCGCGCGCGCTCGCCTCGTGCACGGCGGCGCGCGCCGGCGCCGCGGCCACGGCCTCCGCCGAGGTGGAGGTGCTCGTGCTGGACGAGGACGACTCGCCGCTCGAGCTGCAGGCCACGCCCCCCGTCCTCGACGTCTACCTCAACGGCTCGCAGTTGACGCAGGGTACATACGTTGAAGGACCTGCTTTATCCTTTACTGATGCAGATACTTTGGAACCTAACAGTTACACTTTCACAGTCCTGAATGATGATGCAGGGTTGTTCCTGCTTCCTGAATGTGCTCAGGATCAAGCAGAACACCTGGGCAGAGAGAGAACAGCTATTGCTTGTCGATTGGAGGTTGCAAAAACAGCCAACATCCCTGAAGGCAGAGACCCATATTCTATTGTGATGCAAGCCAATGACACTTCCTTGACTCCTGGTATTGCCCCAGTTAGTCATGTGGATGTAATGATAAATGTTCACTCAGGAGCTGCACCCACCACAGAACCAACAATGATGATGAAAATGAAAATGATTTCTACGACCTCTATGATGATGAATGAAATGTCAACCTCAGACATGATGACAATGGAGTCATCAATGATGACCACAGATATGTCTTCAATGATGCCATTACTTCCTATGCCTGAATATCCTTCAAAGGCAAAGGTACAGAGAAGTGCAACAGCTTACGCTCGGGTGGTACAGCCAGCTGGTCCCTCAGCTGCAGCAGCAGATGTCACAGCTTCTGGGCAACCTGCTTTGAGATTTTGGATACCACAAAAGCATGAGCATTACCCATTGGATGTCACACAAAGAGGTGGTATTGTGTACGTGAGTGATGCCACGGCTCTCCGATCAGCTCCAGAAACCATCATACTGGAGATTATGTGGAATAGCACAAGTGGTGGAGGCAGGGGTGGCTCTGCCAAAATTGAGATTACCCTTGACAATTCTTCATCAACAGAATGCTCTCCTAAAATGAAAAAGAACAAGGATACAATGATGAAAAATATCACATCCAAGGATTCCATGGGAAAAGATGAAATGAACAATACAAAAACAATGGATATGAAAGGTAATGGAGGGAAAGAAATGAAAAACAACTCAATGAAGGATGATACCATGAAGAACAATTCCATGGCAAAAGATGCAATGGGTGAAAATTTCATGAGCAAAGGCTCTGTAGAGGACATGATGCCTATGGATAACATGGATATGCCCCCTACTTGTGCTTCCAGAGGAACTATGAAATCTTGTATTTCACTCTGTGGACTTGGTACTGGAGCAAAAGGAGGACAAAATTCAGCCACTCGTGGGGGGTGTGCATGGCGCAGTCGAAAATCTGGTGCTGGCACACCATCCCAACAATACGCTACTTGTTCACCTGATATTGCTACATGTCCTGATGGTGTATGTGACCCTTTGGAGGATATGCATCCTGGTCTTTGCCCTCAGGATTGTAGCATGATGGAGTCAACAAGTGCCAACGCAACCCGAGGCATTGTTGGTGGTTCAGGGGTTTGTACCTGTGATGCTACAGCTCGTTGCTCTTGTATGTCTGCAACAAAACCACCTCAACACCCTTCTACATCTGCCCCCATGATGCAGTCAACAGTAGCTGCAGCACCACTCAATACAGATTGCCCCAACAAAGGAGGCAGTCCTTCTTGCGGTGGACTTTGTCAACTGTTTCTGATCCTGGTGAGCTTGTTAATAATTGCTGGTGTAATTGCTATTCTCTTGTGGCGATACAAGAAGCGACATGGATCCCTGTCTTGTCCCTCATGTCCTGCATGCCCTCCATTACCATGTACCTGTCCTCCAAGATTCTGTCAAGATTGCGCCTGCAAAAACGACGCCCTCTTCTCATGGCTTCCCAAACGTCTGCAAAGGCCTCCACCTCCTGCAGTGGCACCAACCCCAACATCACGTGTGTCTTCAGAGTTTGAGCATTCTGGCCTTCAATCTGTGGATGCACATCTGCTGCCATATGGATACATGGCGCCTTTGGGACAGCTGCACCCGATGCATAAGTGA
>ANN19246-RA
ATGTGGGGCGTAAAAGCGCAGGTCGTCCCGATAGTTATCGGAGCTCTGGGATTTGTTCCGCAAAATTTGTGTAAGAACTCCGCAAAACTTCTAGGGTCAGTTAAAGCGGTTCTTAACATTTCCCGAGATGATCAATGCTGCATTTGCCAGAAACAAGTAGAAACCATTGATCGTATCGTCTCTTCTTGTCCCATTCTGGCAGAGACCAAATACTTAAAAAGACACGATAGGGTGTGTAGCTACCTCCACTGGAAAATATGA
>ANN19247-RA
ATGATTCGCCAAGATTACAATTTTGAGAACGGGTCGAAATATTCCCCTAAAAAAGAATCACGCGTTAAAACAGTGCTAGAGAACGCGCTGTTAACAGTGATAGAGGCTTCAGCAATGGAATCAATTGGTACATCTACTCAGAAAATGAAAAGTAAAAGGCTACGTACATGGAATAAGGAGGTACAGGAGGCTGTAAATAGAAAGAGAAAGGCATATTTGAAATATCTAAGAGACAGAGACCCCGTGTCAAAAGAAGTGTATTCTACTGCATCAAACAACGTTAGAAGTCTTACAAGGAAGGCACAAAAAGAGGGCTGGGACAGATATATAGCTGACCTGGTGCATGATATACATGGACGTCGTACAATGAGCTATAAAGATGCAACATTTGAATAG
>ANN19259-RA
ATGGGACAACAAGCAAAGATGCCACGAAAGTTGAAAGAGCAAAAAATAGCCAATTGTACAGAAGAGGACATGAAAATGGCAATAGCTTTTGTATTAAAAGGTGAATCTCTTCGACGTGCAACATGGCGCTTTGGTGTTTCAAAATCAACCCTCCAGCGTTTTGTTACAAAAATATGTCTGCAGGCGCAGCAACTGACATCTGCACAACTGTGTACTATCTGCGATACACAGATGAACAATAATGAAGTTTTTCTAAAAATACTTAAATACATTGAATTTGCCAACTTGTAG
>ANN19242-RA
ATGGCTGATAAATACAACCAAGCTAGGGATTTGGGAGATCTTTCTTCAAATGAGGATGATGGGGAGACTACAGTCAGGGAAATAGTTCAACAGGTAGAATCACCGGTTGCTACCGAAGAATATGCTACTCTTGGTACGTCGGGAACTGAATCTGCGTCTCCTCAAGATCCAACGACATCAGAAATTGACATTGATAGGGCGAATAATATGATGATAAGATTAATGTCGCAGTTTATGATTCAGATAGATGAGAAACTTAGGTCCTCGAATTCGGAATTAAAAGACAGTTTATCTTCTCAATTAAATGATAAATTAGCGGATCAATCTAATCAATTAAAAGACAGTTTATCTTCTCAATTAAATGATAAATTAGCGGATCAATCTAATCAATTAAAAGACAGTTTATCTTCTCAATTAAATGATAAATTAGCTGAACAGTCCTGTCAATTAAATGATAAATTAGCTGAACAGTCCTGTCAATTAAATGATAAATTAGCTGAACAGTCCTGTCAATTAAATGATAAATTAGCGGATCAATCTAATCAATTAAAAGACAGTTTATCCGCTCAGTTAAATGAAAAATTTGCGGAACAATCTACTCAGTTGGAAGATAGATTAACTGCTAGTTTTAATGCAAGACTAGTTCACTTAGAACAAGCCATAATAGAAAAGACTTCGCAACTTTCATTAGAAACAAAACAACTATCTGAAAATATAGTACAGATGGAAAAGAATTTTCAAGATAGGACGGAACAGTTGTCAAGAGATCTTTCAGACAAAACTTCACAATTGGAACAAAAGTTAACCGATACGACCTCTCAAATTAGAACTGAATTAGAAGAAAAGCTGGAGGAACAGATGTTACGTTTGAATATTAATTTTGAAACAAAAGTTGATAAGGTCAAAACAGAAGTCGACAAAAACGTTTCTGATATAAGGGCAGAAATAGTAGACAACGAGCACAAAATTTTGTCGCAATTAGACTCAAGGAAACGGGAATTAGAAGCTAAGGTAAACGACCTCCAAGAGAAGATTGATGGTTTACCTGCGGGCCCTATGACTACACATCCTATGATGGTTAGCTTACCGCAAGGTTTAACTTTTGGAGCCCATGGGAAGGAGAACCCCTGCGCATTCATAAAGGCAGTAGAAAATTTTTTTACATTGTATAATCTGCCTGAAAGCAAGAAAGTCAGATTGGTTTATCAGATGCTAGTGAGTAATGCGAAAATTTGGGCGGACACTCTGGATCCATTACCGACTTCAATGGAGGGATTTAAAGAAAAGTTCTTCATGAGCATGCAAGACTACGCTACGGAAAAGCTAGCAGGCTTCAGATTATGCTCTCCCACGATTCCAGAAAGTGAAACCGTTTGCCTTATAATTAGACATTTTCCAATAGGCATTCAGAATTTGCTAAAAAGTCAACTGCCCATGACAGCAGAAAAGTTAGTGACGCAGTTAGGTCTGTATGATGCAACTTATGAGATGTCGGGTAAGCAGGATACAACAAAACCGACAAGCATTTCATCAGCAGCCATCATACAAACTTCTGGCACTAATATGGAAAATGGAAATGTGAAGAAAAAGGGAAAGAAACACGAGATATCAGGAGATCATGAAGACACTTCTACTCCGTCGAAAGTTGCTAAATCGGCTTATTATCAACCTGAAGCAGCTGCACAACTGTACAACGCAGAAAAGGGAAAGCAGAAAATGGGCAAGGATAATCCAACACCATCTACTTCAAAAGATCCTGGACGAGGGTTAAACTAA
>ANN19228-RA
ATGTCGCCAGCCTGCGCGCAGTGCGGGCTGCCCGCGGAGCAGCGCTGTGGTCGCTGCCATGAGGTGTACTACTGCAGCCGCGACCACCAGAAGAAGCATTGGACGGAGCATCGAGACCTCTGTAGCCCTTTCAAGGTGTGCCGCGACCCGGTGTTGGGGCGGCACCTGGTGGCGACGCGCGCGCTGCCCGCCGGCACGGCCGTGCTGCGCGAGGCGCCCGTGGCCACGGGCCCGCCCTTCGGCGTGGGCACGCCCGTGTGCGTGTCGTGCTACCGCGCGCTGCCCTCCCCGCCCGCCGCCGCGACACCGCTGTGCCCGCGCGGCTGCGGATGGCCCGTGTGCGACGCCGCCTGCGCAGCCCACACGCGCCACCGGCCCGAGTGCCAGCTCATGCAGCGGCGAGGGCGACCCGCGGACGTGGTGGGCGCGCTGGCGGCGGGCCGGCCGGTGCACCGCGCGCTGACGGTGGCGCGCTGCCTGCTGCTGCGCGAGGCCCGCCCGGCGGCGTACGAGCGCCTGCGCACCCTGGAGGCGCACTGCGACAAGCGCAAGGCGTCCGGCCAATGGGAGCGCGAGCGCGCCGAGCTCGCGGCCTTCCTGCTGCCCTTCTTCGGGCTGCAAGGGCGATTCACGGAGGACGACGTGCTCTACATGGCCGGAGTGCTGCAGATCAACACGTACCCGGTGCGCGTGCGCGACCCGGCGCCGTTCGTGGCGGTGTACGACGAGGCGTCCTTCATCGAGCACGCGTGCGTGCCCAACACGGCCAAGGTGTTCGCCGGCGACGGGTCGCTGCTGCTGCGCACGGCCGCGCCCGTGCGCCGCGGCCAGCACCTCTCCATCTGCTACGTGGACGCGCAGCTGGGCACGGCCCCGCGCCGCCGCGCGCTGCTCGACGAGCTGCTGGCGTGCGCGTGCGTGCGCTGCGCCGACCCCTCCGAGATGGGCACGGGCTACAGCGCGCTCGCCTGCGACGACGGGTGA
>ANN19222-RA
ATGAAGTGTACTATTCCCGGAGCAAATATGAAAGTGCTAGCACGAGCTGTTCAGTCTCTTGCTCGTATTGGTGATGAACTTTATGTCGAGCCAGATGCCAATTCAATGTCTTTCCGGAGTGTTAACTCCTCACGATCAGCATATGCATCATTTACTTTCAACAGATCATTCTTTGCCTTTTATAAACATGAGCCTTCTCAGCCCCTCAATTCTTCACAAGAAGATAGTTGTAAATGCAAAATATCAATGAAGTCATGTTTACCTGTTTTTCGATCTCCTGTTATGCTGGACCGCAAAGTAGAAAATTGCATTATGCGTTTAGAAGATGATGGTTGCAAAATTGTTTTTGAAATGAGATTTCGTATGGGTATTGCAAAAACTCATTTCCTACCAGTAATTGAATGTGAAACTTTGCAGGTTGTTTACACAAAAGATGATGCCTCTAATAGCTTGCTAGCCCAGGTTCAACTGTTTTCAGATGCTGTTCATAATTTTCACAGTACTCAAGAAGAGGTTACTCTCTCTGTAACTTCACAGAAAACATCTATTCGCAGCTATACTGATGGTTCTATAAATCCATCAAAGACAAAATCAACAGAAATCTTACTAGACCCTGTTGAATTTGATAAATATGTGGTAAACAATGAGACTGCCATCACTTTTTCGCTTAAAGAATTCCGTGCGTTGTTGGCATTTGCAGAAGCCACTGGCCAGTGTGTTGAAGCATCTTTTGAATCAGGAGGAAAACCTGTTGTCTTCGCAGTGAAACATGAAAATACCTACGAAGCTAGTTTTGTATTATCCACTTTGTCACCTGAAATAGACTCAACTCCTCAGCGAATGCGGGAGCAAAATTCAAATACTCCAGTTGTCAGTAGTGTAGGGACTGGTGCAAAAGAGCCTACTGTTCCTCCAAACGTTAGGCAAAGTACTACGGTCGCATCAAGAACAAATGTCACACCTAGCAATGAGAACAGGCTCCAAGAACAGTTTCCAGAACTGAGAGGTTGTACTCCCAAGGGTCCTGAGAGAGTATCTATTAGGAAAGGGGAAAGCCCTAGTCTTCTGTCAACTACAAGAAGTGGAAGAAGTGGGAATACCAGCTCTAGGCATCAGCCTGATCAAACACGAGGAGAAAAAAGGGGTCGACCATTAGAGAGAACTGCAAATAATCATGAAGTATCCACCCAAGAGCACATTCATAACAACACGCATGCTAGTGGTGAAGAGAATAGATTGAATAGTTCACATGTTCTGAGCAATAGAATGATGACTTCTAATGCTATGAATCAGGAAAGGACTTCAAAGGACCAAAGTAGCGCTCAACAGGATTTCAATACCCCACCAATGATGATGTCCAATGCTAGTTCAGTATCATTACAGGTACGTGAATCAGATAACGAAGATGACGATACTGTTGCATCATCTCCACAGCCTGTACGAAAGAGACCTCGCCTCTTGGATATCTTTGATTCAACATTTGACCCCACAAATTTACCTGGACACGATATTATAATTGCTGATGATTCTGGGGATGACCAATCATAA
>ANN19223-RA
ATGCCGGTTTGCGAGCTTTTCCCCAACCAGGTATCTCCCACCAGCGGGGCACCGCCCCAGCCGGAACAAGCTCTAAGCACTCCAGACAAGTGGGGTAGTGCAGTGCATAGCGCTAGCGAGTGTGCGGGCGTGCGCAGGCTGTACGGGAGCTACGAGGCGTTGCACGCCGGCTGCACGACGCGCGCCCTGCAGGACCTCACCGGCGGCATCGTGCAGAGCTTCGGCCTGGGCGGCCAGGACCGCTTCCTCACCTTCCAGGTGCTCAACAGCGCCGTGCCGCGCTCCTCGCTGCTCATCGCCTCCATCAACCCGGAGAAGGAGAACAAGCGGCAGCTGCGCCTGCGCAACGGGCTCATCACGGCGCACGCGTACAGCGTGACGGGTCTGGCGCGCGTGCGCGGGCCGCTGGGCGAGACGCCGCTGGTGCGCCTGCGCAACCCGTGGGCGCGCGGCGAGTGGACGGGGCCCTGGAGCGAGCGCTCCTGGGAGTGGGACGGGCTCAGCGAGCGCGACAAGCAGCTGCTCAGCGTGCGCGTGCGCAACGACGGCGAGTTCTGGATGTCGTTCGAGGACTTCGCGCGCCACTTCACGCACCTGGACCTGGTGCACGTGGGGCCCGACGACTGGATGGGCGAGCCCGCGCTGCACTCCAAGCAGCCCTGGCGCGCCGTGCTGGCGCGCAGGCGGTGGCGCGCGGGCTACAACGCCGGCGGCGGGCCCTCCTACATCGACACGACGGCGACCAACCCGCAGTTCCACGTGCAGATCCCGCGCTCGGCGGCCGCCAAGTGCCACGTGGTGGTGTCGGTGACGCAGGCGTACGAGCCGCAGGGCGCGGGCGGCGAGGGCGGCGGCACGGGCGGCGGCGGCGGCGGGGGCGGCGGCAAGCGCGGCAAGAAGCAGCGCGAGCTCTTCGCCATCGGCTTCGCCGTGTACGAGGTGCCGCCCAACATGCTGCGCCTCACGCCGCAGTTCGTCGCGGAGCAGAAACCTCTAGATGTCACAAACCATTCTATCGCACGGGAGGTAGTTACATTTTTTACTTTACCTCCTGGTGATTACATTGTGGTGCCACAAACAAATGTACCTAACTGTGATGGCAAGTTCCTGCTCAGAATTCTCACAGATGAACAAAGCAACATCTGGGAGGTGAATGAGGACAATATGGTTTTTCGCAACATTTCCACTGAATTCTTAGAAGACACAGTCATACTTCCTGATGGAAAACCATTGGTTGCGAAACTTCTTTTAAAATATCCCCCAGAAGTTGATGCAGCTCAACTTCAGAAAATTTTGAAGTCACACTGGAAAGCCTACCTTTCAGAAAAGCCTTCCCTTGAACTCTGCAAATCGCTCATCATGCTCAGAGATTATAACATCAGTGGCAGGATCAGTATTCTGGACATCCCCGTCCTCATGCACATGCTGCAGTTCTGGAGGATAGCATTCCAAAAATTTGATAAAGGCCATGGGGCTAAGACTAGTAGTTACAACTTACGGCCCTTACTATGGGAGGCTGGGAGCACTGCTAGCAACAAGGTGCTGGAATGTCTGGTATTAAGGTTTGCTAAAAATTGTGTACTCACTTCAGAATGCTTCATTATGGCCATGGTGAGACTACACCTTGCACATGAACGTTATCATAGCTTGGATACAAAAATGAAAGGAAACCCATTGTCACTGGAAGAGGTA
>ANN19217-RA
ATGGACCAACCGTTACCCTACAATACAAAAAATTATAGGCAAATTACTAAATACAACAATAGAAGAAACAGACAGTCCGACAAACACAGGAAATCTATGATAGCTTCTCTCTTAACATCAGCTTTACAACCAACTCTAATACATCGAACAAAACATAGAAGTTCATTCCAACTTTACGACCTACCAACATCATGTATTCTCTTTGAAGAACCTACCATTGCTCCAGACAACATCGGACAATGGAAATTACTCCTAGAAGGGAAAAACCTACGTGTAGATCAAAAACACGCAATCAAAGAAACAACACCAAGAATCATAGTCGTTATAACAACAAACAATCCTCTCGACTATTGGCTACCCCAAGAAGAAGAAGAAAGTAAATGTCGTTTTGTATTATCGTGGTCGTGTTGTAGAAGGACAGTGGGCATGATTGACCGGGAAACGGGAGAAGTTCGCCTGGAAGTGTGCCCCAATAACAGAAGGCATTCGGCCACATCGTTGCAATTGATTGTGCAGCATGTGGAACCCGGCTCCACAATCTTCATTGACTTCTGGCGGGGGACAGCCAGCTAG
>ANN19224-RA
ATGTCTGCTTGTAGTAATCCAAAAACCAGTAAACAGCGCCTGTGCGTGAGTGCCAATGCTGACGGCGGTGTGGGCGTGGCTGGGTGTTGCAGGTTCCGCTTCTGGCACTTCGGCGAGTGGCGGGAGGTGCTGGTGGACGACCGGCTGCCCACGCACCGCGGCCGCCTCGTCTACCTGCGCTGCGCCAACCCCACCGAGTTCTGGGTGGCGCTGCTCGAGAAGGCCTACGCCAAGTGA
>ANN19215-RA
ATGGGGGTTTTGAAGGGGCAACAGTGCTCGATATGCGAGAGTGCGATTAAGACAGATACGCCAATCCTGGAGCACATGAATACTCAAAGTCTGGAATTCAATCCTGATGACCCGTCTTTGATATACGCAACTGAGCAGTTGGGGAGTGTGGTCCACATAAATGTCGTTTTGTATTATCGTGGTCGTGTTGTAGAAGGACAGTGGGTTCTGAGCATGATTGACCGGGAAACGGGAGAAGTTCGCCTGGAAGTGTGCCCCAATAACAGAAGGCATTCTGCCACATCGTTGCAATTGATTGTGCAGCATGTGGAACCCGGCTCCACAATCATTGACTTCTGGCGGGGGACAGCCAGCTAG
>ANN19214-RA
ATGGAACGGGAATCCGACATTGCTTATCCTCATACTGTAGCTGCTGCTGCTGATATTTTTTCAGCTGTTCTGCACGTTCCAGATGATGCAGCAGAGATATATGTCGTTTTGTATTATCGTGGTCGTGTTGTAGAAGGACAGTGGGTTCTGGGCATGATTGACCGGGAAACGGGAGAAGTTCGCCTGGAAGTGTGCCCCAATAACAGAAGACATTCGGCCACATCGTTGCAATTGATTGTGCAGCATGTGGAACCCGGCTCCACAATCTTCATTGACATATGGAGGGCTAGATATCCATGGGGCAGTAAAGCAGTCTTCACTTCGTGGATACTGTATTTGGCGTTCACACGAACACTACTGAATCCACCTGGCACCTCCTTCGTAAAAAGACTGGCCCGAGGGTGTGTTGGCCACAAGGGCATGGCTATGCACTTGGCCGAATATTTATGGGGACAAGAATGCCAGAGACAGTGCCGAGATCCGTTCTGGTCTATGGTGCAAGACTTAACCCATTAG
>ANN19221-RA
ATGAACCACCGTGTCTTTTGCCTAGATTCCGGCGGTACTCACGTTGATTACTTCAGGGTGGAGGCAGTGAGGAGACAAGTTGGGGGGTCGCGAGCCTCCCGGGCCTTAGTCTGGGTGTCTACCAGTTGGGCATTTGGCTTCGTCGTGGCAGTGGCCCGATACTCTAGGCCAGACCTGCACAACGCCTACTTCCGCGGGCATTCTGCACTTGCGAGCCGCACGCCTGCCCGTGGCAGCGCCGAAAGTGCAAGTAGTGGGGAGGGTGCTGAGTATGGATGTCTGCCCGAAGGTGTAGATTTATGCACGAGGGAGAGGGGTGCGGATAAAGGCTTGCACCTCTGTGCTCACCCCGGGGAGAATTCTCCGAGTCCAACAAGAGTGTGTGGGGGTACTATCCCACGCAGGGAATCCACACCTGAGGAATCTTACACCTCAATCATTGTCAGCCGGTACCCGGTGACGATGAGGCAGTTCGGTTCGATGTCTAAACGGGACTCAAATCTGCGTGCCATGGTTGTTTCCATGTATGCTCTGGCATTTGGACCGTCCCATCCACATTATATCACCCTTCCACGACATCCCTTCGTTCCTGGTCCGTTCGGTTGGCGGAGGTGGCGTAGTGCGCGCTACACCGGATTAGGTTATTTGGGGAAATTCCATACTAGTGATGGAGCAAGAGCTCGCAACACGTCTGCCAACCCTGCGGAGAGCATACCTCGGCCAGCGATTCGGCGATGCGTCCAACTAAGCTTGATGAGCAGGAGCGAGTCTCGGCGGGGCTTTTCGGGGTGGATCTCTCTTCCTGCGGTCATGGAATTTGCAACGATAAGAGCACATAGCACTGCACTTCCTAATTTCAATTATTTCTCGTGGCGCACTGCATTTTCGTCGGACGAGGACATCACAAACGGAAACGTCGAAACCATTTACAAGTTAGCTAACTGCAAACGAACGAATCGAGGAAGGATAGTTCAATGGGATCAAGGACTCAACGACCACAGAACCTTCGGTTATGTTACCAGCACTGGGCTGTACCTGCTGGCCGTCTTCCTCCCGGGGGTCGCGTGGCGGAGCGGTGGGGCCGGGGCGGCCATCCGCGAGGGCGGGACGGGTCGTCGCCGAGTCGCTGCCGTCCGCCATGGCCGAGGCAGGCGGTCCACGCCCCCTCGGCAAGGCGAAGACGCCTCCGCCGCCGTCGCCGGGACACGAACCGGCGCCATCCGCAGTGCCAGGCAACACGTTCAGCTTGGAATGTGCCTCCTCAGTTACGAATCTATGTTCCTTGTTGCATCGCAACAGATTCAGCTTGATGGTATTACACCTACATCAGATATCTTGGGGGATGGAGATTTTTCATCGTTCAAAAATGTTGAAAGTCAACCATATGGCACTGACTGTGCAATTGAAAAATTAGAATGTGTGGGGCATATTCAGAAGAGAATGGGTGGTCGATTGCGAAGACTGGTGAAAGACATGAAAAGCAAACATTTATCAGATGGGAAAACGCTAGGGGGAGAGACGTTTGACAGGAAAAGCAATTGA
>ANN19220-RA
ATGCTAATCCTGTTCATTCGTTGTGTCCTGACGGTCATGAATCATCGTGTGGCAAGAAGACAAGAAGCAACAAGTGAACATTACATTCACAAGAATTCCTTACCAGTTCCAGTGATGAATGCTATAATGCCAATATTTAAGTCCCTTGCAGATCCTGAACTCAATAAATGTGCACACGGTAAAACCCAAAATGCAATGAGAGTTTTAATAGTTTTGCGTCGTTGCAGAAAAATTCAATTTGCAGGCTCTACTATAATTAAAATAGCCACATATGATGCAGTTTTGTGTTTTAATTCAGTGAACTCAAGAAATTTTGTAGTAGAAAAAATTAACATTGTGCCAGGGTTTTATACGAAGACCATACTCAATGTCTGTCAAACTTTCTGTCAACTGACATTGACAGAAAAAGAATTCAAAAAGCAGAAAATGCCATTGATAAACTAA
>ANN19216-RA
ATGGGGCATCTTCACTTCGTGGATACTGTAACTGGAGTTCACACGAACTCTACTGAATCCACCTGGCGCCTCCTTCGTAAAAGACTGGCCCGAGGGTGTGTTCGCCACAAGGGCATGGCTATGCACTTGGCCGAATATTTATGGGGACAAGAATGCCAGAGACAGTGCCGAGATCCGTTCTGGTCTATGAAAGTAATCGGTTTGCGCATTTTAAAAAATGTTCCGAATGCTGATATTACAGAAAATGAAATTAAGTACATCATTCGTATACCTACAGCAAGCAGATATAATGAAAACCTCGCAAAGAGTTGGGATACAAAATCCGACAAGGAATGA
>ANN19219-RA
ATGGAGCACATTAATTACGTATTTCATGCAAAGAAACATTTTGACCAAATAGTGACATTATCCTTAGAAACTACGAATCCTATTACAACAAAATTTGCCAGGTATGTACAAATATGTGTAATACAATTACTGAACCAGAAGTTTCCCTCTAAAAATAATTGGAAGCAGTGGCTGAAAATGAAGCGTGGGCAATCATCATCGGATGGTGTTGTAACAGCTACTGCTTTAGGCAAAGGTAAGGTGATAGACTTTGAATGTAAATCTAAATTTTGCACGAAGTGCAAATTAAACATTGATCATCACTGTACAAAAAATTATTAA
>ANN19218-RA
ATGGAGGAATGGAGAGTGAAGGTGTGCATTCTATGTACAAGAGGTCTATTTCACAACGGGGTGCGCTATACTAAATACTTGGGGGATGGGGATTCAAAAGGACACTCAAAAAAAAAATTGAATGTGTGGGACATGTACAGAAGAGAATGGAGTGCAGGTTGCGAAAGCTTGTACGGGAAATCTGAACCTAAACAAGCAGAAGTGTCAATTCTTCTGCCTTTGCAGCTAATTGTTTAA
>ANN19240-RA
ATGATTTTCGACGTTATAGTGCGATATTTCTGTGGTCACGGGGTAAACGTTCTTAAGTCAAAAATCTTAGTTTGGAGAAAACAAGGAAGAACCATCCCAGCATTTGCTTGGATGACCGACGGAAACTACGAAAACCCTGCCAGGATGGCCGGCACGGGGATTGAACCCTGGCCTTCCGAATGCTTCGAAGTGCAATATTTACGAGTAGGTTACCAAGATAATGGCGTCTTACCTACGATCTTCAGGAACGATGTTTACGTTTTACATAATGCTTTTCAATATTACTTACGCTACCACGATTTAGCGTATCCAGTTTCAAGAACTTCACTGAAAGCAACAGAGAACCCTGCAAGGGCTTCTCAATTTCGGGCGGTGGTGAACGCGCGTGGAAAGAATCTACGTACTCCTCTACACCACGCGGCCTCAAACGGTCGCTTGGACGCCATCGACATGCTCATAAAATGCGGTGCAGATGTCAATGCTGTTGATGCTGCAGGAGACACCCCTTTGAGCTTAGCGATGCTTAGCAATCACATCAACGCCTCCTTTTATCTCCTTGCCGACGGTGCATCGGCAAATACAAAATACGAGAACGGCGATACACTGCTGCTGAGGGCTGTGAAAGAAAACCGTTTTGACATGGCAAACAAACTACTGAATTACGGTGCTTCTATAACGCTAAAAGGTAAAACGGGGGAATCTCCTGTGACTTTCATCGCAGAAAAAGGTGACACGGAAATATTGCGGACCATGCTGAACTTCGCAAAGCCGAGCGATTCACAAGAACTAGCTCGAGCTTTAAAAGTGGCCAAAGATGAAACAGTGATATGGGTTTTTGCTGATACGGTGCCATACCTCATACTGGGACAGCCTGGAAAGGACGCTCTCTTGCAATCAACAAAGCGATGCCGAGAGGACATTATGAAGAGTTTGATTTCTCTGGGCGTTAACCTAAACATTGTCGATGAGAGTGGCAAGTCTCCGCTCCGTTTGGCAACAGAGAGTAACTGTACGCCCTGCGTAACCATCTTAAAGGAGCAGGTGCTTCAGCCGTTGCCTGAGAAACAAACTACTCGCGGGACAGCAGCTGCCAACAGAGATGATGGAATGTTAGGCAAGGTGCAGAACACGACAACACACTTAGAAATTGCAGACGAAGATGGAATGACGCCTTTACTTCGTGCAGTAAAAGACAGAAAAACGGAGGACGTCGAGAAATTACTGAAGGCAGGAGAAAATCCTAATACGAAATCTTTAAATGGATGGACCGCATTACACTATGCATCACTTAAATGCAGCCCGAAATTATTGCAAATCTTAATTCCGCGAACTGAAGAACTAAATGCAAAGACAGATACAGGATCAACGGCGTTGCACATTGCTGTTGAGAACAACCAGTGTCATTGTGTACCGATTCTAGCGCAAAGTGGGGTAGATGTGAACTCCAGACGAAACGACATGTACACGCCACTACACATTGCTGCAGTTTTGGGATTCGACACATGCATTTCAGCTCTTCTGGCAGAGAACGCAAATCCAAACTTGAAAGACACCAAGGGATGGACACCTTTACATCTAATGGCAGAGAAGAACCACTGTCAGAATATCAGGATTCTAAGTGAGGGTGGCGCCGATGTAAATTCAACACGAGATGACATGTATTCAGCACTACATATAGCTGCATACTGGGGTTTCGTTCCATGCCTAACTGCCCTAGTTGCAGCTAAAGCAGATCTTAACGCCAGAGACAAGTCTGGATGGACTCCCATACATGTAGCTGCAGAGAAAAATCAGTGCGAAATTATTTCTGTCCTCGCACATGCTGGAGCAGATGTCAATGCAAGACGAAACGACATGTACACAGCACTACACATAGCCGCACACTGGGGTTTTATGCCTTGCATAACTGCTCTAGTTGCAGCTAAAGCAGATCTTGACGCCAGAGACAAGTCTGGATGGGCCCCCATACATTTAGCTGCAGAGAAGAATCAGTGCCAAGCCATTCCTGTCCTTGCACAAGTTGCAGCGAAAGCAGATCTTGACGCCAAAGATAAGTCTGGATGGGCTCCCATACATTTAGCTGCAGAGAAGAATCAGTGCCAAGCCATTCCTGTCCTTGCACAAGCTGGAGCAGATGTCAATGCAAGACGAAATGACATGTACACAGCACTACACATAGCCACACACTGGGGTTTTGTGCCTTGCATAACTGCACTAATAGCAGCAAAAGCAGATCTTGACCCCAAAGATAAGTCTGGTTGGGCCCCCATACATATAGCTGCAGAGAAGAATCAGTGTCAAGCCATTCCTGTCCTTGCACAAGCTGGAGCAGATGTCAATGCAAGACGAAATGACATGTACACAGCACTACACATAGCCACACACTGGGGTTTTGTGCCTTGCATAACTGCACTAATAGCAGCAAAAGCAGATCTTGACCCCAAAGATAAGTCTGGTTGGGCCCCCATACATATAGCTGCAGAGAAAAATCAGTGCGAAATTATTTCTGTCCTCGCACATGCTGGAGCAGATGTCAATGCAAGACGAAACGACATGTACACAGCACTACACATAGCCGCACACTGGGGTTTTATGCCTTGCATAACTGCTCTAGTTGCAGCGAAAGCAGATCTTAACGCCAGAGACAAGTCTGGATGGGCCCCCATACATTTAGCTGCAGAGAAGAATCAGTGCCAAGCCATTCCTGTCCTTGCACAAGCTGGAGCAGATGTCAATGCAAGACGAAACGACATGTACACAGCACTACACGTAGCCACACACTGGGGTTTTATGCCTTGCATAACTGCTCTAGTTGCAGCGAAAGCAGATCTTGACGCCAAAGATAAGTCTGGATGGGCTCCCATACATTTAGCTGCAGAGAAGAATCAGTGCCAAGCCATTCCTGTCCTTGCACAAGCTGGAGCAGATGTCAATGCAAGACGAAATGACATGTACACAGCACTACACATAGCCACACACTGGGGTTTTGTGCCTTGCATAACTGCACTAATAGCAGCAAAAGCAGATCTTGACCCCAAAGATAAGTCTGGTTGGGCCCCCATACATATAGCTGCAGAGAAGAATCAGTGTCAAGCCATTCCTGTCCTTGCACAAGCTGGAGCAGATGTCAATGCAAGACGAAATGACATGTACACAGCACTACACATAGCCACACACTGGGGTTTTGTGCCTTGCATAACTGCACTAATAGCAGCAAAAGCAGATCTTGACCCCAAAGATAAGTCTGGTTGGGCCCCCATACATATAGCTGCAGAGAAAAATCAGTGCGAAATTATTTCTGTCCTCGCACATGCTGGAGCAGATGTCAATGCAAGACGAAACGACATGTACACAGCACTACACATAGCCGCACACTGGGGTTTTATGCCTTGCATAACTGCTCTAGTTGCAGCGAAAGCAGATCTTAACGCCAGAGACAAGTCTGGATGGGCCCCCATACATTTAGCTGCAGAGAAGAATCAGTGCCAAGCCATTCCTGTCCTTGCACAAGCTGGAGCAGATGTCAATGCAAGACGAAATGACATGTACACAGCACTACACATAGCCACACACTGGGGTTTTGTGCCTTGCATAACTGCACTAATAGCAGCAAAAGCAGATCTTGACCCCAAAGATAAGTCTGGTTGGGCCCCCATACATATAGCTGCAGAGAAGAATCAGTGCCAAGCCATTCCTGTCCTTGCACAAGCTGGAGCAGATGTCAATGCAAGACGAAACGACATGTACACAGCACTACACGTAGCCACACACTGGGGTTTTATGCCTTGCATAACTGCTCTAGTTGCAGCGAAAGCAGATCTTGACGCCAAAGATAAGTCTGGATGGGCTCCCATACATTTAGCTGCAGAGAAGAATCAGTGCCAAGCCATTCCTGTCCTTGCACAATCTGGAGCAGATGTCAATGCAAGGCGAAATGATATGTACACACCACTACACATAGCTGCTTACTGGGGATTTGGCCTATGTATTAGTGCTCTTTTGATCACCAAAGCAGACCCGAATGTGCGAGACAAGAATGGATGGACGCCATTGCATGTTACAGCGGAGAAAAACCAATGCCAGTTTATGACGTTTTTAGTTAAATCTGGTGCCGCTGTGAATGCGAAGACAAATATTGGATGGACTCCTCTGCATTTCGTGGTGGAGAAGAGACATGTTCAATGTATACCAACAATATTGAGTCTTGGCGCCGATGTAAATGCAAGACGAGATGATAGTTGGACTGCCTTACGCATGGCAAAACATTGGTCTTGTTCTGAGTGTATCACTTTACTTTTGGCTGCAAAAGCAATTGAGTAA
>ANN19262-RA
ATGCCAGGCTACTCACGTCCTCGACCTCCAAGCCCTGCTTGGACAAGTAGTAGCCACCTCTCCAGGGTTAATGTAAAACGTTCCATTAAGTTTCATGCACAAACCAACAATCCACGCCAAATTCAATGCCAGGATACTCACGTCCTCGACCTCCCAGCCCTGCTTGGACCAGCTACTCACGTCCTCGACCTCCCAGCCCTGCTTGGACCAGTAGTAGCAGGCGACGAAGGCGGCGGCGACGGCGCCGAGCGGGCCGGCGCCGCCGAAGCCCACCTCCTCGCTGCCGAAGACGGCGATGAGGCCGCCGCCGAACAGCATCAGGATGCGCAGCGGCACCGCGAACGGCTGCGCACGCGCCGCGCCACGGCCGATCACGCACCGCACGCACGCGTGCGTAACGGGACTCGCAGTACAAGCGACGGAATAATACAGGGTCAGAAAATGTGTGTTTGTATGTTTCTGGAATTTTATGGTTGGATCTTTAAAACGACTTGCAGTAAAAGCGACGGAATAATACAGAGTGATCACAATATGTATCCGGAATTTTAG
>ANN19227-RA
ATGGATGTAGGTGATCTGATCATGCAGGTGAACGGCCACGAGGTGCCGCTGGTTGAGCCTGCGTACGTGGCCATCTACGACGCGGCGTCGCTGCTGGAGCACAGCTGCCGGCCCAACTGCAGCAAGAGCTTCACGGACGAGGGCGACATCCTCATACGCACGGCGGTGCCCGTGAAGCGCGGCGAGCACCTCTCCATCTCGTACACGGACGCGCTGTGGGGCACGGCCAACCGCAGGCACCACCTGCACGAGACCAAGTTCTTCTGGTGCCGCTGCGACCGATGCGCCGACCCCACCGAGTTCGGCACTTACTTCAGTGCCCTGCGGTGCCCCACGCGTTGGTTACGAATGTATGTAATGCGCCATGTTGATTGGGCGTTTGCAATCGGGCGTACATGTGCATTGTGGATTGGGGCTGGTGATCGGCCGTGTGTGATGTGCGTTGTTGCTGGCGCAGGGCGGAGTGCGGGGGGCGCGGTGGTGCCGCGGCGGCCGGTAGCGCCACCGGGGTCGACGCCCGAGCAGGAGGAGGACCTGGACGCCATGCGCTGGGCGTGCGTCGAGTGCACGCGCCCCATGCCCGCCAGCGACGTCTTCCACGCGCTAGAGGAGGTAAGGCCAACGCCCTACCTCACCTTGTGTACAATGGCAGGGTGGAACTCCACCAGCCACCATGTATCAAGTTTCAACCCCTCTCCCTTCCCTCCGATCGACCTCAGTGGTGCAGGAGCTTGGGGCATTTGCGCCCTTGAATGTCAGGCGGGGACGTCGCTGACGTCGCTGCGGCGCATGTTTTGTGCCATAAAATGCCCTTTTATGACCTCTTTTCCACTTCTTTCTTTGCTCTTGACCTGTTTACTTCCCTTTCATGACCTCTTTTCTGCTCCATTCCTGGCGGTTGAGCGTTTGAGCGTGGATGGCTGGCAGGCGGGGACGGCGCTGGCGTCGCTGCGGTGCGTGATTGCGGGGACGGCGCTGGCGTCGCTGCGTCGCGGGGACGCCGGGTCGTGCGAGCGCTTCCTGGCGCGGTGGGGCGACGACGCGTCGCCGCTGGCGCCCGACCACTTCTACCTGTCGGACGCGCGCCTGGCGCTGGCGCAGCTGCTGGGCGCGGGGGGAGCGCGGGCTGGCCGCCGCCACCGACGACGAGCTGCGCCGCAAGGAGGCGCTCTGCAGGCGGCTGCTCAGGCTCTTCGACAAGCTCGTGCC
>ANN19206-RA
ATGGATCAGAGCAGCCGGTCGCTAGAATTCGCCCTCCCAACAGCGACTGAATTCGACTTAACTATGTCCCGCCCCACGGGACAAAGGACCAGAGGCAGGAAAAAGGAAAGTCCCGTGACGCGGGACATCGGACCGCCAGACGAAGCAGACGGAAAAGTGAAAGGACCGCAAAGGCGAAGCATAAGCAACTTTGTGTTGAAGTCTCATAGAACATCCTGGACTCCACACAACAGTGACTCCGACTTCATCAACACCATAATCACTGCTGACAAGTCTGAGGTGTACAGATATGATCCGGAAACCAAATCCCAGTCATTACAGCATTCCATGTCACCAAGACCAAACAAGACCGCCAAGTGCGCAGTAACATCAAATGTGGTAGACAATAAGTACGCTCCACAGTATCAAACAATCACCAAAGAGAACTATAGGGATGTCTTCCATGATGCTATGTGGCACAAGAGACTGGAGTTAGGGTCAACAGGAAAATGGTGCCTCCCTCACAATAATGCTCCAGCATATTTCTCGCATCTGATTAAGACTTTCTTTTGGCAAAAACAGACTTCTGTGGTACAACGGGCTTCTCACTTATCTGATATGGCTTCCTGCACCTTCTGGCTGCTCTCCAAATTCAAGAGACCATTGAAACTAACACTATTTCACACAAGAGAGGACATGTGGATTGATAGTTTAAATTTAGTTGGTCAAATAACAGAGGACAATCCAAAATTCCTCTTAATTAGTTTATACAAAAAAAGCAGTTCTATACAATTCCTAAGAGAAACAAATGACACCATCATCAGTGAGGTCGCTATGTCACAGTACTCTTGGGATTTAAAAGGGTCTTTCAAACCCAAGGCATACAATCCTATTAAAGCTTTACACTACTACACATGTTGGGAGACCAGTTGGGAACTGAGAGCTTGTCCCGTCTGGGGCGGTGCCCCGCTGGTGGGAGATACCTGA
>ANN19204-RA
ATGGATAAGAAGGAGTTTACTCAGACTCTGCATGAGAAAGCTAATGTTGAATATTCAAGTGCTGAAATGGATCTACTCTTCACCAAGATGGACACGGACAAGGACGGCAAGGTGGACTGGAACGAGTTCCTGTCGTACGTGCTGCTGGAGATCCAGGCGAAGAGCGCGGCCGAGATGGTGGAGGACCTGGTGCTGCCGCTATCGGGCCACCCGCCCATCTTCAAGTCGCGCCACCGCTTCCCCATCGTCCGCGTCGCCTTCTTCCCAGTCATGCAGCCCGTCAGTGCCCCCTCCTCCTTCTTACAGGGCATATACCGACTACATCACGCGGACCGTTCGGTGAGTTTCCTCATTGGCAGGTACGCGACCATTAGTCGAGACGGCCGACTCAACTACTGGACCCTCGATTTTGAGCTGGATGGCACAGCTTACGCAACTACCGGGGCCCATCGGGTGACCGAGACGTGGGTGATGGACATGGTGTGCCTGCCCGACGTCGCTATCGCCTGCACCTGCAGCACCAACAAGGACCTCTGCTTCTTCGACACCACGGCCAAGAAGTTCGAACTACGTGTTACGATCACCCACCTGCACCAACCGGCGGTGACGCTGGGCTACCACTTCTGGCCCGACGCCACCATGGAGTCGCTGCTGTTCGCGGCCGACATGACGGGCAACGTGCTGGTGTTCTACCTCAACAACCGCAACAAGGGCCCCTTCCAGTACACGCACTCGCGCACCCAGGTCAAGATGCGCCTCGACCAGGTGGAGAAGGCAAGTGCACGCGCTCGCTGCGGCTTCATCACTAGCCACTTCCATACGATGTGCGTTCGCGCTACAATAATTCTGAATAACAAATCATTCATTTCGTTTTCATTTGTCGAAAAGTTTCTCCTGAACTGTGACCAGGGCCGCTTGAAAGACATGAGGGTACGGCAGTTCATCCGGCTGCACTCGGACATGGTGAAGCAGGTGGGCTTCTTCGGCCCCACCCGACTGATGGTGTCGTGCGCGGCGTGCGACGAGGACTCGCTGGTGCTGACGCCGCTCACCGAGGAGGAGGGCGTCAGCATCTACAGCTACCCGCGCGGCATCAACTGCTTTCACGTGGTCGAAGGTGCGCGCGACCCCGCCTGCGAATCAGCATTCATTCTTGTGGATGATCTTGGCTGGCTGGAATGCCTGTTTTCCAGCCCTGAGGAAGACGCCGCGTCGAAGGCTGTGTTGCCGACGTTTCGACCATCTAATCGTGGTCTTCCTCAGGGATGGAATGCCTGCTTTCCAGCCCTGATGAAGACCACGCCAGACCCGTGGCGCAGACGGTTGCGGCAGGCATCGTCTGCGCCGAGGGAGCTGCAGATTCGAGTCTTGCGTAGGCATGGTCGTATTTGCCTTTTATCTATTCTCCCCACATCATCATCTTATCGCCTCATAATTGACCGATACGCCACTAATAATAATAATAGTAATAATAATAATAATAATAATAATAATAAGAAGAAGAAGAAGAAGAAGAAGAAGATCGCCCCGATAGTTATCAGAGCTCTGGGATTTGTTCTAAAAATTTGTGTAAGAACTTGTCTAAACTTCCAGATTCCCGCTGCGAGTGCCGCGTTTCTTGCAGAGAAGCACCTGGTGGTGGCCGGGTGCATGAACGGGTCCGTGGTCATCTACGACGTGTTCGTGCAGCAGAAGGCCGTCTACCAGCTGCTGGGCCACACGTCGCCGGTCATCTACGTGGTGGCCCAGGATGAGGTGCGCCGCGTCTACTCCATGGCCAGGGACCGCTCCGTCAAGTGCTGGGACGTGCCCAAGCAGAAGTGCATTCAGGTGCCTGCCGACCGCCATTGCCCATTCACGTATCCCGGCGTGCCTGCCGACATCGGCTCCAACATCCCGCTGTCGTTCGTCTACAACCCGGTGAACCGCAACATGGTGGTCGCCGGCAACTGCTTGGTGATGCTGGTGCTGGGAGTAGCGGTGGACAAGCAGCGGAGCGACGGCTACACTCACACAATGGCGGTGGTGCGCGCCATGTACAACCCGCTCTACAAATGCGTAAGCGTCGGCGCGGATGCGACCAAACCCTCACGCTCTATCCACTTGAGGAGCTATTGTGGTTAA
>ANN19203-RA
ATGCCCTCTTGCTCACCGTTTGGAGCGCTAGTATCGCTCCTGCTGCCAAACGGATGCTCCTTCCTAGTGTCGCGACTGCTAGACTGTGCTGCGGTGAACAGTCGCGCCGCTTCCGATGCGTTTTCCTTCGCAACTGAGCGCGTTGCGCATGCGCAGGTGATGCAAGGCGGCAACGTGCCGCGCACGCACTTCAAGCTGGTGGACGACAGCGACCTGCTGCGCGACCTGCCGCAGCAGCTGGTCTCCAAGGCCACGTGCGGCCGGCGCCCGGGCTCCCCGCTGCTGGGCCACTACATCCGCATGCAGGAGGACGAGCCGGTCGAGGAGCAACCCTACCTCAACGTCAGCTGCCGCGAGGCAAGCGCGTTCTTTGTTCTCTCCCCTCTCTATTCCCCCCTCTCTCTCTACCCACTGAAGAACTTACGCGAGTATGGGTCAGACGTTGGAGGAGCAACCCTACCTCAACATTCCAGTGTACACCCATCTCCGCATTTCGAGCCTGGAGGAAGTGAAAAAGCCCAAGAAACCCCCAATGCTTGTCGAATTACGAAGGTAAAGCTTAATGACAGAGCATGTCTTTGA
>ANN19257-RA
ATGTTGCCACTTACTCGGGCGGCAGAACAACGTTATAAATCTGGAGATGCATTTAAGACCAGAATGACCGAGTACCTGTGAGTTCCATTGCTGCAAAAAGTAATTTCACGTCACGTGTCGGTAGCTGTGGATTTCGTTTTCTCGAAGCTTAGACGTGATGTCTTCAATGTATTCAACAGCGCTGCCCGTAAAGTCCTTGTTGAGTCATAAGCCTTTAATCGATACAAGAAAAAGAACTGGGAGTACCCTGATTTGGAATCAGCGAAGCGATCTGTGCCACATGGGCCTGATGTTCCCATACCTGTGTTCACCACACTCCATGGGACGTCTGTGTCTAATAAAGAGGATATACAGATTCTGAGGGACAATTCAGGAGTTAGCAGTGGCAGTGAATACGATGGAAGTGCTGTTACAAAGAGCACTTCTTCCAAGACAAACTCAGTGATTTACCCAGCAGCAGCAGCAACAGCAGCAGCAGCAGGAGCACATCAAGCGGCCCATGAACGCCTTCATGGTGTGGTCCAGAGGCCAGAGGCGGAAGATGGCGCAGGAGAACCCCAAGATGCACAACAGCGAGATCTCCAAGCGGCTGGGCGCCGAGTGGAAGCTGCTCACGGAGTCGGAGAAGAGGCCGTTCATCGACGAGGCCAAGAGGCTCAGTTGGAATTGCAAAGTGTTGGTATAATGGGTGAAGTTCCCAACGTCTAA
>ANN19210-RA
ATGCTTTGTTCTAGTAAACTACCTTCTTATTCAATTAGTAGATTTTTGTTTTTCTTGCAACGCCGGCATAAAAGTAAAAAGGAACATTGGGCTGTAGAAAGGAGGAAGAAGACGCCAAGTATGAAAGCTCTAGAACATTTGACGATTTCTACCGAAAGGTGTTCGGGTCAACAATGGCCCTCAGTTAGGTTGGCGTTGTTGTCACCTCATAAATATTGTGCAGTTGTAAATAATTTTGGCGATACAGAACAAACAGTGACATACTTTCAGAATCGGGGAGCTTTAGATCTCAAGACTCACTTGGACTTAGGAAGAAAATTGGCAGATAAGAATGTGGTTGGAGAAGCTGATGATGATTTCCCCGATGCTCAGAAACTAGATGAGAGAATTAAAAAGTTGGCATTCTCCAAACAGCAGCAAGAGGCCGAGGAAATGTATCCTCCTACAGAAGAAGGTGTGGAGCTAGCCCAACATCAATCTGCTAGCAACAAGGAGGAAGAAGTGACACAACATCCTGAATTTAAAGCTAAAGATTTATCACTGGAAGCCAGTAAAAAACTGTCTCAAATTGATGAAAGCCGAAATGTTAGTCCTGCTCTTGGTTTATCAGCTGGTTCATTGTACGAGTTTATTCCTGCTACTAAACTGAAAGGTTTGGAAGATCGAGTGCTGGATTCAGAGCATTACAGTTATTACTCTGGAGATACAGATTTTCCATTGACTATCAAAAAGGAATTTGATTTAAATTATCCAGCTCATTTAAAAGTATTTATGTATGAAAGAGGAAACGTTACATCATTTGAAACACCAAAACGAGGATCGACGGGTGTCTTTAATTATTACCTCATGGATGGAGGGTCAGTTCTACCTGTATTAGCACTAGGAATTGAACCTGGAGATACAGTTCTCGATATGTGTGCAGCTCCTGGAGGCAAATCTTTGGTGATGCTTCAGACACTGCATACAGGTCGTTTGGTTTGCAATGACATTCAGGAATCAAGAACCAAAAGAATTTATTCGGTTTTGAAGCAATATTTATATGATCTGCCCAAATGGAAAGATCAGATTGAGGTGACAAAGTCTGATGGCGTAGGAATTGAACAAGACAGGATGTTCGACAAGGTTTTGGTAGATGTGCCATGCACTACAGATCGACATTCTTTGCATGAAGATGATAACAGTATATTCAATGTTGCAAGATTGAAGGAGAGGTTACGCTTGCCGGAGCTACAATCACAACTTTTGATGAATGCACTCAAACTGGTGAAACCAGGGGGTACAGTGGTCTATTCAACATGTTCCTTATCACCTATCCAGAATGACGGAGTTGTGCACATGGCATTACAGAAGATATGGGAGGAGACAAAGGTGGAAGTGGAAGTAAGAGATTTGTCTCCAGCTCTTCAGGCTGCAAAGTCAGTTTTCAAATTTGGAGATAATATTGGCCTTAGGTATGGCCATTTAGTACTTCCATTTCTTCCTTGCAATTTTGGACCTCTGTACTTCTGCAAGATAGTTAGAACGAAGTGA
>ANN19212-RA
ATGCCGAGAAGTCAACGTGTGTTCAAGAAAAAGAAGAACACCCCTCCTGGTCCTGGGAGACGTCGAAAAAATGTAGAAAACAATTCTACTGTATTTCCCGGTGACGATAGCAATTCTGCTGTGGAAGAAATAAATGAGAGGTTATCTTCCACACCAGAAAATCTTTCCTGTGACAGTGGAGGTACAGCCCATGAAAGTACTTCAAGGAGAAAATTATTCAGTGATTTGTATTCAGATGTCTTGGAAGATTCTAATGGTGCATGTAATGTTAACCTAACTATAGATTTAAATATATTATCAAATGCTCTGAAATCTTTTGTGAAATGCAAGTTTTGTGGAAGTGAAAATTCCATTGAGTGTGTAGAAGACAAGAAAGTGAGAGCTGGACTTTCTTCTTCAACATCTTTGCTCTGCATAAATTGTGGTGAAATGTATAATTTCTTTACATCTGCAAAATCAAAAAATGTTTATGACATTAATATAAGATTTGTTTATGCATTGCGTTGTATTGGGAAGGGCTTCGCAGCAGCACAAACATTTTGTGCTCTTATGAACTTGCCAAAGCCACCTGCTCATTTTAATAAATATACTCAGGAACTAAATGCAGCTGTAAAGAAATGTGCACTTGAATCCATGCAAACAGCAGTGGAAGAGGCTGTTGAAATTAATGAGGGTTGTCGTGACCTCACCATTGCATTAGATGGAACATGGCAAAAGCGGGGCCACAAGAGCCTAAATTGTGTAGTGTCAGCAACAAGTGTAGACAGTGGGAAAGTAGTTGATGTGGAAATATTGACAAAGTATTGCCAAACTTGTGTGAAAGTTAAGGACAATGAAAAGTTAATTGCTCATAAATCTAGTGGTGAGTGCAGTGTTAACTTTGAAGGAGCAAGTGGTGGGATGGAGTCAGCTGGAGCTGTGGCTATATTTGAAAGATCCCTAAAACGTTATGAAGTTAGGTACTCGGAGTACTTGGGTGATGGGGACAGTAAGGGATTTTTAAAAGTTTTAGATAGCAACCCTTATTCAGACATCACTGTCAAAAAATTAGAATGTGTTGGTCATGTAAAGAAAAGGATGGGTGCTCAACTTAGAAAAGTAGTCAAAGAGTGGAAGGGGAAAAAGCTAGAGGATGGCATTTCAATAATGGGTCATGGACGACTGACAAAACAGGAAATGGACAACTTACAAAATTATTATGCCTTGGCCATCCAGAGAAACAAAGGCAACTTGGAAGCTATGCGAAGAGATGTGTGGGCAACATTCTTCCACAAGTTGTCCACAGATGAAAATCCGCAGCATGGTTTGTGCCCAAAGGGCATGGACACATGGTGCAAATACACCAAAGCAAAAGAAATTGGTGAAGATTATAAACATTCTAGATCCCTTCCCTTAGCTGTGGCAAATGTCATTAAACCAATTTATAGAAGACTTGCTGATCCAGAGTTGTTAAAAAAATGTCTGCATGGCCGAACGCAAAATGCAAATGAGTCGTTCAACAATGTCATATGGACAAGAATCCCAAAAAGAGTATTTGTAGGTTTTGGCACACTTTCCACTGGAGTTTATGATGCTGTGCTAACTTTTAATGAAGGAAGTAGAGGTAGAGTGAAAGTTCTGAAGCAACTAGGCATACAACCGGAATACAACACAGTTGAAATTTTAACATCTATAGACAAAAAAAGAATTGAAAAGGGTGATCAGGAAATAGAAAATGAAGCAAAAAAGCAAGAAAAGAAGAGAAAAAGGAAGACAGAAGAAGAAGAAAATTCAGAGAGTCCAGAATATGCTGCTGGAATGGCGCTCCAACTGCTAAGGTCATTGGCGCCCATGTCAAAGTTTTCTAAAAACAAATATATTAGAGTTCTAATAAAAGTGTTATTGGTGCACTTGCCTACATGCTCTTCAAGTTTTGATGTCTGTACTGGTGATAGAATATCTAGTGTTAGCTTTTCTCGTCCCCCCTTTGATTTGAATAAGAAAATGGTAGACAGTTTTATGCATCAAACTACAATGCGCATTTGCACAACACTGTCAAAAACGGAGTGCTTTCAAAAAGAGGAAGTACTGAAAAAGTGTCGTGAAGCTGTAGGTAAAGCACATAAAGAAGAAAATCCTTTAATAAAGGAAGAAGAGATAATACAAATAGTGGTATCTTATGGTGGTAAATGGATGAAAAGAGTACATTCTTGTCTCTATGACATCGGCTTATACACTTATTGA
>ANN19213-RA
ATGCCGCAAATTAGGCGTTGTTGGTTTCCCAATTGCCACAACAAGTCGGAAGATGCGGGAAGGGCAAAGGTGGTTACCTTTCCGAAAGATCCACGAAAGTGTGTGAAATGGTTGAAGGCAATTGGGGACCCGACTTTGGCATGTTGGCCTTGGAATCTGCTGACAAGGAAAAGGTTTGTGTGCATGGAGCACTTCAGGCCAGAAATGTTGTCTGCAGCACGCAGATCAGGGTTTAATGCTGTCCCTGTCAACTTTGCTGATGTGCGTCCTGAGTTGCCTGAGGAAGCACTCAGGAAATTTATAGAAGGCTTGCCATCAGAGAAGCACTCTTCTCTTGCCGGAGAAATGCGATGCTTCAGGGTGTTGTATCCCCCCCACTTGCGTATCTTTATCCGTGGAAATTTTCGTAATTTCCGTCGGAAGGGTCCTGCAAGGCGGTGGACTTACGAGGACAAAGTTATGGCCCTGTCTATCTTCAAACACAGTCCAAGGGCATATCGGCTGCTTTCTTGTTACCTGACACTGCCTTCTGTGCGAACATTGTTGCGTGTCCTTGAACGTATTCCAGTGGATACTGGCTTTGATAAAAATGTCCTTGATATGATGGAACGTTTAGCCAGAAACATGACTGATCAGGACAAGTATTGTACCCTGATGTTCGACGAGAGGCCTATCAAACCACGTCTTATCTATAATGATAAGAAGGGCCTGATCGAAGGTGTACTGAATATCCTCATTCGTGCCAGCCAGCCTGGGGAAAGGAATGAGAGCATGAATAATGGAGAAACGGTGGCAAACCTCACTCATGCCAGCACCGCTGGGGAAGAGGGTGAGAGACAAGAACCTCCAAATGCCAACGGCGAAACTCTTGGTGATGCACATCCACCTTCATGCTCTCGGAGTAAACGCTCTCGGAGTAAACGCTCTCGGAGTAAACGCTCTCGGAGTAAACGCTCTCGGAGTAAACGCTCTCGGAGTAAACGCTCTCGGAGACGGAAGTGTGATGACTTTGAACCATTTTTCTTTGTGGGAGGACACAAGATTTTAATGTTGTATGATGTATCCCATCTCTTAAAATGTGTGAGCAACAATTTTATGACTGCGTCACATATTGAATGGGATGGGAAAGTGGCTCGGTGGGAGAACGTAGTTCGTCTACGGGAACTTGACCAAACCCCTTTTCAAGTACAAGGCCTAACCAAAAATCATGTGTACCCCAATATGAAATCTCGGATGAAGGTAAAGTATGCTGCCCAAGTTTTGAGCCGGAAGTGTGCGGGGCATATGCGAACTGCTGCAATTCTCGATTTGGAGACGTCTGCCGACAGACGGTTGTTAGTGGATGGTGTGGAAACTGCAGATGTCATTCTTGACCTCGATACACTGATTATTCTAATGCCTCAGGGAAGCGAGATGACAAAAGTACAGAACTCAGGGGAAAAAAGACTAGATATGTGGTGCGAGAAGGGTCAGGACACACTGCTGTTTGGGCAGAAATGCGTGAAAAACTCCGGATTATTAAGTTTTGGGCCTGGAGAGATCACAAAGTGA
>ANN19211-RA
ATGTCAAACTACTTAAAATGTGAAAGATTTAAATGTAGGAATGAGACACCACAGAAAATAAGTGCAATGCTGACCAATACACTCAAACGCAGTGTTGAAGCTAGAAAAACAAAATTATACAAAATTAGACGAGAACAATCCACAAAGGCAGTAGAAGGACCCACTTATGCTGCTGGCAGTTTTTAA
>ANN19238-RA
ATGGGGCGGCGGCAAAGTGGAACGGAGCGCGCCAGGCCGGCACCAGGGGGAGACACCGAGCGTGGAGTAGCGATCAAGAGCGGGACAGGAAAGAGCGGGACGGGAAAGAAAGGGGCGGGGAATAGAGGGGCGGGGAAGAGAGGGACGGGGAAGAGAGGGACGGGGAAGAGAGGGGACGGGGAAGAGAGGGACGGGGAAGAGAGGGACGGGGAAGAGAGGGACGGGGAAGAGAGGGGCGGGGAAGAGAGGGACGGGGAAGAGAGGGGACGGGGAAGAGAGGGACGGGGAAGAGAGGTACGGGGAAGAGAGGGACGGGGAAGAGAGGACGGGGAAGAGAGGACGGGGAAAAGAGGGGCGGGGAAGAGAGGGGCGGGGAAGAGAGGGGCGGGAAGAGAGGGGCGGGGAAGAGAGGGGCGGGGAAGACAGGGGCGGGGAGAAGGGCGGGGAAGAGATGGGCGGGGGAAGAGATGGGCGGGGAAGAGGGGCGGGGAAGAGGGGCGGGGAAGAGATGGGCGGGGAAGAGATGGGCGGGGGAAGAGATGGGCGAGGAAGAGATGGCCGGGGAAGAGAGAGGCGGGGAAGAGAGAGGCGGGGAAGAGAGAGGCGGGGAAGAGAGACGCGGGGAAGAGTGTGGCGGAGAAGAGAGAAGCGGATATCAACGGGGCGGATAGAACAGGGGCGGGGAGGAGCGGGATGTTGATCAGCTGGGAGAGGAAGAGAGATACGGGATACGAAGAGGGGGAGCACGTGGAGAAGAGAGGGACTGAGAGAGGGGTGCGGGGAGGGGCGGGGGAGCTGGGTGGGGAAAGTGGGGTGGAGAGGAACTTGGCGGCGGAGAGCGAGGATGGGAGGACAGGGGCGGAAAAGAGCGGGGAGAGAGAGAGCAGAGAGGAGAAGAACGGAAAGGAGATGAAAACAGGAGAAGAGAGGATGGGAAAGATCAGGGAAGAGTGA
>ANN19169-RA
ATGTGTATTCGTTACAGAGACTGTGGTAGTAAGTCTGATCTACGCAGAATGGACAGCAATGAAGCCAGTATGCGGTTGGATCTACTGGAATTCAGGTTGTCTGTGTTGGAGGAATCTGTGAACAGAGCAGTTGGAACGCTCATGCCAAAACTGGATGCTCTCTTGGCTGGAAGAAGCGAGAGAGAATTAGCATCTGGCTCGTCCACTTCTGCCCCTGAGTCCACATCACTCCTCGAGATGGCTAAAACAGGGAACTACGAGAATCTCCTTCAGTTGCTGGTAGACAAAGCGATTGACATGCAGAGAAGTCCAGAGTGCGCAGCGAATGGGGATACTGCGTTACACGTGGCTGCCAACGGGGGACACCTGCTAGCCGTGGTCGTTCTTTTGGGAGCGGGGGCGAAGGTGAACGCTCCCGGCCACCGACTGCGCACGCCGCTGCACTGCGCCGCCGCCCAAGGCCACCTGGCGGTCGCCCAGCGCCTCCTGTTGGCCGGGGCGCAGGTCGACGCCAAGGACGCCGACGACCACACACCCCTGGGCCTCGCTGCGGCGGAGGGGAGGAGGGATCTAGTTATTCTTCTTCTGCAGAAGGGAGCAAAACCAAATGAAAAAGTATTATGCATGGCTGCAGAAAATGGTCATTGGAATTTATTGGAATTGTTTCTGCACTACCGCAGATCTTTCGTTGATGTGTGTACTAAAATTGGGGATCCTTTAATAGTGCGGGCCGCAAAATCGAACCGCTGGAGAATGGTAGAAGTGTTGTTAGAAAAAGGGGCGTCAGCGACCAAGTGCAAAGACGACAAAGATTGCGCGTTGGTGTGGGCGTCGCAGGCTGGCCAGGGGGACGCCGTACGGGAGCTGCTACGTCGTGGAACCGCCTCAAACGCAGATCAGGTGAAACGGTCCCTTCTGGCGGCCAAGAACGCCGCTGTAGTATGGGGTTTCGTAGACGTGGTGCCCGACAAAGTACGAGGAAAACCTGGAGAATATGGCCTCGTGTACGCTGGACGTCATGGTCGCTTGGAACCGATGGTGGCATTCCTTGAAGCAGGCGTCGACGTAAACGCAATGGACGGCAACAATGGTACCGCCCTCTCCTATGCAGCGTGGAAAGGTCAGCTAGCGTGCGTTAAGGAACTCCTGAAGCGGGGGGCAGATGTTAATACAAAGAACAATTTAGGTAACTCGCCACTTCATGGAGCTTCTATGGAAGGCCACGTGGACTGCGTACGAGCTCTGTTGGACGCTGGAGCGAGCAGTACGGAGACGAATGATGAGGGAAAGGTTCCCCATGAAGTGGCTTATTCCCACGATGTGCGCATTCTCTTAAAGTAG
>ANN19168-RA
ATGGGTGACCAGGAAGCCAGAATGCGGTTCGATGAAGTGGAATCAAGAATGACCGTCTTGGAGGAATCTGTGAACAGGGCAGTTGGAACCCTACTTCCCAAAGTGGATGCACTTTTGGCAGGAAGGAATGTGAGAGAAGTAAAAGTACCTAATTCTAACTCTTCCACTTCAACTCCTGCTCCTGCCCCCTCGTCACTGCTCGAGATGGCGAAAACGGGGGACTATGAGGCCCTCCTTCGGTTGTTAGTAAACACAGAAATTGACATCCAGAGAAATCCAGAGTGCACACCGAATGGGGATACTGCGTTACATGTGGCCGCAAGTGAAGGTCACGTGAAAGCCCTGGTGGTTCTTCTGGGCATGGGGGCGAAGGTCAACGCTTCAGGCTACCGACTGCGCACGCCGCTGCACTGCGCCGCCGCCCAAGGCCACCTGGCGGTCGCCCAGCGCCTCCTGTTGGCCGGGGCGCAGGTCGACGCCAAGGACGCCGACGGCGTCACACCCCTAGGCCTCGCTGCTGCTGAGGGGAGGAGAGATCTGGTTATCCTTCTTCTGCAGAAGGGAGCACAAGCAAATGAAAAAGCTGTTTCCATGGCTGCGGAAAAAAGACATTGGAATTTGGTGGAGTTGTTTCTTCAAAACGGAAGATGGTACGTTGATGTATGTACCGAAGAAGGAGAACCTTTAATAGTCCTGGCAGCAAAGGGTAATAGGTGGGATATGGTGCAATTGCTGTTGGAGAAAGGCGCGTCTGCGACGAAGTGCAAGGACGCAAAAGAGAGCGCTTTGGTGTGGGCGTCGCAGGCCGGCCAAGCAGACACCGTGCGAGAGCTGTTGATCCGCGGGGCCTTGTCAAACGTTGATCAGGTCCTCTGCGCCCTTTCCAAGTCCAAGACCGCCGCTGTGGTGTGGGCTTTCGTTGACGTTTGCGAGGGTCGTTTGGAGAATACAGCCTCAGGGAAGCCTCGATCCATGGGCACCTTGAGGCGCTTGTGGCATTGTTGGAAGCGGGGCGTCAACATACACGCAGTAGAGACCAACCACAGTACAGCCCTGTGCTACGCAGCCGCCAACGGACCGTGCGTGAAGGAGTTATTGCGGCGAGGAGCAGATGTCAATGTCAAAGACGTGGATGGAAACACTCCTCTTCATGTGGCTTCCTCAAAAGGCCGCTTGGAGTGCGTACGAGTCCTGCTGGATGGCGGAGCCAAACCTACGGAGAGGAACAATGCGGGAAAGGATCCCCTTGACGTTGCCAATTCTGACGCAGTGCGCGACGTATTAAAGCGAAGAATCACAACCATGCGTTGGCGCGCATGGTTGGGCCGCTTGTAA
>ANN19245-RA
ATGCCCCGAAGAGTTGCTCATAAACTTGAGGGTACAAATCGTACTGAAGATGTGGCTATCCACGAAGATATAGATTTCAATGGAATGATGCTGTCACAAAACACATTGAGTGGTCTCCTGAAAAGTGGTTTTCGAAAACCCTCCCCCATTCAGTTAAAAGCAATTCCTATCGGAAAATGTGGTTTCGACATGGTAGTGCAAGCAAAGAGCGGAACTGGAAAAACAGCAGTTTTCACAGTTCTTGCATTAGAAATGATAAATGTTGAGAATCCATCTCTTCAAGTTTTGGTTTTAGCACCAACTAGAGAGATTGCCGTTCAAATACAGCAAGTTGTTTGTACTCTTGGACGTCCAATTAAAGGATTGAATGTGAAAACTTTTATTGGTGGTTTTCCTGTGGCTGATGACTTAACAAATCTTATTGGCTGTCATATTGCTGTTGGAGCACCAGGACGTGTGAAATTCCTGATTGAAAAGGGATATATGAAAACTACTGGCATAAACCTTTTTGTTTTGGATGAAGCAGATAAATTAATGGAGTCAAGTTTTCAACAAGATATTAACTTCATATTTGGCACACTTCCTGAAGAGAAACAGACTTTGGCATTTAGTGCCACGTACCCTGATGAGCTAGACAAATTCCTTTGTTCATACATGCGTTATCCAATGCACGTGAGCCCAGGGCATGAAGGACCTGTCTTACGGGGTATTAAACAGTTCGTGTCTATTGTACCACCTCATATCAATTCCATGATGCAAATGAAAATCAAGTTAAAAGAAGTTGTTAGAATCCTATCATCTGTTGACTTCAAACAATGTCTCATCTTCACAAATTATCAAACCAGAGCGCAGAGTATTTGCTACCAACTAAACCAGTATGGTTGGCCAGCTCTGTGGGTTGCAGGTAGTCTCAGCCAGCAAGAACGTCTTGAGGCAGTGAACAGCTTGCGAGAGTTCCGATGCCGTGTTCTTCTCTCAACGGATTTGACTGCTAGAGGAATTGATGCTGAAAATGTTAATTTGCTTATCAATCTAGATATTCCATTTGATTCTGCTACTTACCTTCACAGGATTGGAAGAGCTGGGAGATACGGTTCACATGGCATAGCTATTGCAATTGTTAGTGATGGTGATGATCTTAAAAAGTTTCAAGAGTTATTAGGTTCCATTGGTGGAAAGGAAATGAGTGTATTAAGATTTCCTTCTGACCCAGTGCCTAACATGTGGAATTGTGATGATTCGTCGTTTACTAAAATAAATGGTATTTTGAACCCTTCACAAAAATCTGGAAAAATAAAGAATAAAGAATCAGGAAAATCTGTTGTGCAAACATCACAAAGCGAAGTTGTAAATAATGAACAAAATTCTATCAAGAAAAAGAAAAAGAATAACAAAAAGAAAGGTGGGATAGCTAGTAACATGAAAGAAAAAGAAATTGAAATGTTACCTTTCTCTGTTGAAAAGGAGAATTCTTATGAACAATTTTCTTTAGACAGTAGTATCTCTAAAGTAGCTAATTCTAATGAAAAAGAAGAGGAAAACATTGATGAAGAATTGGTAAATATTGTTGAAAATCTATCCTTAGAAGTTCAAGAATCATCCAAAGAAGATAAAAAAGAAGAAATTGTGAATGAGTTGGCTCAATCTTTTCGTACAAAATTTATTTGTCATAACTTTGTTCCAAAAAGTTATGATGAGTTTTTGAACAGAAATTATGAGCAAGAAGTGTTAGTAGATATTAAAGAAGTTGAATCTGATACTTGCAAAGATGAAACTAGTATGGAAAATAACATAGAAGCTCTGCTAAATATTCAGGAGAACATGTTTCAATCTAAGCTGAATGCAGTAAAAAGCAATACAAGCACTTTAAGTGTATCAAATCTACTTCATACTCTAGTGTCAGGAAATCTTCCCAAAATGAATAAGTCGCCAAAAAAATCTAAATCCAATCAAGACAACTCTGAAGAGACGATAATCCAGAAGCCTGTTTCAAGTCAAAAGAAGTCTAGTTTAATTAAGTCATTTCAGATGTGTGTTGACTCCAATCCAGTGTTTAATTATAATTTTCCTATAAATAGTGAAATAAAACAAAAATTTGAAGGTAGTAATGAAAAAGAATGTGAAGAAGTAATAGAGGGAAACCATAATGTGAAGTGCAAGTTTTCTGACAACAGACTTTCATATACAAATATTGTTAATGGAAATTCATGTTTAAACTATGATGATAATCCAAGCGAGAGTGACAGTGAAAGTGATAATGAGTTTGAAGTACACAATGCTTATCGTCAACCAGAGAGATTCAGCAGAAGAGACATTACATCTAATATGTGTAATGTCGGTGGTAGTGGGGACTACACAAATTATAATTATTGGACGAACAGTCATTCAAATTATCAAAAGAATTATGTGGAAGAATCTAGTTGTGTTGCAGGTCAGCAAACGTTTTATTCATCAGGCCCCTTGGTAGACCCTATGGCAGCTGGAGACTCGAACCAACAACCCTGCTGTGAAAATATGTATTGGCTGCAAAATCAGCAAACTTACTTGGCACAAATTAGGCAAATGAGTCAATATATTCAGTACACAGAATACATGAGAAGTATGTTAAATATGCAGTTTTAA
>ANN19248-RA
ATGATGTGGTGCGCTTTGCAGATGCAGTGGGAAGTGGAGGGGCTGGGCGAGGTGGAGATGCGCCCAGCGCTGCGCTTGTGTCCCCAGATGCAAGAGCAGCTGAGAGGAATTGATGCGAGATGGAGATGGATAGAGAGTGTTAAGGCTGTGGTCGCTAGTGCGCCTTGCTCTGCACTTGTGACCTCAGATGCAAGAGCAGTTGAGAGCAGTGGGCGTGAAGCCAGTTCCGTTTTGCAGATGGAGATGGAGAGGGAGTGTGAGGTGGAGGAGGAGGAGGAGGAGGGGCTGGACCCGGAAGACGCGAGCCGTGTGCGTAAGCTGCGGCCGCTGGTGCGTCCTGCGCTGTGGGCCGCCACCAACGCCTACGAGCACCTTCGCATGGCCAACGAGTACCGCAACTTCCTCCTGCAGAAAGAGTTCGGAGAAAGAAAAACTAATATTCTTATGGCAGCTCTGTGTGCCCGAGGTCTGAACCCGACGCCGCCGTCCTTCCTGCGCCCGCCCTCGCCGGAGCGGCGCGGCCCGAGGCGCGGGGGACGAGAGCAGGGGAGCAGCCGGGGAGCGATGGCGGGGGCGGGGCCGCGTGCTTCGAGTGACGGCTTCAAGGTGCCTGCCCCGCCCAAGCGACGCTCGCGCAGGGCCTCTGTCACGCCCCCGCCCCTGGCCCCGCCCACCACGCAGCCCGTGCGCCTCCAGAAGGTGAAGCAGGAACCAGTGGAGGCGCCCGAGGGCTTCTTCGGGGAGGAGAAGCTGCCGCCTCTCGCACTCTTCCACGGCTTCAGCCCCGCGCCGTTGCTCAGGGGTCGGGAGCTGGCGGAGGCGCTGCGAGCTAATGTGATCATTGGCGATCCTCCCATCGCCATTAATCGTTGCTTGCGCAGGTGCCGGGAGCTGGCAGAGGTGCTGCGACCTGATGTGCTTATTGGTGATTCTCCCATCCCCTCCCTTGCTAATGGCTTTCCATTTCTACTAATCGTTGCGTGCCGGGAGCTTGTGGTGGCGCTGCAAGGGGCCGTGCGCCGCGCCCGCGAGAAGGAAATTCGACTGCAGCGACGCCGGCTGGCGGAGGCTGCATCGCGCCCTCCCCCTCCATCAAACGACGTGCGGGTCGTGTTCCCTCCCGACGACGACATTTACGAGGTGCGCGTCAAGCAGGAACCTCTGTCCTCGGGGGACGAAGAGGAGAAGGCAGAGGAACACACACAATCAGAAGAGACACAAAAGAAGACGGAGGACACTGAGCGGAGAGGACACTACTCTCTCCGCAAGCGAGCACCGGTCGACTACCGCGAGTTACCCGTACCCGATGAGGACGAGATTCTGTTCTGCGACGAGTGCAACCGCGAGTGGGAGGGCGACTGCCCCGAGCACGGCCCGCTGCTGCTGCTGGCCGACGCGCCCGTGCCGCCGTGCGCCGCGCACTCCGAGGAGCGCGCCGTGCTCACGGCGCCGCCCGAGCTGTCGGTGGCGGCGTCGGGCATCCCGCAGGGCGGGCGCGGCGTGTGGGCGCGCGTCGCCCTGCCCCGGGCGCTGCGCATGGGGCCCTACCAGGGCGTGCGCTCGCGACGAGAGAACGACGAAGGCTACAGCTGGGAGATCCGCAAAGGGGGCCGCGTGGACCACTACATAGACGCCGGCGACACGCGCGTGGCCAACTGGATGCGCTTCGTCAACTGCGCGCGCCACGAGCAGGAGCAGAACGTGGTGGCCTTCCAGTTCCGCGGCGCCATCTTCTACCGCTCGGTGCGCGCGCTGGCGGCCCACGAGGAGCTGCTGGTGTGGTACGGCGACGCCTTCGCCCTGCAGCTGGGCATCTCGCCCAAGGACTTCCGCGCGCCGCTGCTGCGCCCTCTGCGCAGAGAAGCCTTTCCCTGCCGCTACTGCCCACTCTCCTTTTCCAGTCCACTGTATCTCGAGGCTCACACACGGCGTTGCAGATGTCGCTTTACTACACGAAATGATAATGTCAGGAGAAATCGAAACATCAACGTACCATCTGCAAGTACCTCTACGAAAGATGGACCATGTCGCTCTGAAGAGTGCGGTATAGCGTTCAAAAACTTCGGTGATCATTCTCTACTCACAAGGTCTCACTCCAGACTGCGACCTTATCGCTGTGAGGAGTGTGGCGTAGCGTTCACTCAGCTTGGTCATCTCACTAAACACAAACGGACTCACTCGGGAGAGCGACCGTATCGCTGTGAGGAGTGCGGCGCAGCGTTCACTCAGCTTGGTCATCTCACTAAACACAAACGGACTCACTCGGGAGAGCGACCGTATCGCTGTGAGGAGTGCGGCGCAGCGTTCGCTCGGTCTAGTCATCTCACTACACACAAACGGACTCACTCGGGAGAGCGACCGTATCGCTGTGAGGAGTGCGGCGCAGCGTTCACTGGCTCTAGTGATCTCACTAAACACAAACGGACTCACTCGGGAGAGCGACCGTATCGCTGTGAGGAGTGCGGCGCAGCGTTCACGGAGTCTGGTCATCTCACTGCACACAAACGGACTCACTCGGGAGAGCGACCGTATCGCTGTGAGGAGTGCGGCGCAGCGTTCGCTCGGTCTAGTCATCTCACTGCACACAAACGGACTCACTCGGGAGAGCGACCGTATCGCTGTGAGGAGTGCGGCGCAGCGTTCACTGTGTCTAGTGCTCTCACTACACACAAACGGACTCACTCGGGAGAGCGACCGTATCGCTGCGAGGAGTGCGGCGCAGCATTCACTCAGCTTGGTCCTCTCACTACACACAAACGGACTCACTCGGGAGAGCGACCGTATCGCTGTGAGGAGTGCGGCGCAGCGTTCACTGCCTCTAGTGATCTCACTAAACACAAACGGACTCACTCGGGAGAGCGACCGTATCGCTGTGAGGAGTGCGGCGCAACGTTCACTCGGTCAAGTGCTCTCACTAAACACAAACGGACTCACTCGAGAGAGCCACCGTATCGTTCTGAAGAGTGCGGCGAAGCGTTCACTACTCCTAGCAATCTCACACGACATGAGAGGTCCCACTTAGGAAATACTTTGATTTGTAATGATGTGAGCAAGACTGTTATCAATGTACCTAGAGAAGTGAAACACAATCGGATTCATTCGGAAGAGTGACTTATTATCTGGGA
>ANN19250-RA
ATGGCTACAGGCGGAAGTTGGGAGACTGGCGCAGACGGCGTGGCAGGGCCAAAAATACCTCTTGAATGGCTAGTGCGAGTCTTGAGGACGCGTAACAGTCTCCAGCCTCCAGAAGCTAGCCGGCGAGCCTACTCGTCGACTGTATGGGACAGACCGGGCAAAACACGAGAGGTGGGGGTGACAGGTCCCGGGTATAAAAACGTGGCGCTGGACGCGCCGCGCTCTCATAAGTTTTGCATCGGAGACGAGTAGGATTATGAAAATGTTGCATCTGCTCTTTGTAATCTTCCTGCTGACGAGTTTACAAGTGCCACGATTAAGATGAGACTACTAGCTGAAGACGACAGATGTCGAGACAACACTGAAAATAAGGAAACTGCATTGATGATAAAAATTAAGAAGAGGTTACCAAAGTATAAACAAAAACAGGTGACAAAACAAGAGACAACAAAAGATAAATCAGAAAATAGTCCAATGGTAAAATTCAACAAGAAGGAAAATTTGTGTTATTTTTATCAAAAGATGGGGCATATCATTAGAAATTGTCCAGACCGTAAGGGTAAAAAACAGGATGATGGAGATGGCAGCACCAGGCCTTCCCAAGGAAGAGGAACGGTGGACGTGAAAACCAAGAATAGGTCTATCCTAATCGAAGGATTCGGGGCTACAAATACATTGTTGGCGACTGGATTGGATCATGGAATTCTGTCAGTGAGGTCACTGACAGAGAACGACAAGAAAATCATTTTTGATGAAGGCTGCTTCATTTGTGATGCCAATGGACTGAATGAAAAATCAGATCTTCCAACACAATGTGACAGCTGTTTGGCAGACAAGTCAACACGTCAACCTTTCATAAAAAAGTCTTTCAAGGACAACGCACGAAAGACATCTGTACTGGAATTAATATATGCCGATTTGATGGGACCAGTTGACGTGGCGAGTTGGAGTGGAAGCAAATATATTTTCGGTATCGTGGATGATGCCAGGAGGTATGTTTCAGTGACGTTTTGGAAACATAAAAATGAAGCTTTGGACGACTTCAAGAAGTGGAAGATTGAAGTCGAAAATCAAACAGCTACCCTCCCCACCCTTCTACCTGCGCCGCTCCAACCTGAGAATCGTATTCCTCCACTGCTCCTCCGCTGGCAAGCCGGCACCGGGCGCCGCGCTGATGTGTTCGGGCCTCTTCGTATCGCCGGGGGGGCCGACGAAGGGGAAGGAGGTCCGGCCACGCCGCCTTGGTCGCTCGCCTCGTCCGCCAGCTGTCCACGCGCCGTTCGCCGCCAGGCCCTTCGGGAAGACTCGTTAGCTTCGGCCGCGTTCGTGAGACCGGAGCCCCTCCGCCACCGCTCTCTCCCCACTCCCGGTCGTTGTCGTGCTCTCCAACGTTGCTGCAACGTTACTACAGTGTTCGCCCGCAAATTTCAACTCCAGCAATTATTCTAG
>ANN19251-RA
ATGTGGGATTCTGTGAAGTGGAGCTCAGTTGCAGAAGCCGCCACCATGATTCGCGGCGTGTCCTCCGCCGCCCTGCTCGCCGCCCTCCTCGTCTCCGCCTTCTTGCCAATCCGGCCGATCAACGTGGACGAGATCTTAGCCAACGATCAGGCGATCCAATATTACAGGCAGTGCCTCATGGATACAGGCATTTGCGATGAAACTGGAGAGCTTAACAAGACACTTTTTATGGAAGCTATATATAACGATTGTGCGAGTTGCAGTGAGTGCCAGAAGACCAATGTGATCAACGGCATAACTTTCTTAATCAACCAAAGGCCTCACGTTTGGAGCATACTTATGTCCAAATATGATCCCCAAAGAACATTTGCGGCGAAGCACCCCGAATTTTTTGGTTAA
>ANN19252-RA
ATGAGACGCCGTGCGGTCTTCGCCGCCCTGCTCGCCGCCTCCCTCGTCGCCGCCTTCGTCTCCATCCGGCAGATGCAGATCAACTTGCACGAGATCGCAACCGACGATCAGGCGATCCGATATTACAGCCAGTGCCTCATGGATAACTATTGCGATGAGACGGGCGAGTATATCAAGACAATTTTTCTGGATGCTCTATACAAGGATTGTGCAAGTTGTACTGCCTACGAGAAGACCGATGCTATGAAGGGCATCGCGTACTTGATCAACGAGAGGCCTGATGCTTGGAAACTACTTATGTCCAAATATGACCCCCACGGATTGTTTGCCTTAAAGCACCCCGAATTCTTCGGTTAA
>ANN19225-RA
ATGCTCTACAGTGTGCAACGTGACGCTGGACTCTCGCTTCCTGGCTTCACGCTCAGGCAAGACGTTCGGACAGATCAAGTCCCCGTCGCTGGAGGGCCCCGCCTTCTGCTGGTTCCTGCTGCAGCCGGACGTCGGCCAGCGCGTGGAGGTGCAGGTCTACCGCCTGGTGAGCGCCGGCCGCTTCAACGGCACCAGCTATCTCATGGTGTGGGGTGCGGTGTGGTTGTCGTGAGCTGTCTCATGGTGTGGGGGTGCGGTGTGGTTGCCGTGAGCTATCTCATGGTGTGGGGGTGCGGTGTTGGTACCGTGAGCTGTCTCATGGAATGGGGGTGTGGTGTGGTTGTCGTGAGCTGTCTCATGGTGTGGGGTGCGGTGTGGTTGCAGCTGCGAGGGCGGCTTCCTGCAGCTGGTGGACGGCCAGGAGCCCACGCCCCGCGCGGGAGACGTGCAGATCTGCGGCGGCAACGAGCGCTATGCCCCGCCCGTCGTGCTCTTCGCGGACCGCGGGCCCGCGTCCCTCATCTTCCAGTGTACAATGAACTCTATATTATGATCGGCGAGAGCACGCTGCGCTCGCAGTTCCTGGCCTACTACAGCTTCACCCCCAGCAGCGGCGCCGGCGCCGTCGGCTTCCAGGCGCGCGGGGGGCGACGCATTGACCTTACAGAGTGTGATTGGTTGTACCAAGACTTCCTGTGTCGAGAGCCTGGCTCGTGTGTGTTAGCGAGTCCTGGCTACCCTGGGCTCTATCCCCCGAATCGCCAATGCAAATATCACATCACAACCAGTTCCATCCAGACACAAGTGCACATCAGCTTCACTTCTTTGCTCCTGCCATACAATCACTGTAGAACACACTACATTGCAATATATCAAGGATCAACTCCTTCTAGTCCACTACTGAACACTCTGTGTTCAAATAGAAAGGCTCAATTTACATATTCTGGGCCTAAATTGCTTCTTGAATTTAGCTCTGGGCCACCAGTCCCTCCCTATGATTATAATGGATTTTTAGCAACACTAGAGTTCACGGAAAAGATCACTAGCACAGAATCTTCTACTGGTTCTATAGTCAAGAGCACGGAACCCGGCGTAATGATGGATGGAACAAGTCCCCCACGTCGTCCTCTTTCTCGTACAGGATGCGATCTCGTTTTCTCTGGGAACGATAGCCGCTCGGGGCACTTCGACACCAAAGACCGCCCGTGGAGCCCCCTATGCACTTTGACGTTCATCGGTACGGCCCACCGACATCGTGCACATTTCGCTATTCAATTACCAGCTCCGAGCACCTTCTTGTCAAACTGTGGCCGAAGTTTACGATGGATATGCCGACGATACCGTGAAGCCTCGCACCGCCTATGCAGTCCCCTTACGAAACACGCGCAGGATCCCAGTGGAAGTATTTACATACTTTATTCGATTAATTATTGCGTAGAACAAGTTGATGGCACGCTGCGACCTGACACGTTATGTGATGTGGACTACTACGGACTGAGCAGCCCACGTCAAGGTCACGTGACGAACCCTGGTGGCCAGCAGTTGTTTTGGAACTACGAGGGAACTTTACGATGCTCTCAGAGGTTCATTCCGGCGGCCAACCAGAGCATCACTTTGACGGTAAGTTCTGTTCTTGTCGTAATGGGAGAAACCTTGTATCAGTTGCGAAAGATCGCTTCAGATAACAACCTTGGCCCGACTATCCGCAAACCCAATTGTCACACCTTGTGTGGAGACAGCGGGTGCCGCTGTGTAACAAAACTCATCCCTCTCTCGCAAATGGACCACTTGGCCATCATAACTGATCAAGGTCAAGTACTATCTTGCCTCTGCGGGGATTTTCAGCAACAGTGGTTGCCCGTGAGCCTGCGCAGTTGGTCGCCGCTGCGCCTCGTGTACTCCGTGGCGCACTACAGCTGGAACATGCAGGGCTTCCAGTTCACCAGCTCGTACGCCTTCGTCGTCGACTCCGTGTGCGGCTACGCACGGATCTCCGACCCCGCAGGTGAAATTCACTCCAAGAACATATCTTCAAGTGCAATGAAACTGAATCACTACTTCCATCAGGACTGTATATGGCTTTTGGATTCAAAAATAGAACGTCAGCTGACTATAGAACTTGCAACGGAACAAAGTAGACCGTGTACAGCATGGAATATATCTGCCTACAAATATGATGACAGTACCAATGACAATTTTGGAGAACTACTTCATACTTTCTGCCCTCGAGATAGAAGAAAAGAAATCCCCTTGCCTTGGAAACTGGATACAGTGTTACTCAGACTGCGAGCAACAACAGGAACCGCTCCGGAATACTCTATAAGATGGACGTCACAAATCGTCCGCGCCAATACAAGAGTCTCGGGGCCCACGACAGCCCCATCTGCGGCATCTGGGAAATGGATGGATTCGTGGCACAGCTCTCTCCTCGTGTTATTGTGGTACTGCTCATAA
>ANN19233-RA
ATGGCGGGTGAAATGCGTACGTCCGGGAACCCACCAAGGACAAAAATTTTTGTCGGAAGATTACCAGAAGATGCACAGTCAGAAGATCTGAGAAAATTATTTGAGCGTTACGGCATTGTGGTGGAATGTGACGTGCTGTACAGGTATGGCTTCGTGCACATGAAATCGGAAGAAATGGCGGCACGTGCAATCGAAGCATTGAATAATACCGAATTTATGGGCGTACGAATCAGTGTCGAACAGTCCACTGGAAAGAAAGGCGGTAGAGGTTTTGGGGATGGTGGTTATCGCCCCATGCGGATGCGTGGGTCTATGCGAGGAGCAAGAACGACTCCGTATATGCGTCAAGGCCCGACGTACGAAAGACGGCCGGGAATGCCATCATTTGCGAGGGAAGATTATGATTATTATCCCCGTTCTCGTGGTCCACCTTTGTACAGCAGAGGCGACAGATTGTCAACATCAGATATTCACGACAAATATGATCGTAGTAGTTTCGGAAGAGGATGCAACCCTCGTGACAATATGTGGATGGGACCTAGTTCTTTTGATAGTAGTGATGATTCTGGCCCTCAGTTTTCAAACAGCATGTATCGAAGGAGGTCCCCGCCGCCGCCCTCGAGGTTTGGGGGTGCACATTTTGGAGCGGGAAACATGGATTCATATGGACAACCGTTTCACCGTTGA
>ANN19234-RA
ATGTGGCAAAATCTTCGCTGTTCGTCTACAAGATTTTGCATGCCAATTAAATTTCAGTTTGTGAAAGAAACTCATGATGTCATTGCTCAGGAGAATGAATACATAGAAAGACAAATATCAGCATTGAAGCCAACTTGCATTACAACTAATGGAAAGGAAATTAATGTGTATCATTCATTGCTGAAGACCATGCTGGATGGCAAAAATAGCCAACACAAGCAGGAAATCCATCTACCCAGAGTTGCTACATTTGCCATGCGACTGCAGCGAGGTGAACGATATAAGCGCTGTTTTGCAAATGCGTTGCAACACAAGCACATTTTTGTGGATATTGTGAAACAGGGTACCGGGCTTACTAATTATGGAACCACAGTTAGACCCGAAAAGGAGGACCCGAAAAAAGCGGCAGTAATCACTGGGGTTAATGAAAAGTTAATATCACGGTTTTCGGTGATTTTACAAGCCATGTCTTGCGGTTACGAGTTAAACTCTGAAGAGTTTAAAAAGTACGCTAACGAATCAGCAGAAATTTTTGTGGAATATTATGCATGGTTAAAAATGCCAGCAAGAATTCACAAAATATTAATTCATGGAGCTGACGTTATGAAACCACTTTTGCTTCCTATAGGCCAGTTCAGCGAGGAAGCATTAGAAGCAAGGCACAAAAAATGTTGCTACTTTCGCGAACACAATCCTCGCAAAAATAGTCGGCAAAGCAATATGGAAGACCATGCACTCTTGGTATCTTCTGATCCACTTATTTCTACTATCAGAAATTTACCTAAAAGAAGAATAAATAAATTGCCACAGCAAGTCATCAACCTATTGAAAGTGGCTGCACATCCCCCAAAATTGCCACGAGTTCACCAGAAGACTCATCCCAGAGCCAAAATGAAGATTCTTCAAAGA
>ANN19232-RA
ATGGAGAACCACATAAACGCCCTGTCGGTGTTAACAGACATATCTGTAGATGACATGATGCCTCACGTTGAAGCCATTCTCACTATACTGGAAGAGAGATTTCACATGGATGACTTTTCGACCGAAACTCATCGTTCGATGATCTACGACAAGTCATCGCCTGGCTCCGCAAGCACAGAGTCGTTTATCTTTATCCCGGCGACGAAACAGAAGAAGGGAGGGCAAATTTTCTTTGCTTCAACACCTTATGAAGATTTGCCACCACAGACCGAGGCAGCAGTCTCAAATCATATCAAGAATTCCGGTGTTTCGAACAAAGCTTCAAGGGACGATGTGTTGCCGCTGGAGTCAAAGGGCGATAACTCGAAAAATCTCCCCACAGATGATCCAACTAAAGAAGCTTCACCAACGAGCAACGCTGGTTATCAAGACTGTGTGGCCTCTGAATTATCAAACCTTACTTTGACAACACGGGATGAAATAAAATTTACTGCAGCCAGTCAAGACGCCTCGACTTCCGATTTTATGAACACATCAACAGTAACATCTGCTCCTTCAGTCGAAGGTTTTGGAGGTGAACAAGCCTTCAATCCTCCACAAGAAAGCTATAAAAATACTCGCTGGCATGTGCCACCTGAAATATTAAATCCTCCATCGGAATGTCAAAGCGGGAACATTCCAAGAGACCAATGGAATACATCTTCCGGTTTCTTGGATCCATTCGTAGCATCACCAGAACGTTCTTTTAAGAGCTTAAAAAAGCAAGCCTCGTATGTACCAAGACCCAACAAATTTCAATGGAATCCATCGCCTGAATTCACAAACTCACACGTGACACCTGGAGGGCTCACAGTCTACAGCTCAACAAGACAAAACTCTTTATCTGCTCAAAAAGAAACATATGATGCATGCCAAAGTGTTTCTTTTGAGCACCCAAATGTTCTGTCTAATGAAATGTTCCCTCCTCTAGACATGGCATCCAGGGTTGGACATAATCGGTCATTTCCAAGAATGAATACTCGGCCAAGTACTCCCAATATTCCACTCACTACGGCATCCGGTCCAAATGCAAGAAAATCTACAACAGCCAATTCTTCATTTCAGTGGGCCAAATCTCATAAAAGATCTACTTCAAATTTTTCGGCTTTCCTCTGGGAACAATCTCCATCTCCCACTCAAGGATCAAACATGACTATGCCATGCCCAGACTCTTCTTTCAACCCCCTAATTCCTTCCAACAATACACTGTCCTTGCAAACATCTTCCATCCATGACAATCTATCAAAGACTTTTGATACAGTACCCCACAACGTACTTCTTCAAAAAATGAAGTGTTTGAGGCTGAGAGGACGTACAAATATACTCTTGCAATCATACTTAATAAATTGTAAGCAATGTACAGAAATTTTTTGGAAATCCGAACATCCAGTTGATAAAATACAAAGTTTGATACAGACTACCAACAATGAAGATGATTTTTTTTACCAGCATCGTCTCTTCTTCCCCCTTATCGGTCTACTTCCATATGTACTACACTATGCTCGCTTTCCCAGTGTTCATCCCGACATTTCTGACTACAGTAATCAACACCCCAACAGCAATGTTTATCGTCGTCGGGAAGTTTCTTCTTCTGCTACGCAAAATCGAATCGCCTTCTCCAAGTGTTGCATTCCATTACGCCCACGAGTCAACGGTGAAACGGTTGTCCATATGAATCCATGTTTCCCGCTCCAAAATGTGCACCCCCAAACCTCGAGGGCGGCGGCGGGGACCTCCTGCGATAACGGGTATGCAAGATCTGCTTCTGCTACTGCTACTGTTACAGTTACAGTTAACCTCGAAGTTACCTGCAGTGGTTCACTGAAGGAGGAGGAGGAGGAGGAGGAGAAGAAGAAGAAATTAAAGAAACGAAAGAAAAAAAGAACAAAAAAGGGGAATCCTAACGTAAAAATACAGCATGCAATACGTACCCAAACTAATAAAATGTACGAGACTGAAGACACTTTTGCTAATGTAGAAGGTAACGCGGGGGTCTCTGGGCACCTCAAACAAAACAATGGCTTGCTACACAGATAA
>ANN19266-RA
ATGGATTACCACAAAATCTCAGCTGCCACCACAAAATTTGCCGTACCACCGGAGTTCCTCACCCACTGCGTGGAGTGCGCAGGCAGGGGTTGTGAAGTACGGCGTCGTCGCAACCCTTGCAAGGCGGGCGGGTGGATGGGTGGGTGGGTGGGTGGGTGGGTGGGCGCGCGCGCGGGGAATGAAGTCGTAAAATCGCAGCCCTTGAGCGGAGTGCCGCCGCCGACCCCTGCGGCGGAAAAAAAGGGTCCCAGGGGAGACCCTGGGGAACCCCGCGGCGGCAGCCCACCGCCGCAATCTGCCACCCGCCTGCTCTGCTCTGCCTCTCGTCTCCTTCTGAAGAAGGGATGCGACGTGGACAACAAAACATCGGACCAGGAGAGAGCTTGTCCCGGCTGGGACGGTGCCCGGCAGGCAGGAGATTGCTCATTAGGCAAGGGTAGGTCTCATCATCGAGCGGAGTTGAAGATCACGGGCACCTCCAAAGAGCCCGTCCACATGTGGCTAATCGGACCGAATATCTCATCAAATCTTTTCAATGGGAAAACTCTAGATCATCCTCCACACAGCCCTGATCTGGCGCCCAGCGACTACCATTTGTTCCTGCACTTGAAGAAACACCTGGGCGGTCAGCGTCTTCAAGTCGATAACGAAGTCAAAACAGTTGTGATACAGTGGTTAACAAGTCAGGCGGCAGAATTTTATGAGGAGGGTATTCTAAAACTGGTGCCACGTTATGACAAGTGCCTCAATATTCACGGAAATTATTGCCGGAGGTCGGAAGCTGCCAGCGGCAGCGCGGCGCCCGCGGCGGCGGTGGTTGGCGGAGGCGGCGGTGGTGGCGGTGGTGGCGGAGGAGGCGGCGTTGGCGGTAGCGGTGGCGGCGGAGGCGGCGGTGGCGGCGGCGGCGGTGGCGGCGGCGGAGGCGGCGGTGGCGGCGGTGGTGGCGGCGGCGGTGGTGGCGGTGGTGGCTGCGGCGGCGGCGGCGGTGGTGGTGGTGGTGGTGGTGGTGGTGGTGGTGGTGGTGGTGGTGGTGGTGGTGGTGGTGGTGGTGGTGGTGGTGGTGGTGGTGGCGGCGGCGGCGGCGGCGGCGGCGGCGGCGGTGGCGGCGGTGGTGGCGGCGGTGACAGGCGCCTGCGGCACCAACTTCCGACAGCGGACTACATTGATGCAAGCCAGAGTGAGGCAAGCGGTGGTGGATGGGTCGACTTGGGGAGAGGAGGAGCAGCGACCAGAACGGCTCAGCACGACGTCACGCGGCGAGAGTCAAGGGCACAGGGAGATTCAATAGTATCAAAACTCTCCTTGGGAACGGACCCGCAGAGGAAACTGAGTCGATGTGACGGGGCCAGTATGCGTCCGCAGAGCCGGCAGGGCGTGGACCCTAGGGGCTGGCGAAAGCGAGGAAGGGGACGGGGCGGGGTAGGACGAGAAGGGGAGGGGCGGCAGGACGACAAGGAGCGAGACGGAGTGTGGCGAGAGAGAGCGAAGCCAGGCGAGACGGAGCGAGGCGAGACGGAGCGAGGCGAGACGGAGCGAGGCGAGACGGAGCGAAACGAGACGGAGCGAGGCGAGACGGAGCGAGGCGAGACGGAGCGAGGCGAGACGGAGCGAGGCGAAACGGAGCGAGGCGAAACGGAGCGAGGCGAGACGGAGCGAGGCGAGACGGAGCGAGGCGAGACGGAGCGAGGCGAGACGGAGCGAGGCGAGACAGAGCGAAACGAGACGGAGCGAGGCGAGACGGAGCGAGGCGAGACGGAGCGAGGCGAGACGGAGCGAGGCGAAACGGAGCGAGGCGAGACGGAGCGAGGCGAGACGGAGCGAGGCGAGACGGAGCGAGGCGAGACGGAGCGAGGCGAGACGGAGCGAAACGAGACGGAGCGAGGCGAGACGGAGCGAGGCGACACGGAGCGAGGCGAGACGGAGCGAGGCGAGACGGAGCGAGGCGAGACGGAGCGAGGCGAGACGGAGCGAGGCGAGACGGAGCGAGGCGAGACGGAGCGAGGCGAGACGGAGCGAGGCGAGACGGAGCGAGGCGAGACGGAGCGAGGCGAGACGGTGCGAGGCGAGACGGAGCGAGGCGAGACGGAGCGAGGCGAGACGGAGCGAGGCGAGACGGAGCGAGGCGAGACGGAGCGAGGCGAGACGGAGCGAGGCGAGACGGAGCGAGGCGAGACGGAGCGAGGCGAGACGGAGCGAAGCGAGACGGAGCGAGGCGAGACGGAGCGAAGCGAGACGGAGCGAGGCGAGACGGAGCCAGACAAGAAGTAG
>ANN19256-RA
ATGCTGTGCCAACGATTATGGAAGATCCCGAGAGTAAACCAATGCGATTTCGTGATAAACACCCCCGACTGTCGGTATAAACACGCGTGGATCGACTACCTCGTGGAATTCGTCTGCAAGTACAACAACTACGATAATCAAATCTACGTAGCGATCGTCGTCGTGTTGATAGAAATGGTGCTGCTGTTCCTGTTGTTGGGCACCACGGCCGAGAACTTCTTCGCGCCGACATTATGCTACCTCTCCAACGTCCTGGGACTGTCGGAAAACCTGGCCGGCGTGACGTTGCTGGCGTTTGGCAACGCCGCGGCCGACATCATGACGGCAGTAGCTGGCGCCACCATTTTGGGGCCGGAGCTGGTCATGGGGCAGCTGATTGGCGCGGGCCTCTTCGTGACGAGTCTGGTCGCGTCGTCCATACTTCTCTCGTCGTCGTTCTACGCCAATCCGAGGTATTTCCTGCGGGACACGCTCTTCTACCTGACCGCCATCTCGTGGATGCTGTACTGCTCGTCCAGATCCTACCTCTGCACCAGCGAAATGTGCGCTTTGGTGGTGTTGTACTTCACGTACGTGGCGGTGGTGGCTTTGGATGCTGTTTACCTGAAACGGAAGAACAAGGGCATCGCCACGATGGTGACGCAAGTGCTGCAGCGCGAGCGCAGTGAGCAGCTCATCCAGACGGTGACGTTCGAGGAGCCGCTGATGCTGTCGCCCCAGCGCGTCGAGTCGGAGATCTTCTTGCCCGGCCCGAAGCGGCCCAGCCTCGTCGCCCCGAACCTGGTGCTGCCGCCGATGCAGGCGCCGCGGCGCCGCGCCGTGGCGCGCACGGGCACCATGTCGATGCTGGCCATGAACGCCGAGCGCCTCAACCTGCTCAACGCCGCGGGCTTCACGGACGAGGTGGAGAGGGAGCGCATGGGCAACGCCTCGGTCATCGCCGTCAAGGTGGAGGGCGAAGTGGCGTTCCACAGTGGAACTAGCGTGTGGGAGAACTTCCTCAACGAGATGATCCCCATCGACGACGAGGACTGGAACTCCTCTGGGAAGATGGGCAGGCTGGTGATCATCCTGAAGGCGCCCGTCATCTACGTGCTGAGGTACTTCATCCCGGTGGTGGACCAAGGCGCGCTCAACAACGGCTGGTGCAAGTTGCTGAACACGATGCACTGCGTCATCTCGCCGATGTTCTTGGCCGTTTCGATGCGCGTGTTCCACGCGGACTTCCTCGTGGCCATTCCTTTGGCGGCGAGCATTCTGGCCGTCAGCATCACCTGCGCGGGGCTCGTGTTCTGGAAGTCGAAAGTTAACAAGGCGCCTCCGTTCCACATTGTTTACGCGGTGGTGGGGTTCCTCGTTTCTCTGGACGTGATCCATCTTATCGCACACGAGTTGGTCACGTTGATCAAAGTGTTGGGTACGTTGCTGAACATCAACATCGCCACTCTGATGATGACGTTCCTCGCCTACGGGAACAGCATGGGAGACATCGTGGCAAACGCTGCTTTGGCGCGTAATGGTTACGCCCGAATGGCGTGGGCTGCTTGTTTTGGGAGTCCGTTATTGTCTGCTCTTATAGGAGGTGGTTTGGCGTTAACGGTTTTGATTGAAATTAAGGGGGAAAACCATTGTTTGGTGTACGATCGAGTGTACGGCAAGGACATTAATAACTGTTTTCTTTTTCTTGAACTCAGTTTGTTATCTTCTTTGGTGATTATTCCAATGATGAACTTTCAATGTCGGAGGTCATACGCGTTATACTTGATCTGTTTGTATTCGATGTTTTTTGTTTTTGTCATGGCCTGTGAGTATGGGTTCACCCATCCCTTTGGATTATGA
>ANN19255-RA
ATGCCGAGCGTGGAGCGTAGCGAAACTAGCGTGGTCAGACGCTTGAGGAGCCGAATCTCGCCACGTAAAATAAGAATGTACAATAAAACGATGGGTGCTAACCCAAATTGCACTTACATATGGGCGTATGGAGTTTGCATTAAAGAAGCATCTTGCTTGCACTTCACGTTGATTCCAAGAGAACATCAGTGTACATTCGTAAAGAACACTGAAGACTGTGAAGATCCAGCTGCTTTTATTCAATACATGGAATTATTTGCCTGCCAGTACAACACGTTCAAGGGAGAAATTTACCTTGGGCTTTCCATTGTCGTAGTAGAGCTCTTGATATTGTTCCTTTTCTTGGGCACGACGGCTGATAACTTCTTCGCTCCTACGTTATGCGCTGTGTCGAACATGATGGGGTTGTCCGAGAACCTCGCAGGAGTAACGCTGCTCGCTTTTGGCAACGCCTCTCCAGACATATTTACGTCCCTCGCCGGGGCCACCACCCTCGGACCGGAATTAGTGGAATGCCAACTGCTGGGAGGTGGCATCTTCGTGACCACCATCGTGGCGGCGTGCATACTTCTGACGAAGAGTTTTTACGCTATCCCGATCGCGTTCGTGCGCGACACCATCTTTTACATGTGCGCGATTATGTGGTTTCGGTACATATCCGGAAGGGAGTCGCTGCGTTCCTACGAAACCGGATTATTGGCGATGATGTATCTGGTGTACGTGGCGATGGTGGCGTTGGACGCGTTGTACAAGAAGCGTAAGAGCAGGCACGTGTCTGCGGACGTGATATCGCTGGTCGATCGCGAGAGGAGGTTGAGCATCAGGCCGTTGGTGAGCAGGAGCGAAATGAACATCGTCATCCGGAGACCGTCGACGCTCCCCAACTTGCCCCCGAGCTTCGCCTCGCCCACGGTGCAAGTGCCGCCCCCGAACACCCCTCGGCGGCGCTCCATCGCCCGCAAGCACACGCTGTCGGGGCTGGTGGTGAACGCGGAGCGGCTCAACGTGCTCAACAACGCGGGCCTCAAGGACCAGGTGTCGAAGGAGCGGGAGGGCAACGCCAAGGTCATCGGGCTGGCCGTGGACGGGGAGACCATGTACGTGAAGGAGATCGGCCTCTGGGACGACTTCGTCAACGAAATCATCCCCATCGACGACGAAGACTGGAACTCGTCCAACGGGTGCGAGAGGTTCATCATCATAGTGAAAGCGCCCATCGTGTACGTGTTGCAGTACATCATTCCCGTGGTGGACCAAGGAGCGTTGAGCAACGGATGGTGCAAGTTGCTCAACTGTTTCCATTGCGTCATCGCGCCTGTTTTCCTGGCCGTTTCGTTGCAGTTTTACACGTTCCCTGCCAAGGTAGCGATCCCGATATACTCCGGTATCTTCGTGCTGAGCCTGGCGTTCGCGATCATCGTGTTCAAGACGTCCAGAGTCGGCGAAGCCCCGAAGTACCACATGGTGTTCGCGGTGATGGGATTCATCACGTCCATGAACATGATCTACACGGTGGCGCACGAGCTGGTGTTTCTGCTGACCATCATAGGCTACGTGCTCAACGTGAGCATCGCCACGTTGGCGATGACGTTCCTGGCGTGGGGCAACAGCGTGGGGGACACGGTGGCCAACACGGCGCTCGCCCGGGCGGGCTACCCGCGCATGGCGTGGGCCGGCTGTTTCGGCAGCCCGCTGCTGTCCGCGCTCTTAGGAGCCGGCATGTCGCTGACGTTTCTCGTGGAATCGCGAGGCACGAACCACGTGTACAACTTCCGGTCCAAGTACAGCGGGTTGATAAGCAACTGCTTCTTTTTCTTGGTGCTGAGTTTGGGGTCGTCCCTTTTGATCATCCCGGCGATGAATTTTCAATGTCGAAGGTCTAACAACAGGATCTCTTATCTTTCGTCGTCCTCGACGCCTTGCACCCGACAAGCTTCAATTGAAGATGTTAGACGCCGGAATTATACACCGTTCACACGGTCCCTGGTCTTCTCCTATACAACCGACGGAGTTTCTCAGAAGGTTGCTTCGCGTTCTGCTGACCCCACTTCAGAAGAGTCCGCAAGTTTATTGGTGTCTAGTGTATGGTTGAATATGCTTACCATAAGGACGTAA
>ANN19209-RA
ATGTTTTCAGAAACTATGTCGGAATCATCCCAAAAATACGGTCCTCTCGTTGGTGCTTTGGATGAAGGTACCAGCAGTGCCAGATTTTTGGTATTCTCATCAAAAACATCAGAGATTGTTGCTTCACACCAGATTGAAACCCACAGTATTTACCCTCAGGAAGGGTGGGTTGAACAAGATCCAAAATTCATTCTCAAAGTTGTCACTGAATGCATAAACTGTGCAGTAGAATCTCTGAAAGAGAAAGATCTTAGTGTGTCTGATATTGTTGCTATTGGTATCACAAATCAACGTGAAACAACTGTTGCATGGGATTTGGTAACTGGAGAACCACTGCACAATGCAATCGTATGGTTGGATGTTCGCACTGCTGAAACAGTTGAGCGGCTTTTGGATCAAGTCCCTGGAAAAGATAAAAACCATTGGAAAAAACTCTGTGGTCTACCTATGAGCCCATATTTTAGTGCTGTCAAAATTCGTTGGTTGATCGACAATGTAAAATCCGTTCAGCAAGCTGTGAGAGAAAAGAGATGTTGCTTTGGAACAATTGATTCTTGGCTGATATGGAACCTAACTGGAGGTAAAAATGGTGGTCTCCATATGACAGATGTGAGCAATGCCTCAAGAACTATGCTTATGAATCTGGATTCACTTCAGTGGGACCCTCAGTTATGCAGGTTCTTCAATATTCCTATTGAAGTACTTCCTAAAATCTATAGTTCTTCTGAGATATATGCACCTGTGTCAGATGGGCCTTTGAAAGGAATCCCAATATCAGGTTGTTTAGGTGACCAGCATGCAGCTTTGGTGGGTCAGATGTGCTTTAAGAGAGGGCAAGCAAAAAGTACTTATGGAACGGGATGTTTCCTCTTATACAACACTGAATCAGCAAAAATTGAATCATCCCATGGGCTTATTACCACTGTTGCATATCAGCTAGGCAAGAACACTCCTGCTGTATACGCATTGGAAGGGTCTGCAGCTGTGGCAGGAGCTGCCCTGAGATGGTTGCGAGACAACATTCAACTTCTTGGAGATATTTCTGAAACTGAGACAATTGCTGACTCGGTTGTCTCTACAGATGATCTGTATTTTGTACCTGCATTTTCTGGGCTGTATGCTCCATATTGGCAGCCTGATGCCAGAGGAGTGATATGTGGAATTACAGAAGATACCACACAAAACCATATTGTGCGTGCTGCTTTGGAAGCAATTTGTTTCCAGACAAGGGATATTTTAGAAGCTATGTCCAAAGATTGTAAAACTCCTTTAATGAAGCTGCAAGTTGATGGAGGAATGACTGTCAATAATTTGTTAATGCAGTTGCAAGCTGACCTCCTAGGAATTACTGTCATGCGTCCTCAAATGGCGGAAACTACATCATTGGGAGCAGCGATTGCAGCTGGTTGTGCAAAAGGAATTGATGCGTGGAATGTTGCTGATATTCCACAAGTGCCGTGTGATGAATTCAAACCTCGAACAACCCAAGAAGAGAGAGATGCAAGATATTCGCGATGGAAAATGGCTGTGGAGAGATGCATGGGCTGGAATGTCTCGTAA
>ANN19205-RA
ATGGGGAAGTTGCCGCGAGGGCAAACTGCGTTCCGGAGGGATCCGGATACCAGCCTGTCGTCGTACTTGTGCATCGGCGTACTTGATTTAAGGAATGCAAATGAAATTTCCAAGCGAATTGGAAAAATGGAAGTAGATGTGGAAGCTATGGCAAATGTAATCACAGTGCTGATGGCAAGACTTGAAGGAAGGATTGCTCTAATTGAAGCAACTGTAAAGAAAATGCAACTTTTGGAGGAAGCTAAAGCAGACAAAGATTATGTACAGAGTACATTCCCACTAATGGCTGATAAAGAACTTGTTGATAAGACCGTGACTTATGAAGATATGGCCAAAGTATTTAATGAATTGGGAGAGAAACTGATGAGTTGCTTTGGGTCCATAATGGATATAATGATGAAATGGGATGGAAAATTGGAACAGTTTCAATTGAATACAGCATATTCAATAAACAAAAATGAATTTTCACAATTAATGGAAATACTAGATAAAAAATTAGTATCACTATACATGAAAGTGAAAGATTTGGAAATTGGTCACATTCAGGAGCAAAATTGTAGATCTAGAGATGACAAGATTGTATTCAAAAATTTGCGATGCATCACTTGTGATGCAGATGCTGTAATGAACTGTAGACCTGATATTTTAATCCCTGTTCCACCAAAGTGTCCAGTGAGGTTTCCCATTGCCCCACAAGTAGCCTATGAGTTACATGCTCTCCGATCCACAACTGAGGGATTGTTAAAGAATGCCACAGATGTCTGTAAAATGATTTGCCCATCAGAAACATCATGTGAAGTTAAGAAGGGATTTGACACACATTGTAAAAGATTTGGAAAGGAAATTTGTACAAATGATCAAATTTGTTCTCCACCAAACACAGCTGAAAGTTTGGTAAAGATCACAGAACTAGATAACTATGGACCTCAAGTTGCACAACTAAGTAAAAAGGGTATTCCTCAAAAGAAAATTGATGAACTTGGTGAGGTGCCTGCCCAACCAGAGAGCTCAGTTGATAAAAACATACAGAAAGCAAGTTGCAAATCTTCAAGAAAGGTACAAAGAAAGCAATGA
>ANN19208-RA
ATGGTTGGATCAAGTCTGATCGGCAAAGCCATGCCTACTGAAAACCCATTGTGTTTGAAGATTGGACAGCGAGTTGAGTACATGGGTTACTTCGGCACATTAATGTTTGTAGGGGAAGTACCTCCAACCAAAGGTACCTGGTTAGGAATTGATTGGGATGATCCAACCCGTGGTAAACACAATGGGACCCATGAAGGAAAATTTTACTTTCACACCAGGCATTTGACCTCAGGATCATTTGTTCGTTTTGGAAAAGTGAATTTTGGTCATGATTGTGCCACAGCTATTCACAATCGCTATGGAGAAGTGAAAGGGGAAACTGCTGGAGTTGATAAATCAAATTTAGAGATTTTGAAAAAGAATATGAAAGCACCATTATTTGAAGTTGTTGGTTTTGATAAAGTTAATAGAAAACAGAGCCAGTTTGACAAGTTGACTGTAGTGTGTCTGAAAGAAGAACTGGTTAATGGATCTGGGGCCCCAGGAGAATTGAGAAATTTATGTCCTCGAATAGCAGAACTTGATTTATCGAGAAACTTGTTGAATTCTTGGGAAATGGTTGCCGAAATTGCTCAACAACTTACGGACTTGTGGTGGCTGAATATAAGTGAGAATCGGCTCACCATCCCAGAAAAACCAGCTCATTTGAAGGACTCCTTCCCTAAAATTAAACATATTGTTGCTGGAAGAATGGAATACAATTGGTCAGAAATTTTATCCTGCTGTAGTATGTGGCCAGGAATTCAGACCCTCCAGGTGCCATTCAACCATATCACTCATATTAGTGTTCCTCCAGATGTGTTAGAAAATTTAAAGGTTCTTGATTTGGAGGGAAATTGCATTGAAAACTGGGGAGAAATAAATAACATTGGTAAACTACCAAGTTTAGAATCACTGAATGTTTGTAACACTGGTTTAATTGAAATTAATTTTCCTGTTGAGGAATCAGGAAACAAAACTGTACTATTTTCTTCTTTAAAGCAGCTTTATTTGACAACAAATAAGATTCAAAAGTGGGAATCTGTGAGTGAACTAGACAAACTGAAGCAGTTAGAAGAATTGAGGTTTCATGAGAACCCAGTTCTGTATCGAGAAAATCATGAAACTTCTAGACAGCTTGTGATTGCAAGGATTGGACATCTGCAGAAGTTGAATGGCATCGTCATCACCCCAGAGGAAAGGAAAGGCGCTGAGTATGATTACTTAAAGAAACATGGTCAAGAGTGGATTGATATGAATAAAAAAGAAAATGTAAAAAGCCTAATGGAAAATTTTGTTTTGGCTCATCCACGATACCCTGTGCTCATACAGAGTGTAGAAATATTTAGTCCTAAAATGGAAGGTAAGGTCTACAAAAAGAAATTACCTTTAAATATGTCTGTCCAGAAATTGATAGGGCTTGTCCAGAGGCTATACAATACCGGCAGTGAAGTTCCATATTTAACGTATATTAGCTCCAAGTATCCAGATATAGAAGCTCCTCTGGAAAATCTAATGAAAGAAATAGCTTTCTATTCAGTAGAAGATGGAGATCGCATCGCTGTGCATTGGAATTAA
>ANN19207-RA
ATGTCATTATGGGATCTGCTGAAGTTTGATGAGACTTCTAGAGCAAAGCAAAATAGCTCTCCTTTGACTATCTTGTGTGGACAAGAAATACCTTCGTGGGTTAATCGCCTTGCGTACTTCAGCTCCTGTGTGCCATTTCTTCAGCGGTGTTTACCGCGTGAGTGGCTGACACCAATGGCCCTGCAGCATTCTCTCCAGCAGTCACATCAGGAAAACTCATCTGACACATCGTTGTAA
>ANN19285-RA
ATGACTCAATATCGATATCATCATTCTAAATCTGCTGTTGACAGGATCAATCTACCTCGTGAAAAAGGAGGTCGAGGCATTACAAATATAACTAACAGTAATGCCAATCAAATCTCTCTTATGAGAAAGTACTTTCTTGAGAGGGCAGAAACATCGGCAATGCATAAGGCTATCATAGAGGCTGATTTCAGTACCACCCCCTTAAATCTTGTAAGTACTCAGTTTCAACCAGAGCACACTAGTCATGAAAGCCTGATGCAAAAGTGGTGTCGAAAAGAGCTACGTGGTAGACATCCCAATGAACTATCAGGCCAGAACATTGATTTTAGAGTTTCTAACAGGTGGTTGACACGTGGTTTACTGTACCCAGAGACAGAAGCTTTATGA
>ANN19289-RA
GTGGCAGTCCCCCAGCAGGTTTCGAGTCTCCACACACACCATCGAACGAAATCGAGTCCTGATCCGCTGAATATGCAGAACCTTTCTCCCTCTGAAGCCTCCAAACGCCTCATAGCATCTGAATCGATGTCGGACCTCTCCTATGGATCGAAACGGACTCGGAGTTCGGGAGGTTTTGACATGGACTCTCCGCGAGTAACACCTCCTGGCACTCCGCCCCCTCCGTATGGAGGAAGCAGCACCACCCTTCCGTCAGACAGTGCAGACACCCTTACTGAGGAAGAAGGGGGTGTTCATGACCTGGATGATCATGGGAAACGTGACACACCAACATCAGAGGTCTCTCCAATTCGAACATCACTTCCACAGTATGCGAGTACAACAATATTGCAACAGCACCCAATCATCTCAATGGAGGAAGATGATATGTCTGATCAGGAAGTTAGTCAGTTAGAAGACCATGGGCCTTTCAAAAGTCTTTCAAAGTTGTGGGAGCATACCGCCCATTTAGCTGTTTTTATGAATTATGTTATCTGCAACAACGACACATCTAGTCTTCTTTTTTATCTGGTGACAGATTTGTACAAAGAAGGCAATGCGAAGGAAATGAAGAAGTGGGCTTATGAAATTCATTCTAGCTTTTTAGTACCTGGAGCTCCTCTGAGGCTCAACAATGTTGACGAAAATGTAGCTAGAGAAATAGACGATGTTTTGCTCAATGAATCAGATAAGGAGGAAATACTTCGAAAGATTTTCTGGAAGGCGCGGGTAAAAGCGAAAGAAGAACTGAATGAGCAGTTGGCTGATTTTCAACAGAAGAGAACGGCTGGACTGGGCACTTTATTTGGTCCTCCTGACACAGAACTAGATATGAGTATACATGATAAAATGGAGGTGATTGAGCGAGACAACACAGATATTCGCCGCTTCACTGCTGCCGCAGCCCTTGTAACAGTACTGAGTAAAGTGTTTGGTCTGCGAGCACCCCATTCCAACTCCTTGCTTGACCGTTGCCCCACATTTGTGTCCAAAGACAAGTCACTCAAGTCAAGACTGATTGGGAAGTCTAGAAAGATCAATGTTCGTGGGCACCATTTTGTTGCACATCAGTATTTTTCTGTGACCTATTGTAACCATTGTCAACTCATTATTTGTGGCATTGGGCCCCAAGGCTATCAGTGTTCAGACTGTTCGTTGAACATTCACCGACACTGTGTGCGAATAGTGGAAGAGAATTGCCCAGGTCCTTTAGTGAAAAAGGAGCGAGGCAACGACCGCATTTCAAAACTAATGGAGAAGATCCGGCCAGAGAGAGAACCAAGACGGAAGCCTAGCAACCACAACTTCTCTCAGATTGAACGAATGCGAAAGCAGACCGAAGAAGACTCCGGGGGACTGACTGATGGAGAAGGCGGAACAGGTAGCGTTATGGAGTCAATCATTTATTATTAGGGCTCGGATTCTTTGGTTTTGACACATTTTATTCCTCACTATTT
>ANN19278-RA
ATGAGGATGGCACGTCGTGTGTCGTCTTTATTTAAAGCAACGCAATGGAGCTTTTTGAAGAACTTTGTTTCGGGGCCAGTGACAGTTGTATATTCTCAACAATTATACCATGCCCAAAGAAAATTGTTGACTGCTTCCATATATCGTCTACCGTCTTTCACGTGTTACCGATATCAGCATCAGCAATCAGCAGACTCAGATGAGAGTGATGATAATGATGTACCCAGAGTACAACGTATGAAAGAACATGAATCTATTTTGCGAGATGTTATTGCAAGAGGAGAGCCATTGTCCAAAGATGAATGGAATAAAGTGAAACAAGAAGTTTTTAATTTAAATAGCTTTGTGAACGCAGAAAACATTGATGCTATCATAATGGGTTTGTGTGTTGGTGAAAAACAGTTTGCTGTTGGATCATCTCTATTGGATGCTCTGAGAGAATCTGGTATTTCTCCAAACACTGCAACGTTAGCAAGGTTCTTGAAGTTGTGTTATGACTGCAAAGCTGGTGATGAAGAATCTGTTCTTGGCATTTGTAATGAAATAAGAAACCGCTGTCCAGTCATGGATGCTTCCACCGCTGACAATGTGATCCATGGCTTGGCGCTAACATCACAAGGTTTAGAACTGCTGTCAGAAATTCGGTTATCCGCAGTTCCCATTTCAGCCAGTTTCAATGTCCTGGCTGAAGCTGCTTTTAAAAATGGAGAGCTGAAACTGGGGTGGGAGCTTATGGAACAGATGTTGCAATTGGAACGACGACCTTCTCCCCCGGTTTATAAAGCTTGGATTGACCAGTGTATGAGGACAAAGGGGAGCGAGGCCAATGTAATGATTGGACAGCTTCTTGACTTTTGGGCTGATCACGATCTTAGGCCGTCTCTAGATGTTGCAGAGCACTTACGAAGTTGGTTTGAACATGACAAGTATTCCTGGGAAGGTTGCTTTACGACGATATCTCCTAGAGGTTCCTGTCAAAACTGCCGAACAGTGCTACGCAAGAGAAAGATAACAACTCAGGAATTTGAAGCAATGCGTAAGCAGTTTTTGAGCAATAATGTCTTTCTGAAATCAAATCCTGAGGAATTGGAGACATTCCAACAGTTTCTGTCACGTACGGCACCATACGATGTAGTCATTGATGGTCTAAATATTGCTTACTCTTCGGGAAGGTTACGACCCCAGCAGTCTGTAAAAGCATTGGAGTCAGTTGTTCAACATTTCGCCACTCGAAAGAAAAGAATGTTAGTTTTGGGTCGACGACATATGCAAAATTGGCCACAGAGGGAAATGAACTATATCCATGAACATGCATTTGTTTTTCTGGCTCAGAATCTATCTCAGGATGATCCCTTCCTCCTTTATGCTGCAATGTACAGTGGGCCCTTCACACAGTTTGTGTCACGGGATCTAATGCGCAGTCATGTGTATCTACTAAAAGATTCTTCTCTACGACGTATTTTCCGGCGGTGGCAGCAACAGCGACAATTGCAACTGATCCGAGCAATATCAGGACACGTCACTGTGATGCCACCATTATCATACAATCCTTCAGTACAACAAGGACCTGGTGCTGTATGGCATGTTCCGTATGATACTGAATTTAAATCTCAACCAAAACAAATGTATGAACCTCCACGTCATTGGCTATGCCTGAGGGAGGCTGGCCAGTATAAGTAA
>ANN19237-RA
ATAATAGTGTGGTGTGAGGTCGAGGTTCGAAGTATGTCTGGTAGAGATTATAGTATTGTTGAGTACTATGCAGAGCATGAACGATACCGTTGTGGCTACTGCAAGTCAATTGATACTAATTACAGTCATGGCATGTGGGCGCATAGCATGACAGTTCAAGATTATCAAGATCTGATTGACCGTGGTTGGAGAAGAAGTGGACGTTATTGTTATAAACCAACAATGCATGTGACATGCTGTCCTATGTATACTATTAAGTGTGCTGCTTTAGACTTTAAGTTGACAAAATCTCAAAAGAAGGTATTAAAGAGGTTTCATAGATTCCTTGCTCATGATGACCCAAGGAATCCAGATGGCTCTATTGGAGAAGGTTCTGAGACATCGGAAGGTCCTGGTGATGGGCCTGAGGTGATGGACATTCCTGACCTTCATGAAAAATCTGTAAGAGCTGAAAAGAATTCTGAAAATGCCAAATTGTCTTCTGTTGATCCTTCACTCACTGGACGTATTGGAAACATTATAAGCAGCCTGACTGACACACTGCCTGCAGCAGGACAAATTTTGTCAGGCACTGGGGAATTGTTGTCTGGAGCTGGACAGTATCTGCCTTCACCTGGACAGCTTTTATCAGGCACAGGACAACTTTTGTCTGCACCAGGAGAACTTTTGTCAGGCACTGGTCAACTTTTATCTGCACCAGGACAACTTTTGTCAGACACTGCGCAACAACTCTTATCTGCACCAGGACAACTATTGTCTGGCACTAGTCAGTTCCTCTCTGGGGTAATAGATTCAGCTTCTGAAGTTTCAGAATTTGAAACAACTCGAAAGTCAAATTCATCTGTTTCAAGGAAGGGATGTGACGCTAGTAAACCCCCATGCAAAAAGGCAAAACTAGTCCGTTTGGAACGTAAGAAGGAAAAATTAATGCAGAAAGGCTTTAGTGAAGAAGAAATAGAAAAAATGATGGTTGGAAATAAAAAGCAAGCACCTGCAGCTAAATCTTTAGAAGATTTTCTAAAAGACGCTCTCCCTGATTCACCAGCTCATAAATTGGAGATTCGACTGGTTCGTTCCTCGCCTCCAAGTGTAGAGTTCGAGCGAACGTCCAAACAGGCCCATGAGGTCTATCAGAAGTATCAATTTGCAATCCATGGTGAACCTCCAGAGAAGTGCTCTTTCCGGCAGTACACACGATTCCTTGTTTCGTCTCCCTTAAAGCTAACTATTGTGCCTGTGGGCTCTGCTGAATTCATGAAAACTCAATCAGAAAGCCATGCATTATATACTAAATACCAGATGTCTGTTCACAAGGAAACGGCAGAGGAATGCAATTTACAGACCTTCTGCGAATTTCTAATTGATTCACCTCTTCAGTCTTGGAATCCATCTGATGGACCTCCCCAGGGTTATGGATCTTTTCATCAGCAGTATTGGCTCGATGGTCGACTTATAGCTGTAGGCGTAATTGATATTCTTCCACGATGTGTTTCAAGTGTTTACTTTTATTATGATCCAGAAATGGGCCAATTGTCTCTAGGAACTTATGCATCTTTACAAGAACTATCTCTTGTACGATCACTTCACCAACATGCATCTACATTGGAATATTACTATATGGGCTTCTATATTCACACATGCCCTAAAATGCGCTATAAAGCTGCATATACACCATCCTATTTATTGTGCCCAGAGACATACACTTGGCATCCAGTTGTGGAATGTAAATGTAAATTAGATCAAAACCGCTACTGCCGCTTTGAAGAGGATACTTCTATAGTTGATTCTGATGGAGAAGTGGTAGTAAATGAAATTTTGGTGTTGTATCGAGGCAGGGCAATGCCTTATTCAATTTATAGAGCAATTAACCGAGATCCAAGTGATGTGGTTGAAACTGTGCAGTATGCTCAACTAGTTGGCATGAAATGTGCGAGACGAATGCTGGTAGTTAAAAATTGA
>ANN19243-RA
ATGGAGGACCTTCTTTTGCTTATTGTGAAAGAAGCTTCCAGCACCAAGTTGTCAGCTCTCAAGAAGTCAGCCCAGGAGGCTTATGATTTTTTGGAGGCACAACAAGGGTTGCTGAGGGATCCTGCACACGAGTTGCGAGCAAAATGCCTTCATACTCTACAATTGGCTGTCGAAACAAAGAGGAGCAAATTTGTAGCATATGGTTTGCAGGGATTACATAAACTTCTGCGAGATGATCGATTTCAATCTAATTTTGAGCCTGAAGATGATTCTCTATGGCTTCCATCTCAGTTACTACATGCCATGAGTTCAATTCTCACTCAGTCTGATGACACACAAGTGGATATGTTGAAGGTTCTTTTGAATGTAGCTTGCAACTATTGGCCTATGAATGGGCGTATTATCATACAGATTCTTACGCTCTGCAGTGAAGCTCATGAAACAGGAAACCAAGCTGTACGAACTGCTGCTGAAGCGGCCACGTGTCAAACATTACGCTCATTTTGCAACTTTTTAGAGGAAGAGTCGCAGGAACTTGATCGCAGCCTGAAAAGAGGTGGAGATGGTGATGTTGGATCTGGTGTATCTTGTTTTAATGAAGTTATTCCTATTTTGCAATTTATCTGTAGCAAGATGGATGAAGCACAAGCAGGGGGTCGTTGTGGAAGTAGCATGGTGTTCCTTCTCGAGTGTCTTCACACGTTGGTGTCCTGCTTGCCACAGCAGATCCATAACAACAAGCACTTCACAACCTTCCTCTGGCAGAAATTTTGTCCTGCTCTTATTGCCTTCCTTGGCTCACCCAGAGTAGACAAAAACATTGTGTCACGCGACAAGATCGCTTCCACAGAAGGAGCAGAAGTAGGCCGGGGCTCAGGTTGCTTGGCCACAGCTCCTAGTTTCAACAGTTCTGAAGCAAAAACTGTGTACAGTATAGGCACTCAACTTGTTCGACTTGTGGGTTGTGTTGGATCCCTGCGGCCAGTTTTGGAATCTGTCTTCCATCGAATGCTCTTGTATCCTCCACCTCAGCACCGACTTGAAGCTTTGAAGTCATTACGCGAGCTGCTGCGAAGTCCAAGTCGGATTGTGGATTTTGCTGGTCCCATTCTGGTAGAAGATGATAAAGGTTCTCAACAGAGTGACATGGCACTGATGAGGCTTGTAATGGATTCTATTGAAGAGTGCAGCCGTAGTAGTGATTCAGCTGTCTGCAATGCTAGTGTATCATGTATTGTAGCCATGTTGGGATCTTTGGAGGAACTGTGTACGGGGAAGGGCATAACACACACTTATATGGACCGCATTAATGCTATGTACACAGAACTTGAGCAGTGCGATTATAAAGGACCATTAACGTACCAATCTATGCTTCGACTTCCCAAGCCATACAGGGATCGAATTGAACATGAACGGAAGTTGCTTGTGAGTCGTTCAGATCCAAATGGTATTGTGGATTCTGGCAAGAAATCTGGTGGAGGTGGTGATGATAGTGACAGTAGTGGAATTGAACAAGGAGATGATCCTGTACCGCGGCCACCTTCACAGAGTGGTAGCACTACATCTGGAGACACTGAGGGTCCAGAAGAAGGTTTCAACAATGACCATGTCGAGATGGATGAGCTTGTTGCGGAAGTAGAACGTGAGAGAGAACAGCAAGAACTTCTTCGTTTGGAGAAGTTACCTCGCACACTGCATCAAGACCATCTCACTATCCATCAGATCGGAGAAGAATACATAGATGTTGAGAGACATAACGCTAGACACTTTGTGCAATCCCTACATGGTCTTGTGTCACGTTTGCTTTCCCTACGAAGTTCTATTGAAGTAGATGGTGCTTTGCAAGATTTTTCATCTAAATATTGTCATGGTCTTTTTGCAGGCCAGCATCTTGCTCATGACGATGTTGGTTCAACTCACAATTTGGCTCTTATTACCATAATGAATGCAGATGGCATATATCTTGCCACGTACTCAGCTCTTCTCCTTAACTTGAAACTTATTAAGCAAGGTTACTATGTTCAAGATAATAAACCAATACCCATGACAGAGGGAGAGTTTGTGGAAGGGGTGCATGGGAGTGGTGTGTTGGTGTACCTGACTGACACATGGTTATCTGAGTTGTATCAGCAAGTGCTTGCCTCCAGTATTCTGGAAAAATGTGGCTACCAACCCAATTCAGGCAATAACTATGCCCTTGTTAACCTTCTTACAGATTTGGATGGTCTAAACAGCAACCAGCAAGGTGGGCAGCTGTTATCCGATTGCCAGCGTCTGGAACGCGCAGCTGCCCCCAGCGAACCCAGCGCGGAAGTTGAAGCCGGCATCAAACTTTCTCGGCGTGTGCTCAGTTGCTGTTGGGACAGCATGTTGCGAGTACTGTCTGTCCCCTTGTCAGACCATCCTGCACAACTGGGAGTGACTTCTAGTCTTGCCCTGCTTCTGGGGTCAGAGGGTGCAAGGGAAGAACATCGTCGTGCTCGAGATAGTGTCATAGCCAGCCTAGAAGGTCTCCACAAAGCTGCTCGGCTTAGTAACATCTTGGGGCTCCAAAGTCGTTGTGGCAGTATCTTCTCCCTGCTGGCTGCGGCATCCTGCCCAAGTGCAGTTGATGCAGGGCGTAGCACAACTGGTGCAAATGCAAATTCAGGAAATGGTGGTGGTGTGGGTGCCGGAGTGAGGAGAAGGCTACGGCGCCCGCGGGATGTCCTCAAACTGCTGCAGCGACCTGAGAAACTCCACACGTCTCATGCTCTAAGTATGGACGTCTTGCTAGGCCGAGGATTGGAACTTGGTTCACACTCAGCTGATTGCTGGCCTCATGTTTTCCGATGTTGCTCATACATCAGCCAATTGGAACATGGATTTTTTGCTCAGGCACAGAATAAACCAGCTCTTGCATCAAAGTTGAGTTCATCATGGCATTCCAACTCTGGACAAAACACTAGCAGTTCGCAGAGTACCACTGATCGTCTTAACCTCAGTTTTAATATTCCTGATGATGATGAAACTTGTATTGATGTGTATAGTTTCCTTTCGACACCAGCTCCAACTGTGGCCACAACTGGAACTATTACTGAACTAATTCAGGAAAGCAACGCAGACATTGCATCAAATGGTGTGCTTAGTTACCAGTATGCTGCACGTGTAGTCTGTGCCCTGTCTCAGCTGGTTGACAGGCTGTTTGAAGATGCTGCTCTGAAGCTGAACCTGCGTGCCTTGAGTAGCTTTTTGACTGCTCTGTGTGAAGCATCTCAAGCTCAGCTGTTCGCGCAGCACGCGACCTCTGGAGGGCGTGATGCAGGGGGTGCAGGAAAGTTGTGGTGGAGAAGGGCAGATCCAGGTCCGCCTCCCGCTGCCCACAGCCAGCTTTTGCTCAATCGCGTTGGCGAGGTGATGCTCAAATGTGTACGCAGTGGACGTCCACTGATTCACATCATGCGAGTGTGGTCAATTGTGGGGCCACATCTAATGGAGGCTGCTTGCCATAAGGAGCGAAGTATTTCAAAGAAGGCAGTTGCCTGCATCCATGACACAGTAAATGCTCTTCTCAATGAACAAACTGAACTTCCCCATTTTCATTTTAATGAAGCTTTGTTTAAGCCTTTTGAAAACCTTTTGTGCTTGGAGTTGTGTGATGTGGATGTGCAAGATCAAATTGTGAGCTGCATCTGTGAGTTTGTGGAAGCAAATCGCACTGAAATTAGATCTGGGTGGAGGCCGTTATTTGGGTCTCTGAGGGTGGTAAAATTGTCATCAAGTCAACAACCTGATGAAAATGGACAGAGCCAATTAAGGTCTTTGCTTGATGTGTTTGAAGTCTTCCTTGATACTGACAACCCCTTGGTGTTCTCAAATGCTGCTGTGGATTGCATTCTCTGCTTGCTCAAACACGTCAGAGGTCCCAGTGAATTAGAAGAAGCTTCTGGATCTGGATCAACTAGTTGCTTAGATTTGGATACAAATCCTTCTCTTGAGCTTTGCCTTGCTGCTCTGAAGTTCCTACAGAAGTGTGCTGTCATACTGGCTTCCATGTATAACATGCCTGCGTGCCCAATTTTCCATGCTGTTCAGAGGATACAGCTGAATACTGCACCTCAGGTTGTTGATCCTGTGATACCTAACATTGAGGTGACTTACTTTGATCCTGACATGGCGAGTTCTAATCATTGCATGTCCTACAAGATATTGTCAACAACGAGCTGTGAAGTAGCCACTTTAGACAGTCTGGACAAGCCGAGTGGGGTACTGCGAGTGTGGTTTGTCTTGCTAGAAGGCTTGGCTAGCGCCACCACAACTTGCCCTCGCCGGTTTCAGCCACATGCTTTGGATACCTTATTCCAACTACTTAGAGAACTGTTGCATACCCCAGGACCTGCCTTTGGACTGTATTGTGTGAACCACCTGCTGCTACCAATGGTACAGAATTGGCTTAGAAAAACAGGACGCATTTATAGAGGTTGGGACAACTTTGCTCCCAACTTCAAACAATGCTGTGGTCTTGCTACTGATCTTGTAGTAGAATACATTACTCATCTTCAAGGTGGGCCAAATCCACCAGAGTTACCTGCAACTACCCTGATGTTGAAGCAGTTGCTTCTGGTCATGGTCGAGTGTGTTGTACAACCAACAGAGAGCATTGCACGTCTTGGGTGTGCTTGCATCAGGTAA
>ANN19244-RA
ATGGCTGAGGAAGTGGATGGAAATACGATTTTGGCGGAAGCATTGAAAGCACAGGGAATTGAATATGTCTTTGGCATTGTTGGCATTCCTGTCATAGACCTCAGTATTGCAATGCAGCAAGCTGGTTTACACTATGTGGGCATGAGAAATGAACAGGCTGCTTGTTATGCTGCTCAGGCCATTGGTTATCTTACTCAAAAACCAGGGGTTTGCCTAGTCGTGTCAGGACCAGGCCTGTTGCATGTAATGGGAGGCATGGCAAATGCACAGAGTAATTGCTGGCCTTTGATTGTCATTGGAGGATCGTGCCCTCAGGACCATGAAGGCATTGGAGGTTTCCAGGAATGTCCTCAAGTGGAGTTGAGTCGTCCTTATTGCAAGTACAGTGCTCGGCCACCAAGTGCAGCTCTTATTCCACTCCATGTGGAGAAAGCTGTTCGTTATGCAACATATGGACGTCCTGGAGTGGCATATCTCGATTTTCCCGGGAACATGTTGATGCAACGTATCAACTCTGATATTGTTAGTCCAACATATCCCTGTCCGGAGCCCCCTATAGCATATCCAGATCCAAATTCAGTTCAGAAAGCAGCTCAACTTCTCAGACAAGCTGAAAGACCGTTGATCATTGTTGGGAAAGGTGCTGCTTACGGGAAAGCAGAAGCAGCTGTAAATGAGCTGGTGAATGTCACAAACATTCCATTCCTACCAACACCAATGGGCAAAGGTGTTGTAAGTGACACTGATAGCCACTGTGTCTCTCCTGCCCGCACAGCTGCCCTGCAGTATGCAGACACAATTTTGCTCTTGGGAGCACGGCTCAACTGGATGTTGCATTTTGGTCGTCCTCCACGTTACGATCCAAAAGTGAAATTTATCCATGTGGACATCTGTGTGGAGGAACTTCACAATAGTGTGCCTGCTGAAGTAGCTATTCATGGGGATATTGGAGCTACAGCAAAATTGCTCACAGAAGCTTTGAAAGGGCGGTACACTCATCCATCTTCCAGTCCATGGTGGAAACAGCTGAAGGAGAAAGCAGCTAAAAACAAACAAGTCGTTACGGCTATGTCTCTTGACACAAAAGTACCTCTTAATTATTACACAGTGTTCCATCATCTTCAAAATCTCATCCCCAAAGACTGTATTATTGTTAGCGAAGGTGCTAATACAATGGATATTGGTCGAACAATGCTGTTGAATATATTACCTCGACATAGATTGGATGCTGGTACTTTTGGCACAATGGGGGTTGGGTTGGGTTTTGCTATTGCTGCTGCTTTATGGTGTCAGAAAAATGCTCCCAGCAAGAGGGTTCTCTGTGTAGAAGGAGATTCTGCATTTGGTTTCTCAGGAATGGAGATTGAAACCATGTTCAGGTATAAACTACCAATTACCATTGTAATTGTAAATAATAATGGTATATATGGAGGATTTGAAAAAGAATTGTTTAATGAGATTCAAAGCTCAGGAGAAGTGACGAAAGTCACACCACCACCATCACTGTCGGTGAACACACATTATGAGAGAATGATGGCACTTTCTGACAAAGAAGGGTTCTTTTGCACAAGTATTCCACAACTTGAAGAAGCGGTCAGGAAGAGTTTATTGGTGAAGGATGGACCAAGAATCATCAATGTTATGATCAATCCCAGTGCTGATCGTAAAACTCAAACCTTTAATTGGTTAACTGAATCAAAATTGTAG
>ANN19235-RA
ATGGGCAGGTTGCCGCGAGGGCAAACTGGGTACCGGCCGGATCCGGTTACCTGCCCGGCGACGTCCTTGTACGTAGTTGGGGAGGGGGCGAGGATAAAGGCCAAGAGCCATAGGTGCCCACTCCGGGGACTTGTCCCCCACGTAGAACAAGGCACAGCGGAGGTGGGAAAACAACTTGCGACCAACAAACCAATGGGTAAAGCACCCCAAACGCCCATTCAATCGGTCGGAGAAGGCACCAAGACATCCTGTGCACCAGGCGACAAGCAACGCGGATTGATGGGGGCGGCTGATGGATCTCCATCAACATTAGCCAAGCCTCAGTCAACACAGGGCACCGTTCTAGAACAAACCGGCGTTATTCCTAATCTATCACTAGGAGTAAATGATCTGGAACAAAGAAATGAAACTCGAAATGAAATAAATGGAGAACAAGAAATCCAAGATCAAGCCCCAACAGAAAGAGAGATAAAAGAAGCCCTGAAAACACTGAAACGAGGGAAAGCCCCAGTGCTGGGTGAAGTGATAGAAAGAGTAACAACAAAGGAAAAAAGAGGTATTAGATGGGGTTTGACGGAAACTCTGGAAGACCTAGAGTATGCGGACGACATATGTCTTCTCTCTGAAAATTTTATGAACATGAAATCAAAGCTTAATGATATATGTGAGGAAGCAAAGAAGGCGCGCCTGTTAATTAATTGTAGTAATACGAAATCTTTAGGAATAAATGCAAAAGACACCTTTCAAATCAATCAGGAAGAAGTAGAAAATGTTCACAAGTTTCAATATCTGGGGAGTATAATTACTGATGATGGAGGCGCAGATGAAGATGTTAAACAAAGAATCAACAAGGCAAACAGAGAAGCACTCTGTTGGAACCCACAAGGGAGTAGAAGCCAAGGTCGACCGAGAACATCATGGAGGAGAACAGTGGAAGCAGAGATCCGGGAGGCTGGTATGACTTGGAAGCAAATCATACCTATTGCAGAAAATAGAAGAGATTCGAGTCAGCGCGAGGATGACGGAATATCAGATGAACGTATCCGTGCAGTAGAGAAAGAGCATTCTGTCCGTTTGGATAAATTGGAATCCAGAATGGATGCCCAGGAGGAGACTATGAAAAAAACCTGCAAAAAAGCTTCAAAACTATTGCCCAAAGTGGATGCCCTGCTCTCTGGAAGGTCCAGTGCTCACCCTTCCGAATCCACACGTACTTCTTCCGATGATAGTACGTCAGTGCTTGAACTGGCAGAACAAGGGGCCGACGAAGCCCTGCTTCAATTGCTGGCAGTTAAGCAGATCGATGTTCGAAATAATCCGCCCAGGACAGTAAACGGAGACACTGCTCTTCACGTGGCCGCGAATGGAGGCCATCTGAAAGCCCTTATTGCCCTTTTGGGCGCGGGGGCCAAGGTCGATGCCGTCGGCAACCGCCTGCGCACGCCGCTGCATTGCGCCGTCGTCCAGGGCCACCTGGCGGTCGCCCGCCACCTCCTGTACGTGGGGGCCGATGTCAATGCAAAGGACGTGGACGGTTCCACACCGCTGGACTTCGTTGCCCAGCAGGGAAGCAAGGACCTAGTCAACCTCCTTCTGAAGAACGGCGCAAGCCTACTTCAAAAAGTTGTTTTTACAGCTGTAGAAAATGGTCATTGGAATCTGGTAGAGTTGTTTGTGGAGAAGAAGATTGACGTGGACGCATGTAATAAAGAGGGTCATCCTTTAATAGTGCTGGCGGCAAAAAGCGATCGTTGGGAAATCGTGGATCTGCTGATGGAGAAAAGGGCATGTGTGACGAAGTGCAACGATCCGAAAGAGAGCGCGTTGGTGTATGCGTCCAAGTCCGGCCTGGCGGACGTCGTGCGAGAGCTGCTGCGCCGCGGAGCATCGTCGGTCTCAGAGCAGGTGGCAGTGGCTATTGGCGTTGCCCGTAGCGCCGCTGTGGTGTGGGCTTTCAAGGAAATGACGCCCGGCAAAATGAGTGATAATGTTGGAAATATGGGCTTGGTTTTATCCGGGAGGGACGGTCGGTATAATTCGCTAGTAGCATTCCTAGAAGCAGGAGTCGGTATCAACGCAACAAGTTTTAAGGGCCACACTTCCTTACATCTCGCTGCATGGAACGGAAAAATCAGGTGCGTTAAGGAGCTCTTGCAGCGAGGCGCTGACCCCAACGCAAGTAATGAAGAAGGAAATACTCCTCTCCACATGGCTTCCTCCAAAGGCCACGTTGACTGCGTGCGCGCCCTGCTGGATTCCGGAGCGAACATCTCGGCGGAGAATAATGAGGAGAAGACTCCCCTTGATGTTGCTCGTTCAGACGCTGTGCGCGCAGTCTTCAACAGAACGGCGAACAGTAACCTCTACTTACGCGGAAGAGAGAGCATGAGGCCCGAGTATCGCCACATGAATGAAGTCACAATTATTAGTGTGGATCGGATTACTCCAGTAATGAAAATATGGCCCGCAACCAGAGATTCGAGTGCCCGCGAGGATGACGGAATGTCAGATGAACGTATCCGTGCAGTAGAGAAAGAGCATACTGTCCGTTTGGATAAATTGGAACTCAGAATGGATGCCCAGGAGGAGACTATGAAAAAAACCTACGAAAAAGCTTCAAAACTATTGCCCAAAGTGGATGCCCTGCTCTCTGGAAGGTCCGGTGGTCACCCTTCCGGATCCACATGTACTTCTTTGCTTACATTGGCAGAACAAGGGGACGTCGAAGCCCTGTTGCAGTTGGTGGTGGATGGAGAATTTGACGTTCGAAATTATCCGTCGTTAACAGAGAAAGGCGATACCGCGCTTCACGTGGCCGCGACTGCAGGCCACCTGAAAGCCGTTATGGTTCTTTTGGGCGCGGGGGCGAAGGTGGATACCCCTGGCAACCAGCTACTCACGCCGCTGCACTACGCCGCAAACAAAGGCCACTTGGCGGTTGTCCGTCACCTCCTGTACGTCGGCGCATCGGTCGACGCATTGAGCATCTCCGGCTGCACACCGCTATACTACGCTGCAATGGCGGGACACGCGGAGATAGCAAACCTGCTTCTCAAGAAAGGAGCGCTCCTGGACGAAAGAGTTGTCTTTACGGCCGCAGAAAATGGTCATTGGAATCTGGTAAAGTTGTTTGTGGAGAAGAATATTAACGTGGACCTGTGTAATAAAGACGGACATCCTTTAATAGTGCTGGCTGCCAAAGGCGATCGTTGGGAAATTGTGGATCTGCTGATCGAGAAAAAGGCATCTGTGAAGAAGTGCAAAACCCCACAAGAGAGCGTATTGATGTACGCATCGACAACTGGTCGGGCAAACTCCGTGCGAAAGCTGTTGCGCCACGGGTTCGATCGGGAGTCTCCTCAGGTGAGATGCTCTGTCGTGTACGCCCAGACCGCTGCTGTGGTGTGGGCTTTTGCGGAACGCGGCTATTTGTGGGATCTTCTGGCGCAGCAGGGTCTCAGGACAGCCGCGAGTCGAGGCCAGGTGAAGACGATGAGCGCGTTCCTCGACACAAGAGTCAACATCGACGCAGTAAATCCATCCTCAAAAGCTTCTAGCTTAGTCCTCGCCGCTCAAAAGGGACACGTTGCATGCGTCCAGGAGCTCTTGAAGCGAGGCGCACAGCTCCAGTTAAGCGACAAGAATGGAAACACGGCGCTTCATTGGGCCTCCTCTGAAGGCCACGTGGAGTGCGTGCGAGTCCTGTTGGACGCCGGAGCGGATACTATGGCGAAGAATCATGAGAATAAGACGCCTTCGAACGTGGCCAGATCACCCGAAGTGCAAGCAGCATTCGAGAATGAGGGCTAA
>ANN19236-RA
ATGGGAAATGCAGAAAGTGGCGTCGCATTCTCAGAAGATTTCATCGGTCAAGTGAATTCAATGGCGGCGATGATGTCTGAAGAAGGTAGCATTCCTTTAACTTCTTTGAAGCCACTTGTAGAGGTTCTGAAGGACATCGGGCAAAGCATTCGACACGTAGAAGAAATGTGCTCCCGGCTAGAGAAAGAAGTAGCCGGTTTGAGGAATCAACAACTTCTCACCGACACGCGAGTGCTGGAGCAAGGCGCCGTACTTCGGAATGCTTTGAAGACATACAGCTCGACTCGCGCCGCTCCTAAAAGCCCAGCCGCCACCACCACGGAGGAGGTTGAAGAGGGTGCTCGACAGAAAGAGAAGACGCGCGAAGCGACAGGGGAAGAGGAGAACGCGGAAGCAGAAGTGCAGAACGAGAGGAAAAGACGTGACCGACAAAGGGCCCAGTCGGCTGTGTATGCATCCGCTGAAAGTGGAACAAACAACAGCTTGAAGACAGGATATAATGCACAAGAAATTAAAGATATATCTCGTTTGTTCAAGCCGAGGACTGTGCATAGACACTTCAAACCACTGTTACTGTTTCAGAAACAAACAGCAGCTCAAAGACAGCTTCAAACCACTGTTACCGTTTCAGAAACAAACAACTACACAGAGACAGGAGATAAAGCACAAGAAATTAATGATATATCTCGTTTCTTGAAGCCGAAGACCATGCCTGGACATTTCCTTCATGAAAAAACAGGTACCGGTGAATCAGCATTTAGTATTGTACAAAACATCCATGTTATACTTATATGGAATTGGTACTGCTCCGGAATTCACCTGGTGTTGATCAGAGAAACCACAGAAAACTACCGATCAGAGCAGCCGTCTGCTAGAATTCTCCTTCTGACAACGGAACTTGACTCAGCTATCTGGCTAGTGTCGAAAATCCTGCCACCATCAGGACTCAAACTCCTGGATATCTCTGTCAGTGACACAGCAGTTGATGCCTTGCGCCACATTTTCCGGTTTTCTCCAAGAAGCACAGATTTGGTAAACGATCGAGCCAGGTTTAGCTATATAGCTGTATTGGATGAGAATACAAAGTTAACCAGACCTATTATGCCACCTTATTCTTATGATGTAACAAGATCTACTTGCTTTTCACAAAATTTGAAATCACTATTTGTTACTGTTTCAGAAACTTCCAACAGCTTGAAGACACAATTTGAAGAAGAACCCGAAGAAATTAGGGATGTCAAAAAGTTTGTACTACCAAAATCCATTTCTGGGCAGAATCTCTTCAACGCAGCAGCTGCTGGACAAATCGCTGAGTTGAAGTACCTTCTCGACGCAGGTGTAGATCCAAACGAAACTGCCCCAGGTGGCACTGCCCTTCACAAAGCAGCTGCTAAAGGTCATTTGTCTTGCATTTCTCTTCTCCTGAAACGGGGAGCCTGTCCTGACATCACGGACATTCTAGGGCGATCCCCATTGCACTTGGCATCATTACATGGTCAAATTGAGTCTATTAAGGAACTTATCAAATATGGAGCTTCTTTGTCTGCAGGGGAAGGCAATGGGCAAAGGCCTCTGCATTACGCTGCAATTGGTGGATTTGGGGAGGCTGTTAAGGAAATTTTGAAGCAAGGAGAGAAAGTTGATGTGACAGACAATTGTGGTGAGACTCCCCTCAGCTTGGCTGTCACTTATAATAGACCAGGTTCAACCAAAGCACTTTTGGAAGCTGGAGCAAAAAGAACAGACATTAAAGGACGGCCTTTAGTGACATTTGCTTCCTCAGAAGAAGTTAAACAGCTTTTAATGTCTTCTAAGTAA
>ANN19263-RA
ATGACTGACAATACGAAGAAACCAATTTTTAGAGACTTAGCCGCAGACGATCCAGATCAAGAGGCAACAGAAATCGAAAGTTTATGCATGAACTGTGGTGAAAATGGAACCACAAGACTGCTTCTTACTCGCATTCCCTTTTATAAAGAAGTAGTTTTAATGTCCTTTGATTGTGAACACTGTGGATACCATAATAACGAAATTCAGTCTGGTGCAAGGATCGAAGAAAAGGGTGTTCGTATTGTTTTGAAAGCTAGTAGCCATTCGGATCTGAATAGGCAAGTTGTTAAATCAGACTTCACTTCTATCAGAATACCGGAGCTTGACTTTGAAATACCATCTCAGTCGCAAAAAGGGGAGGTAACAACGGTAGAAGGAGTATTGGATCGTGCTATTAGTAGTTTAGAACAGGATCAAGAAGAACGTAGAAAAGTTGATCCAAGTTACGCAGTTTTAATTGATCAGTTTATTGAGAAACTAAAGTCTTTAAAAAGTCCACAGTCTAAATTTACAATGATTCTTGAAGATATAAGTGGCAACAGTTTCATTGAAAACCCTAAAGCTCCGCAAAAAGACCCTGACACTGAAATTACTCACTTTGTCCGAACTGTAGAACAAAATCACGTATTAGGTGTATTCACACCTGAAGAAATTGAAGGGACTGTGTCAGAAGAGAAAGGTGTTCCCAAGTCTGAAAGCAAAGGTATCCTTCAACCGCTTCCAGAGGGCAAGTTTACGTTACAAGATTTTGAAGGTGAAGTGTTGCAAATACCTACTAACTGTCCAGACTGTGGGTCACCATGTGAAACAAATATGAAACTCACAAACATTCCTCATTTCAAGGAGGTTGTAATAATGGCTACTTTATGCGAGAGTTGTGGCCATCGTACCAACGAAGTTAAGTCAGGGGGTGGAATAGAGCCCAATGGTATTCGTATTGAAGTTAAAATTGACTCTAAAGAAGACTTCAGTCGTGATGTGCTGAAATCTGAAACTTGCACTGTGCTTATTCCAGAATTAGACCTTGAGGTTGGTTCGTATGCACTGGGTGGTCGTTTCACCACAGTTGAAGGATTATTGATTGCAATAAAAGACCAATTAGCTGAGCAAGGTGGCATGTTTCGTGATAGCACCAACGATGATACAAAAGTACGGTTGCAGAAGTTTTTACTAGAGCTTGATAGTATTTTGGCAAATGAACGGTCAGTAACACTAGTGTTGGATGACCCTGCTGGCAACAGTTATGTGCAAAGTTTGCAAGATGATGAACCTGATGCAGGTTTAAAAATTACCTCGTATGAACGCACATTCGAACACAATGAAGAGCTCGGAATAAATGATATGAAGACTGAAGGATATGAAGAAAATAGCTGA
>ANN19261-RA
ATGTGTGTGTGTGTTGCACAGGAAGATCTCGGTAGTGATCATCTTGATTCTGGGTGTGCGTGCTGGGACGATCCAAGTGGTGAGCGTGCGGGGTTTGTGTGTGTGGTGCGCAGGAAGATCGCGCTGGTGATCATCCTGACGCGCGCGGGGCTGGACCTGGACCCCACGGCGATGGCGCGCCTGCGCGTGGCCGTGCTCAAGCTCAGCCTGGTGCCGTGGATCGTGGAGTGCGTGGCTGTGGCCGTGTCGGGCCACTTCCTCATGGGGCTGCCCTGGATGTGGGGCTTCCTGCTCGGGTCGGTGGTGGCGGCGGTGTCGCCGGCCGTGGTGGTGTCGTGCCTCATCCGGCTGCGCGCCAAGGGCTACGGCGTGGCCAAGGGCATCCCCACGCTCATCATCGCCATCTCGGGCATCGACGACGCCATCTCCGTCGCCGGCTTCGGCATCATCCAGAGCGTCATGTTCTCCAGCGAGTCGCTGGCGTACCAGATCGCGCAAGGCCCGCTGTCCATCTTCGGGGGCCTGCTGTTCGGAGGCCTCTGGGGGCTGCTGGCCAAGTTCGTGCCCGAGAAGAACGACCCGTTCGCGGTGCCGCTGCGCATCCTGATGCTGTTCGGCGGCGGCCTCATCGCCGTCTTCGGCAGCGAGGAGGTGGGCTTCGGCGGCGCCGGCCCGCTCGGCGCCGTCGCCGCCGCCTTCGTCGCCTGCTACTACTGGTCCAAGCAGGGCTGGGAGGTCGAGGACAACCCCGTGGCGACGGCATTCGAGGTGTTCTGGATGATCTTCGAGCCCATCCTGTTCAGCCTGACGGGCACGCAGGTGCGCTTCGACGAGCTGGCCGGCGACACCGTCACCGTCGCCTTCGCCTGCCTCATCATCGGCATCGTGATCCGAATTGTGGTCACAGTTATAGTTGCCATCGGTAGTAAACTCAACCTCAAGGAGAAAATATTTGTTGCGCTGGCGTGGATGTCCAAAGCCACTGTCCAAGTAAGTATTAATAAATAA
>ANN19254-RA
ATGTCATGTAGGTCGAAGTCGGATCTCGCCATCCAGCGGAGCAAGATTGCCGCCATCTCCCTTTACAAAATCATGCACTACACTTACTGGACTAATGTTCTCAATTATTGGGCAAAACGACTCTCTAATTTAGGCGCTTTAACCTCTGCATTGAAAGTTGATTATAGAAATGGAAAACATGCATATTTCTCGTGGAATCCACAATCGCTTAATACTGGTGACAACTCAGTTGTACATGTCAGTGCAACTTATGCTCAGAAACTTGGCATTGATGATGGTGAAAAGGTTACTATTACATTTCATAATCATGTTGCATCTGTATCAAGGGTTGTTGTGTCTCCATTATCAACAGATGACTTTGAAATATTGGCAATGAATCAGGATCTTTTGCAATCTGGATTACTTGATCAAATTCAAATTGTATGGCCTGGGCAGACATTTGTTGCTTGGGTCGGGACAACTATGCATGCTGTCCTTAATGTTGATTCAATGGAGCCCAAGGGTCAAATAGGAAGATTGCAGACGATGACTGAAATAATTATCAATTCTCCCTCAGAAAAGAATGCACAAGGTGACGTTCTGGCTGTGGATGTTCAAGATGGAATTAAAAATGAAGAAAATTCTGCGGCTGTGGAAGAGGAAGAAAGGGAAGAAGACTCTTATCCCCCGAAAACAAGTTCTGTTGTTTCTTTTATATGGGACTCAGTGCAAGGTATTTCTTCTAGGTTGTGGGGGAAAGAAGAATATGAAAAAGACATTAGTAAGCGAAGTGAACATAGTGCTACAAATCTTTTGTCTGAGAAACTAAAATTACTTGAACCTCTAGTGTACAGGGTTCATCCATTTCAGTTTGCTGATGAAAACTCTGTGTATGTGAAATTATGTATCATAGATGATCTTCTGAACAAAACAGATGAAGATATGAATCAAGAAATTAATAGAGTCTTTGATAATGGTGGGCAGCACTGTATCTTCTTGCCCAGTTCAGTTCGAGCTGCCTTACATGTTAAAATAGGAGCACGTGTGAGACTGGAGGTAGATGGCACTCTGTATCAACAGCCTGTTTCTCTTGAACTTACTTCAATTGGCATGACTTGCAGCCCAAAAGATACTGAGAGTGTATGGAAAAAATACATGTTACAACTCTGTGGAGAAAGTGATATACTAATAAATTCAAATTCTATAGTTCCTGTTCTGTCATCAGACAATACGATTCATCATATGTCAGTGAAAATACTTGATCCTTCTGTGCCATACTGTTTATTTACAAAGAGTTCTCTGGAAAAAAGTAAAATTAAAGTTGGATTTGGCAAGAATCTTGGCATTTCAGTTCCTGTGACTGAGGACGAAAATTTCAATCTCCATGAAGGTTACCATTGTTTCAGCCATTTAGAGAAACAAATTACTCTGGGAATGACAAATATTGAAATTACCCTTGGTTTAACAAGTGTGCCGTGGTCTCTTAAGGAAACCTCGATGTCAGTTGCGAATGTTCTTCTCAGAGGGAAATCTGGAAGTGGTGTGAGTACTTTGGCAAGACATTTGTGTAATAAATTTCGTGGACCCCCGTGGTATGTTCACTGTATGGAAATACAGTGCAGAAACATTAAAGAAGACCTTTACTCTAAACCAAAATTTGTCACAGGAAAGAAGGTGGAAAATCTACTGAGATTGTTCTCTCAAGCCTTGGGAGAGTGCAGCCTTCACCAACCATCAATTCTGCTGCTTCAGGACTTGGATGTTCTGGCTGCAGCTGCCAGCCCAGATCAAGAGGCTGCCCAGGAAGGGAGATATTACACCAGCTCTGAAGAAGGCCACAGCAAGATGGCCGAAACATCAGCAAAACCGACTGAGACGCGGCTCATCCTGGACAGCCAAGAACATATCGGCAAACCATCGATAGACAGTAGCTTGGTAGGTGAAATGCTAGTGGAACTTCTTCAAGATTATCAACCAACATTCAAAATAGCTGTTGTGGCAACTGTAGCATCCTCTGGCAAGTTGAACTCTACCCTTATGGCTGCCCGTGGACAACACACTTTTCTGTCTGTGCTAGATGTACCTGAGCTCAATAAGGATGATCGGTTAAAAATATTAGAAAAATTATTGGAAAGTAAAGTTTCTCTTGAACAGAAACAAATCGATCTTGATTCTTTTGCTAAAAAAAGTGATGGTTATGTTGTCCAAGATTTGGTAGATTTTATGGAGAAAGCTGTATTTGAAGCTTGGAAGCGTAAAGCTGAAGATTTTACAGAAGGGGATCCATCCTTGCAGAATGAAGATCTCGAGAAAGCATTTCAAGTCATGAAACCATTAGCGTTGCGTGGGGTGGAGCTGGTTCAGGATGCAGGACTGTGTTGGGCTGACATAGGAGGACTCAGTGATGCCAAAAAGCTCCTTGTGGAAATGCTGGAGTGGCCTGTTCAATTTCCAGAACTGTTTTCCCAGGCGCCGTTGAGGCTTCAGAGTGGTCTGTTGCTGTATGGAGCTCCTGGAACTGGGAAAACTCTCTTAGCTGGTGCTGTGGCCAAGGAATGTGGCCTTAATTTCATCAGTGTTAAGGGTCCAGAACTTCTTTCCAAATACATTGGTGCTAGTGAGGAAGCAGTGAGGACAATTTTCCAAAAGGCTCAAAGTGCTAAACCATGTGTTCTCTTTTTTGATGAATTTGACAGCTTGGCTCCTAGGAGAGGCCATGATAGCACTGGTGTCACTGACCGAGTGGTGAACCAATTGCTGACTCAGTTGGATGGAGTTGAGTCCTTGAACAGTGTGTGGGTATTGGCAGCTACATCACGTCCAGATTTACTAGATCCTGCATTGCTGCGACCTGGTAGATTAGATTGCGCCGTTCTTTGTCCTCTACCAAAGAAGGAAGATCGTTTGGCAATCCTACAGTCGCTGAGTCGTAAATTGTTTCTGGCTGAAGATGTGGACCTGTCATCAGTTGCTGAGAAAACTGAAGGGTTTACTGGTGCTGATCTTCAGGCAGTACTTTACTCTGCTCAGCTAGCTGCAGTGGAGGAAATATCTCCACTTGAAAACTCGTTTCTTAATAAGAGCCCAGCCCCAGAGGATCCTCCCCTATTGTGTTCCTTCCTTTCTGAAGGTTTGAAGTTACAACTGTTGTTTAAGTGA
>ANN19253-RA
ATGCCGGGAGATCGGTCGGGAGCTTACAACTTGTCCCGGCTGGGGCGATGCCCCGCTGGTGGGAGACACCTGGTTGAGGAAAACTACTCGTATTCTGTAGTGTGCAGTGACAAGCAGAGTATTCAAGAAGGAATCATTAGATTTGACGATAAAGAAAAAAGAAATGAAACAAGAATTCGGGACAAATTTGCTGCCATTCGAGATGTATGGAATATACGGATTGAAATTTTGCCAACGCTTTACAACCCAGAAGCAATGGTACGGCAAGTGTTACTCAAACGCAATATTACTATGATTGGTGCAATGAAAAGGAACAAAGAGAGAGGCTCAGTTTCACCAGAATTACTTCAAACCAAAAATGTACCAAAGATGTCTTCAAAATTTGCTTTTACTTCTGATACTTGTTTGGTGTCTTTTCTTCCAGAAAAATCCAATAAATGTGTTATATTACAAAGAACATTGCACCAAAAGAAAGAAGTGTCTTGTGTAAGAAGCAAGAAACCGGCAATTATTATTGATTACAATAAAACTAAAGGTGATGTCGACACCCTGGACAAAGCACTGACATGCTACACGACCAAAAAAAAATTAATATTTAAAATGTTCAACATTGTGGATCAAGTATCTCAGGAGCCTCTACTGCTGGTCCCAAGCTCAGGCAAAGGAGGAGGGTTAGAGCAATGGGCCTGCAACCCATTCTTTGTAAAAACTCTTTCAAGTGCATTCTCCCCAATACAAAAGCCTCGGGTATGGACAGTTAACCAGAGACGACTTTGGCTATGGCAAAGTACAATCTCCATTGGTACACAGAATGTGCAAGGATTGAGACTGAAACAGACAGAAGTTGTGGCAGAAATAGATAAATTGAAACTGGATTTTGTAGTTCTAACAGAAAATAAAAGAAGGGGCACAGAGAAGAAGTACTAG
>ANN19295-RA
ATGAAAACAAAAGTAATAGAGTATTTGCTCACTAACATTTTTATGTGTATTTGTGTTTTTTTAAGGTTGTGTGATACTATGTCTTCCGAAGAACTTTCCCTTACGTGGGGGGATCACCACAGTACCCTTGTTGGGGTATTTGAAAAATTGTTGGAGACTAGCACACTAGTTGACTGCACTATTGCAGCTGAGGGCCAATATTTAAGGGCACATAAAGTTGTCCTATCAGCATGTAGTCCATACTTTGAGATGCATACTAAAACAAAGTTTTTATTTTGTTATTTGCCCAAGAAAATGAAAAAAAATCCAATAGTCATCCTCAAAGATGTCAAATTCCAAGAACTGAAATCTATGATAGATTTTATATATCGTGGGAAAGTTAAAATTCCAGAAGATCGCTTGGAAGACTTTATCGATGCTGCAGAATCTCTTCAAATCAAAGGATTGGGTGGCGGTCAGAAGTCTGATAGTTCGGAGAAAAAAGGAAATGAATCTCCTTCAGCACAAAAAAGAGGAGGCCTTACATCCCACGCCCTTCGTAAACGCCGGCGTCTGAGTACAGAAGATGCTGAAAGCAAATCTTCCCCAAAAAGTGATTTGAATAGTGAGAGCAATAGTTGTGAAAGTGTGTCAGTGACCCAAGAACCACCGGATATTCTCGGTTTGTCCCAGCCTGAAATTCCTTCTCCTATCGTTACCCTGACAACTGGGTCAGATGTCATATCGCCTGAAGTGCATATTGAGCCGAGTGATTCGGAAACAAATGCTTCTGCCTTGCCTGTGGAATGTACATTACCGTCAGCAGATACAGAGAGACTACTTGAACATGCTGCATCTGTGGTCAAGAGAGAACCGGAGCCGGTGGCTGAAATATTTCTGGATGATAACGATTGCTTTGTTGATCCAAAGAAGGAAGTGTGTGTGGAGGAGATGGCAGATTTGGAGAGTGATGGGATTTCGGCAGTGATGGAATATGTTCAACAGCAGCAAAGTACTAATCAATATTCTGGTGAGTACTCTTCCTAG
>ANN19270-RA
ATGACGCGCCTGGAATCAATCAAACAAGAAGTGATCGACATGGATTCATTGGTGATTCCCTGCGCGTCAACTGGTAAAGCCGTTAGTCCCGAGGAGCAGCAGCCGGAGCCGCAGAAGGGCCGCGCGGCGCCCGACAAGGGCGAGGGCGTGTCCGAGGGCGTGCGGCAGCTGCAGCTGACGGAGCAGCCCGAGCAGCAGGAGGAGGGGGAGGAGCTGCGGGCGCTGGCGCGGCGCCTGGCGCGCATGGAGGGCGACGTGCGCGACTGCCGCCAGAAGCAGCTCGACATGGAGGGCAAGATGGTGCGCATGGAGAACTGGCTGCATGGCTCTATGGACGCCGTCCTGCGCAAGCTCGATTCGGTCATCGCCGGCCAGCAGAGGTCGTGGCCGCCGCCGGGCCAGTGGTGCTGGCCGGGCGCGGGGCCGTGGCCGGCGGCGCGCGCGCCGACGCTGCTGTTGGCGGCGGAGCGCGGGGACGCCGAGGCGCTGCTGCAGCTGCTGGCCGGCGGCGGCGCGGGCGGCGACCCGGAGCAGCGCGGCGCGCGCGGGGACACGCCGCTGCACGTGTCGGCGGCGCGGGGCGACGCGCGCTGCGTGCGCCTGCTGCTGGCGGCCGGCGCCTCGCCGCGCGCGCCGGGCCACCGCCTGCGCACCGCGCTGCACTGCGCCGCGCGCCGCGGGCACGCCGACGCCGCGCGCGCGCTGCTCGACGCCGGCGCCCAGTGCGCGCCAGCTGCTGAGCTCAGTAGTTCCGTGCGTGTGGTGCATGTTTTCATTGCGGGAGGTGGCGCGGCCAAGTCGGCGCCGCGCGCAGGCTGCTCGACGCGCAGGTGTCGCGGCCACGACGACGCCGCGCGCAGGCTGCTCGACGCGCAGGTGGACGCGCGCGACGCGGACGGCGCGACGCCGCTGGCGCTGGCGGCGGCGGAGGGGCGCACCAACGTGGCGGCGATGCTGTTGGAGCGCGGCGCGGCGCACGACGCCGCCGACGCCCGGGGGCTGACGCCGGCCGGCCACGCCGCCGCCGCCGGCCACGAGCGCGTGCTGCAGCTGCTCCTCGACAAAGAACTATCGCTGCGCCGCTTAACGTACCTGCTGAAAGTGGTGTCCTGCGGCTCGAATGCATTCTTGGCACCTTCGAAACACATTCTGATTTGTCCTTTGAAGGGCGAGCCTGGAGGCGCCGGGCGCGGGCGAGGGGGAGGGCGAGGAGGGCGAGGAGGGCGGGCGTGTGTCGCTGGTGGCGCTGGCGGCGAGGGCGGGCCAGTGGGACGCGGTGCGGCTGCTGCTGGAGCGCGGCGCCGCCGCTGCCGCCGCCGCCGGGCCCCGCCCGAGGGCCAGCCCGGCAAGGCCCGCAAGGCCGCCGCGCAGGACGAGAGCCCGCTGGCGCTGGCGGCGCGCGCGGGGCAGGGCGCCGCCCTGCGGGAGCTGCTGCGCCGCGGCGCGCACGCCTTCGACGACGACCAGGTGGAGGGGGCGCTGAACGTGGCGGCGACGGCGTGCGCGGTGTGGGCGCTGGCCGAGGCGGCGCCGGGCGCCGTGCGCGGCGAGCCGGGCCGCTGGGCGCTGCTGTACGCCGCCGAGGACGGCCGCCTGGACGCGCTGGTGGCGCTGCTGGAGGCCGGCGTCGACCTGGCCGCCGCGCGCGACGGCTCGGGCATCTCCGCGCTGCACACCGCCGCCTGGAACGGCCACTGGACGGTGGTGCGCGAGCTGCTGCTGCGCGGGGCGGACGTGCAGTGGAAGGACGGCAACGGGGACACGCCGCTGCACAAGGCGGCGCTGGCGGACCGGCAGGTGTGCGTGCGCGCGCTGCTGGAGGCCGGCGCGCCCGCCGCCGCCGCCCTCCAGGAGAAGAACAAGCAGGGCGACACGCCGCGCGACCTCGCCGCCTCCGACGTCGTCCGGCGCATGCTGGACGAGGGCGTCGCCAGCGCCGACTACGCCCTCGTCGGCGGACGGAAGTTCGCCCTCGGGGTGCCCTCGGCCGCCGCCGCCGCTTCCGGTGGGACCTCTTTCGGCGCTTCCGGTGGGACCACTTTCGGCGCTTCCGGTGGGACCGCTTTCGGCGCCGGTGCCGCTTCCGGTGGGACCACTTTCGGTGGGACCACTTTCGCCGCTTCCGGTGGGACCGCTTTCGGCACGTCTGCTTCCGGCGCAACCAAGTTTGGCGCCCCTGCTGCCGGCGGTGCCACATTTGGCGCCCCTGCTTCGAGTGGGTTGACATTTGGCACCTCTGTTCCCCAGGCGACGGCCGCGTTTGGCGGCCCTGCTGCAAGTTCAGGTTTATTTGGAGCCGCTCCGGGAAATTCGCCATCCAAGGGAGGTTTGTTTGGATCAGTGAGTCAGCCGAGCAGCGCTGAGTTGGGATTTGCGTCTGCATTTGGGTCTGCTGCATCAGCTGCTGCTCCCAATGTTTTGGGGATGCCGAATCAGGCATTGAACAACGCAGGGTTTGGCAGTTCGTTTGGTAGCACCGGAGGCAATGGTGTGTCAGAAGGTAATTTGCTGGGTTCTGGTAATGAGCAGGTGAACTGCGGATATACATTTGGTATCCCAAATATTTTGCCTCCTGGTAATATTTCTGGATTAGGTTCTCAGCCATCAAGTAACAGCGGGTTTTGGGGCAAAATGTACCGTACTCTCGCACAGTTTTTGGTTGTCCTTCCTTTAACTGCTGGTAATCGTCTAGGAAATTCTGCCCAAACTTCTGGTCAAGCTTACAGTCTCTTTGGAACAGCTCAATTGTCAACAGGTGGTACAGTAAATCTTGGAGGAGCAAACGGTGAAACAACACAGCTTTCAAGCAATGGAGATGCTGGCAATATTTTTGTTAATGCTGCAGGAAGTGATAAGGTATTAGGCACCTTTCCAGGTAAGGTTGTTCGTTCAGATAATAAAATTTATAGTGTTTATTCAGGCAATACTGCAAAAAATGCAGTAACAAGTTCTGGAGGAGTCCAGCCAGCAAACAGTGTATTGAATGGTGGTACACTGAAACGAAATCCACCTGAAGAGGGCAAGGACGGGGCAGTAAGTGATTCATCATCTAGCACAAATGACTAA
>ANN19267-RA
ATGGGAATTAAATTTGTAAAGGTTGGTGTTGGTACAAATAAAAACACACTCTGCCAGGAGGGTCATTTGTTGTGATTGGGGGGTCTCGTGGGCATTTGTCAATATCACAAAATAAATGAGGAAATAATGGCAGATGATTCTGTTGCAGCGAAAAGAGAAGCAAGACGACGGAGAATATTACAGAATTCGCAAGCGAGATTGGAAAAGATTACTGGCAGACCTACAAATGGTACACAGGTGAAACTAGTTTCTACGAATGACTACTTAAATGGACCCATAGATCCGGTCGAGGATGATGATGATTTTTCGCAGCCTACTACCTCGACATCTGCGGATGTTGGAGACAATTCGTACTGTTCTCGAGAGGACAACTCGGACGATGAATATTCGATTTACGGTAACAACTCGAGGGAGCCGTATTCCAAATACAGCCAAGGAGATAATTTGAAGACCGCTGATGGACATGCAAATACTCCTGTCACAAATCCAGGTGCTTCTCCTGAAGAAACAAGAGAATTGCAGATTAAACCACCTAAGAAAATACATTTGATAACATCTCTCAAGATACATTTACTTCTCTTGGCTATTCTTGTACGTTTATTGTACTTCTTCGACTTGGGATTTGTTTTTGGAGAGAGCGTCTTTGTACCATTCATTGTGGTGGAGGCATCACATTTGCTGGTGCTTGAGCTCATAAAAAGTGAGAGTGCAGAACCTACGGGTATAATTGGTGCTGTAATGCTGCTGGGTGGAATCTCACCAGAGCGTGTACATAGATTTACAAAGATTTTTAATTTAGCTTCCAGAATTGGTGGTGATTTTTCAGTGTATTTTGTCACCTTTGTTTTCTTCCATTGTGCAATTGAAGAATTAAGTTAA
>ANN19268-RA
AAGGCCAATAAATTATCGGTCATGTCGAAAGCTGTCGGCAGGCTGAAAAGCCTTAAAAAAACTGTTGAAAAAGTTAAGTTATCCAACAAAATACGAGCGACGATACCTGCGGGATGTGCAGCACCTGGCCCACCTCTTGGACCCATTTTAGGGCAGCATGGAATTAATATAGCAGCATTTTGCAAAGATTTCAATGAAAGGACCAAGGATATAATAGAAGGAGTACCCCTGCCATGTCGGATCTCTGTAAATCCTGATCGCAGTTATGAAATAATAATGTACAAACCTCCTACCACATTCTTTTTAAAACAAGCTGCAGGAGTTCAACGAGGGGCCATGTATCCAGGTCGTGAGAAAAGTGGTAAGGTGACTCTGAAGCACCTCTACGAAATTGCCAAGATTAAGTCAGAAGATCCGACTATGGAGTTACTTACTCTGCAGCAAATATGCCAAATGATGGTGGGAACTGCTCGCTCTTGCGGCATTGAAGTTGTGCGAGACCTAGATCCTAACGAATATGCCCAGTTTCTTGAGGAGCGCAAGCAGGTTGTAGCTGAACAAAGGAGAGAATTGGATGAGAAGAAAGAAGCTAAAATGGATCCCAGCTGTCGTGAGAAAAGTGGTAAGGTGACTCTGAAGCACCTCTACGAAATTGCCAAGATTAAGTCAGAAGATCCGACTATGGAGTTACTTACTCTGCAGCAAATATGCCAAATGATGGTGGGAACTGCTCGCTCTTGCGGCATTGAAGTTGTGCGAGACCTAGATCCTAACGAATATGCCCAGTTTCTTGAGGAGCGCAAGCAGGTTGTAGCTGAACAAAGGAGAGAATTGGATGAGAAGAAAGAAGCTAAAATGTTGAGAACAGGATAG
>ANN19269-RA
[truncated: 34,909,017 more chars]
