# Supplementary material for: Genome and Genetic Engineering of the House Cricket (Acheta domesticus): A Resource for Sustainable Agriculture
Source: Biomolecules. 2023 Mar 24;13(4):589. doi: 10.3390/biom13040589 (PMC10136058; doi:10.3390/biom13040589)
Supplement: Supplementary file 1 [file biomolecules-13-00589-s001.zip › Supplementary_Materials/S3Filexlsx.xlsx]

## Sheet: Ado_metagenome_Kraken2
Rank	TaxId	Scientific Name	Number of Scaffolds
unclassified	0	Unknown	6057		SEE NEXT SPREADSHEET FOR REBLAST
superkingdom	2	Bacteria <bacteria>	371
superkingdom	2759	Eukaryota	9
superkingdom	10239	Viruses	5031
phylum	4890	Ascomycota	8
phylum	32066	Fusobacteria <Fusobacteria>	37
phylum	1224	Proteobacteria	154
phylum	2732007	Nucleocytoviricota	5031
phylum	976	Bacteroidetes <Bacteroidetes>	99
phylum	201174	Actinobacteria	20
phylum	1239	Firmicutes	49
class	4891	Saccharomycetes	1
class	1853228	Chitinophagia	1
class	28211	Alphaproteobacteria	15
class	28216	Betaproteobacteria	34
class	147545	Eurotiomycetes	1
class	147550	Sordariomycetes	6
class	186801	Clostridia	3
class	91061	Bacilli	46
class	200643	Bacteroidia	3
class	2732523	Megaviricetes	5031
class	1236	Gammaproteobacteria	70
class	1760	Actinomycetia	20
class	203490	Fusobacteriia	37
class	117743	Flavobacteriia	55
class	117747	Sphingobacteriia	37
order	5125	Hypocreales	6
order	85007	Corynebacteriales	6
order	85006	Micrococcales	4
order	85008	Micromonosporales	1
order	85011	Streptomycetales	3
order	4892	Saccharomycetales	1
order	171549	Bacteroidales	3
order	2732555	Pimascovirales	5031
order	1853229	Chitinophagales	1
order	72274	Pseudomonadales	3
order	356	Hyphomicrobiales	4
order	1385	Bacillales	4
order	204458	Caulobacterales	8
order	204457	Sphingomonadales	2
order	186802	Eubacteriales	3
order	2887326	Moraxellales	36
order	5042	Eurotiales	1
order	135614	Xanthomonadales	2
order	200644	Flavobacteriales	55
order	186826	Lactobacillales	42
order	80840	Burkholderiales	33
order	135624	Aeromonadales	2
order	91347	Enterobacterales	27
order	200666	Sphingobacteriales	37
order	203491	Fusobacteriales	37
order	766	Rickettsiales	1
family	2062	Streptomycetaceae	3
family	1300	Streptococcaceae	8
family	171550	Rikenellaceae	1
family	171551	Porphyromonadaceae	1
family	85023	Microbacteriaceae	4
family	543	Enterobacteriaceae	26
family	32033	Xanthomonadaceae	2
family	766764	Debaryomycetaceae	1
family	1903414	Morganellaceae	1
family	474942	Ophiocordycipitaceae	6
family	41297	Sphingomonadaceae	1
family	90964	Staphylococcaceae	3
family	84566	Sphingobacteriaceae	37
family	76892	Caulobacteraceae	8
family	2762318	Weeksellaceae	55
family	563835	Chitinophagaceae	1
family	1653	Corynebacteriaceae	6
family	28056	Micromonosporaceae	1
family	84642	Aeromonadaceae	2
family	33958	Lactobacillaceae	22
family	81852	Enterococcaceae	12
family	82115	Rhizobiaceae	2
family	186817	Bacillaceae	1
family	135621	Pseudomonadaceae	3
family	468	Moraxellaceae	36
family	2831100	Boseaceae	1
family	80864	Comamonadaceae	32
family	203492	Fusobacteriaceae	37
family	1131492	Aspergillaceae	1
family	10486	Iridoviridae	5031
family	216572	Oscillospiraceae	2
genus	2675234	Alkalihalobacillus	1
genus	34072	Variovorax	6
genus	283	Comamonas	9
genus	286	Pseudomonas	1
genus	544	Citrobacter	1
genus	2767886	Levilactobacillus	3
genus	28453	Sphingobacterium	37
genus	2767885	Latilactobacillus	3
genus	570	Klebsiella	12
genus	2782229	Epilithonimonas	2
genus	579	Kluyvera	1
genus	836	Porphyromonas	1
genus	1350	Enterococcus	12
genus	583	Proteus <enterobacteria>	1
genus	75	Caulobacter	8
genus	1357	Lactococcus	8
genus	848	Fusobacterium	37
genus	1873	Micromonospora	1
genus	59732	Chryseobacterium	21
genus	59734	Empedobacter	12
genus	33882	Microbacterium	2
genus	1883	Streptomyces	3
genus	5475	Candida	1
genus	98402	Drechmeria	1
genus	357	Agrobacterium	2
genus	642	Aeromonas	2
genus	40323	Stenotrophomonas	2
genus	308865	Elizabethkingia	18
genus	239759	Alistipes	1
genus	2803850	Mammaliicoccus	2
genus	85413	Bosea <a-proteobacteria>	1
genus	46255	Weissella	7
genus	1716	Corynebacterium	6
genus	5052	Aspergillus	1
genus	2758906	Entomomonas	2
genus	469	Acinetobacter	35
genus	1052105	Purpureocillium	5
genus	475	Moraxella	1
genus	80865	Delftia	14
genus	1253	Pediococcus	8
genus	10487	Iridovirus	5031
genus	1279	Staphylococcus	1
species	2487072	Epilithonimonas vandammei	1
species	79880	Alkalihalobacillus clausii	1
species	36874	Porphyromonas cangingivalis	1
species	176652	Invertebrate iridescent virus 6	5031
species	459529	Sphingobacterium siyangense	1
species	34062	Moraxella osloensis	1
species	1296	Mammaliicoccus sciuri	2
species	40215	Acinetobacter junii	1
species	34073	Variovorax paradoxus	1
species	2785331	Entomomonas sp. F2A	2
species	71452	Enterococcus raffinosus	6
species	1642299	Streptomyces alfalfae	1
species	28454	Sphingobacterium multivorum	23
species	1580	Levilactobacillus brevis	3
species	1599	Latilactobacillus sakei	3
species	2759528	Chryseobacterium capnotolerans	2
species	343874	Empedobacter falsenii	12
species	1351	Enterococcus faecalis	5
species	584	Proteus mirabilis	1
species	1363	Lactococcus garvieae	2
species	856	Fusobacterium varium	1
species	861	Fusobacterium ulcerans	25
species	1416779	Epilithonimonas zeae	1
species	98403	Drechmeria coniospora	1
species	358	Agrobacterium tumefaciens	2
species	1631871	Weissella jogaejeotgali	1
species	1972846	Streptomyces sp. Sge12	2
species	137591	Weissella cibaria	1
species	162426	Microbacterium hominis	1
species	40324	Stenotrophomonas maltophilia	2
species	42374	Candida dubliniensis	1
species	648	Aeromonas caviae	2
species	2282419	Staphylococcus pseudoxylosus	1
species	299152	Micromonospora siamensis	1
species	106648	Acinetobacter bereziniae	9
species	2060973	Purpureocillium takamizusanense	5
species	363952	Comamonas thiooxydans	9
species	1727	Corynebacterium variabile	2
species	5062	Aspergillus oryzae	1
species	2920939	Chryseobacterium sp. Y16C	1
species	319939	Pseudomonas otitidis	1
species	470	Acinetobacter baumannii	5
species	2005703	Enterococcus wangshanyuanii	1
species	1117645	Elizabethkingia anophelis	15
species	1281486	Lactococcus formosensis	2
species	1867715	Bosea sp. Tri-49	1
species	1249	Weissella paramesenteroides	4
species	80866	Delftia acidovorans	3
species	1255	Pediococcus pentosaceus	8
species	2795738	Sphingobacterium sp. UDSM-2020	1
species	29430	Acinetobacter haemolyticus	1

## Sheet: Metagenome_summary
Blast Top Hit Taxonomy Name	#Scaffolds		Bacteria	Fungi	Virus	Protozoa	Nematode
Acinetobacter baumannii	7
Acinetobacter bereziniae	9
Acinetobacter dispersus	1
Acinetobacter guillouiae	2
Acinetobacter haemolyticus	3
Acinetobacter junii	1
Acinetobacter parvus NIPH 1103/Acinetobacter parvus	2
Acinetobacter radioresistens	1
Acinetobacter sp. A7.4	1
Acinetobacter sp. CIP 102529/Acinetobacter sp. CIP 102143/Acinetobacter sp. CIP 102159/Acinetobacter/Acinetobacter parvus DSM 16617 = CIP 108168/Acinetobacter sp. CIP 102082	1
Acinetobacter sp. ETR1	1
Acinetobacter sp. NRRL B-65365	1
Acinetobacter sp. PK01	1
Acinetobacter ursingii	1
Aeromonas caviae	2
Agrobacterium tumefaciens	2
Akkermansia sp.	2
Algoriella xinjiangensis	1
Alistipes ihumii AP11	1
Alistipes indistinctus	2
Alistipes montrealensis	1
Alistipes onderdonkii	1
Alistipes sp.	12
Alkalihalobacillus clausii	1
Alphaproteobacteria bacterium	1
Ambystoma tigrinum virus	1
Amycolatopsis sp. WQ 127309	1
Anaerobranca californiensis/Anaerobranca californiensis DSM 14826	1
Anaerofilum sp. BX8	1
Anaerotruncus colihominis	1
Anaerotruncus sp. 1XD42-93	1
Anaerovorax odorimutans	1
Anaplasma phagocytophilum	11
Angelakisella massiliensis	1
Apibacter raozihei	1
Apibacter sp. HY039	1
Armadillidium vulgare iridescent virus	1
Aspergillus niger	2
Aspergillus oryzae	1
Bacillus subtilis	1
Bacteriophage sp.	2
bacterium	1
Bacteroidaceae bacterium	20
Bacteroides caecigallinarum	1
Bacteroides cellulosilyticus	1
Bacteroides fragilis	4
Bacteroides intestinalis	2
Bacteroides neonati	1
Bacteroides oleiciplenus	2
Bacteroides ovatus	1
Bacteroides sp.	15
Bacteroides sp./Lachnoclostridium sp.	1
Bacteroides thetaiotaomicron	2
Bacteroides uniformis	2
Bacteroides xylanisolvens	1
Bacteroidetes bacterium	8
Bactrocera dorsalis	3
Bactrocera tryoni	15
Bartonella machadoae	1
Bathymodiolus brooksi thiotrophic gill symbiont	1
Blastomyces silverae	2
Bosea sp. Tri-49	1
Bradyrhizobium guangxiense	2
Brevibacillus sp. YIM B02290	1
Brucella intermedia	1
Butyricimonas sp. Marseille-P3923	1
Butyricimonas synergistica	1
Butyricimonas virosa	2
Candida dubliniensis	1
Candidatus Alistipes avistercoris	1
Candidatus Alistipes merdavium	1
Candidatus Choladousia intestinipullorum	1
Candidatus Rikenella faecigallinarum	1
Candidatus Ruminococcus gallistercoris	1
Candidatus Ruthenibacterium merdigallinarum	1
Candidatus Thiodiazotropha endolucinida	9
Candidatus Thiodiazotropha taylori	46
Caproicibacter fermentans	1
Caudovirales sp.	1
Chimaeribacter arupi	1
Chitinophaga pinensis DSM 2588	1
Chitinophaga sp. MD30	1
Chitinophagaceae bacterium	1
Chryseobacterium capnotolerans	2
Chryseobacterium sp.	1
Chryseobacterium sp. c4a	3
Chryseobacterium sp. Y16C	1
Chryseobacterium ureilyticum	1
Citrobacter sp. MH181794	1
Clostridia bacterium	2
Clostridiaceae bacterium	1
Clostridiales bacterium	6
Clostridium aminobutyricum	1
Clostridium sp. AM58-1XD	1
Clostridium sp. YIM B02565	1
Comamonas thiooxydans	9
Companilactobacillus furfuricola	1
Companilactobacillus mishanensis	1
Corynebacterium variabile	2
Corynebacterium variabile DSM 44702	1
Crenobacter cavernae	1
Cricket iridovirus	16
Cytophagales bacterium	1
Defluviitaleaceae bacterium	2
Dehalobacter sp. DCA/Dehalobacter sp. CF/Dehalobacter sp. UNSWDHB/unclassified Dehalobacter	1
Delftia acidovorans	3
Desulfocapsa sulfexigens	18
Desulfovibrionaceae bacterium	1
Drechmeria coniospora	1
Dyadobacter fermentans DSM 18053	1
Dysgonomonas hofstadii	1
Dysgonomonas massiliensis	1
Dysgonomonas sp. 511	2
Dysgonomonas sp. 520	1
Dysgonomonas sp. 521	1
Dysgonomonas sp. GY617	1
Eggerthella timonensis	1
Elizabethkingia anophelis	15
Elizabethkingia meningoseptica	1
Elizabethkingia ursingii	1
Empedobacter falsenii	12
Emticicia oligotrophica DSM 17448	1
Emticicia sp. TH156	1
Endocarpon pusillum Z07020	1
Enterocloster bolteae	2
Enterococcus faecalis	5
Enterococcus phage 9184	1
Enterococcus phage vB_EfaS-271	1
Enterococcus phage vB_EhiS_268	1
Enterococcus raffinosus	6
Enterococcus sp.	1
Enterococcus sp. 665A	1
Enterococcus sp. BWB1-3	1
Enterococcus wangshanyuanii	1
Entomomonas sp. F2A	2
Epilithonimonas vandammei	1
Epilithonimonas zeae	1
Erysiphe pulchra	1
Escherichia coli	1
Eubacteriaceae bacterium CHKCI004	1
Faecalibacterium sp. AM43-5AT	1
Fibromonadales bacterium	1
Firmicutes bacterium	3
Flavisolibacter tropicus	1
Flavobacterium sp.	1
Flavobacterium sp. JXAS1	230
Fusarium oxysporum f. sp. conglutinans	1
Fusobacterium ulcerans	25
Fusobacterium varium	3
Fusobacterium varium	1
Gallalistipes aquisgranensis	2
Gammaproteobacteria bacterium	1
Geobacter sp.	1
Hungatella sp.	1
Ilumatobacter fluminis	1
Invertebrate iridescent virus 6	5031
Invertebrate iridescent virus Kaz2018	2
Invertebrate iridescent virus Kaz2018/Iridovirus Liz-CrIV/Cricket iridovirus	3
Iridovirus Liz-CrIV	24
Iridovirus Liz-CrIV/Cricket iridovirus	21
Jiangella alkaliphila	1
Klebsiella oxytoca/Klebsiella michiganensis	1
Klebsiella pneumoniae	1
Kurthia zopfii	1
Labilibaculum manganireducens	1
Lachnospiraceae bacterium	6
Lachnotalea glycerini	1
Lactobacillus phage Lbab1	11
Lactococcus formosensis	2
Lactococcus garvieae	2
Latilactobacillus sakei	3
Levilactobacillus brevis	3
Limnobaculum parvum	1
Listeria kieliensis	1
Listeria welshimeri	1
Lysobacter enzymogenes	1
Macellibacteroides fermentans	1
Mailhella massiliensis	1
Mammaliicoccus sciuri	2
Maribellus sp. CM-23	1
Massilibacteroides vaginae	2
Megastigmus wasp adintovirus	1
Metamycoplasma hyosynoviae	1
Methylobacterium oryzae CBMB20	1
Methylobacterium sp. E-041	1
Metschnikowia sp. JCM 33374	1
Microbacter margulisiae	1
Microbacterium hominis	1
Micromonospora siamensis	1
Millionella massiliensis	1
Monosporascus cannonballus	1
Moraxella osloensis	1
Mycobacterium tuberculosis TKK_03_0096/Mycobacterium tuberculosis/Mycobacterium tuberculosis UT0117	1
Mycoplasma capricolum/Mycoplasma capricolum subsp. capricolum	1
Myoviridae sp.	1
Neisseriaceae bacterium	1
Nostoc minutum NIES-26	1
Nostocales cyanobacterium LEGE 12452	1
Nubsella zeaxanthinifaciens	1
Odoribacter sp.	2
Odoribacteraceae bacterium	1
Oscillibacter sp.	1
Oscillospiraceae bacterium	9
Oxalobacteraceae bacterium OTU3REALA1	1
Oxobacter pfennigii	1
Paenibacillus sp. MER 99-2	1
Paludibacter propionicigenes/Paludibacter propionicigenes WB4	1
Paludibacter sp. 221	1
Paludibacteraceae bacterium	1
Pantoea coffeiphila/Erwinia sp. S43/Erwiniaceae	1
Pantoea sp. Taur	4
Parabacteroides acidifaciens	1
Parabacteroides distasonis	4
Parabacteroides goldsteinii	1
Parabacteroides merdae	2
Parabacteroides provencensis	3
Parabacteroides sp.	3
Parabacteroides sp. 52	2
Parabacteroides sp. AGMB00274/Candidatus Parabacteroides faecavium/Parabacteroides sp.	1
Parabacteroides sp. FAFU027	1
Parabacteroides sp. Marseille-P3160	1
Parabacteroides sp. N37/Parabacteroides johnsonii	1
Parabacteroides timonensis	1
Parabacteroides/Parabacteroides goldsteinii/Parabacteroides sp. AM58-2XD	1
Paraburkholderia sp. BL6669N2	1
Pectobacterium parmentieri	1
Pediococcus pentosaceus	8
Pedobacter chitinilyticus	1
Pedobacter cryoconitis	1
Pedobacter ginsengisoli	1
Pedobacter helvus	1
Pelomonas puraquae	1
Phocaeicola massiliensis/Bacteroides sp. AM25-34	1
Plasmodium malariae	1
Plasmodium vivax	2
Porphyromonadaceae bacterium	1
Porphyromonas cangingivalis	1
Porphyromonas macacae	1
Prevotella sp. KH2C16	1
Prevotellaceae bacterium	1
Prolixibacteraceae bacterium	2
Proteiniclasticum sediminis	1
Proteus mirabilis	2
Protopolystoma xenopodis	1
Provencibacterium sp.	1
Pseudoatta argentina	7
Pseudochaenichthys georgianus	1
Pseudoflavonifractor capillosus	1
Pseudomonas aeruginosa	2
Pseudomonas otitidis	1
Pseudomonas sp. MOB-449	1
Purpureocillium takamizusanense	5
Ramlibacter sp. H242	1
Rikenellaceae bacterium	12
Sanguibacteroides justesenii	1
Sedimentisphaera salicampi	1
Sediminibacterium sp. RHBRASLY1	2
Sediminibacterium sp. TEGAF015	1
Selenomonadaceae bacterium	1
Selenomonas ruminantium	1
Serratia proteamaculans	1
Siphonobacter aquaeclarae	5
Siphoviridae sp.	4
Solemya elarraichensis gill symbiont	1
Solemya velum gill symbiont	1
Sphingobacteriia bacterium	7
Sphingobacterium multivorum	24
Sphingobacterium psychroaquaticum	1
Sphingobacterium siyangense	1
Sphingobacterium sp. GVS05A	1
Sphingobacterium sp. UDSM-2020	1
Sphingobacterium tabacisoli	1
Sphingomonas echinoides	1
Spirochaetaceae bacterium	1
Spirosoma endophyticum	1
Staphylococcus aureus	3
Staphylococcus pseudoxylosus	1
Stenotrophomonas maltophilia	2
Streptomyces alfalfae	1
Streptomyces sp. Ncost-T10-10d	1
Streptomyces sp. Sge12	2
Suillus placidus	1
Sulfurovum sp.	1
Sunxiuqinia elliptica	1
Taibaiella chishuiensis	5
Tannerellaceae bacterium	30
Terrimonas sp. NA20	1
Tetrapisispora phaffii CBS 4417	3
Thelohanellus kitauei	4
Thermoflexibacter ruber	1
Tidjanibacter sp.	3
Toxocara canis	2
Trichinella zimbabwensis	8
Trichuris suis	10
Trichuris trichiura	1
uncultured Alistipes sp.	1
uncultured Dysgonomonas sp.	1
Uruburuella testudinis	1
Vallitalea pronyensis	1
Variovorax paradoxus	2
Weissella cibaria	1
Weissella confusa	1
Weissella hellenica	1
Weissella jogaejeotgali	1
Weissella muntiaci	1
Weissella paramesenteroides	4
Wolbachia endosymbiont of Atemnus politus	12
Wolbachia endosymbiont of Carposina sasakii	1
Wolbachia endosymbiont of Ceutorhynchus assimilis	14
Xanthomonas citri	13

## Sheet: Blastn_unclassified
Sequence Name	Sequence Length	Blast Min E-Value	Blast Similarity Mean	Blast Top Hit Taxonomy Name
Ado_MfTpo_scaffold_1	19367	8.6e-156	0.7189	Euphydryas editha
Ado_MfTpo_scaffold_10001	6908	5.7e-28	0.6958	Caerostris extrusa
Ado_MfTpo_scaffold_10003	45737	0	0.6707	Wolbachia endosymbiont of Atemnus politus
Ado_MfTpo_scaffold_10006	5723
Ado_MfTpo_scaffold_10007	17179	6.7e-20	0.5566	Mizuhopecten yessoensis
Ado_MfTpo_scaffold_10012	9855	4.6e-176	0.6563	Cryptotermes secundus
Ado_MfTpo_scaffold_10013	8332	8.8e-84	0.6384	Homalodisca vitripennis
Ado_MfTpo_scaffold_10014	10657	0	0.7102	Sitophilus oryzae
Ado_MfTpo_scaffold_1002	9575
Ado_MfTpo_scaffold_10029	12505	6.4e-26	0.4967	Bombyx mori
Ado_MfTpo_scaffold_10030	6969
Ado_MfTpo_scaffold_10032	10631	1e-62	0.6371	Flavobacterium sp. JXAS1
Ado_MfTpo_scaffold_10033	16813	0	0.6475	Bemisia tabaci
Ado_MfTpo_scaffold_10036	36354	4.8e-58	0.6274	Callosobruchus maculatus
Ado_MfTpo_scaffold_10038	19702	8.6e-46	0.4784	Candidatus Thiodiazotropha taylori
Ado_MfTpo_scaffold_10039	8719
Ado_MfTpo_scaffold_10041	6707	0	0.595	Cryptotermes secundus
Ado_MfTpo_scaffold_10044	4768
Ado_MfTpo_scaffold_10045	57145	5.1e-116	0.6763	Procambarus clarkii
Ado_MfTpo_scaffold_10048	1323	1.2e-13	0.963	Velarifictorus aspersus
Ado_MfTpo_scaffold_10049	2822
Ado_MfTpo_scaffold_10053	3163	1.6e-30	0.5822	Lasius niger
Ado_MfTpo_scaffold_10055	18090	0	0.7861	Solenopsis invicta
Ado_MfTpo_scaffold_10056	31255	2.4e-48	0.8439	Iridovirus Liz-CrIV
Ado_MfTpo_scaffold_10058	24116
Ado_MfTpo_scaffold_1006	36694	5e-77	0.565	Blattella germanica
Ado_MfTpo_scaffold_10061	4266	2.7e-56	0.7755	Holdemanella biformis
Ado_MfTpo_scaffold_10065	59157	0	0.7452	Parasteatoda tepidariorum
Ado_MfTpo_scaffold_10072	14662
Ado_MfTpo_scaffold_10074	6526	0	0.7906	Parasteatoda tepidariorum
Ado_MfTpo_scaffold_10078	14933	6.8e-11	0.7105	synthetic construct/Homo sapiens
Ado_MfTpo_scaffold_1008	1730
Ado_MfTpo_scaffold_10081	18240	1.3e-137	0.6052	Tenebrio molitor
Ado_MfTpo_scaffold_10084	11062	0	0.6556	Companilactobacillus furfuricola
Ado_MfTpo_scaffold_10090	31179	1.6e-41	0.7936	Dinoponera quadriceps
Ado_MfTpo_scaffold_10099	45572	5.5e-84	0.6487	Homalodisca vitripennis
Ado_MfTpo_scaffold_101	10854
Ado_MfTpo_scaffold_10102	10217	1.9e-11	0.5665	Cinara cedri
Ado_MfTpo_scaffold_10104	8303
Ado_MfTpo_scaffold_10110	1574
Ado_MfTpo_scaffold_10118	4668
Ado_MfTpo_scaffold_10120	5346	7.7e-14	0.6716	Sitophilus oryzae
Ado_MfTpo_scaffold_10121	90115	1.8e-167	0.7269	Euphydryas editha
Ado_MfTpo_scaffold_10125	5190	1e-171	0.6902	Flavobacterium sp. JXAS1
Ado_MfTpo_scaffold_10136	8086
Ado_MfTpo_scaffold_1014	32386	1.7e-168	0.6651	Sipha flava
Ado_MfTpo_scaffold_10142	21054	2.9e-124	0.7672	Bactrocera tryoni
Ado_MfTpo_scaffold_10144	32054	5.5e-39	0.531	Blattella germanica
Ado_MfTpo_scaffold_10146	22323	8e-17	0.5545	Cotesia congregata
Ado_MfTpo_scaffold_10147	39585	0	0.9372	Arctia plantaginis
Ado_MfTpo_scaffold_10148	4079	1.7e-160	0.755	Trichonephila clavipes
Ado_MfTpo_scaffold_10150	7089
Ado_MfTpo_scaffold_10160	8318
Ado_MfTpo_scaffold_10162	55114	0	0.6473	Sitophilus oryzae
Ado_MfTpo_scaffold_10163	13597
Ado_MfTpo_scaffold_10166	13567	1.8e-44	0.6364	Diaphorina citri
Ado_MfTpo_scaffold_10167	34740	6.9e-89	0.6104	Schistocerca nitens
Ado_MfTpo_scaffold_10169	8658	1.5e-16	0.7368	Diaphorina citri
Ado_MfTpo_scaffold_1017	28773	0	0.6254	Araneus ventricosus
Ado_MfTpo_scaffold_10171	1430	9.1e-15	0.9425	Velarifictorus aspersus
Ado_MfTpo_scaffold_10173	26147	1.4e-59	0.573	Callosobruchus maculatus
Ado_MfTpo_scaffold_10176	37307	0	0.7552	Araneus ventricosus
Ado_MfTpo_scaffold_10178	60797	7.2e-53	0.7497	Cryptotermes secundus
Ado_MfTpo_scaffold_1018	23730	1.2e-43	0.6085	Aphis craccivora
Ado_MfTpo_scaffold_10182	26101
Ado_MfTpo_scaffold_10184	5533	1.9e-23	0.5969	Papilio xuthus
Ado_MfTpo_scaffold_10186	11027	1.9e-35	0.7639	Photinus pyralis
Ado_MfTpo_scaffold_10188	16255	4.2e-30	0.6701	Neodiprion lecontei
Ado_MfTpo_scaffold_10190	49262	3.9e-54	0.5461	Trichonephila clavata
Ado_MfTpo_scaffold_10191	6995	1.1e-21	0.8917	Nilaparvata lugens
Ado_MfTpo_scaffold_10198	33327	0	0.5678	Candidatus Thiodiazotropha taylori
Ado_MfTpo_scaffold_102	58212	5.4e-85	0.5072	Cyphomyrmex costatus
Ado_MfTpo_scaffold_10200	4811	2e-95	0.5694	Trichonephila clavipes
Ado_MfTpo_scaffold_10202	44207	4.1e-63	0.6042	Phthorimaea operculella
Ado_MfTpo_scaffold_10206	25897	0	0.648	Sitophilus oryzae
Ado_MfTpo_scaffold_10210	6307	1.1e-30	0.4478	Penaeus japonicus
Ado_MfTpo_scaffold_10216	12265
Ado_MfTpo_scaffold_10219	3131
Ado_MfTpo_scaffold_10220	44225	2.8e-164	0.7358	Flavobacterium sp. JXAS1
Ado_MfTpo_scaffold_10226	29635	0	0.5774	Pediculus humanus corporis
Ado_MfTpo_scaffold_10228	2836
Ado_MfTpo_scaffold_10229	9164
Ado_MfTpo_scaffold_1023	22957	1.1e-85	0.6296	Cryptotermes secundus
Ado_MfTpo_scaffold_10235	19103	3e-26	0.6522	Trichonephila clavipes
Ado_MfTpo_scaffold_10239	3466	3.2e-35	0.5062	Nymphon striatum
Ado_MfTpo_scaffold_1024	26570	3e-127	0.7815	Bactrocera tryoni
Ado_MfTpo_scaffold_10245	2657
Ado_MfTpo_scaffold_10249	13073	6.8e-33	0.4714	Lamellibrachia satsuma
Ado_MfTpo_scaffold_10254	4912	6.6e-92	0.7308	Cytophagales bacterium
Ado_MfTpo_scaffold_10259	5730	8.1e-48	0.5088	Araneus ventricosus
Ado_MfTpo_scaffold_1026	12410	3.1e-118	0.6542	Euphydryas editha
Ado_MfTpo_scaffold_10261	15947	1.4e-174	0.6052	Cotesia glomerata
Ado_MfTpo_scaffold_10262	11825	3.2e-38	0.6225	Trichonephila clavipes
Ado_MfTpo_scaffold_10263	28805	8e-46	0.5751	Photinus pyralis
Ado_MfTpo_scaffold_10266	2804
Ado_MfTpo_scaffold_10267	2488
Ado_MfTpo_scaffold_1027	3984	9e-22	0.7618	Monopterus albus
Ado_MfTpo_scaffold_10272	24597	2.3e-91	0.5899	Flavobacterium sp. JXAS1
Ado_MfTpo_scaffold_10274	27456
Ado_MfTpo_scaffold_10279	19504	8.2e-144	0.5644	Ceratitis capitata
Ado_MfTpo_scaffold_1028	35520	1.2e-78	0.6609	Blattella germanica
Ado_MfTpo_scaffold_10280	10517	3.6e-133	0.6696	Acinetobacter parvus NIPH 1103
Ado_MfTpo_scaffold_10284	12834	6.5e-39	0.7462	Diaphorina citri
Ado_MfTpo_scaffold_10285	37297	4.7e-42	0.7054	Tyto alba/Pygoscelis adeliae/Chaetura pelagica
Ado_MfTpo_scaffold_10286	2801	3e-20	0.9227	Gryllus bimaculatus
Ado_MfTpo_scaffold_10288	3079
Ado_MfTpo_scaffold_1029	36973	2.3e-142	0.5633	Tribolium castaneum
Ado_MfTpo_scaffold_10291	15522	1e-34	0.5194	Haliotis rufescens
Ado_MfTpo_scaffold_10292	8464
Ado_MfTpo_scaffold_10293	7996
Ado_MfTpo_scaffold_10294	41630	0	0.6955	Pediculus humanus corporis
Ado_MfTpo_scaffold_10296	30825	1e-46	0.7371	Blattella germanica
Ado_MfTpo_scaffold_10307	3410	2.7e-79	0.6122	Pedobacter chitinilyticus
Ado_MfTpo_scaffold_10308	35236	0	0.6513	Nilaparvata lugens
Ado_MfTpo_scaffold_1031	3418	3.2e-21	0.4869	Diaphorina citri
Ado_MfTpo_scaffold_10310	21017	3.4e-26	0.6199	Homalodisca vitripennis
Ado_MfTpo_scaffold_10311	30641	7.8e-49	0.5773	Trichonephila clavipes
Ado_MfTpo_scaffold_10313	17669
Ado_MfTpo_scaffold_10316	2352
Ado_MfTpo_scaffold_10318	7791	1.1e-53	0.4931	Bacteroidales bacterium
Ado_MfTpo_scaffold_10319	8109	8.1e-127	0.7478	Lactobacillus phage Lbab1
Ado_MfTpo_scaffold_10322	17558	4.1e-137	0.541	Tannerellaceae bacterium
Ado_MfTpo_scaffold_10326	8777	1.1e-94	0.5636	Bacteroidales bacterium
Ado_MfTpo_scaffold_10327	29123	0	0.5281	Teleopsis dalmanni
Ado_MfTpo_scaffold_10331	6961
Ado_MfTpo_scaffold_10334	2650
Ado_MfTpo_scaffold_10336	8095	3.2e-83	0.5279	Butyricimonas virosa
Ado_MfTpo_scaffold_10337	17940	2.7e-149	0.552	Bombyx mori
Ado_MfTpo_scaffold_10338	6148
Ado_MfTpo_scaffold_10341	25514	5.7e-59	0.5838	Diaphorina citri
Ado_MfTpo_scaffold_10343	18127	5.6e-151	0.5554	Tenebrio molitor
Ado_MfTpo_scaffold_10348	2051
Ado_MfTpo_scaffold_10352	25141	5.7e-54	0.7142	Osmia lignaria
Ado_MfTpo_scaffold_10356	85795	1e-126	0.6064	Diaphorina citri
Ado_MfTpo_scaffold_10361	25337	3.1e-112	0.6843	Flavobacterium sp. JXAS1
Ado_MfTpo_scaffold_10371	13081	3e-109	0.6166	Tenebrio molitor
Ado_MfTpo_scaffold_10374	10519
Ado_MfTpo_scaffold_10376	2082
Ado_MfTpo_scaffold_10377	34030	1.8e-26	0.5029	Callosobruchus maculatus
Ado_MfTpo_scaffold_10387	2722	8.2e-142	0.7419	uncultured Alistipes sp.
Ado_MfTpo_scaffold_10388	8735
Ado_MfTpo_scaffold_1039	2430
Ado_MfTpo_scaffold_10396	7758	6e-14	0.7738	Blattella germanica
Ado_MfTpo_scaffold_10398	7425
Ado_MfTpo_scaffold_10403	18619	8e-42	0.7415	Acromyrmex echinatior
Ado_MfTpo_scaffold_10407	28724	0	0.6031	Dysgonomonas sp. 511
Ado_MfTpo_scaffold_10409	17046	1.6e-161	0.6208	Araneus ventricosus
Ado_MfTpo_scaffold_10419	22272	5e-49	0.5981	Photinus pyralis
Ado_MfTpo_scaffold_10420	21743	1.4e-43	0.4739	Lasius niger
Ado_MfTpo_scaffold_10424	12762	4.4e-123	0.8358	Ceratitis rosa
Ado_MfTpo_scaffold_10425	10517	4.2e-119	0.6029	Diaphorina citri
Ado_MfTpo_scaffold_10427	17969	0	0.6521	Rikenellaceae bacterium
Ado_MfTpo_scaffold_10428	31424	0	0.8213	Tenebrio molitor
Ado_MfTpo_scaffold_10430	11676	1.6e-79	0.6543	Blattella germanica
Ado_MfTpo_scaffold_10434	9507
Ado_MfTpo_scaffold_10435	37532	3.6e-118	0.5104	Tenebrio molitor
Ado_MfTpo_scaffold_10439	3149
Ado_MfTpo_scaffold_10443	27152	5.4e-58	0.5375	Hasarius adansoni
Ado_MfTpo_scaffold_10444	10282	1.6e-132	0.7385	Butyricimonas sp. Marseille-P3923
Ado_MfTpo_scaffold_10445	5311	0	0.6746	Melitaea cinxia
Ado_MfTpo_scaffold_10449	13389	2.5e-82	0.5428	Flavobacterium sp. JXAS1
Ado_MfTpo_scaffold_10450	19162	4.6e-38	0.6484	Trichonephila clavipes
Ado_MfTpo_scaffold_10451	4890
Ado_MfTpo_scaffold_10459	15523	2.5e-124	0.7016	Spodoptera litura
Ado_MfTpo_scaffold_10463	4097
Ado_MfTpo_scaffold_10464	20351	3.1e-28	0.6347	Photinus pyralis
Ado_MfTpo_scaffold_10467	18336
Ado_MfTpo_scaffold_10469	3674
Ado_MfTpo_scaffold_10472	4215
Ado_MfTpo_scaffold_10474	30841	1.5e-44	0.659	Branchiostoma lanceolatum
Ado_MfTpo_scaffold_10477	16024	5.3e-14	0.6822	Geotrypetes seraphini
Ado_MfTpo_scaffold_10478	6013
Ado_MfTpo_scaffold_10482	9887
Ado_MfTpo_scaffold_10483	43767	1.2e-85	0.7012	Schistocerca nitens
Ado_MfTpo_scaffold_10484	19603	0	0.7315	Araneus ventricosus
Ado_MfTpo_scaffold_10487	25690	0	0.6535	Aphis craccivora
Ado_MfTpo_scaffold_10488	13197	1.7e-79	0.5989	Flavobacterium sp. JXAS1
Ado_MfTpo_scaffold_10490	4643
Ado_MfTpo_scaffold_10494	3307
Ado_MfTpo_scaffold_10495	14688	9.6e-30	0.6209	Rhagoletis zephyria
Ado_MfTpo_scaffold_10497	35238	2.9e-144	0.5839	Plutella xylostella
Ado_MfTpo_scaffold_10498	4238
Ado_MfTpo_scaffold_1050	10799
Ado_MfTpo_scaffold_10500	32786	2e-164	0.6942	Flavobacterium sp. JXAS1
Ado_MfTpo_scaffold_10502	28358	0	0.5665	Desulfocapsa sulfexigens
Ado_MfTpo_scaffold_10503	12549	1.3e-13	0.6638	Prochilodus magdalenae
Ado_MfTpo_scaffold_10509	33161	1.9e-86	0.5868	Bemisia tabaci
Ado_MfTpo_scaffold_10511	2311
Ado_MfTpo_scaffold_10512	4109	2.7e-114	0.9758	Chryseobacterium ureilyticum
Ado_MfTpo_scaffold_10513	2220
Ado_MfTpo_scaffold_10514	54407	2.4e-157	0.6301	Dufourea novaeangliae
Ado_MfTpo_scaffold_10518	7833	3.8e-15	0.6519	Asbolus verrucosus
Ado_MfTpo_scaffold_10521	1284
Ado_MfTpo_scaffold_10523	8422	3.2e-12	0.6364	Araneus ventricosus
Ado_MfTpo_scaffold_10524	22833	5.2e-93	0.5074	Trichonephila clavipes
Ado_MfTpo_scaffold_10526	6514	0	0.9212	Cricket iridovirus
Ado_MfTpo_scaffold_10532	15706
Ado_MfTpo_scaffold_10533	4994	1.5e-51	0.9861	Iridovirus Liz-CrIV/Cricket iridovirus
Ado_MfTpo_scaffold_10534	4139
Ado_MfTpo_scaffold_10536	50566	0	0.6716	Araneus ventricosus
Ado_MfTpo_scaffold_1054	36166	7.5e-32	0.6806	Homalodisca vitripennis
Ado_MfTpo_scaffold_10543	12599	1e-68	0.6318	Vollenhovia emeryi
Ado_MfTpo_scaffold_10544	10256
Ado_MfTpo_scaffold_10547	10695	0	0.6299	Bombyx mori
Ado_MfTpo_scaffold_10551	2421
Ado_MfTpo_scaffold_10552	9364	4.8e-44	0.4695	Chiloscyllium plagiosum
Ado_MfTpo_scaffold_10553	8183
Ado_MfTpo_scaffold_10554	10121	4.5e-82	0.6669	Rikenellaceae bacterium
Ado_MfTpo_scaffold_10555	43473	0	0.5956	Cryptotermes secundus
Ado_MfTpo_scaffold_10556	89064	7.7e-69	0.7894	Agrilus planipennis
Ado_MfTpo_scaffold_10557	2805
Ado_MfTpo_scaffold_10559	94396	1.2e-79	0.5382	Candidatus Thiodiazotropha taylori
Ado_MfTpo_scaffold_10567	35957	1.2e-142	0.7597	Parasteatoda tepidariorum
Ado_MfTpo_scaffold_10571	6498	2.1e-150	0.9766	Acinetobacter parvus NIPH 1103/Acinetobacter parvus
Ado_MfTpo_scaffold_10572	12239	7.3e-11	0.4414	Bulinus truncatus
Ado_MfTpo_scaffold_10574	26240	8e-143	0.7527	Bactrocera tryoni
Ado_MfTpo_scaffold_10576	7905	0	0.665	Diaphorina citri
Ado_MfTpo_scaffold_10578	8949
Ado_MfTpo_scaffold_10580	134485	2.7e-86	0.8165	Phalera bucephala
Ado_MfTpo_scaffold_10587	15463
Ado_MfTpo_scaffold_10589	7959
Ado_MfTpo_scaffold_10596	32714	6.7e-39	0.5811	Prochilodus magdalenae
Ado_MfTpo_scaffold_10599	20764	0	0.6304	Nilaparvata lugens
Ado_MfTpo_scaffold_1060	5248	4e-36	0.5871	Bemisia tabaci
Ado_MfTpo_scaffold_10600	1706
Ado_MfTpo_scaffold_10601	4767
Ado_MfTpo_scaffold_10605	14749	2.2e-50	0.5525	Prochilodus magdalenae
Ado_MfTpo_scaffold_10607	21248	2.4e-74	0.7014	Coccinella septempunctata
Ado_MfTpo_scaffold_10622	11571	4.9e-28	0.5244	Coccinella septempunctata
Ado_MfTpo_scaffold_10623	2348	1.9e-39	0.9284	Gryllus bimaculatus
Ado_MfTpo_scaffold_10624	74136	4.5e-137	0.7121	Ceutorhynchus assimilis
Ado_MfTpo_scaffold_10625	5814
Ado_MfTpo_scaffold_10627	15063	2.5e-149	0.5612	Bacteroides caecigallinarum
Ado_MfTpo_scaffold_10631	7391
Ado_MfTpo_scaffold_10632	32313	0	0.7481	Pediculus humanus corporis
Ado_MfTpo_scaffold_10641	24965
Ado_MfTpo_scaffold_10642	30279	1.6e-68	0.573	Pediculus humanus corporis
Ado_MfTpo_scaffold_10648	20989	4.7e-68	0.6581	Flavobacterium sp. JXAS1
Ado_MfTpo_scaffold_1065	3772	7e-76	0.6613	Cyphomyrmex costatus
Ado_MfTpo_scaffold_10651	14549	6.8e-12	0.6471	Ladona fulva
Ado_MfTpo_scaffold_10655	29184	2.4e-88	0.7099	Coccinella septempunctata
Ado_MfTpo_scaffold_10656	40927	3.4e-168	0.7245	Euphydryas editha
Ado_MfTpo_scaffold_10657	7238
Ado_MfTpo_scaffold_1066	1689	0	0.8186	Acinetobacter haemolyticus
Ado_MfTpo_scaffold_10660	15719	5.5e-11	0.7045	Sipha flava
Ado_MfTpo_scaffold_10668	16115	5.8e-153	0.7273	Pediculus humanus corporis
Ado_MfTpo_scaffold_10669	5048
Ado_MfTpo_scaffold_1067	5663	0	0.5911	Nymphon striatum
Ado_MfTpo_scaffold_10670	13039	3.4e-29	0.5784	Araneus ventricosus
Ado_MfTpo_scaffold_10675	8218
Ado_MfTpo_scaffold_10676	24020	4e-133	0.6709	Flavobacterium sp. JXAS1
Ado_MfTpo_scaffold_10680	1374	0	1	Iridovirus Liz-CrIV
Ado_MfTpo_scaffold_10687	32113	1.4e-38	0.4121	Trichonephila clavipes
Ado_MfTpo_scaffold_10688	9775	1.5e-65	0.6287	Spodoptera exigua
Ado_MfTpo_scaffold_10696	14323	2e-27	0.4405	Bulinus truncatus
Ado_MfTpo_scaffold_10697	2124
Ado_MfTpo_scaffold_107	8637
Ado_MfTpo_scaffold_10703	14996	1.3e-39	0.6922	Schistocerca cancellata
Ado_MfTpo_scaffold_10704	27348	2.4e-20	0.5027	Erpetoichthys calabaricus
Ado_MfTpo_scaffold_10706	11604	3.3e-49	0.5555	Leptinotarsa decemlineata
Ado_MfTpo_scaffold_10707	1473
Ado_MfTpo_scaffold_10708	33466	0	0.6028	Diaphorina citri
Ado_MfTpo_scaffold_10709	23852	7.4e-56	0.7718	Flavobacterium sp. JXAS1
Ado_MfTpo_scaffold_1071	28445	7.7e-28	0.6256	Polyodon spathula
Ado_MfTpo_scaffold_10714	14601	5.5e-35	0.5012	Teleopsis dalmanni
Ado_MfTpo_scaffold_10716	29058	1.6e-91	0.7594	Stegodyphus mimosarum
Ado_MfTpo_scaffold_10717	3726	0	0.668	Parabacteroides sp. N37/Parabacteroides johnsonii
Ado_MfTpo_scaffold_10719	14391
Ado_MfTpo_scaffold_10722	48223	1.3e-100	0.685	Apolygus lucorum
Ado_MfTpo_scaffold_1073	7325	3.2e-66	0.6401	Trachemys scripta elegans
Ado_MfTpo_scaffold_10732	46578	1.2e-116	0.7363	Photinus pyralis
Ado_MfTpo_scaffold_10735	2618
Ado_MfTpo_scaffold_10739	6343	4.9e-56	0.5306	Candidula unifasciata
Ado_MfTpo_scaffold_1074	2643
Ado_MfTpo_scaffold_10740	63132	9.1e-34	0.9109	Ephemera danica
Ado_MfTpo_scaffold_10742	54152	6.4e-138	0.5478	Coccinella septempunctata
Ado_MfTpo_scaffold_10743	10329	3.9e-131	0.6573	Acipenser ruthenus
Ado_MfTpo_scaffold_10746	11175
Ado_MfTpo_scaffold_10748	5640
Ado_MfTpo_scaffold_1075	19247
Ado_MfTpo_scaffold_10750	8694	8.6e-147	0.6561	Diabrotica virgifera virgifera
Ado_MfTpo_scaffold_10751	8941	1.3e-134	0.763	Pediculus humanus corporis
Ado_MfTpo_scaffold_10754	19381	2.3e-61	0.6927	Agrilus planipennis
Ado_MfTpo_scaffold_10755	20463	0	0.5971	Homalodisca vitripennis
Ado_MfTpo_scaffold_10756	30187	0	0.716	Centruroides sculpturatus
Ado_MfTpo_scaffold_10757	10166	5.8e-26	0.9153	Timema bartmani
Ado_MfTpo_scaffold_1076	26395	1.1e-164	0.6694	Coccinella septempunctata
Ado_MfTpo_scaffold_10760	10777
Ado_MfTpo_scaffold_10761	28749
Ado_MfTpo_scaffold_10763	42127	0	0.7177	Pediculus humanus corporis
Ado_MfTpo_scaffold_10764	6300	6.2e-12	0.5008	Blastomyces silverae
Ado_MfTpo_scaffold_10766	8249	3.7e-55	0.5664	Polypedilum vanderplanki
Ado_MfTpo_scaffold_10768	25410	4.8e-78	0.6333	Flavobacterium sp. JXAS1
Ado_MfTpo_scaffold_10769	43579	5.5e-53	0.8803	Zootermopsis nevadensis
Ado_MfTpo_scaffold_1077	19014	9.8e-76	0.59	Bacteroides fragilis
Ado_MfTpo_scaffold_10772	4235
Ado_MfTpo_scaffold_10773	28572
Ado_MfTpo_scaffold_10774	9730	3.7e-26	0.528	Tenebrio molitor
Ado_MfTpo_scaffold_10775	17498	3.8e-28	0.6251	Coptotermes formosanus
Ado_MfTpo_scaffold_10776	13808	0	0.5579	Tenebrio molitor
Ado_MfTpo_scaffold_10777	12607
Ado_MfTpo_scaffold_10779	6750	1.7e-14	0.6162	Euphydryas editha
Ado_MfTpo_scaffold_1078	4568
Ado_MfTpo_scaffold_10783	3346	5.9e-29	0.6199	Liparis tanakae
Ado_MfTpo_scaffold_10784	23160
Ado_MfTpo_scaffold_10785	18897	3.3e-14	0.7333	Blattella germanica
Ado_MfTpo_scaffold_10789	13321	4.1e-18	0.431	Zootermopsis nevadensis
Ado_MfTpo_scaffold_1079	9433
Ado_MfTpo_scaffold_10793	8857	1.7e-136	0.6697	Flavobacterium sp. JXAS1
Ado_MfTpo_scaffold_10799	4564	2.4e-61	0.5841	Diaphorina citri
Ado_MfTpo_scaffold_1080	57496	0	0.5845	Cryptotermes secundus
Ado_MfTpo_scaffold_10803	24274	5.7e-64	0.5654	Prochilodus magdalenae
Ado_MfTpo_scaffold_10804	6893	6.8e-81	0.646	Araneus ventricosus
Ado_MfTpo_scaffold_10807	6869
Ado_MfTpo_scaffold_10808	24766	6.7e-106	0.5821	Harmonia axyridis
Ado_MfTpo_scaffold_10809	4213
Ado_MfTpo_scaffold_10812	11808	1.9e-123	0.6938	Amyelois transitella
Ado_MfTpo_scaffold_10813	14717	1.5e-18	0.6926	Blattella germanica
Ado_MfTpo_scaffold_10814	16976	3e-14	0.7333	Blattella germanica
Ado_MfTpo_scaffold_10815	12808	1e-82	0.5006	Trichonephila clavipes
Ado_MfTpo_scaffold_10819	37481	0	0.5953	Cryptotermes secundus
Ado_MfTpo_scaffold_1082	12839	2.5e-19	0.5868	Trichinella zimbabwensis
Ado_MfTpo_scaffold_10824	43302	1.3e-60	0.4641	Tenebrio molitor
Ado_MfTpo_scaffold_10829	7715	0	0.6687	Schistocerca nitens
Ado_MfTpo_scaffold_1083	46524
Ado_MfTpo_scaffold_10832	13274
Ado_MfTpo_scaffold_10834	41317	8.5e-143	0.5252	Diaphorina citri
Ado_MfTpo_scaffold_10836	8545	1.3e-169	0.5952	Cryptotermes secundus
Ado_MfTpo_scaffold_10840	18035
Ado_MfTpo_scaffold_10841	18776	1.2e-55	0.6292	Ladona fulva
Ado_MfTpo_scaffold_10842	14521	0	0.68	Pediculus humanus corporis
Ado_MfTpo_scaffold_10843	1695
Ado_MfTpo_scaffold_10846	41337	8.6e-79	0.7704	Pediculus humanus corporis
Ado_MfTpo_scaffold_10849	5959	1.4e-40	0.4375	Timema shepardi
Ado_MfTpo_scaffold_10851	15734	1.4e-172	0.5985	Desulfocapsa sulfexigens
Ado_MfTpo_scaffold_10853	10167	2.5e-33	0.6394	Araneus ventricosus
Ado_MfTpo_scaffold_10854	10769	6.7e-23	0.5749	Phthorimaea operculella
Ado_MfTpo_scaffold_10856	14854	4.9e-56	0.8614	Schistocerca nitens
Ado_MfTpo_scaffold_1086	3980	2.4e-163	0.8044	Cricket iridovirus
Ado_MfTpo_scaffold_10860	17584	3.8e-49	0.5948	Monomorium pharaonis
Ado_MfTpo_scaffold_10863	26570	2.1e-59	0.4503	Trichonephila clavipes
Ado_MfTpo_scaffold_10864	11819
Ado_MfTpo_scaffold_10867	42811	5.2e-52	0.6574	Blattella germanica
Ado_MfTpo_scaffold_10868	2734	1.1e-96	0.8197	Pedobacter cryoconitis
Ado_MfTpo_scaffold_10869	3713	7.4e-27	0.7769	Flavobacterium sp. JXAS1
Ado_MfTpo_scaffold_10870	4655
Ado_MfTpo_scaffold_10872	29952	1.2e-169	0.732	Parasteatoda tepidariorum
Ado_MfTpo_scaffold_10875	5193
Ado_MfTpo_scaffold_10877	9085
Ado_MfTpo_scaffold_10879	3909	1.5e-60	0.6446	Cryptotermes secundus
Ado_MfTpo_scaffold_10881	16985	3.8e-90	0.5986	Alistipes sp.
Ado_MfTpo_scaffold_10886	14065
Ado_MfTpo_scaffold_10887	22341	3e-124	0.711	Flavobacterium sp. JXAS1
Ado_MfTpo_scaffold_1089	11122
Ado_MfTpo_scaffold_10893	51009	0	0.7428	Euphydryas editha
Ado_MfTpo_scaffold_10894	1756
Ado_MfTpo_scaffold_10896	22317	0	0.7372	Schistocerca nitens
Ado_MfTpo_scaffold_10898	59925	2.9e-177	0.5695	Diaphorina citri
Ado_MfTpo_scaffold_10900	27668	1e-18	0.8571	Cryptotermes secundus
Ado_MfTpo_scaffold_10902	12480
Ado_MfTpo_scaffold_10903	23673	1.9e-25	0.5686	Trichonephila clavipes
Ado_MfTpo_scaffold_10907	26351	0	0.6082	Nilaparvata lugens
Ado_MfTpo_scaffold_1091	33156	1.9e-45	0.769	Trichonephila clavata
Ado_MfTpo_scaffold_10910	55425	2.8e-119	0.6577	Cryptotermes secundus
Ado_MfTpo_scaffold_10911	3955	1.8e-15	0.512	Danaus chrysippus
Ado_MfTpo_scaffold_10913	20130	1e-102	0.5512	Arctia plantaginis
Ado_MfTpo_scaffold_10914	3921
Ado_MfTpo_scaffold_1092	34569	4.2e-90	0.6239	Flavobacterium sp. JXAS1
Ado_MfTpo_scaffold_10923	5047
Ado_MfTpo_scaffold_10925	11341	4.6e-123	0.6799	Psylliodes chrysocephala
Ado_MfTpo_scaffold_10926	8943	9.7e-20	0.7112	Procambarus clarkii
Ado_MfTpo_scaffold_10928	9885
Ado_MfTpo_scaffold_10929	9973	1e-164	0.6826	Flavobacterium sp. JXAS1
Ado_MfTpo_scaffold_10931	23085	0	0.5998	Cryptotermes secundus
Ado_MfTpo_scaffold_10932	3739	2.6e-102	0.6402	Caproicibacter fermentans
Ado_MfTpo_scaffold_10934	22065	7.2e-92	0.8465	Pipistrellus kuhlii
Ado_MfTpo_scaffold_10936	16389	3.9e-84	0.7046	Araneus ventricosus
Ado_MfTpo_scaffold_10938	29989	3.2e-16	0.8963	Cryptotermes secundus
Ado_MfTpo_scaffold_10939	3226
Ado_MfTpo_scaffold_10949	6993	2.6e-61	0.6618	Schistocerca cancellata
Ado_MfTpo_scaffold_1095	28658	2.5e-19	0.4786	Araneus ventricosus
Ado_MfTpo_scaffold_10950	3120	9.9e-16	0.6585	Elysia chlorotica
Ado_MfTpo_scaffold_10953	35767	8.9e-167	0.6872	Acanthopagrus latus
Ado_MfTpo_scaffold_10954	6121
Ado_MfTpo_scaffold_10958	3969	2.3e-102	0.7356	Diabrotica virgifera virgifera
Ado_MfTpo_scaffold_1096	2542
Ado_MfTpo_scaffold_10961	3519	5.1e-123	0.6901	Iridovirus Liz-CrIV/Cricket iridovirus
Ado_MfTpo_scaffold_10962	4611
Ado_MfTpo_scaffold_10963	47811	0	0.7259	Tenebrio molitor
Ado_MfTpo_scaffold_10965	30822	5.1e-26	0.5824	Apolygus lucorum
Ado_MfTpo_scaffold_10966	2417
Ado_MfTpo_scaffold_10967	6869	0	0.7852	Drosophila melanogaster
Ado_MfTpo_scaffold_10968	2634	3.7e-78	0.8141	Leistus spinibarbis
Ado_MfTpo_scaffold_10971	12150	0	0.745	Sitophilus oryzae
Ado_MfTpo_scaffold_10973	5604
Ado_MfTpo_scaffold_10974	8576	0	0.6117	Trichuris suis
Ado_MfTpo_scaffold_10975	27263	0	0.5759	Araneus ventricosus
Ado_MfTpo_scaffold_10980	7583	0	0.6454	Candidatus Thiodiazotropha taylori
Ado_MfTpo_scaffold_10981	11700
Ado_MfTpo_scaffold_10982	7790	6e-12	0.5099	Cinara cedri
Ado_MfTpo_scaffold_10985	4515
Ado_MfTpo_scaffold_10986	28678	9.5e-20	0.5576	Helobdella robusta
Ado_MfTpo_scaffold_10989	31462	3.2e-65	0.5055	Pantoea sp. Taur
Ado_MfTpo_scaffold_10993	2239	0	0.801	Dyadobacter fermentans DSM 18053
Ado_MfTpo_scaffold_10996	5555
Ado_MfTpo_scaffold_10999	10588	3e-113	0.5593	Flavobacterium sp. JXAS1
Ado_MfTpo_scaffold_1100	14366	1.5e-40	0.5655	Liparis tanakae
Ado_MfTpo_scaffold_11003	15719	0	0.4589	Chrysoperla carnea
Ado_MfTpo_scaffold_11004	16931	8.6e-101	0.6362	Tannerellaceae bacterium
Ado_MfTpo_scaffold_11005	17421	7.7e-22	0.5685	Parasteatoda tepidariorum
Ado_MfTpo_scaffold_11006	7532
Ado_MfTpo_scaffold_11008	34687	1.8e-53	0.5997	Zootermopsis nevadensis
Ado_MfTpo_scaffold_11014	12802	4.9e-11	0.506	Hemibagrus wyckioides
Ado_MfTpo_scaffold_11017	44984	1.6e-163	0.5307	Colletes gigas
Ado_MfTpo_scaffold_1102	9450	6.4e-77	0.7956	Diaphorina citri
Ado_MfTpo_scaffold_11020	15295	1e-28	0.8176	Spodoptera frugiperda
Ado_MfTpo_scaffold_11023	17118	5.7e-90	0.6129	Alistipes sp.
Ado_MfTpo_scaffold_11024	10983	8.7e-72	0.6856	Flavobacterium sp. JXAS1
Ado_MfTpo_scaffold_11030	28751	5.5e-22	0.463	Clupea harengus
Ado_MfTpo_scaffold_11031	30542	2.6e-37	0.9272	Cryptotermes secundus
Ado_MfTpo_scaffold_11032	7078
Ado_MfTpo_scaffold_11036	7874
Ado_MfTpo_scaffold_1104	16238
Ado_MfTpo_scaffold_11041	16112	0	0.7301	Trichonephila clavipes
Ado_MfTpo_scaffold_11042	25917	0	0.7623	Bacteroides sp. 224
Ado_MfTpo_scaffold_11043	43988	6.9e-71	0.5535	Caerostris darwini
Ado_MfTpo_scaffold_11044	19714	0	0.9175	Xanthomonas citri
Ado_MfTpo_scaffold_11046	16048	1.4e-15	0.4837	Cinara cedri
Ado_MfTpo_scaffold_11047	8212
Ado_MfTpo_scaffold_11049	16300	4.8e-46	0.5235	Cinara cedri
Ado_MfTpo_scaffold_11050	16523	4.9e-129	0.5607	Coccinella septempunctata
Ado_MfTpo_scaffold_11058	14015	0	0.5896	Euphydryas editha
Ado_MfTpo_scaffold_11060	10524	6.7e-45	0.6505	Flavobacterium sp. JXAS1
Ado_MfTpo_scaffold_11062	4859	4.5e-43	0.5656	Callosobruchus maculatus
Ado_MfTpo_scaffold_11065	19421	0	0.7001	Stegodyphus mimosarum
Ado_MfTpo_scaffold_11066	72380	0	0.5487	Nymphon striatum
Ado_MfTpo_scaffold_11067	14861	1e-48	0.5968	Diaphorina citri
Ado_MfTpo_scaffold_11068	60868
Ado_MfTpo_scaffold_11069	27182	0	0.6303	Schistocerca nitens
Ado_MfTpo_scaffold_11071	5558
Ado_MfTpo_scaffold_11074	31325	3e-53	0.9352	Blattella germanica
Ado_MfTpo_scaffold_11076	43851	3.4e-90	0.711	Flavobacterium sp. JXAS1
Ado_MfTpo_scaffold_11077	30226	8.7e-58	0.5191	Ladona fulva
Ado_MfTpo_scaffold_11079	19078	2.4e-86	0.5737	Trichonephila clavipes
Ado_MfTpo_scaffold_11081	41205	9.3e-44	0.8909	Trachymyrmex cornetzi
Ado_MfTpo_scaffold_11085	11122	7.2e-15	0.5722	Apolygus lucorum
Ado_MfTpo_scaffold_11086	10733	1.1e-22	0.5655	Blattella germanica
Ado_MfTpo_scaffold_11089	24453
Ado_MfTpo_scaffold_11090	11391	1.7e-11	0.7129	Diaphorina citri
Ado_MfTpo_scaffold_11093	6476	1.2e-131	0.6756	Sitophilus oryzae
Ado_MfTpo_scaffold_11095	20276	1.2e-73	0.4756	Diprion similis
Ado_MfTpo_scaffold_111	3661
Ado_MfTpo_scaffold_1110	23807	4.1e-144	0.5508	Aphis gossypii
Ado_MfTpo_scaffold_11103	10606
Ado_MfTpo_scaffold_11104	3727
Ado_MfTpo_scaffold_11105	2256
Ado_MfTpo_scaffold_11106	5661
Ado_MfTpo_scaffold_11107	29426	3.4e-25	0.9562	Cryptotermes secundus
Ado_MfTpo_scaffold_11108	5617	7.6e-118	0.7144	Danaus plexippus plexippus
Ado_MfTpo_scaffold_11110	21061	1.3e-51	0.5278	Trichonephila clavipes
Ado_MfTpo_scaffold_11113	20828	2e-132	0.6971	Flavobacterium sp. JXAS1
Ado_MfTpo_scaffold_1112	29249	2.6e-38	0.5013	Blattella germanica
Ado_MfTpo_scaffold_11121	9682	4.8e-102	0.4629	Osmia bicornis bicornis
Ado_MfTpo_scaffold_11123	13073	0	0.6285	Pediculus humanus corporis
Ado_MfTpo_scaffold_11130	19029	4e-105	0.6309	Spodoptera littoralis
Ado_MfTpo_scaffold_11132	7368
Ado_MfTpo_scaffold_11134	24953	1.5e-15	0.5766	Aedes albopictus
Ado_MfTpo_scaffold_11135	41380	4.7e-82	0.6688	Oopsacas minuta
Ado_MfTpo_scaffold_11137	14790	4.7e-177	0.5906	Cryptotermes secundus
Ado_MfTpo_scaffold_1114	13351
Ado_MfTpo_scaffold_11142	23762	0	0.7184	Pediculus humanus corporis
Ado_MfTpo_scaffold_11146	11570	3.7e-11	0.546	Nilaparvata lugens
Ado_MfTpo_scaffold_1115	1839
Ado_MfTpo_scaffold_11150	12040	0	0.7673	Pediculus humanus corporis
Ado_MfTpo_scaffold_11151	11045
Ado_MfTpo_scaffold_11152	14251
Ado_MfTpo_scaffold_11155	5738
Ado_MfTpo_scaffold_11156	11745	1.6e-149	0.6858	Cryptotermes secundus
Ado_MfTpo_scaffold_11157	4588	2.6e-29	0.6207	Ephemera danica
Ado_MfTpo_scaffold_11159	11363	3.6e-44	0.6281	Blattella germanica
Ado_MfTpo_scaffold_11164	8204
Ado_MfTpo_scaffold_11167	6518
Ado_MfTpo_scaffold_11168	15408	3e-90	0.7292	Bemisia tabaci
Ado_MfTpo_scaffold_1117	8432	0	0.5484	Tribolium castaneum
Ado_MfTpo_scaffold_11170	2658
Ado_MfTpo_scaffold_11175	15775	9.9e-29	0.5305	Onthophagus taurus
Ado_MfTpo_scaffold_11179	10142	4.4e-52	0.741	Trachymyrmex cornetzi
Ado_MfTpo_scaffold_1118	5391
Ado_MfTpo_scaffold_11182	18414
Ado_MfTpo_scaffold_11184	27992	1.1e-178	0.7176	Pediculus humanus corporis
Ado_MfTpo_scaffold_11185	17842	0	0.6784	Parasteatoda tepidariorum
Ado_MfTpo_scaffold_11186	10097	3.1e-47	0.5565	Callosobruchus maculatus
Ado_MfTpo_scaffold_11187	10677	2.8e-62	0.5911	Flavobacterium sp. JXAS1
Ado_MfTpo_scaffold_1119	11875
Ado_MfTpo_scaffold_11192	9646
Ado_MfTpo_scaffold_11196	27248	1.6e-36	0.4506	Oncorhynchus gorbuscha
Ado_MfTpo_scaffold_11198	15780	3.3e-149	0.6613	Flavobacterium sp. JXAS1
Ado_MfTpo_scaffold_11199	7647	0	0.6141	Trichinella zimbabwensis
Ado_MfTpo_scaffold_11201	31749	0	0.6812	Pediculus humanus corporis
Ado_MfTpo_scaffold_11207	13566	1.2e-136	0.4694	Dysgonomonas massiliensis
Ado_MfTpo_scaffold_11208	20750	9.8e-67	0.7696	Acropora millepora
Ado_MfTpo_scaffold_11211	114625	7.8e-79	0.9169	Gryllus bimaculatus
Ado_MfTpo_scaffold_11212	68557	0	0.6827	Cryptotermes secundus
Ado_MfTpo_scaffold_1122	2520
Ado_MfTpo_scaffold_11220	17801	7e-45	0.5042	Pediculus humanus corporis
Ado_MfTpo_scaffold_11223	7332
Ado_MfTpo_scaffold_11226	3816	8.1e-64	0.4817	Chelonus insularis
Ado_MfTpo_scaffold_11230	22116	5.7e-29	0.5096	Gouania willdenowi
Ado_MfTpo_scaffold_11235	8277	7.7e-113	0.5858	Lasius niger
Ado_MfTpo_scaffold_11242	8686	0	0.6202	Teleopsis dalmanni
Ado_MfTpo_scaffold_11245	7726
Ado_MfTpo_scaffold_11246	5584	7e-72	0.5445	Photinus pyralis
Ado_MfTpo_scaffold_11252	50686	0	0.5949	Pediculus humanus corporis
Ado_MfTpo_scaffold_11254	26729
Ado_MfTpo_scaffold_11255	17375	4.8e-109	0.5678	Osmia bicornis bicornis
Ado_MfTpo_scaffold_11257	8217	3.4e-106	0.4839	Wolbachia endosymbiont of Ceutorhynchus assimilis
Ado_MfTpo_scaffold_1126	16359	3.9e-103	0.5507	Parasteatoda tepidariorum
Ado_MfTpo_scaffold_11260	5795
Ado_MfTpo_scaffold_11263	7808	1.1e-58	0.4826	Coccinella septempunctata
Ado_MfTpo_scaffold_11265	27080
Ado_MfTpo_scaffold_11267	2403
Ado_MfTpo_scaffold_11268	22914	0	0.6617	Nesidiocoris tenuis
Ado_MfTpo_scaffold_11269	19788	0	0.7804	Araneus ventricosus
Ado_MfTpo_scaffold_11270	10782
Ado_MfTpo_scaffold_11271	29931	0	0.5568	Araneus ventricosus
Ado_MfTpo_scaffold_1128	30408	0	0.5595	Nymphon striatum
Ado_MfTpo_scaffold_11283	1103
Ado_MfTpo_scaffold_1129	2642
Ado_MfTpo_scaffold_11291	2951
Ado_MfTpo_scaffold_11293	36271	5.7e-63	0.6315	Coptotermes formosanus
Ado_MfTpo_scaffold_11297	5676	1.8e-46	0.6004	Cryptotermes secundus
Ado_MfTpo_scaffold_11303	6541
Ado_MfTpo_scaffold_11304	16604
Ado_MfTpo_scaffold_11305	24522	0	0.6529	Alistipes sp.
Ado_MfTpo_scaffold_11307	14823	8.1e-40	0.4006	Araneus ventricosus
Ado_MfTpo_scaffold_11309	19716	2e-160	0.58	Diaphorina citri
Ado_MfTpo_scaffold_1131	11518	1.7e-26	0.6009	Cinara cedri
Ado_MfTpo_scaffold_11312	40974	0	0.9308	Bacteroidales bacterium
Ado_MfTpo_scaffold_11314	50159	4.6e-13	0.6021	Aphis craccivora
Ado_MfTpo_scaffold_11316	42205	0	0.9398	Iridovirus Liz-CrIV/Cricket iridovirus
Ado_MfTpo_scaffold_11317	31986
Ado_MfTpo_scaffold_1132	7962
Ado_MfTpo_scaffold_11321	3926
Ado_MfTpo_scaffold_11322	31392	1.5e-167	0.6818	Laodelphax striatellus
Ado_MfTpo_scaffold_11325	16872	6.3e-49	0.5772	Araneus ventricosus
Ado_MfTpo_scaffold_11329	13495	5.4e-64	0.6417	Callosobruchus maculatus
Ado_MfTpo_scaffold_1133	19554	7.5e-156	0.8938	Maniola jurtina
Ado_MfTpo_scaffold_11330	22866	8e-117	0.5811	Oedothorax gibbosus
Ado_MfTpo_scaffold_11331	29952	3.4e-110	0.7419	Oryctolagus cuniculus
Ado_MfTpo_scaffold_11334	2602
Ado_MfTpo_scaffold_11343	34503	4.4e-138	0.7015	Onthophagus taurus
Ado_MfTpo_scaffold_11349	45740	0	0.857	Bacteroidetes bacterium 41-46
Ado_MfTpo_scaffold_1135	10138
Ado_MfTpo_scaffold_11350	3796	4.9e-79	0.6424	Massilibacteroides vaginae
Ado_MfTpo_scaffold_11353	5928
Ado_MfTpo_scaffold_11354	20807
Ado_MfTpo_scaffold_11358	6101
Ado_MfTpo_scaffold_11361	9116
Ado_MfTpo_scaffold_11366	7754	4.5e-82	0.5995	Bemisia tabaci
Ado_MfTpo_scaffold_11371	27735	1.5e-75	0.5531	Sitophilus oryzae
Ado_MfTpo_scaffold_11372	80944	9.7e-44	0.5231	Callosobruchus maculatus
Ado_MfTpo_scaffold_11373	33294
Ado_MfTpo_scaffold_11374	1981
Ado_MfTpo_scaffold_11376	6279	0	0.6793	Trichonephila clavipes
Ado_MfTpo_scaffold_11377	5919	2.2e-42	0.5261	Melitaea cinxia
Ado_MfTpo_scaffold_11379	7498	0	0.6073	Parasteatoda tepidariorum
Ado_MfTpo_scaffold_11380	26788	6.7e-133	0.5585	Aphis craccivora
Ado_MfTpo_scaffold_11387	10400	1.4e-18	0.6038	Blattella germanica
Ado_MfTpo_scaffold_11388	7010	4.4e-92	0.7165	Parabacteroides timonensis
Ado_MfTpo_scaffold_11390	5742	1.9e-39	0.5732	Parasteatoda tepidariorum
Ado_MfTpo_scaffold_11393	1662	0	0.9739	Oryza sativa Indica Group
Ado_MfTpo_scaffold_11397	12882
Ado_MfTpo_scaffold_11399	6408
Ado_MfTpo_scaffold_1140	5076
Ado_MfTpo_scaffold_11400	8404	3.1e-74	0.6953	Opisthorchis viverrini
Ado_MfTpo_scaffold_11402	5070	1.8e-64	0.5709	Camponotus floridanus
Ado_MfTpo_scaffold_11403	49938	2.1e-70	0.7878	Trichonephila clavipes
Ado_MfTpo_scaffold_11405	19702
Ado_MfTpo_scaffold_11406	2928	0	0.8369	Lupinus albus
Ado_MfTpo_scaffold_11410	6998	1.4e-131	0.6435	Flavobacterium sp. JXAS1
Ado_MfTpo_scaffold_11415	9590	3.9e-103	0.571	Dufourea novaeangliae
Ado_MfTpo_scaffold_11416	13264	2.7e-96	0.5352	Cyphomyrmex costatus
Ado_MfTpo_scaffold_11417	19974	2.4e-47	0.7247	Osmia lignaria
Ado_MfTpo_scaffold_11418	24342	9.2e-76	0.5051	Trichonephila clavipes
Ado_MfTpo_scaffold_11419	5258
Ado_MfTpo_scaffold_11420	11088	0	0.5669	Bacteroidia bacterium 44-10
Ado_MfTpo_scaffold_11421	19932	1.9e-86	0.6201	Aphis gossypii
Ado_MfTpo_scaffold_11423	4918	0	0.6113	Ooceraea biroi
Ado_MfTpo_scaffold_11424	13149
Ado_MfTpo_scaffold_11425	4886	1.2e-30	0.5651	Ischnura elegans
Ado_MfTpo_scaffold_11426	7901
Ado_MfTpo_scaffold_11429	16312
Ado_MfTpo_scaffold_11430	13791	8.9e-106	0.6187	Parasteatoda tepidariorum
Ado_MfTpo_scaffold_11431	7823
Ado_MfTpo_scaffold_11432	19115	9.3e-40	0.5392	Diaphorina citri
Ado_MfTpo_scaffold_11433	3988
Ado_MfTpo_scaffold_11438	16598	4.6e-166	0.5966	Schistocerca piceifrons
Ado_MfTpo_scaffold_11439	4476
Ado_MfTpo_scaffold_1144	9075	4.2e-124	0.539	Candidatus Thiodiazotropha taylori
Ado_MfTpo_scaffold_11441	10057	9.4e-53	0.6618	Flavobacterium sp. JXAS1
Ado_MfTpo_scaffold_11442	34240	2.7e-142	0.7673	Fibromonadales bacterium
Ado_MfTpo_scaffold_11445	6389	0	0.6995	Cricket iridovirus
Ado_MfTpo_scaffold_11447	31299	7.3e-68	0.6503	Eriphia verrucosa
Ado_MfTpo_scaffold_1145	15359	3e-98	0.7796	Oscillospiraceae bacterium
Ado_MfTpo_scaffold_11451	38277	0	0.7339	Microplitis demolitor
Ado_MfTpo_scaffold_11453	2525	2.8e-86	0.8212	Schistocerca gregaria
Ado_MfTpo_scaffold_11454	13265	0	0.6663	Diaphorina citri
Ado_MfTpo_scaffold_11467	28306	0	0.5996	Trichuris suis
Ado_MfTpo_scaffold_11468	16656	0	0.6625	Schistocerca serialis cubense
Ado_MfTpo_scaffold_11469	38393	0	0.6311	Pediculus humanus corporis
Ado_MfTpo_scaffold_11471	20370	7.9e-168	0.6845	Flavobacterium sp. JXAS1
Ado_MfTpo_scaffold_11474	5213	2.2e-175	0.6617	Manduca sexta
Ado_MfTpo_scaffold_11476	7794	1.3e-64	0.7231	Amphibalanus amphitrite
Ado_MfTpo_scaffold_11477	27562	0	0.9372	Euphydryas editha
Ado_MfTpo_scaffold_11479	16711	4.3e-20	0.5969	Blattella germanica
Ado_MfTpo_scaffold_11480	25325	2.3e-35	0.5565	Erysiphe pulchra
Ado_MfTpo_scaffold_11481	23444	1.3e-33	0.8478	Timema shepardi
Ado_MfTpo_scaffold_11483	10254
Ado_MfTpo_scaffold_11487	27787	9.4e-78	0.4617	Bombyx mori
Ado_MfTpo_scaffold_11488	39901	1.1e-103	0.7296	Ixodes scapularis
Ado_MfTpo_scaffold_11491	28999
Ado_MfTpo_scaffold_11492	3778	2.3e-11	0.5193	Araneus ventricosus
Ado_MfTpo_scaffold_11493	29713	3.8e-46	0.5539	Flavobacterium sp. JXAS1
Ado_MfTpo_scaffold_11495	38005	4.1e-127	0.6	Diaphorina citri
Ado_MfTpo_scaffold_11498	48773	1.6e-154	0.6453	Flavobacterium sp. JXAS1
Ado_MfTpo_scaffold_11499	4595
Ado_MfTpo_scaffold_115	11448	1.7e-153	0.5367	Nilaparvata lugens
Ado_MfTpo_scaffold_11504	18932	5.1e-179	0.7392	Xanthomonas citri
Ado_MfTpo_scaffold_11508	29955	3.5e-61	0.7225	Pediculus humanus corporis
Ado_MfTpo_scaffold_11511	6938	5.4e-21	0.6198	Blattella germanica
Ado_MfTpo_scaffold_11512	15256	2.5e-97	0.627	Cryptotermes secundus
Ado_MfTpo_scaffold_11513	15565	6.1e-28	0.7025	Tribolium castaneum
Ado_MfTpo_scaffold_11514	15757	1e-165	0.5591	Diaphorina citri
Ado_MfTpo_scaffold_11517	4271	1e-47	0.5342	Apolygus lucorum
Ado_MfTpo_scaffold_11521	15989	6.2e-43	0.6083	Acipenser ruthenus
Ado_MfTpo_scaffold_11522	38713	3.4e-113	0.6769	Diabrotica virgifera virgifera
Ado_MfTpo_scaffold_11524	6204	4e-13	0.6121	Araneus ventricosus
Ado_MfTpo_scaffold_11526	14212
Ado_MfTpo_scaffold_11527	17627	1.3e-27	0.5287	Trichonephila clavipes
Ado_MfTpo_scaffold_11529	14151
Ado_MfTpo_scaffold_1153	10840	3.5e-40	0.5577	Prochilodus magdalenae
Ado_MfTpo_scaffold_11530	7491
Ado_MfTpo_scaffold_11535	39621	3.4e-48	0.5856	Cryptotermes secundus
Ado_MfTpo_scaffold_11537	4743	8.8e-53	0.5581	Sitophilus oryzae
Ado_MfTpo_scaffold_11538	9053
Ado_MfTpo_scaffold_11539	16380	0	0.7823	Parasteatoda tepidariorum
Ado_MfTpo_scaffold_11541	4433
Ado_MfTpo_scaffold_11545	4835	1.3e-68	0.7259	Schistocerca nitens
Ado_MfTpo_scaffold_11547	4662	4e-22	0.7042	Diaphorina citri
Ado_MfTpo_scaffold_11554	10059	5.1e-61	0.4934	Candidatus Thiodiazotropha taylori
Ado_MfTpo_scaffold_11555	1718	1.6e-35	0.9233	Gryllus veletis
Ado_MfTpo_scaffold_11558	39493	0	0.6911	Trichonephila clavipes
Ado_MfTpo_scaffold_1156	4794
Ado_MfTpo_scaffold_11560	9952	1.6e-18	0.4893	Schistocerca gregaria
Ado_MfTpo_scaffold_11561	6231
Ado_MfTpo_scaffold_11562	16824	0	0.5683	Diaphorina citri
Ado_MfTpo_scaffold_11566	11139
Ado_MfTpo_scaffold_11569	1599	1.5e-13	0.963	Velarifictorus aspersus
Ado_MfTpo_scaffold_11570	30840	4.2e-105	0.6403	Flavobacterium sp. JXAS1
Ado_MfTpo_scaffold_11571	33728	9.1e-135	0.6616	Parasteatoda tepidariorum
Ado_MfTpo_scaffold_11573	30104	4.2e-168	0.6211	Dufourea novaeangliae
Ado_MfTpo_scaffold_11574	19642	8.4e-25	0.5644	Sitophilus oryzae
Ado_MfTpo_scaffold_11575	18251
Ado_MfTpo_scaffold_11578	13655	0	0.6187	Tenebrio molitor
Ado_MfTpo_scaffold_11581	8250
Ado_MfTpo_scaffold_11582	33284	7.5e-109	0.5648	Coccinella septempunctata
Ado_MfTpo_scaffold_1159	36667	9.7e-128	0.5956	Pediculus humanus corporis
Ado_MfTpo_scaffold_11591	29321	1.9e-67	0.5809	Candidatus Thiodiazotropha taylori
Ado_MfTpo_scaffold_11593	4836
Ado_MfTpo_scaffold_11594	29835	6.2e-12	0.7825	Caranx melampygus
Ado_MfTpo_scaffold_1160	30612	0	0.882	Centruroides sculpturatus
Ado_MfTpo_scaffold_11600	48289	3.6e-70	0.6478	Dreissena polymorpha
Ado_MfTpo_scaffold_11603	7493	8e-18	0.5481	Plutella xylostella
Ado_MfTpo_scaffold_11607	16798	0	0.5781	Biomphalaria glabrata
Ado_MfTpo_scaffold_11609	4135	7.3e-49	0.8202	Plakobranchus ocellatus
Ado_MfTpo_scaffold_11616	3516
Ado_MfTpo_scaffold_11618	3873	3.8e-27	0.8313	Chaenocephalus aceratus
Ado_MfTpo_scaffold_1162	28830	0	0.5472	Colletes gigas
Ado_MfTpo_scaffold_11620	25854	7e-29	0.7663	Cryptotermes secundus
Ado_MfTpo_scaffold_11621	14263
Ado_MfTpo_scaffold_11623	20093	1.8e-153	0.5493	Diaphorina citri
Ado_MfTpo_scaffold_11625	6438
Ado_MfTpo_scaffold_11626	4381
Ado_MfTpo_scaffold_1163	37501	1.3e-37	0.6247	Ischnura elegans
Ado_MfTpo_scaffold_11631	9583
Ado_MfTpo_scaffold_11632	19796	6.3e-73	0.4871	Aphis craccivora
Ado_MfTpo_scaffold_11633	2734
Ado_MfTpo_scaffold_11637	9121	0	0.6084	Sitophilus oryzae
Ado_MfTpo_scaffold_1164	4694	3.7e-120	0.6996	Tannerellaceae bacterium
Ado_MfTpo_scaffold_11640	7337	1.1e-22	0.654	Trinorchestia longiramus
Ado_MfTpo_scaffold_11641	1618
Ado_MfTpo_scaffold_11643	9532	1.1e-28	0.5449	Brucella intermedia
Ado_MfTpo_scaffold_11644	8847	3e-170	0.7718	Stegodyphus mimosarum
Ado_MfTpo_scaffold_11648	15094	0	0.5665	Bactrocera tryoni
Ado_MfTpo_scaffold_11651	13218	0	0.6891	Cryptotermes secundus
Ado_MfTpo_scaffold_11653	10497
Ado_MfTpo_scaffold_11657	17615	1.4e-29	0.4266	Homarus americanus
Ado_MfTpo_scaffold_11658	17803	5.3e-58	0.6141	Pieris napi
Ado_MfTpo_scaffold_11662	45068	2.2e-73	0.5668	Trachymyrmex cornetzi
Ado_MfTpo_scaffold_11666	1325
Ado_MfTpo_scaffold_11672	12655
Ado_MfTpo_scaffold_11674	6023
Ado_MfTpo_scaffold_11675	17391	1.2e-74	0.5239	Cotesia glomerata
Ado_MfTpo_scaffold_11676	23177	7.1e-140	0.7155	Flavobacterium sp. JXAS1
Ado_MfTpo_scaffold_11677	3311	1.4e-117	0.7466	Trichonephila clavipes
Ado_MfTpo_scaffold_11678	5901	1.6e-176	0.9527	Sphingobacteriia bacterium
Ado_MfTpo_scaffold_1168	24592	3.3e-112	0.5192	Callosobruchus maculatus
Ado_MfTpo_scaffold_11683	11152	3.6e-103	0.518	Psylliodes chrysocephala
Ado_MfTpo_scaffold_11684	2996
Ado_MfTpo_scaffold_11687	13334	1.6e-12	0.5126	Bartonella machadoae
Ado_MfTpo_scaffold_11689	2629
Ado_MfTpo_scaffold_11693	17008
Ado_MfTpo_scaffold_11695	6518	4e-43	0.6904	Araneus ventricosus
Ado_MfTpo_scaffold_11697	2468
Ado_MfTpo_scaffold_11699	9499
Ado_MfTpo_scaffold_11702	18028	1.4e-36	0.6229	Faecalibacterium sp. AM43-5AT
Ado_MfTpo_scaffold_11708	8216	0	0.5567	Dufourea novaeangliae
Ado_MfTpo_scaffold_11711	11324	2.5e-11	0.8545	Euphydryas editha
Ado_MfTpo_scaffold_11712	16225	6.8e-46	0.5876	Pediculus humanus corporis
Ado_MfTpo_scaffold_11714	8028	3.1e-15	0.7586	Cotesia congregata
Ado_MfTpo_scaffold_1172	49130	7.1e-171	0.6202	Schistocerca nitens
Ado_MfTpo_scaffold_11723	41707	9.7e-173	0.5795	Tenebrio molitor
Ado_MfTpo_scaffold_11726	6384
Ado_MfTpo_scaffold_11727	14747
Ado_MfTpo_scaffold_11728	8401	8.1e-78	0.5086	Nilaparvata lugens
Ado_MfTpo_scaffold_11729	14052	1.2e-64	0.4933	Bacteriophage sp.
Ado_MfTpo_scaffold_11732	11567	3.6e-134	0.5442	Bacteroidales bacterium
Ado_MfTpo_scaffold_11734	35614	0	0.7357	Pediculus humanus corporis
Ado_MfTpo_scaffold_11737	13891	4.9e-111	0.5671	Cryptotermes secundus
Ado_MfTpo_scaffold_11744	21948
Ado_MfTpo_scaffold_11751	20086	6.1e-54	0.6257	Ladona fulva
Ado_MfTpo_scaffold_11752	10949
Ado_MfTpo_scaffold_11757	12915	1.1e-33	0.6976	Harpegnathos saltator
Ado_MfTpo_scaffold_11758	6245	1.8e-73	0.7523	Nilaparvata lugens
Ado_MfTpo_scaffold_11761	17563	0	0.5322	Solenopsis invicta
Ado_MfTpo_scaffold_11773	23772	1.8e-15	0.6922	Allacma fusca
Ado_MfTpo_scaffold_11774	30729
Ado_MfTpo_scaffold_11775	45299	0	0.5375	Nilaparvata lugens
Ado_MfTpo_scaffold_11779	3099	3.7e-24	0.4994	Ischnura elegans
Ado_MfTpo_scaffold_11780	39251	1.3e-11	0.7306	Corvus kubaryi
Ado_MfTpo_scaffold_11781	11417	0	0.6259	Teleopsis dalmanni
Ado_MfTpo_scaffold_11782	6170
Ado_MfTpo_scaffold_11783	5098	1.7e-53	0.452	Trichonephila clavipes
Ado_MfTpo_scaffold_11790	8621
Ado_MfTpo_scaffold_11793	24091	1.7e-64	0.6186	Erysiphe pulchra
Ado_MfTpo_scaffold_11794	45506	0	0.692	Helicoverpa zea
Ado_MfTpo_scaffold_11795	1872	1.7e-13	0.808	Pedobacter ginsengisoli
Ado_MfTpo_scaffold_11797	3618
Ado_MfTpo_scaffold_1180	20583	3.2e-121	0.6012	Diaphorina citri
Ado_MfTpo_scaffold_11800	5220
Ado_MfTpo_scaffold_11809	21096	4.7e-79	0.6479	Harmonia axyridis
Ado_MfTpo_scaffold_11810	10617	0	0.6399	Ischnura elegans
Ado_MfTpo_scaffold_11812	32446	4.9e-61	0.6106	Lasius niger
Ado_MfTpo_scaffold_11813	4817	2e-27	0.8994	Flavobacterium sp. JXAS1
Ado_MfTpo_scaffold_11815	19235	1.3e-86	0.5106	Akkermansia sp.
Ado_MfTpo_scaffold_11818	4629
Ado_MfTpo_scaffold_11819	4239
Ado_MfTpo_scaffold_1182	9122	1.1e-125	0.5246	Ischnura elegans
Ado_MfTpo_scaffold_11823	5486	0	0.6913	Cryptotermes secundus
Ado_MfTpo_scaffold_11825	13720	1.7e-81	0.7623	Iridovirus Liz-CrIV/Cricket iridovirus
Ado_MfTpo_scaffold_11829	8047	2.2e-77	0.4824	Diaphorina citri
Ado_MfTpo_scaffold_11830	4119	2.1e-16	0.4735	Arctia plantaginis
Ado_MfTpo_scaffold_11836	27040	2.6e-79	0.7154	Diabrotica virgifera virgifera
Ado_MfTpo_scaffold_11839	21889	1.8e-136	0.626	Araneus ventricosus
Ado_MfTpo_scaffold_11840	7954	5.6e-11	0.5726	Blattella germanica
Ado_MfTpo_scaffold_11842	6587	8.3e-82	0.5921	Parasteatoda tepidariorum
Ado_MfTpo_scaffold_11843	15875	0	0.9153	Blattella germanica
Ado_MfTpo_scaffold_11846	9392
Ado_MfTpo_scaffold_11849	6247	1.7e-145	0.7014	Diaphorina citri
Ado_MfTpo_scaffold_11853	4945
Ado_MfTpo_scaffold_11856	25027	3.1e-73	0.59	Aphis craccivora
Ado_MfTpo_scaffold_1186	11613	8.6e-158	0.6637	Flavobacterium sp. JXAS1
Ado_MfTpo_scaffold_11865	23354	3.3e-71	0.5307	Trichonephila clavipes
Ado_MfTpo_scaffold_11870	25770	2.6e-45	0.6169	Diabrotica virgifera virgifera
Ado_MfTpo_scaffold_11871	5895	8.4e-167	0.6627	Cryptotermes secundus
Ado_MfTpo_scaffold_11872	4803	6.7e-159	0.579	Tannerellaceae bacterium
Ado_MfTpo_scaffold_11876	25542	0	0.824	Bacteroides sp. 519
Ado_MfTpo_scaffold_11879	10374	6.2e-153	0.6256	Araneus ventricosus
Ado_MfTpo_scaffold_1188	21759	2.9e-18	0.6333	Bugula neritina
Ado_MfTpo_scaffold_11881	9814	2e-48	0.5352	Tenebrio molitor
Ado_MfTpo_scaffold_11884	46316	9.9e-49	0.5347	Trichonephila clavipes
Ado_MfTpo_scaffold_11885	16470	0	0.613	Nilaparvata lugens
Ado_MfTpo_scaffold_11888	5494
Ado_MfTpo_scaffold_11889	4525
Ado_MfTpo_scaffold_11890	1205	7.7e-15	0.9643	Velarifictorus aspersus
Ado_MfTpo_scaffold_11892	18221	3.1e-11	0.6569	Penaeus chinensis
Ado_MfTpo_scaffold_11898	14533	4.7e-78	0.645	Osmia bicornis bicornis
Ado_MfTpo_scaffold_11899	12049	1.6e-160	0.5384	Tribolium castaneum
Ado_MfTpo_scaffold_119	8534
Ado_MfTpo_scaffold_11903	9097
Ado_MfTpo_scaffold_11904	10095	2.5e-33	0.5458	Uruburuella testudinis
Ado_MfTpo_scaffold_11907	16741	1.7e-15	0.5146	Trichonephila clavipes
Ado_MfTpo_scaffold_11909	19296	0	0.679	Blattella germanica
Ado_MfTpo_scaffold_11910	4796	2.3e-137	0.6959	Araneus ventricosus
Ado_MfTpo_scaffold_11913	12124
Ado_MfTpo_scaffold_11915	19319	1.8e-17	0.5207	Homalodisca vitripennis
Ado_MfTpo_scaffold_11916	26363	0	0.7833	Cryptotermes secundus
Ado_MfTpo_scaffold_11919	20113	1.1e-26	0.7639	Parnassius apollo
Ado_MfTpo_scaffold_11925	2688	5.2e-11	0.8571	Metamycoplasma hyosynoviae
Ado_MfTpo_scaffold_11926	8658	7.5e-167	0.6442	Ischnura elegans
Ado_MfTpo_scaffold_11927	14625
Ado_MfTpo_scaffold_11928	17745	0	0.6126	Araneus ventricosus
Ado_MfTpo_scaffold_11929	12044	1.1e-11	0.7333	Blattella germanica
Ado_MfTpo_scaffold_1193	65499	4.8e-18	0.6107	Oopsacas minuta
Ado_MfTpo_scaffold_11930	8885
Ado_MfTpo_scaffold_11931	10227	4.3e-14	0.5087	Coccinella septempunctata
Ado_MfTpo_scaffold_11933	28599	2.3e-54	0.5909	Aphis craccivora
Ado_MfTpo_scaffold_11934	6263
Ado_MfTpo_scaffold_11937	1641
Ado_MfTpo_scaffold_11938	33890	7e-136	0.6434	Pediculus humanus corporis
Ado_MfTpo_scaffold_11944	27133	1e-50	0.6117	Cryptotermes secundus
Ado_MfTpo_scaffold_11946	10447	2.4e-70	0.5623	Gouania willdenowi
Ado_MfTpo_scaffold_11948	11309	1.7e-180	0.5875	Nephila pilipes
Ado_MfTpo_scaffold_11949	6526	1.3e-13	0.4729	Polypterus senegalus
Ado_MfTpo_scaffold_1195	4083	5.7e-93	0.5047	Candidatus Thiodiazotropha endolucinida
Ado_MfTpo_scaffold_11950	13146	2.6e-36	0.5601	Harmonia axyridis
Ado_MfTpo_scaffold_11951	4227	0	0.6481	Elizabethkingia ursingii
Ado_MfTpo_scaffold_11955	24022	1.4e-11	0.6495	Diabrotica virgifera virgifera
Ado_MfTpo_scaffold_11958	12319	1.6e-20	0.7833	Flavobacterium sp. JXAS1
Ado_MfTpo_scaffold_11959	8056	1.5e-163	0.7543	Pediculus humanus corporis
Ado_MfTpo_scaffold_11960	12640	1.5e-167	0.5872	Dufourea novaeangliae
Ado_MfTpo_scaffold_11961	16240	1.9e-25	0.6028	Araneus ventricosus
Ado_MfTpo_scaffold_11963	1309
Ado_MfTpo_scaffold_11968	18098	1.2e-13	0.6667	Blattella germanica
Ado_MfTpo_scaffold_11973	24804	4e-70	0.5728	Solenopsis invicta
Ado_MfTpo_scaffold_11974	19653	0	0.8172	Cryptotermes secundus
Ado_MfTpo_scaffold_11975	7688	8.2e-95	0.4799	Euphydryas editha
Ado_MfTpo_scaffold_11976	12224
Ado_MfTpo_scaffold_11977	4706	4.1e-21	0.5246	Monosporascus cannonballus
Ado_MfTpo_scaffold_11978	16726	5.4e-12	0.5838	Drosophila virilis
Ado_MfTpo_scaffold_11979	33401	0	0.6634	Pediculus humanus corporis
Ado_MfTpo_scaffold_1198	7838
Ado_MfTpo_scaffold_11980	13551
Ado_MfTpo_scaffold_11984	16905	2.8e-140	0.5232	Aphis craccivora
Ado_MfTpo_scaffold_11986	27129	1.5e-120	0.5221	Trichonephila clavipes
Ado_MfTpo_scaffold_11989	1453
Ado_MfTpo_scaffold_1199	21996
Ado_MfTpo_scaffold_11990	8191
Ado_MfTpo_scaffold_11992	13817	8.6e-166	0.5591	Diaphorina citri
Ado_MfTpo_scaffold_11993	1697
Ado_MfTpo_scaffold_11994	5233
Ado_MfTpo_scaffold_11996	5122
Ado_MfTpo_scaffold_11998	17889
Ado_MfTpo_scaffold_11999	47359	1.8e-88	0.7117	Nasonia vitripennis
Ado_MfTpo_scaffold_120	5496
Ado_MfTpo_scaffold_12001	15375	1e-158	0.6821	Bemisia tabaci
Ado_MfTpo_scaffold_12003	3857	1.2e-51	0.6109	Photinus pyralis
Ado_MfTpo_scaffold_12004	6071	6.7e-58	0.8007	Hungatella sp.
Ado_MfTpo_scaffold_12006	7934	8.8e-93	0.654	Parabacteroides merdae
Ado_MfTpo_scaffold_12010	8432
Ado_MfTpo_scaffold_12011	14585	1.1e-33	0.4555	Sitophilus oryzae
Ado_MfTpo_scaffold_12012	25539
Ado_MfTpo_scaffold_12014	33938	1.6e-33	0.5664	Trichonephila clavipes
Ado_MfTpo_scaffold_12018	1987
Ado_MfTpo_scaffold_12019	78624	0	0.6886	Schistocerca nitens
Ado_MfTpo_scaffold_1202	22166	1.5e-134	0.5834	Hermetia illucens
Ado_MfTpo_scaffold_12020	6487
Ado_MfTpo_scaffold_12021	5387	2.7e-42	0.5197	Pseudomyrmex gracilis
Ado_MfTpo_scaffold_12024	10678
Ado_MfTpo_scaffold_12026	7329	9.6e-24	0.6183	Cryptotermes secundus
Ado_MfTpo_scaffold_12027	4123	5.4e-72	0.5545	Bacteroides uniformis
Ado_MfTpo_scaffold_12028	17685	1.8e-166	0.5699	Plutella xylostella
Ado_MfTpo_scaffold_12029	4151	2e-135	0.8112	Chitinophagaceae bacterium
Ado_MfTpo_scaffold_1203	6221	9e-120	0.7599	Aphis craccivora
Ado_MfTpo_scaffold_12030	35789	0	0.5649	Trichonephila clavipes
Ado_MfTpo_scaffold_12036	4964
Ado_MfTpo_scaffold_12037	6274	1.6e-137	0.5495	Diaphorina citri
Ado_MfTpo_scaffold_12039	7762	1.1e-19	0.6848	Blattella germanica
Ado_MfTpo_scaffold_12041	8368	1.4e-36	0.5673	Brevibacillus sp. YIM B02290
Ado_MfTpo_scaffold_12043	31080	0	0.72	Trichogramma brassicae
Ado_MfTpo_scaffold_12044	22252	7e-21	0.5379	Osmia lignaria
Ado_MfTpo_scaffold_12045	31281	0	0.8021	Ladona fulva
Ado_MfTpo_scaffold_12046	15412	2e-119	0.6994	Onthophagus taurus
Ado_MfTpo_scaffold_12047	9187	7.8e-133	0.6775	Flavobacterium sp. JXAS1
Ado_MfTpo_scaffold_1205	13811	7.7e-103	0.5585	Dufourea novaeangliae
Ado_MfTpo_scaffold_12055	2104	4e-11	0.8649	Bradyrhizobium guangxiense
Ado_MfTpo_scaffold_12057	5869	1.5e-98	0.6845	Eumeta japonica
Ado_MfTpo_scaffold_12058	11055	1.2e-57	0.721	Coptotermes formosanus
Ado_MfTpo_scaffold_12059	4136
Ado_MfTpo_scaffold_1206	9480
Ado_MfTpo_scaffold_12060	9629
Ado_MfTpo_scaffold_12061	8692	3.8e-42	0.5014	Ampulex compressa
Ado_MfTpo_scaffold_12065	17476	0	0.7685	Helobdella robusta
Ado_MfTpo_scaffold_12067	6202	2.4e-170	0.6707	Flavobacterium sp. JXAS1
Ado_MfTpo_scaffold_12070	11787	1.2e-14	0.7938	Blattella germanica
Ado_MfTpo_scaffold_12076	20967	0	0.6796	Pediculus humanus corporis
Ado_MfTpo_scaffold_12077	5007
Ado_MfTpo_scaffold_12078	4185
Ado_MfTpo_scaffold_12079	12677	0	0.6312	Parasteatoda tepidariorum
Ado_MfTpo_scaffold_12080	10942
Ado_MfTpo_scaffold_12081	3162	2.8e-23	0.775	Flavobacterium sp. JXAS1
Ado_MfTpo_scaffold_12082	15973
Ado_MfTpo_scaffold_12083	32910	8.2e-32	0.5167	Trichonephila clavipes
Ado_MfTpo_scaffold_12086	21799	1.9e-153	0.5525	Araneus ventricosus
Ado_MfTpo_scaffold_12087	41476	5.9e-153	0.668	Diaphorina citri
Ado_MfTpo_scaffold_12088	1451
Ado_MfTpo_scaffold_12096	11893	2.9e-116	0.6541	Agrilus planipennis
Ado_MfTpo_scaffold_12098	8298	4.3e-69	0.5838	Candidatus Thiodiazotropha taylori
Ado_MfTpo_scaffold_12099	20405	2.7e-76	0.6262	Araneus ventricosus
Ado_MfTpo_scaffold_12102	14941
Ado_MfTpo_scaffold_12103	8015	0	0.5256	Solenopsis invicta
Ado_MfTpo_scaffold_12106	10983	1.8e-21	0.6939	Cryptotermes secundus
Ado_MfTpo_scaffold_12108	3022	2.5e-38	0.5464	Odoribacter sp.
Ado_MfTpo_scaffold_12109	15374	4e-167	0.5633	Cyphomyrmex costatus
Ado_MfTpo_scaffold_12119	2086
Ado_MfTpo_scaffold_12122	8633	4.6e-49	0.6705	Cryptotermes secundus
Ado_MfTpo_scaffold_12124	28384	0	0.6199	Araneus ventricosus
Ado_MfTpo_scaffold_1213	6892	6.1e-14	0.6714	Asbolus verrucosus
Ado_MfTpo_scaffold_12131	4144
Ado_MfTpo_scaffold_12132	9271
Ado_MfTpo_scaffold_12134	35381	2.6e-55	0.5575	Flavobacterium sp. JXAS1
Ado_MfTpo_scaffold_12138	5249
Ado_MfTpo_scaffold_12139	17742	4.4e-154	0.5721	Nephila pilipes
Ado_MfTpo_scaffold_12141	20416	1.2e-17	0.5162	Sepia pharaonis
Ado_MfTpo_scaffold_12143	22990	1e-38	0.534	Callosobruchus maculatus
Ado_MfTpo_scaffold_12145	8986
Ado_MfTpo_scaffold_12148	28753	2.8e-68	0.5031	Drosophila melanogaster
Ado_MfTpo_scaffold_12149	7591	8.8e-26	0.6925	Anoplophora glabripennis
Ado_MfTpo_scaffold_12150	33918	9.4e-160	0.6909	Cervus canadensis
Ado_MfTpo_scaffold_12152	17810	1.8e-122	0.652	Flavobacterium sp. JXAS1
Ado_MfTpo_scaffold_12155	27111
Ado_MfTpo_scaffold_1216	4655	1.2e-54	0.5116	Defluviitaleaceae bacterium
Ado_MfTpo_scaffold_12160	38710	8.1e-69	0.5456	Plutella xylostella
Ado_MfTpo_scaffold_12161	1299
Ado_MfTpo_scaffold_12162	12886	8e-22	0.5949	Diaphorina citri
Ado_MfTpo_scaffold_12167	28360	0	0.5196	Venturia canescens
Ado_MfTpo_scaffold_12170	4936	1e-88	0.5778	Cryptotermes secundus
Ado_MfTpo_scaffold_12171	19975	1.3e-81	0.5738	Bactrocera tryoni
Ado_MfTpo_scaffold_12172	9517
Ado_MfTpo_scaffold_12174	10479	3e-19	0.4971	Prochilodus magdalenae
Ado_MfTpo_scaffold_12175	6076	1.5e-116	0.6792	Tidjanibacter sp.
Ado_MfTpo_scaffold_12177	4909	1e-82	0.5757	Plutella xylostella
Ado_MfTpo_scaffold_12178	3602
Ado_MfTpo_scaffold_12179	1634	0	0.9988	Oryza sativa
Ado_MfTpo_scaffold_12180	8514
Ado_MfTpo_scaffold_12185	2745
Ado_MfTpo_scaffold_12188	4639	2.7e-54	0.6403	Cryptotermes secundus
Ado_MfTpo_scaffold_12189	20262
Ado_MfTpo_scaffold_1219	24686	2.5e-21	0.6944	Blattella germanica
Ado_MfTpo_scaffold_12195	36033	1.9e-14	0.6234	Callosobruchus maculatus
Ado_MfTpo_scaffold_1220	23600	1.7e-49	0.6008	Erysiphe pulchra
Ado_MfTpo_scaffold_12202	3015	1.8e-78	0.6498	Trichonephila clavata
Ado_MfTpo_scaffold_12203	19345	0	0.7016	Chelonus insularis
Ado_MfTpo_scaffold_1221	19690	0	0.5704	Nymphon striatum
Ado_MfTpo_scaffold_12211	18323
Ado_MfTpo_scaffold_12212	23555	4.1e-47	0.5278	Tribolium castaneum
Ado_MfTpo_scaffold_12213	21075	2e-126	0.5416	Plutella xylostella
Ado_MfTpo_scaffold_12217	23555	0	0.8493	Cryptotermes secundus
Ado_MfTpo_scaffold_12219	16123	3.1e-70	0.459	Manduca sexta
Ado_MfTpo_scaffold_12220	8309
Ado_MfTpo_scaffold_12222	25632	1.5e-18	0.5036	Leptinotarsa decemlineata
Ado_MfTpo_scaffold_12223	15286	1.2e-37	0.8866	Araneus ventricosus
Ado_MfTpo_scaffold_12236	4360
Ado_MfTpo_scaffold_1224	7635
Ado_MfTpo_scaffold_12240	30966	0	0.5498	Tenebrio molitor
Ado_MfTpo_scaffold_12241	1582	4.9e-17	0.8298	Gryllus bimaculatus
Ado_MfTpo_scaffold_12243	7966	2.6e-83	0.5973	Cryptotermes secundus
Ado_MfTpo_scaffold_12244	27498	4.7e-14	0.5377	Cryptotermes secundus
Ado_MfTpo_scaffold_12246	9707	0	0.632	Cryptotermes secundus
Ado_MfTpo_scaffold_12247	12125
Ado_MfTpo_scaffold_1225	23587	7.7e-112	0.6234	Araneus ventricosus
Ado_MfTpo_scaffold_12254	4835	0	0.6682	Cryptotermes secundus
Ado_MfTpo_scaffold_12256	20772	1.8e-23	0.9499	Coptotermes formosanus
Ado_MfTpo_scaffold_12259	7347	3.1e-96	0.5667	Flavobacterium sp. JXAS1
Ado_MfTpo_scaffold_1226	4018	4.2e-49	0.4676	Pediculus humanus corporis
Ado_MfTpo_scaffold_12263	1790	1.7e-13	0.963	Velarifictorus aspersus
Ado_MfTpo_scaffold_12264	17539
Ado_MfTpo_scaffold_12274	5740	8.1e-24	0.4911	Leptinotarsa decemlineata
Ado_MfTpo_scaffold_12275	7220	0	0.646	Candidatus Thiodiazotropha taylori
Ado_MfTpo_scaffold_12276	14279
Ado_MfTpo_scaffold_1228	32248
Ado_MfTpo_scaffold_12283	7741	1.7e-85	0.5906	Timema monikensis
Ado_MfTpo_scaffold_12284	29292	3.7e-105	0.5744	Aphis glycines
Ado_MfTpo_scaffold_12288	12291	0	0.7555	Pediculus humanus corporis
Ado_MfTpo_scaffold_12289	13392	0	0.6043	Cotesia glomerata
Ado_MfTpo_scaffold_1229	14779	6.2e-35	0.6686	Euphydryas editha
Ado_MfTpo_scaffold_12293	22395
Ado_MfTpo_scaffold_12294	9675	0	0.5053	Vollenhovia emeryi
Ado_MfTpo_scaffold_12297	11160
Ado_MfTpo_scaffold_12298	112815	2.3e-64	0.7798	Podabrus alpinus
Ado_MfTpo_scaffold_1230	7101	3.7e-52	0.7387	Pediculus humanus corporis
Ado_MfTpo_scaffold_12300	10714	5.8e-81	0.7795	Trichonephila clavipes
Ado_MfTpo_scaffold_12303	4609	0	0.7291	Cricket iridovirus
Ado_MfTpo_scaffold_12304	13042
Ado_MfTpo_scaffold_12305	10107	3.1e-94	0.9135	Methylobacterium sp. E-041
Ado_MfTpo_scaffold_1231	4481	1.5e-49	0.6961	Cricket iridovirus
Ado_MfTpo_scaffold_12310	8183	5.3e-13	0.6162	Diaphorina citri
Ado_MfTpo_scaffold_12311	39530	9.7e-32	0.7159	Flavobacterium sp. JXAS1
Ado_MfTpo_scaffold_12317	3870
Ado_MfTpo_scaffold_12320	11244	0	0.6105	Ischnura elegans
Ado_MfTpo_scaffold_12322	21948
Ado_MfTpo_scaffold_12326	22525	2.8e-148	0.6102	Diaphorina citri
Ado_MfTpo_scaffold_12327	7644	8.3e-108	0.5525	Diaphorina citri
Ado_MfTpo_scaffold_12328	40805	1.2e-19	0.4853	Nilaparvata lugens
Ado_MfTpo_scaffold_1233	8963	0	0.6315	Biomphalaria glabrata
Ado_MfTpo_scaffold_12334	25151
Ado_MfTpo_scaffold_12335	39068	5.5e-69	0.4977	Trichonephila clavipes
Ado_MfTpo_scaffold_12337	17321	9.3e-180	0.7045	Cryptotermes secundus
Ado_MfTpo_scaffold_12343	14426	0	0.5265	Orussus abietinus
Ado_MfTpo_scaffold_1235	13343	1.2e-125	0.7413	Parasteatoda tepidariorum
Ado_MfTpo_scaffold_12350	4849	1.6e-95	0.5449	Stegodyphus mimosarum
Ado_MfTpo_scaffold_12352	5731	1.4e-11	0.5357	Blattella germanica
Ado_MfTpo_scaffold_12353	35450	7.4e-28	0.5362	Lasius niger
Ado_MfTpo_scaffold_12356	3595	9.2e-124	0.6416	Flavobacterium sp. JXAS1
Ado_MfTpo_scaffold_12363	17456	1.3e-125	0.5759	Pediculus humanus corporis
Ado_MfTpo_scaffold_12366	7446	1.5e-144	0.8067	Sphingobacteriia bacterium
Ado_MfTpo_scaffold_12368	26741	2e-52	0.6057	Cryptotermes secundus
Ado_MfTpo_scaffold_12369	14198	4.3e-46	0.535	Cryptotermes secundus
Ado_MfTpo_scaffold_12373	54358
Ado_MfTpo_scaffold_12375	23173	5.3e-140	0.6992	Brenthis ino
Ado_MfTpo_scaffold_1238	7107
Ado_MfTpo_scaffold_12387	10727	3.3e-24	0.5284	Blattella germanica
Ado_MfTpo_scaffold_12389	36339
Ado_MfTpo_scaffold_12391	26521	0	0.8848	Bacteroides ovatus
Ado_MfTpo_scaffold_12392	13817
Ado_MfTpo_scaffold_12396	26908	3.4e-11	0.558	Cryptotermes secundus
Ado_MfTpo_scaffold_12397	19371	6.8e-61	0.4452	Lymantria dispar
Ado_MfTpo_scaffold_124	22440
Ado_MfTpo_scaffold_12400	14385	8.4e-50	0.6558	Caerostris darwini
Ado_MfTpo_scaffold_12401	13099	6.1e-16	0.5751	Blattella germanica
Ado_MfTpo_scaffold_12403	11283	2.6e-12	0.5612	Danaus chrysippus
Ado_MfTpo_scaffold_12404	36839	5e-68	0.7502	Pediculus humanus corporis
Ado_MfTpo_scaffold_12406	3920	8.8e-74	0.7241	Bacteroidetes bacterium
Ado_MfTpo_scaffold_12407	5493	4e-70	0.6296	Clostridiales bacterium
Ado_MfTpo_scaffold_12408	21143	1.3e-11	0.8158	Flavobacterium sp. JXAS1
Ado_MfTpo_scaffold_12413	18095	5e-56	0.5359	Trichonephila clavipes
Ado_MfTpo_scaffold_12417	21362	0	0.5484	Tribolium castaneum
Ado_MfTpo_scaffold_12419	44374	0	0.6029	Erysiphe pulchra
Ado_MfTpo_scaffold_12421	12239	2.2e-34	0.5275	Apolygus lucorum
Ado_MfTpo_scaffold_12422	2140	0	0.92	Triticum aestivum
Ado_MfTpo_scaffold_12423	2082
Ado_MfTpo_scaffold_12424	14336	3.1e-19	0.6881	Blattella germanica
Ado_MfTpo_scaffold_12425	3100
Ado_MfTpo_scaffold_12426	11576
Ado_MfTpo_scaffold_12429	19039	1.6e-41	0.7686	Photinus pyralis
Ado_MfTpo_scaffold_12431	3862
Ado_MfTpo_scaffold_12432	4532
Ado_MfTpo_scaffold_12433	20844	5.2e-44	0.5966	Rhagoletis zephyria
Ado_MfTpo_scaffold_12434	12372	1.6e-168	0.6569	Cryptotermes secundus
Ado_MfTpo_scaffold_12440	2002	0	0.9991	Iridovirus Liz-CrIV
Ado_MfTpo_scaffold_12442	7237	2e-81	0.7698	Dysgonomonas hofstadii
Ado_MfTpo_scaffold_12443	27102	0	0.6901	Parasteatoda tepidariorum
Ado_MfTpo_scaffold_12460	4573
Ado_MfTpo_scaffold_12464	14057
Ado_MfTpo_scaffold_12475	5169	7.7e-75	0.9554	Acheta domesticus
Ado_MfTpo_scaffold_12479	20517	1.7e-17	0.6432	Siphoviridae sp.
Ado_MfTpo_scaffold_1248	37420	0	0.5459	Nymphon striatum
Ado_MfTpo_scaffold_12481	9346
Ado_MfTpo_scaffold_12498	22669	7.5e-14	0.6216	Cryptotermes secundus
Ado_MfTpo_scaffold_125	13702	2.3e-36	0.6249	Coccinella septempunctata
Ado_MfTpo_scaffold_1250	17426	3.2e-22	0.482	Procambarus clarkii
Ado_MfTpo_scaffold_12501	20445
Ado_MfTpo_scaffold_12502	9336
Ado_MfTpo_scaffold_12503	6614
Ado_MfTpo_scaffold_1251	11983
Ado_MfTpo_scaffold_12512	56630	0	0.6044	Trichuris suis
Ado_MfTpo_scaffold_12518	5625	0	0.6128	Alistipes sp.
Ado_MfTpo_scaffold_12522	12679	4.8e-132	0.5698	Tenebrio molitor
Ado_MfTpo_scaffold_12524	12880
Ado_MfTpo_scaffold_12528	27677	3.5e-81	0.5534	Flavobacterium sp. JXAS1
Ado_MfTpo_scaffold_12529	22466
Ado_MfTpo_scaffold_1253	73051	1.5e-60	0.5149	Cotesia glomerata
Ado_MfTpo_scaffold_12532	16262	9.7e-12	0.8621	Homalodisca vitripennis
Ado_MfTpo_scaffold_12536	40938	0	0.9847	Arctia plantaginis
Ado_MfTpo_scaffold_1254	18574
Ado_MfTpo_scaffold_12545	24436	4.1e-50	0.7925	Trachymyrmex septentrionalis
Ado_MfTpo_scaffold_12551	10062
Ado_MfTpo_scaffold_12556	22189	0	0.5836	Desulfocapsa sulfexigens
Ado_MfTpo_scaffold_12559	20432	1.2e-30	0.6558	Lates calcarifer
Ado_MfTpo_scaffold_12561	1518
Ado_MfTpo_scaffold_12563	16556	1.2e-103	0.6563	Coccinella septempunctata
Ado_MfTpo_scaffold_12571	3818	1.2e-25	0.5268	Trichonephila clavipes
Ado_MfTpo_scaffold_12572	16047
Ado_MfTpo_scaffold_12573	34322	0	0.8704	Arctia plantaginis
Ado_MfTpo_scaffold_12577	20579
Ado_MfTpo_scaffold_12586	9213	8.7e-104	0.7488	Myzus persicae
Ado_MfTpo_scaffold_12587	11416	9.5e-146	0.7584	Euphydryas editha
Ado_MfTpo_scaffold_12592	23925	0	0.7279	Araneus ventricosus
Ado_MfTpo_scaffold_12596	14780	9.3e-143	0.6251	Pediculus humanus corporis
Ado_MfTpo_scaffold_12598	11264	2e-11	0.694	Staphylococcus aureus
Ado_MfTpo_scaffold_126	25260	5.2e-168	0.649	Pediculus humanus corporis
Ado_MfTpo_scaffold_1260	21118
Ado_MfTpo_scaffold_12602	21171	9.8e-86	0.7404	Vespa crabro
Ado_MfTpo_scaffold_12604	14768	2.3e-108	0.6288	Chaenocephalus aceratus
Ado_MfTpo_scaffold_12609	12215	0	0.5518	Nilaparvata lugens
Ado_MfTpo_scaffold_12615	4520	5.8e-14	0.5863	Ooceraea biroi
Ado_MfTpo_scaffold_12619	9097
Ado_MfTpo_scaffold_12623	5335
Ado_MfTpo_scaffold_12624	5082	3e-126	0.5325	Diaphorina citri
Ado_MfTpo_scaffold_12625	14005	7.4e-73	0.528	Branchiostoma lanceolatum
Ado_MfTpo_scaffold_12628	7624	5.5e-31	0.5253	Candidatus Alistipes avistercoris
Ado_MfTpo_scaffold_12629	6177	5.2e-26	0.7781	Flavobacterium sp. JXAS1
Ado_MfTpo_scaffold_12634	3767
Ado_MfTpo_scaffold_12635	69323	0	0.7741	Maniola jurtina
Ado_MfTpo_scaffold_12636	9789
Ado_MfTpo_scaffold_1264	28361	4.4e-124	0.5137	Candidatus Thiodiazotropha taylori
Ado_MfTpo_scaffold_12641	4590	1e-16	0.5784	Trichinella zimbabwensis
Ado_MfTpo_scaffold_12642	4223	5.7e-38	0.6059	Flavobacterium sp. JXAS1
Ado_MfTpo_scaffold_12646	4551	1.7e-121	0.5183	Parabacteroides sp. 52
Ado_MfTpo_scaffold_12648	5977	2.4e-162	0.5724	Diaphorina citri
Ado_MfTpo_scaffold_12650	4368
Ado_MfTpo_scaffold_12651	13113	0	0.6462	Schistocerca serialis cubense
Ado_MfTpo_scaffold_12655	7263	5.6e-86	0.4932	Bacteroidales bacterium
Ado_MfTpo_scaffold_12656	2864
Ado_MfTpo_scaffold_12657	21070	9.7e-45	0.767	Acyrthosiphon pisum
Ado_MfTpo_scaffold_12659	18944	1e-51	0.6059	Blattella germanica
Ado_MfTpo_scaffold_12661	10883	7.9e-18	0.601	Python bivittatus
Ado_MfTpo_scaffold_12663	9358
Ado_MfTpo_scaffold_12664	30466	1.7e-91	0.6679	Cryptotermes secundus
Ado_MfTpo_scaffold_12667	12239	3.7e-137	0.6458	Flavobacterium sp. JXAS1
Ado_MfTpo_scaffold_1267	18568	7.2e-14	0.6076	Agrilus planipennis
Ado_MfTpo_scaffold_12670	22177	3.8e-110	0.703	Coccinella septempunctata
Ado_MfTpo_scaffold_12674	32951	1.1e-144	0.6966	Pediculus humanus corporis
Ado_MfTpo_scaffold_12677	1937
Ado_MfTpo_scaffold_12679	51453	9.4e-107	0.6561	Coccinella septempunctata
Ado_MfTpo_scaffold_12680	20749
Ado_MfTpo_scaffold_12685	5646
Ado_MfTpo_scaffold_12686	18179	7.6e-20	0.4275	Candidula unifasciata
Ado_MfTpo_scaffold_12689	27211	4.8e-124	0.6693	Flavobacterium sp. JXAS1
Ado_MfTpo_scaffold_1269	3489	2e-16	0.4487	Pediculus humanus corporis
Ado_MfTpo_scaffold_12691	4636	6.7e-51	0.5079	Trichonephila clavipes
Ado_MfTpo_scaffold_12696	7042
Ado_MfTpo_scaffold_12700	21371	8.9e-31	0.6133	Ladona fulva
Ado_MfTpo_scaffold_12704	4683
Ado_MfTpo_scaffold_12706	3977	0	0.6479	Sitophilus oryzae
Ado_MfTpo_scaffold_12709	20667	1.4e-42	0.5419	Stegodyphus mimosarum
Ado_MfTpo_scaffold_12712	5319
Ado_MfTpo_scaffold_12713	1568
Ado_MfTpo_scaffold_12715	18829	5.1e-24	0.6862	Flavobacterium sp. JXAS1
Ado_MfTpo_scaffold_12716	23243	6.5e-51	0.5773	Araneus ventricosus
Ado_MfTpo_scaffold_1272	16558	0	0.7868	Argiope bruennichi
Ado_MfTpo_scaffold_12721	4375
Ado_MfTpo_scaffold_12723	76963	2.1e-176	0.5956	Cotesia glomerata
Ado_MfTpo_scaffold_12725	2903
Ado_MfTpo_scaffold_12728	9515	3.9e-23	0.5877	Armadillidium vulgare iridescent virus
Ado_MfTpo_scaffold_12731	5581	1.1e-56	0.5813	Parabacteroides distasonis
Ado_MfTpo_scaffold_12732	15354
Ado_MfTpo_scaffold_12733	7767	6.2e-114	0.5991	Rhyparobia maderae
Ado_MfTpo_scaffold_12734	7554
Ado_MfTpo_scaffold_12738	11230	1.7e-119	0.6444	Anaerofilum sp. BX8
Ado_MfTpo_scaffold_12744	12809
Ado_MfTpo_scaffold_12745	2466
Ado_MfTpo_scaffold_12746	12369
Ado_MfTpo_scaffold_12751	22601	1.6e-171	0.5308	Tenebrio molitor
Ado_MfTpo_scaffold_12753	4473	1.9e-19	0.5128	Weissella muntiaci
Ado_MfTpo_scaffold_12755	20176	5.9e-37	0.6016	Trachymyrmex zeteki
Ado_MfTpo_scaffold_12756	3768	1.4e-61	0.5512	Bacillus subtilis
Ado_MfTpo_scaffold_12757	33771	0	0.8732	Fusobacterium varium
Ado_MfTpo_scaffold_1276	11265	5.1e-46	0.5241	Trichonephila clavipes
Ado_MfTpo_scaffold_12760	59731	0	0.7453	Listeria kieliensis
Ado_MfTpo_scaffold_12761	11049	6.3e-17	0.7139	Harmonia axyridis
Ado_MfTpo_scaffold_12764	20539
Ado_MfTpo_scaffold_12768	13997	2.4e-167	0.5939	Thelohanellus kitauei
Ado_MfTpo_scaffold_12771	46649	0	0.5541	Nilaparvata lugens
Ado_MfTpo_scaffold_12775	4176	2.7e-33	0.6206	Tetrapisispora phaffii CBS 4417
Ado_MfTpo_scaffold_12776	2673
Ado_MfTpo_scaffold_12777	6386	2.9e-17	0.5571	Araneus ventricosus
Ado_MfTpo_scaffold_12781	2743
Ado_MfTpo_scaffold_12787	2868
Ado_MfTpo_scaffold_12790	5658
Ado_MfTpo_scaffold_12795	6079
Ado_MfTpo_scaffold_128	22299	1.3e-26	0.6806	Cloeon dipterum
Ado_MfTpo_scaffold_12805	63528	3.7e-141	0.7251	Lasius niger
Ado_MfTpo_scaffold_12808	2223
Ado_MfTpo_scaffold_12813	36373	0	0.6764	Lasius niger
Ado_MfTpo_scaffold_12815	39689	1e-147	0.6161	Cryptotermes secundus
Ado_MfTpo_scaffold_12816	66271	0	0.6836	Euphydryas editha
Ado_MfTpo_scaffold_12818	13415	1.7e-36	0.7387	Pseudoatta argentina
Ado_MfTpo_scaffold_12819	8484
Ado_MfTpo_scaffold_1282	25675	1.1e-43	0.6356	Lysobacter enzymogenes
Ado_MfTpo_scaffold_12822	6172	1.2e-20	0.7339	Ignelater luminosus
Ado_MfTpo_scaffold_12824	3091
Ado_MfTpo_scaffold_12825	5396
Ado_MfTpo_scaffold_12826	5483	1.2e-28	0.7478	Holotrichia oblita
Ado_MfTpo_scaffold_12827	25235	0	0.9041	Bactrocera tryoni
Ado_MfTpo_scaffold_12830	1336
Ado_MfTpo_scaffold_12831	32392	5.6e-51	0.5813	Aphis craccivora
Ado_MfTpo_scaffold_12832	26872	6.2e-52	0.6551	Cryptotermes secundus
Ado_MfTpo_scaffold_12833	10232
Ado_MfTpo_scaffold_12836	5800
Ado_MfTpo_scaffold_12837	13914	6.8e-92	0.5466	Candidatus Ruminococcus gallistercoris
Ado_MfTpo_scaffold_1284	14975	1.4e-37	0.5419	Flavobacterium sp. JXAS1
Ado_MfTpo_scaffold_12844	10183	3.9e-174	0.5788	Tenebrio molitor
Ado_MfTpo_scaffold_12845	6293	2.2e-21	0.6182	Pediculus humanus corporis
Ado_MfTpo_scaffold_12851	12487
Ado_MfTpo_scaffold_12852	2866	2.1e-32	0.8546	Gonocerus acuteangulatus
Ado_MfTpo_scaffold_12854	9913	2.3e-40	0.9452	Vespula pensylvanica
Ado_MfTpo_scaffold_12857	10208	1.5e-19	0.61	Araneus ventricosus
Ado_MfTpo_scaffold_12859	29690	3.7e-99	0.6302	Diaphorina citri
Ado_MfTpo_scaffold_1286	13033	4.4e-11	0.5189	Blastomyces silverae
Ado_MfTpo_scaffold_12863	7248	4.5e-150	0.6218	Tidjanibacter sp.
Ado_MfTpo_scaffold_12864	36002	4e-21	0.786	Chrysoperla carnea
Ado_MfTpo_scaffold_12867	11473	2.8e-86	0.6592	Trichonephila clavipes
Ado_MfTpo_scaffold_12868	8899	0	0.5473	Tenebrio molitor
Ado_MfTpo_scaffold_1287	12631	1.3e-63	0.5144	Colletes gigas
Ado_MfTpo_scaffold_12872	22380	0	0.7119	Schistocerca nitens
Ado_MfTpo_scaffold_12877	25219
Ado_MfTpo_scaffold_12880	9661	7.5e-50	0.6493	Pediculus humanus corporis
Ado_MfTpo_scaffold_12881	14039	2.9e-43	0.7761	Blattella germanica
Ado_MfTpo_scaffold_12886	59344	0	0.7654	Pediculus humanus corporis
Ado_MfTpo_scaffold_12887	16048
Ado_MfTpo_scaffold_1289	7636	5.7e-145	0.5537	Candidatus Thiodiazotropha endolucinida
Ado_MfTpo_scaffold_12890	4228	8.3e-20	0.6298	Acyrthosiphon pisum
Ado_MfTpo_scaffold_12892	26075	1.1e-66	0.5555	Tenebrio molitor
Ado_MfTpo_scaffold_12897	30851	0	0.6576	Wolbachia endosymbiont of Ceutorhynchus assimilis
Ado_MfTpo_scaffold_1290	30544	1.3e-105	0.6438	Callosobruchus maculatus
Ado_MfTpo_scaffold_12901	13138	4.9e-18	0.49	Diabrotica virgifera virgifera
Ado_MfTpo_scaffold_12913	13677
Ado_MfTpo_scaffold_12916	13882	9.4e-73	0.6291	Papilio xuthus
Ado_MfTpo_scaffold_12917	1966	1.8e-13	0.963	Velarifictorus aspersus
Ado_MfTpo_scaffold_12919	11171	1.4e-81	0.7484	Gonioctena quinquepunctata
Ado_MfTpo_scaffold_1292	10903
Ado_MfTpo_scaffold_12926	39108	2.8e-62	0.5904	Argiope bruennichi
Ado_MfTpo_scaffold_12928	23326	1.2e-119	0.6661	Flavobacterium sp. JXAS1
Ado_MfTpo_scaffold_12929	13665	8.3e-25	0.5511	Eumeta japonica
Ado_MfTpo_scaffold_12932	3914
Ado_MfTpo_scaffold_12933	3897	1.6e-24	0.8247	Schistocerca gregaria
Ado_MfTpo_scaffold_12934	13937
Ado_MfTpo_scaffold_12937	13403	0	0.6657	Cryptotermes secundus
Ado_MfTpo_scaffold_12938	7527
Ado_MfTpo_scaffold_12942	26060	8.4e-106	0.7407	Thrips palmi
Ado_MfTpo_scaffold_12944	5012	2.1e-16	0.6102	Flavobacterium sp. JXAS1
Ado_MfTpo_scaffold_12946	1672
Ado_MfTpo_scaffold_12949	25879	4.7e-44	0.7699	Hyposmocoma kahamanoa
Ado_MfTpo_scaffold_12950	9134	1.2e-27	0.7556	Dinoponera quadriceps
Ado_MfTpo_scaffold_12956	3658	0	0.7551	Iridovirus Liz-CrIV
Ado_MfTpo_scaffold_12958	6669
Ado_MfTpo_scaffold_12962	7206	0	0.588	Cryptotermes secundus
Ado_MfTpo_scaffold_12968	15606	1.7e-20	0.6991	Cryptotermes secundus
Ado_MfTpo_scaffold_12973	9342	2.8e-124	0.5691	Diaphorina citri
Ado_MfTpo_scaffold_12983	6088	3.2e-49	0.5479	Brassicogethes aeneus
Ado_MfTpo_scaffold_12985	28355	5.2e-49	0.6833	Allacma fusca
Ado_MfTpo_scaffold_12987	18317	0	0.7765	Cryptotermes secundus
Ado_MfTpo_scaffold_12989	1417
Ado_MfTpo_scaffold_12994	21174	0	0.7	Tannerellaceae bacterium
Ado_MfTpo_scaffold_12996	2293
Ado_MfTpo_scaffold_12999	52117	6.3e-106	0.9281	Gryllus bimaculatus
Ado_MfTpo_scaffold_130	26832	7.5e-38	0.6513	Larimichthys crocea
Ado_MfTpo_scaffold_13002	47499	2.3e-150	0.5929	Cotesia glomerata
Ado_MfTpo_scaffold_13004	10717
Ado_MfTpo_scaffold_13007	1915
Ado_MfTpo_scaffold_13008	14028
Ado_MfTpo_scaffold_1301	23100	2.3e-133	0.5716	Diaphorina citri
Ado_MfTpo_scaffold_13011	25568
Ado_MfTpo_scaffold_13021	5351	1.3e-69	0.6357	Bemisia tabaci
Ado_MfTpo_scaffold_13023	22886	0	0.646	Melanaphis sacchari
Ado_MfTpo_scaffold_13025	1300
Ado_MfTpo_scaffold_13027	2526
Ado_MfTpo_scaffold_13029	38645	2.5e-123	0.5784	Tenebrio molitor
Ado_MfTpo_scaffold_13030	11780	3e-43	0.9211	Schistocerca cancellata
Ado_MfTpo_scaffold_13032	31116	2.8e-127	0.5131	Vollenhovia emeryi
Ado_MfTpo_scaffold_13039	55347	9.7e-110	0.59	Diabrotica balteata
Ado_MfTpo_scaffold_13042	28762
Ado_MfTpo_scaffold_13044	7213	6e-12	0.5916	Schistocerca serialis cubense
Ado_MfTpo_scaffold_13047	19936	0	0.6354	Bemisia tabaci
Ado_MfTpo_scaffold_1305	16889	1.5e-131	0.659	Flavobacterium sp. JXAS1
Ado_MfTpo_scaffold_13050	3140
Ado_MfTpo_scaffold_13053	1603
Ado_MfTpo_scaffold_13055	4984	1.8e-11	0.6918	Cryptotermes secundus
Ado_MfTpo_scaffold_13058	2469
Ado_MfTpo_scaffold_13059	28394	6.5e-76	0.6384	Flavobacterium sp. JXAS1
Ado_MfTpo_scaffold_13062	101688	0	0.8443	Ophonus ardosiacus
Ado_MfTpo_scaffold_13063	20488	1.7e-30	0.6552	Lasius niger
Ado_MfTpo_scaffold_1307	17890	7.2e-13	0.6806	Melanotaenia boesemani
Ado_MfTpo_scaffold_13085	8258	9.6e-50	0.5037	Arctia plantaginis
Ado_MfTpo_scaffold_13089	7040	7.5e-14	0.5344	Flavobacterium sp. JXAS1
Ado_MfTpo_scaffold_1309	5342
Ado_MfTpo_scaffold_13090	43165	7.3e-155	0.5337	Diaphorina citri
Ado_MfTpo_scaffold_13095	3784	5.5e-156	0.5731	Cryptotermes secundus
Ado_MfTpo_scaffold_13096	39052	1.7e-90	0.7174	Pieris macdunnoughi
Ado_MfTpo_scaffold_1310	10564
Ado_MfTpo_scaffold_13100	8919	5.6e-112	0.4983	Rotaria sp. Silwood2
Ado_MfTpo_scaffold_13103	9301
Ado_MfTpo_scaffold_13105	15800	0	0.5432	Cotesia glomerata
Ado_MfTpo_scaffold_13107	9636	1.8e-35	0.478	Osmia bicornis bicornis
Ado_MfTpo_scaffold_13109	13646	4.8e-68	0.546	Myzus persicae
Ado_MfTpo_scaffold_1311	4800
Ado_MfTpo_scaffold_13110	6615	9.1e-154	0.5119	Firmicutes bacterium
Ado_MfTpo_scaffold_13115	6687	2.7e-77	0.5705	Bacteroidales bacterium
Ado_MfTpo_scaffold_13117	4603
Ado_MfTpo_scaffold_13120	9061
Ado_MfTpo_scaffold_13122	20730	2.3e-50	0.8408	Nilaparvata lugens
Ado_MfTpo_scaffold_13127	37763	6e-21	0.5297	Procambarus clarkii
Ado_MfTpo_scaffold_13129	26890	6.1e-40	0.8841	Xanthomonas citri
Ado_MfTpo_scaffold_13133	14738
Ado_MfTpo_scaffold_13134	2439
Ado_MfTpo_scaffold_13137	4781	4.6e-33	0.8552	Photinus pyralis
Ado_MfTpo_scaffold_13138	40755	3e-17	0.5973	Euphydryas editha
Ado_MfTpo_scaffold_13139	2283
Ado_MfTpo_scaffold_13144	13289	1.9e-143	0.6712	Pediculus humanus corporis
Ado_MfTpo_scaffold_13149	1431	0	0.9011	Iridovirus Liz-CrIV
Ado_MfTpo_scaffold_13151	4015	6.8e-11	0.6696	Paraburkholderia sp. BL6669N2
Ado_MfTpo_scaffold_13154	15746
Ado_MfTpo_scaffold_13157	19371
Ado_MfTpo_scaffold_13158	12361	1.9e-74	0.5868	Diaphorina citri
Ado_MfTpo_scaffold_13159	9199	1.9e-12	0.5896	Trachymyrmex cornetzi
Ado_MfTpo_scaffold_1316	13196	5.6e-165	0.67	Amyelois transitella
Ado_MfTpo_scaffold_13163	2734
Ado_MfTpo_scaffold_13168	4636	3.3e-29	0.4835	Flavobacterium sp. JXAS1
Ado_MfTpo_scaffold_13169	1404
Ado_MfTpo_scaffold_13170	3788
Ado_MfTpo_scaffold_13173	12734
Ado_MfTpo_scaffold_13175	20116	0	0.5381	Oscillibacter sp.
Ado_MfTpo_scaffold_13178	33851	0	0.5717	Biomphalaria glabrata
Ado_MfTpo_scaffold_13183	4316
Ado_MfTpo_scaffold_13188	5618
Ado_MfTpo_scaffold_13189	11123
Ado_MfTpo_scaffold_1319	2830	0	0.893	Triticum aestivum
Ado_MfTpo_scaffold_13192	2928
Ado_MfTpo_scaffold_13195	23711	4.5e-43	0.6372	Diaphorina citri
Ado_MfTpo_scaffold_13198	46328	4.6e-58	0.6123	Parasteatoda tepidariorum
Ado_MfTpo_scaffold_13199	1804	6.4e-35	0.8116	Avibacterium volantium
Ado_MfTpo_scaffold_13204	6384
Ado_MfTpo_scaffold_13206	25033	1.3e-131	0.4954	Wolbachia endosymbiont of Ceutorhynchus assimilis
Ado_MfTpo_scaffold_13210	28030	6e-121	0.5599	Cotesia glomerata
Ado_MfTpo_scaffold_13211	48864	1.5e-130	0.5768	Schistocerca piceifrons
Ado_MfTpo_scaffold_13217	3997	2e-142	0.8396	Photinus pyralis
Ado_MfTpo_scaffold_13219	24418	3e-88	0.9773	Iridovirus Liz-CrIV/Cricket iridovirus
Ado_MfTpo_scaffold_1322	7979
Ado_MfTpo_scaffold_13224	8281	0	0.5661	Diaphorina citri
Ado_MfTpo_scaffold_13226	23592
Ado_MfTpo_scaffold_13227	16880	6e-49	0.58	Elysia chlorotica
Ado_MfTpo_scaffold_13228	25959	4.4e-109	0.6713	Allacma fusca
Ado_MfTpo_scaffold_1323	42721	1.2e-110	0.6508	Coccinella septempunctata
Ado_MfTpo_scaffold_13230	4886
Ado_MfTpo_scaffold_13231	12983	8.1e-73	0.5041	Diaphorina citri
Ado_MfTpo_scaffold_13234	10056	4.4e-173	0.5413	Tribolium castaneum
Ado_MfTpo_scaffold_13237	25099	0	0.6131	Biomphalaria glabrata
Ado_MfTpo_scaffold_13240	15945	3.1e-39	0.6108	Trichonephila clavipes
Ado_MfTpo_scaffold_13241	5990
Ado_MfTpo_scaffold_13242	7748	2.7e-45	0.6547	Oopsacas minuta
Ado_MfTpo_scaffold_1325	5960	1.3e-90	0.758	Stegodyphus mimosarum
Ado_MfTpo_scaffold_13251	32481	6.2e-69	0.5106	Tribolium castaneum
Ado_MfTpo_scaffold_13252	1421
Ado_MfTpo_scaffold_13253	4233
Ado_MfTpo_scaffold_13257	9631	0	0.806	Listeria welshimeri
Ado_MfTpo_scaffold_13258	12849
Ado_MfTpo_scaffold_13259	5658	2.2e-25	0.6141	Centruroides sculpturatus
Ado_MfTpo_scaffold_13260	4627	1.7e-169	0.6846	Flavobacterium sp. JXAS1
Ado_MfTpo_scaffold_13262	10396	2.2e-24	0.5778	Wolbachia endosymbiont of Ceutorhynchus assimilis
Ado_MfTpo_scaffold_13263	4305
Ado_MfTpo_scaffold_13264	6782
Ado_MfTpo_scaffold_13269	10775	1.8e-107	0.5837	Labilibaculum manganireducens
Ado_MfTpo_scaffold_1327	6786	9.8e-22	0.702	Caerostris darwini
Ado_MfTpo_scaffold_13270	40511
Ado_MfTpo_scaffold_13272	10457	2.6e-115	0.57	Sitophilus oryzae
Ado_MfTpo_scaffold_13276	1717
Ado_MfTpo_scaffold_13277	27343	0	0.5877	Candidatus Thiodiazotropha taylori
Ado_MfTpo_scaffold_13281	4706
Ado_MfTpo_scaffold_13284	6961	9.6e-86	0.5229	Temnothorax longispinosus
Ado_MfTpo_scaffold_13289	4074
Ado_MfTpo_scaffold_13296	2609
Ado_MfTpo_scaffold_13298	68740	3.9e-25	0.5985	Diaphorina citri
Ado_MfTpo_scaffold_13299	22616	4.9e-36	0.5261	Euphydryas editha
Ado_MfTpo_scaffold_133	10699	2.1e-125	0.5219	Candidatus Thiodiazotropha taylori
Ado_MfTpo_scaffold_1330	57232	6.7e-32	0.6627	Blattella germanica
Ado_MfTpo_scaffold_13302	13742	3.3e-120	0.6553	Monomorium pharaonis
Ado_MfTpo_scaffold_13305	25490	2.4e-50	0.6455	Homalodisca vitripennis
Ado_MfTpo_scaffold_1331	25177	3.1e-50	0.6824	Diaphorina citri
Ado_MfTpo_scaffold_13314	11363	8.8e-142	0.6448	Flavobacterium sp. JXAS1
Ado_MfTpo_scaffold_13316	3852	4e-173	0.6917	Flavobacterium sp. JXAS1
Ado_MfTpo_scaffold_13319	23651	1.3e-46	0.7575	Blattella germanica
Ado_MfTpo_scaffold_1332	12331
Ado_MfTpo_scaffold_13329	48731	0	0.6105	Desulfocapsa sulfexigens
Ado_MfTpo_scaffold_1333	3075	2e-46	0.4711	Melitaea cinxia
Ado_MfTpo_scaffold_13336	21749	0	0.7308	Euphydryas editha
Ado_MfTpo_scaffold_1334	20158	7.9e-173	0.7335	Diaphorina citri
Ado_MfTpo_scaffold_13342	8369	3.9e-22	0.5152	Prochilodus magdalenae
Ado_MfTpo_scaffold_13345	22663	7.1e-92	0.5375	Cotesia glomerata
Ado_MfTpo_scaffold_13346	14657	7.5e-98	0.649	Colletes gigas
Ado_MfTpo_scaffold_13348	37552	1.9e-14	0.6327	Sphaeroforma arctica JP610
Ado_MfTpo_scaffold_13349	85191	7.4e-69	0.7894	Agrilus planipennis
Ado_MfTpo_scaffold_13354	39928	5e-153	0.6783	Nilaparvata lugens
Ado_MfTpo_scaffold_13355	30072	1e-77	0.5358	Erysiphe pulchra
Ado_MfTpo_scaffold_13358	44136	2.2e-96	0.4705	Araneus ventricosus
Ado_MfTpo_scaffold_1336	3476	1.2e-165	0.6598	Flavobacterium sp. JXAS1
Ado_MfTpo_scaffold_13360	9642
Ado_MfTpo_scaffold_13366	33415	1.5e-139	0.7514	Solenopsis invicta
Ado_MfTpo_scaffold_13374	4461
Ado_MfTpo_scaffold_13375	5230	1.1e-12	0.7	Pediculus humanus corporis
Ado_MfTpo_scaffold_13376	22127	1.7e-152	0.6688	Blattella germanica
Ado_MfTpo_scaffold_13377	3995
Ado_MfTpo_scaffold_13378	2953
Ado_MfTpo_scaffold_1338	9403	3.7e-70	0.623	Homalodisca vitripennis
Ado_MfTpo_scaffold_13381	13359	3.6e-21	0.6593	Aphis gossypii
Ado_MfTpo_scaffold_13384	4233
Ado_MfTpo_scaffold_13385	7846	0	0.5986	Trichuris suis
Ado_MfTpo_scaffold_13387	4627
Ado_MfTpo_scaffold_13392	17213	2.8e-158	0.6854	Euphydryas editha
Ado_MfTpo_scaffold_13396	46677	1.3e-14	0.6071	Procambarus clarkii
Ado_MfTpo_scaffold_13398	4234	3.8e-51	0.5683	Trichonephila clavata
Ado_MfTpo_scaffold_13399	11237
Ado_MfTpo_scaffold_1340	6040	0	0.7621	Pediculus humanus corporis
Ado_MfTpo_scaffold_13402	19330
Ado_MfTpo_scaffold_13404	25912	1.2e-142	0.9945	Invertebrate iridescent virus Kaz2018/Iridovirus Liz-CrIV/Cricket iridovirus
Ado_MfTpo_scaffold_13405	13387
Ado_MfTpo_scaffold_13406	3647	8.2e-19	0.6081	Phaedon cochleariae
Ado_MfTpo_scaffold_13412	2103	4e-11	0.8649	Bradyrhizobium guangxiense
Ado_MfTpo_scaffold_13414	24596	2.7e-106	0.4829	Colletes gigas
Ado_MfTpo_scaffold_13416	22851	6.3e-66	0.7307	Procambarus clarkii
Ado_MfTpo_scaffold_13417	21167
Ado_MfTpo_scaffold_13418	4302	1.8e-134	0.561	Sitophilus oryzae
Ado_MfTpo_scaffold_13419	29711	7.9e-58	0.8111	Agrilus planipennis
Ado_MfTpo_scaffold_13420	19405	0	0.6528	Pediculus humanus corporis
Ado_MfTpo_scaffold_13421	24760
Ado_MfTpo_scaffold_13422	92371	0	0.5454	Diprion similis
Ado_MfTpo_scaffold_13425	28389	1.1e-48	0.7419	Photinus pyralis
Ado_MfTpo_scaffold_13427	2357	3.7e-85	0.8014	Alistipes sp. dk3624
Ado_MfTpo_scaffold_13429	32020	0	0.6056	Callosobruchus maculatus
Ado_MfTpo_scaffold_13433	12244	2e-49	0.5293	Diaphorina citri
Ado_MfTpo_scaffold_13436	19283
Ado_MfTpo_scaffold_13438	15613	6.8e-39	0.7662	Bufo bufo
Ado_MfTpo_scaffold_13445	5451
Ado_MfTpo_scaffold_13448	35788	7e-81	0.5838	Cryptotermes secundus
Ado_MfTpo_scaffold_1345	6170	0	0.6474	Chryseobacterium sp. c4a
Ado_MfTpo_scaffold_13450	1472
Ado_MfTpo_scaffold_13454	2946	2.7e-13	0.963	Velarifictorus aspersus
Ado_MfTpo_scaffold_13456	6889	2.9e-45	0.6708	Centruroides sculpturatus
Ado_MfTpo_scaffold_13458	4134	0	0.6409	Cricket iridovirus
Ado_MfTpo_scaffold_1346	22152
Ado_MfTpo_scaffold_13462	10458	0	0.5484	Tribolium castaneum
Ado_MfTpo_scaffold_13465	10922	1.4e-23	0.6537	Timema douglasi
Ado_MfTpo_scaffold_1347	9553
Ado_MfTpo_scaffold_13471	9512
Ado_MfTpo_scaffold_13476	4278
Ado_MfTpo_scaffold_13478	17248	2.6e-165	0.6806	Tannerellaceae bacterium
Ado_MfTpo_scaffold_13485	3377
Ado_MfTpo_scaffold_13486	22466	1.2e-124	0.7367	Trichonephila clavipes
Ado_MfTpo_scaffold_1349	1389
Ado_MfTpo_scaffold_13491	14824
Ado_MfTpo_scaffold_13494	20015
Ado_MfTpo_scaffold_13498	10878	2.9e-64	0.5596	Pediculus humanus corporis
Ado_MfTpo_scaffold_13499	10341
Ado_MfTpo_scaffold_13504	19230	0	0.5695	Teleopsis dalmanni
Ado_MfTpo_scaffold_13505	45447
Ado_MfTpo_scaffold_13515	1576	5.1e-105	0.8846	Homo sapiens
Ado_MfTpo_scaffold_13518	3101
Ado_MfTpo_scaffold_1352	31537	2.6e-134	0.5972	Tenebrio molitor
Ado_MfTpo_scaffold_13525	1386	1.6e-38	0.9442	Gryllus bimaculatus
Ado_MfTpo_scaffold_13532	12193	3e-29	0.5656	Psylliodes chrysocephala
Ado_MfTpo_scaffold_13534	46425	2.4e-145	0.6143	Cotesia glomerata
Ado_MfTpo_scaffold_13538	5967
Ado_MfTpo_scaffold_13540	8043	2.4e-20	0.6649	Timema californicum
Ado_MfTpo_scaffold_13541	34512	3.9e-53	0.5628	Clupea harengus
Ado_MfTpo_scaffold_13542	25018	1.7e-172	0.4805	Thelohanellus kitauei
Ado_MfTpo_scaffold_13548	2905
Ado_MfTpo_scaffold_13549	7529	1e-23	0.5336	Plutella xylostella
Ado_MfTpo_scaffold_13551	4948	2.9e-84	0.6003	Parabacteroides provencensis
Ado_MfTpo_scaffold_13563	4099
Ado_MfTpo_scaffold_13564	1377
Ado_MfTpo_scaffold_13567	44034
Ado_MfTpo_scaffold_13568	6868	1.1e-52	0.7595	Blattella germanica
Ado_MfTpo_scaffold_13569	3543	4.2e-20	0.6134	Coccinella septempunctata
Ado_MfTpo_scaffold_13572	9073	1.8e-64	0.5804	Cryptotermes secundus
Ado_MfTpo_scaffold_13579	2819
Ado_MfTpo_scaffold_1358	12021	1.4e-22	0.5348	Bombyx mandarina
Ado_MfTpo_scaffold_13581	23858	9.4e-87	0.5909	Vollenhovia emeryi
Ado_MfTpo_scaffold_13585	13207	0	0.5879	Osmia bicornis bicornis
Ado_MfTpo_scaffold_13590	33695	2.5e-34	0.65	Staphylococcus aureus
Ado_MfTpo_scaffold_13592	3553
Ado_MfTpo_scaffold_13598	1634
Ado_MfTpo_scaffold_136	17355	4.5e-106	0.633	Diaphorina citri
Ado_MfTpo_scaffold_1360	14958	0	0.7414	Sitophilus oryzae
Ado_MfTpo_scaffold_13600	7635	0	0.5953	Cryptotermes secundus
Ado_MfTpo_scaffold_13604	8828	2.7e-178	0.7061	Pediculus humanus corporis
Ado_MfTpo_scaffold_13607	37447	1e-36	0.7823	Blattella germanica
Ado_MfTpo_scaffold_13608	21079	2.1e-61	0.6103	Candidatus Thiodiazotropha taylori
Ado_MfTpo_scaffold_13609	4055
Ado_MfTpo_scaffold_13611	8143
Ado_MfTpo_scaffold_13613	19582	1.4e-30	0.6103	Pseudomonas aeruginosa
Ado_MfTpo_scaffold_13619	4315
Ado_MfTpo_scaffold_1362	21892
Ado_MfTpo_scaffold_13621	8650
Ado_MfTpo_scaffold_13623	10046
Ado_MfTpo_scaffold_13627	26964	1e-125	0.7376	Aphis craccivora
Ado_MfTpo_scaffold_13631	3419
Ado_MfTpo_scaffold_13636	9285	1.2e-11	0.8482	Lamprigera yunnana
Ado_MfTpo_scaffold_13637	4965	2.3e-93	0.5858	Pediculus humanus corporis
Ado_MfTpo_scaffold_13639	27928	5.2e-47	0.5194	Flavobacterium sp. JXAS1
Ado_MfTpo_scaffold_13642	34235	1.5e-12	0.658	Sitophilus oryzae
Ado_MfTpo_scaffold_13645	26717
Ado_MfTpo_scaffold_13649	20062	8.9e-11	0.8413	Schistocerca cancellata
Ado_MfTpo_scaffold_13650	15222	1e-19	0.5507	Ignelater luminosus
Ado_MfTpo_scaffold_13656	37649	1.1e-84	0.5669	Diaphorina citri
Ado_MfTpo_scaffold_13658	15234
Ado_MfTpo_scaffold_13659	6478
Ado_MfTpo_scaffold_1366	24042	4.2e-56	0.6456	Schistocerca piceifrons
Ado_MfTpo_scaffold_13661	36980	5.2e-55	0.5878	Spodoptera litura
Ado_MfTpo_scaffold_13662	13031	4.3e-49	0.6082	Flavobacterium sp. JXAS1
Ado_MfTpo_scaffold_13663	21537	0	0.6256	Araneus ventricosus
Ado_MfTpo_scaffold_13666	9588	0	0.5951	Apibacter sp. HY039
Ado_MfTpo_scaffold_13668	46684	2.6e-110	0.7476	Nilaparvata lugens
Ado_MfTpo_scaffold_1367	9656	8.2e-45	0.5482	Abscondita terminalis
Ado_MfTpo_scaffold_13670	22255	0	0.6228	Bemisia tabaci
Ado_MfTpo_scaffold_13673	62607	0	0.5734	Nilaparvata lugens
Ado_MfTpo_scaffold_13674	4105
Ado_MfTpo_scaffold_13675	13395
Ado_MfTpo_scaffold_13676	30683	4.2e-78	0.559	Enterocloster bolteae/Enterocloster bolteae ATCC BAA-613/Enterocloster bolteae 90A5/Enterocloster bolteae 90B7/Enterocloster bolteae 90B8
Ado_MfTpo_scaffold_13679	15602
Ado_MfTpo_scaffold_13688	5833
Ado_MfTpo_scaffold_1369	19344	0	0.5264	Solenopsis invicta
Ado_MfTpo_scaffold_13690	36711	6.9e-76	0.6271	Araneus ventricosus
Ado_MfTpo_scaffold_13694	9546
Ado_MfTpo_scaffold_13695	1253
Ado_MfTpo_scaffold_13698	30669	3.3e-125	0.6479	Flavobacterium sp. JXAS1
Ado_MfTpo_scaffold_13700	25871	3.7e-161	0.5268	Araneus ventricosus
Ado_MfTpo_scaffold_13703	61876	0	0.6064	Candidatus Thiodiazotropha endolucinida
Ado_MfTpo_scaffold_13705	10163	1.3e-175	0.5864	Diaphorina citri
Ado_MfTpo_scaffold_13707	5017	2.2e-69	0.6863	Flavobacterium sp. JXAS1
Ado_MfTpo_scaffold_13714	46794	0	0.7274	Melitaea cinxia
Ado_MfTpo_scaffold_13715	24375	6.5e-44	0.6576	Trichonephila clavipes
Ado_MfTpo_scaffold_13717	48839	1.6e-94	0.6525	Diaphorina citri
Ado_MfTpo_scaffold_13719	15212	1.5e-14	0.7481	Schistocerca nitens
Ado_MfTpo_scaffold_13720	4276
Ado_MfTpo_scaffold_13721	24378	5.1e-104	0.6475	Myzus persicae
Ado_MfTpo_scaffold_13725	16920	2.6e-173	0.6505	Euphydryas editha
Ado_MfTpo_scaffold_13727	9162	6.7e-173	0.5663	Cryptotermes secundus
Ado_MfTpo_scaffold_13728	4511
Ado_MfTpo_scaffold_1373	29461
Ado_MfTpo_scaffold_13730	1848
Ado_MfTpo_scaffold_13733	23126	4.8e-121	0.6472	Laodelphax striatellus
Ado_MfTpo_scaffold_13736	20786	7.8e-73	0.7208	Bacteroides cellulosilyticus
Ado_MfTpo_scaffold_13739	21615	2.3e-32	0.5671	Argiope bruennichi
Ado_MfTpo_scaffold_13743	16075	4e-71	0.6901	Crassostrea gigas
Ado_MfTpo_scaffold_13745	30151	2e-32	0.6306	Nilaparvata lugens
Ado_MfTpo_scaffold_13746	11931
Ado_MfTpo_scaffold_13753	22720	5e-67	0.4892	Anaplasma phagocytophilum
Ado_MfTpo_scaffold_13757	5524
Ado_MfTpo_scaffold_13759	14827	1.3e-43	0.5179	Puccinia coronata f. sp. avenae
Ado_MfTpo_scaffold_13761	23425	2.9e-24	0.7322	Aspergillus niger
Ado_MfTpo_scaffold_13762	2796	0	0.8107	Acinetobacter guillouiae
Ado_MfTpo_scaffold_13764	14428	3.6e-30	0.6617	Ladona fulva
Ado_MfTpo_scaffold_13766	4037
Ado_MfTpo_scaffold_13767	1981
Ado_MfTpo_scaffold_13768	16603
Ado_MfTpo_scaffold_13770	5445
Ado_MfTpo_scaffold_13772	5912	1e-84	0.6133	Hasarius adansoni
Ado_MfTpo_scaffold_13773	13090
Ado_MfTpo_scaffold_13774	40811	8.4e-124	0.6849	Blattella germanica
Ado_MfTpo_scaffold_13776	8988	7.8e-120	0.6281	Camponotus floridanus
Ado_MfTpo_scaffold_1378	15624	6.7e-11	0.4951	Bactrocera dorsalis
Ado_MfTpo_scaffold_13782	15013	1.5e-82	0.4427	Trichonephila clavipes
Ado_MfTpo_scaffold_13783	2244	9.5e-119	0.7599	Flavisolibacter tropicus
Ado_MfTpo_scaffold_13787	13035	0	0.6336	Tannerellaceae bacterium
Ado_MfTpo_scaffold_13788	7202	3.2e-121	0.5019	Sunxiuqinia elliptica
Ado_MfTpo_scaffold_13790	21919	0	0.5944	Aphis craccivora
Ado_MfTpo_scaffold_13796	2760
Ado_MfTpo_scaffold_13798	22225	0	0.9515	Iridovirus Liz-CrIV
Ado_MfTpo_scaffold_13799	10702	8.6e-57	0.5582	Euphydryas editha
Ado_MfTpo_scaffold_1380	21910	2.9e-15	0.4866	Bulinus truncatus
Ado_MfTpo_scaffold_13801	5854
Ado_MfTpo_scaffold_13804	2522
Ado_MfTpo_scaffold_13810	20795	1.9e-20	0.6292	Tenebrio molitor
Ado_MfTpo_scaffold_13811	1705	1.6e-13	0.963	Velarifictorus aspersus
Ado_MfTpo_scaffold_13817	21145	1.6e-26	0.88	Cryptotermes secundus
Ado_MfTpo_scaffold_13818	4256
Ado_MfTpo_scaffold_13819	20889	3.9e-30	0.7245	Photinus cooki
Ado_MfTpo_scaffold_13822	15120	1.3e-19	0.6357	Blattella germanica
Ado_MfTpo_scaffold_13825	8633	5.9e-82	0.6674	Thrips palmi
Ado_MfTpo_scaffold_13826	30588	3.2e-78	0.5085	Araneus ventricosus
Ado_MfTpo_scaffold_13828	20811
Ado_MfTpo_scaffold_13830	6228	0	0.5895	Homalodisca vitripennis
Ado_MfTpo_scaffold_13831	14375
Ado_MfTpo_scaffold_13833	4396	2.6e-11	0.6517	Araneus ventricosus
Ado_MfTpo_scaffold_13836	1756
Ado_MfTpo_scaffold_1384	10847	1.3e-132	0.6754	Bemisia tabaci
Ado_MfTpo_scaffold_13843	24922	4.1e-134	0.6146	Callosobruchus maculatus
Ado_MfTpo_scaffold_13845	10487	1.6e-71	0.5973	Prochilodus magdalenae
Ado_MfTpo_scaffold_13846	7181
Ado_MfTpo_scaffold_13848	11010
Ado_MfTpo_scaffold_13851	6560
Ado_MfTpo_scaffold_13852	45292	0	0.6831	Penaeus chinensis
Ado_MfTpo_scaffold_13855	16703	9.8e-102	0.6473	Trichonephila clavipes
Ado_MfTpo_scaffold_13856	4237
Ado_MfTpo_scaffold_1386	11631	7.6e-99	0.6658	Araneus ventricosus
Ado_MfTpo_scaffold_13863	7361	1.6e-35	0.5631	Trachymyrmex cornetzi
Ado_MfTpo_scaffold_1387	28557	1e-23	0.7073	Drosophila suzukii
Ado_MfTpo_scaffold_13871	304898
Ado_MfTpo_scaffold_13873	3499
Ado_MfTpo_scaffold_13876	23160	2e-149	0.8332	Ceratitis rosa
Ado_MfTpo_scaffold_13877	24975	1.1e-45	0.603	Homalodisca vitripennis
Ado_MfTpo_scaffold_13878	9226	0	0.6006	Diaphorina citri
Ado_MfTpo_scaffold_13880	23047	2.8e-52	0.8642	Zootermopsis nevadensis
Ado_MfTpo_scaffold_13881	1983	0	0.8672	Bacteriophage sp.
Ado_MfTpo_scaffold_13883	1923
Ado_MfTpo_scaffold_13884	5379	2.9e-113	0.648	Cryptotermes secundus
Ado_MfTpo_scaffold_13889	18987	1.2e-142	0.6916	Solenopsis invicta
Ado_MfTpo_scaffold_1389	9789	2.6e-98	0.5143	Wolbachia endosymbiont of Ceutorhynchus assimilis
Ado_MfTpo_scaffold_13890	34346	3.4e-110	0.591	Flavobacterium sp. JXAS1
Ado_MfTpo_scaffold_13891	1359
Ado_MfTpo_scaffold_13892	17245	7.8e-13	0.6353	Euphydryas editha
Ado_MfTpo_scaffold_13894	18105	6.9e-129	0.6548	Flavobacterium sp. JXAS1
Ado_MfTpo_scaffold_13897	10785
Ado_MfTpo_scaffold_13899	23967	0	0.6809	Flavobacterium sp.
Ado_MfTpo_scaffold_13900	2419
Ado_MfTpo_scaffold_13901	44960	3e-87	0.6943	Cryptotermes secundus
Ado_MfTpo_scaffold_13903	25418	0	0.6377	Diaphorina citri
Ado_MfTpo_scaffold_13904	12511	7.9e-80	0.5467	Nylanderia fulva
Ado_MfTpo_scaffold_13905	6734	7.1e-88	0.6011	Parasacculina yatsui
Ado_MfTpo_scaffold_13906	13746	1.2e-20	0.5172	Macaca mulatta
Ado_MfTpo_scaffold_13907	20272
Ado_MfTpo_scaffold_13909	14849
Ado_MfTpo_scaffold_13911	15377
Ado_MfTpo_scaffold_13914	6251	6e-13	0.8502	Eumeta japonica
Ado_MfTpo_scaffold_13915	4586	1.1e-42	0.6082	Odoribacter sp.
Ado_MfTpo_scaffold_13917	27349	5e-51	0.7311	Apis laboriosa
Ado_MfTpo_scaffold_13921	22230	5.2e-58	0.4593	Trichonephila clavipes
Ado_MfTpo_scaffold_13924	6063	3.4e-83	0.6131	Bacteroidales bacterium
Ado_MfTpo_scaffold_13925	9932	2.5e-70	0.5505	Anaplasma phagocytophilum
Ado_MfTpo_scaffold_13926	21808	0	0.5736	Homalodisca vitripennis
Ado_MfTpo_scaffold_13928	8666	1.1e-51	0.9096	Eggerthella timonensis
Ado_MfTpo_scaffold_13929	2903	2.4e-28	0.8289	Teleogryllus oceanicus
Ado_MfTpo_scaffold_13930	22220
Ado_MfTpo_scaffold_13934	14592	2.9e-34	0.5	Teleopsis dalmanni
Ado_MfTpo_scaffold_13937	13709	5.2e-48	0.6404	Cryptotermes secundus
Ado_MfTpo_scaffold_13938	16080	0	0.6281	Nymphon striatum
Ado_MfTpo_scaffold_1394	28874	1.1e-55	0.6066	Trichonephila clavipes
Ado_MfTpo_scaffold_13940	27084	2.4e-20	0.57	Apolygus lucorum
Ado_MfTpo_scaffold_13945	44081	5.5e-45	0.6209	Haliotis rufescens
Ado_MfTpo_scaffold_13948	26498	9.2e-60	0.697	Cyphomyrmex costatus
Ado_MfTpo_scaffold_13949	12861	4.8e-30	0.475	Clupea harengus
Ado_MfTpo_scaffold_13954	15986	4.9e-94	0.5564	Temnothorax curvispinosus
Ado_MfTpo_scaffold_13956	14781	7.3e-95	0.5778	Araneus ventricosus
Ado_MfTpo_scaffold_13958	6017
Ado_MfTpo_scaffold_13960	12347	6.9e-44	0.5085	Aphis glycines
Ado_MfTpo_scaffold_13962	4524
Ado_MfTpo_scaffold_13963	26867	6.2e-111	0.7313	Onthophagus taurus
Ado_MfTpo_scaffold_13966	6327	6.9e-59	0.5665	Ischnura elegans
Ado_MfTpo_scaffold_13967	4539	8.7e-55	0.6197	Tannerellaceae bacterium
Ado_MfTpo_scaffold_13969	17507	1.7e-24	0.6175	Caerostris darwini
Ado_MfTpo_scaffold_13972	9115	2e-143	0.5993	Tribolium castaneum
Ado_MfTpo_scaffold_13974	1813
Ado_MfTpo_scaffold_13975	7967
Ado_MfTpo_scaffold_13977	1519	4.8e-50	0.976	Parasteatoda tepidariorum
Ado_MfTpo_scaffold_13984	8828	1.6e-150	0.5554	Tribolium castaneum
Ado_MfTpo_scaffold_13987	7869
Ado_MfTpo_scaffold_13988	9798	9e-159	0.5538	Cryptotermes secundus
Ado_MfTpo_scaffold_13991	22154
Ado_MfTpo_scaffold_13994	6183	6.2e-17	0.7225	Araneus ventricosus
Ado_MfTpo_scaffold_13999	21833	4.6e-17	0.7713	Schistocerca nitens
Ado_MfTpo_scaffold_1400	14887	3.7e-75	0.6574	Nasonia vitripennis
Ado_MfTpo_scaffold_14000	6739	7.1e-12	0.8605	Lamellibrachia satsuma
Ado_MfTpo_scaffold_14002	1549
Ado_MfTpo_scaffold_14003	15477	7.3e-170	0.4748	Melitaea cinxia
Ado_MfTpo_scaffold_14011	17127	9.4e-36	0.6384	Tenebrio molitor
Ado_MfTpo_scaffold_14016	14821
Ado_MfTpo_scaffold_14018	1058
Ado_MfTpo_scaffold_1402	51105	6.3e-97	0.6185	Bemisia tabaci
Ado_MfTpo_scaffold_14022	3934	2.7e-112	0.572	Alistipes sp.
Ado_MfTpo_scaffold_14025	13128	6.6e-84	0.6376	Brenthis ino
Ado_MfTpo_scaffold_14027	3411
Ado_MfTpo_scaffold_14028	22572	1.1e-37	0.5741	Timema monikensis
Ado_MfTpo_scaffold_14035	6508	0	0.871	Trachymyrmex zeteki
Ado_MfTpo_scaffold_14036	9024
Ado_MfTpo_scaffold_14037	7288
Ado_MfTpo_scaffold_14038	5541	1.9e-170	0.6818	Pediculus humanus corporis
Ado_MfTpo_scaffold_14042	26454	5.7e-24	0.631	Parnassius apollo
Ado_MfTpo_scaffold_14043	16739	0	0.7006	Pediculus humanus corporis
Ado_MfTpo_scaffold_14044	12829	2.6e-33	0.7108	Araneus ventricosus
Ado_MfTpo_scaffold_14047	35616	4.5e-159	0.5779	Tribolium castaneum
Ado_MfTpo_scaffold_14049	7209
Ado_MfTpo_scaffold_14053	13318	2.6e-178	0.6938	Pediculus humanus corporis
Ado_MfTpo_scaffold_14055	9396
Ado_MfTpo_scaffold_14061	11948	6.7e-12	0.6425	Cryptotermes secundus
Ado_MfTpo_scaffold_14066	18602	3.6e-161	0.6616	Euphydryas editha
Ado_MfTpo_scaffold_1407	25282	3.7e-169	0.7175	Cotesia congregata
Ado_MfTpo_scaffold_14071	5429	4.1e-125	0.5433	Parasteatoda tepidariorum
Ado_MfTpo_scaffold_14073	20961	3.6e-178	0.6489	Cryptotermes secundus
Ado_MfTpo_scaffold_14077	6294	2.4e-72	0.5071	Cotesia glomerata
Ado_MfTpo_scaffold_1408	14066	0	0.7013	Sphingobacterium tabacisoli
Ado_MfTpo_scaffold_14083	26993	0	0.7268	Araneus ventricosus
Ado_MfTpo_scaffold_14084	15014	2.6e-14	0.7333	Blattella germanica
Ado_MfTpo_scaffold_14086	18750	1.5e-63	0.593	Pangasianodon gigas
Ado_MfTpo_scaffold_14090	45641
Ado_MfTpo_scaffold_14091	19638	4.4e-175	0.5722	Diaphorina citri
Ado_MfTpo_scaffold_14092	30532	6.2e-153	0.5462	Diaphorina citri
Ado_MfTpo_scaffold_14093	15713
Ado_MfTpo_scaffold_14094	4153	0	0.592	Cryptotermes secundus
Ado_MfTpo_scaffold_14096	4697	5.6e-135	0.8611	Enterococcus sp.
Ado_MfTpo_scaffold_14097	23640
Ado_MfTpo_scaffold_14099	31647	7.5e-153	0.7199	Nesidiocoris tenuis
Ado_MfTpo_scaffold_141	22405	1.7e-33	0.5271	Trachymyrmex septentrionalis
Ado_MfTpo_scaffold_14100	2175
Ado_MfTpo_scaffold_14102	8176	5.4e-53	0.4792	Centruroides sculpturatus
Ado_MfTpo_scaffold_14109	1911
Ado_MfTpo_scaffold_1411	3556	2.6e-179	0.9908	Siphonobacter aquaeclarae
Ado_MfTpo_scaffold_14110	5135
Ado_MfTpo_scaffold_14112	22335	0	0.5781	Spodoptera frugiperda
Ado_MfTpo_scaffold_14114	20452	0	0.9391	Xanthomonas citri
Ado_MfTpo_scaffold_14117	4254	1.2e-100	0.6879	Sedimentisphaera salicampi
Ado_MfTpo_scaffold_14120	11595	2.4e-77	0.5568	Ignelater luminosus
Ado_MfTpo_scaffold_14126	40711	0	0.6803	Diaphorina citri
Ado_MfTpo_scaffold_14128	3671	6.4e-12	0.5556	Cryptotermes secundus
Ado_MfTpo_scaffold_14132	18652	4.4e-19	0.6036	Pectobacterium parmentieri
Ado_MfTpo_scaffold_14135	9279	1.4e-12	0.5276	Harmonia axyridis
Ado_MfTpo_scaffold_14136	5074	3.4e-160	0.575	Diaphorina citri
Ado_MfTpo_scaffold_14138	3018
Ado_MfTpo_scaffold_14140	3722	2.9e-161	0.686	Flavobacterium sp. JXAS1
Ado_MfTpo_scaffold_14143	7287
Ado_MfTpo_scaffold_14144	2425
Ado_MfTpo_scaffold_14146	5322	1.8e-45	0.5691	Diaphorina citri
Ado_MfTpo_scaffold_14147	2309
Ado_MfTpo_scaffold_14148	23803	1.4e-107	0.6255	Cryptotermes secundus
Ado_MfTpo_scaffold_1415	7945	1.8e-24	0.4863	Lasius niger
Ado_MfTpo_scaffold_14154	23225	2.4e-13	0.5008	Sphaeramia orbicularis
Ado_MfTpo_scaffold_14155	25150	7.1e-89	0.618	Anoplophora glabripennis
Ado_MfTpo_scaffold_14161	1163	7.4e-15	0.9643	Velarifictorus aspersus
Ado_MfTpo_scaffold_1417	15131	5.5e-155	0.6268	Cryptotermes secundus
Ado_MfTpo_scaffold_14170	5397	6.5e-100	0.6394	Nubsella zeaxanthinifaciens
Ado_MfTpo_scaffold_14172	16298	8.9e-13	0.8605	Streptomyces sp. Ncost-T10-10d
Ado_MfTpo_scaffold_14178	16182
Ado_MfTpo_scaffold_14181	18787	7.1e-23	0.6042	Phthorimaea operculella
Ado_MfTpo_scaffold_14188	14706
Ado_MfTpo_scaffold_14189	22591	8e-102	0.5187	Pantoea sp. Taur
Ado_MfTpo_scaffold_14190	15195	1.5e-178	0.5999	Cryptotermes secundus
Ado_MfTpo_scaffold_14191	9417	2e-97	0.6038	Araneus ventricosus
Ado_MfTpo_scaffold_14192	2388	2.2e-13	0.963	Velarifictorus aspersus
Ado_MfTpo_scaffold_14197	18973	5.3e-119	0.6721	Pantoea coffeiphila/Erwinia sp. S43/Erwiniaceae
Ado_MfTpo_scaffold_14198	4654	1.4e-15	0.5426	Cinara cedri
Ado_MfTpo_scaffold_14199	11002	1.6e-45	0.615	Tribolium castaneum
Ado_MfTpo_scaffold_142	61062	7.3e-55	0.6922	Blattella germanica
Ado_MfTpo_scaffold_14206	14108	2e-21	0.6089	Flavobacterium sp. JXAS1
Ado_MfTpo_scaffold_14207	4681
Ado_MfTpo_scaffold_14210	9112	1.3e-156	0.7621	Apolygus lucorum
Ado_MfTpo_scaffold_14212	24988	2.6e-106	0.487	Trichonephila clavipes
Ado_MfTpo_scaffold_14219	3459
Ado_MfTpo_scaffold_1422	13463	3.2e-111	0.605	Cryptotermes secundus
Ado_MfTpo_scaffold_14221	9152	8.2e-142	0.6846	Flavobacterium sp. JXAS1
Ado_MfTpo_scaffold_14222	6708
Ado_MfTpo_scaffold_14223	7842	2.1e-14	0.5652	Cryptotermes secundus
Ado_MfTpo_scaffold_14228	10288	1.1e-92	0.614	Tribolium castaneum
Ado_MfTpo_scaffold_14231	5022
Ado_MfTpo_scaffold_14233	12722	0	0.7271	Sitophilus oryzae
Ado_MfTpo_scaffold_14237	12039	1.6e-14	0.5591	Cryptotermes secundus
Ado_MfTpo_scaffold_1424	29529	2.1e-77	0.5201	Candidatus Thiodiazotropha taylori
Ado_MfTpo_scaffold_14241	28015
Ado_MfTpo_scaffold_14244	28764	1.7e-23	0.6271	Octopus bimaculoides
Ado_MfTpo_scaffold_14245	47221	1.8e-61	0.6306	Stegodyphus mimosarum
Ado_MfTpo_scaffold_14246	10552	5.9e-60	0.5551	Ixodes persulcatus
Ado_MfTpo_scaffold_14247	11209	4.1e-62	0.5381	Pomphorhynchus laevis
Ado_MfTpo_scaffold_14251	17577	1.3e-45	0.5945	Cryptotermes secundus
Ado_MfTpo_scaffold_14252	32140	3.8e-122	0.5372	Ischnura elegans
Ado_MfTpo_scaffold_14255	5004
Ado_MfTpo_scaffold_14256	29557	0	0.7931	Bacteroidetes bacterium
Ado_MfTpo_scaffold_14257	25991
Ado_MfTpo_scaffold_14258	8392	1e-29	0.5505	Cryptotermes secundus
Ado_MfTpo_scaffold_14260	9898
Ado_MfTpo_scaffold_14263	11086	4.1e-38	0.7373	Camponotus floridanus
Ado_MfTpo_scaffold_14266	28641	5.9e-75	0.5286	Tribolium castaneum
Ado_MfTpo_scaffold_14267	33179	0	0.6267	Nilaparvata lugens
Ado_MfTpo_scaffold_14268	12907	1.3e-45	0.5542	Flavobacterium sp. JXAS1
Ado_MfTpo_scaffold_14269	21579	9.9e-94	0.7171	Larimichthys crocea
Ado_MfTpo_scaffold_1427	2512
Ado_MfTpo_scaffold_14272	29690	5.1e-70	0.5368	Trichonephila clavipes
Ado_MfTpo_scaffold_14274	19249
Ado_MfTpo_scaffold_14275	15866	0	0.541	Tribolium castaneum
Ado_MfTpo_scaffold_14278	2004
Ado_MfTpo_scaffold_14289	5342	2.7e-32	0.6398	Mischocyttarus mexicanus
Ado_MfTpo_scaffold_14294	28199	0	0.526	Candidatus Thiodiazotropha taylori
Ado_MfTpo_scaffold_14299	15369	8.6e-39	0.5738	Lasius niger
Ado_MfTpo_scaffold_143	24311	5.3e-46	0.6646	Dufourea novaeangliae
Ado_MfTpo_scaffold_1430	8919	1.1e-74	0.6096	Trichonephila clavipes
Ado_MfTpo_scaffold_14301	9463
Ado_MfTpo_scaffold_14305	39974	0	0.6012	Candidatus Thiodiazotropha endolucinida
Ado_MfTpo_scaffold_14306	39178	3.7e-66	0.5467	Helicoverpa armigera
Ado_MfTpo_scaffold_14307	21540	5.5e-51	0.6355	Cryptotermes secundus
Ado_MfTpo_scaffold_1431	46330
Ado_MfTpo_scaffold_14310	20159
Ado_MfTpo_scaffold_14311	3792	5.8e-39	0.6944	Euphydryas editha
Ado_MfTpo_scaffold_14312	3818	3.4e-12	0.511	Trichonephila clavipes
Ado_MfTpo_scaffold_14315	6429
Ado_MfTpo_scaffold_14317	15098	0	0.6379	Cryptotermes secundus
Ado_MfTpo_scaffold_14318	21355
Ado_MfTpo_scaffold_1432	10389	1.6e-11	0.5584	Cinara cedri
Ado_MfTpo_scaffold_14320	10198	9.1e-73	0.6263	Galleria mellonella
Ado_MfTpo_scaffold_14321	6756	1.3e-35	0.5293	Myoviridae sp.
Ado_MfTpo_scaffold_14323	1515
Ado_MfTpo_scaffold_14325	23533	0	0.6428	Rotaria sp. Silwood2
Ado_MfTpo_scaffold_1433	3976
Ado_MfTpo_scaffold_14330	34273	0	0.7273	Pediculus humanus corporis
Ado_MfTpo_scaffold_14331	11587
Ado_MfTpo_scaffold_14339	2267
Ado_MfTpo_scaffold_1434	35034	0	0.5767	Tenebrio molitor
Ado_MfTpo_scaffold_14342	7756	9.9e-18	0.7276	Aphis craccivora
Ado_MfTpo_scaffold_14344	11912	1.7e-82	0.6252	Bacteroides sp. 214
Ado_MfTpo_scaffold_14348	1476
Ado_MfTpo_scaffold_1435	28551	2.2e-114	0.6282	Flavobacterium sp. JXAS1
Ado_MfTpo_scaffold_14352	50226
Ado_MfTpo_scaffold_14355	7821	4.4e-35	0.543	Cryptotermes secundus
Ado_MfTpo_scaffold_14357	137084	0	0.9702	Iridovirus Liz-CrIV
Ado_MfTpo_scaffold_14360	19894	1.5e-49	0.548	Osmia bicornis bicornis
Ado_MfTpo_scaffold_14363	21273	1.5e-15	0.4856	Trichonephila clavipes
Ado_MfTpo_scaffold_14365	34432
Ado_MfTpo_scaffold_14368	10693	4e-54	0.7077	Ladona fulva
Ado_MfTpo_scaffold_14370	6895
Ado_MfTpo_scaffold_14371	29350	8.3e-36	0.7486	Cryptotermes secundus
Ado_MfTpo_scaffold_14373	25590	1.5e-122	0.4839	Callosobruchus maculatus
Ado_MfTpo_scaffold_14374	10626	2.4e-13	0.7474	Cryptotermes secundus
Ado_MfTpo_scaffold_14378	4414
Ado_MfTpo_scaffold_1438	5856
Ado_MfTpo_scaffold_14380	14695	0	0.5947	Stegodyphus mimosarum
Ado_MfTpo_scaffold_14381	5455	0	0.9357	Arctia plantaginis
Ado_MfTpo_scaffold_14383	41272	6.9e-39	0.609	Ooceraea biroi
Ado_MfTpo_scaffold_14384	9025	2.9e-28	0.4617	Candidatus Thiodiazotropha taylori
Ado_MfTpo_scaffold_14386	40786
Ado_MfTpo_scaffold_14387	25686	8.7e-118	0.486	Lasius niger
Ado_MfTpo_scaffold_14388	14993	3.3e-104	0.5823	Plutella xylostella
Ado_MfTpo_scaffold_1439	3524	1.6e-136	0.706	Flavobacterium sp. JXAS1
Ado_MfTpo_scaffold_14391	2912
Ado_MfTpo_scaffold_14397	30845	1.8e-25	0.4969	Rhopalosiphum maidis
Ado_MfTpo_scaffold_144	2069
Ado_MfTpo_scaffold_1440	29839	2.4e-85	0.6869	Cotesia glomerata
Ado_MfTpo_scaffold_14402	4218
Ado_MfTpo_scaffold_14404	2377	2.2e-13	0.963	Velarifictorus aspersus
Ado_MfTpo_scaffold_1441	19116	1.5e-150	0.7507	Ischnura elegans
Ado_MfTpo_scaffold_14417	3624	5.6e-100	0.729	Bacteroidaceae bacterium
Ado_MfTpo_scaffold_1442	36535	5.7e-48	0.5068	Flavobacterium sp. JXAS1
Ado_MfTpo_scaffold_14421	3926
Ado_MfTpo_scaffold_14423	5118	1.5e-77	0.6326	Blattella germanica
Ado_MfTpo_scaffold_14424	14008	2e-128	0.5098	Trichonephila clavipes
Ado_MfTpo_scaffold_14425	14588	2e-130	0.532	Araneus ventricosus
Ado_MfTpo_scaffold_14429	9134	0	0.7271	Parasteatoda tepidariorum
Ado_MfTpo_scaffold_14433	13404	1.7e-105	0.622	Trichonephila clavipes
Ado_MfTpo_scaffold_14434	1332	0	0.8682	Ischnura elegans
Ado_MfTpo_scaffold_14436	19458	2.9e-43	0.6577	Prochilodus magdalenae
Ado_MfTpo_scaffold_14438	14851	1.9e-18	0.5178	Zootermopsis nevadensis
Ado_MfTpo_scaffold_1444	9189	2e-13	0.6742	Contarinia nasturtii
Ado_MfTpo_scaffold_14442	19109	1.6e-165	0.6991	Flavobacterium sp. JXAS1
Ado_MfTpo_scaffold_14446	33248	1.3e-59	0.5992	Trichinella zimbabwensis
Ado_MfTpo_scaffold_14447	13655	1.2e-22	0.6537	Phthorimaea operculella
Ado_MfTpo_scaffold_14449	7903	1.5e-75	0.6009	Parasteatoda tepidariorum
Ado_MfTpo_scaffold_1445	7443	1.3e-12	0.8783	Eumeta japonica
Ado_MfTpo_scaffold_14450	79622	0	0.5446	Biomphalaria glabrata
Ado_MfTpo_scaffold_14452	17045	6e-65	0.5876	Nylanderia fulva
Ado_MfTpo_scaffold_14455	21565	3.2e-16	0.5058	Aphis glycines
Ado_MfTpo_scaffold_14456	22655
Ado_MfTpo_scaffold_1446	19699
Ado_MfTpo_scaffold_14460	7474	4.6e-65	0.5423	Alistipes sp.
Ado_MfTpo_scaffold_14462	50749	1e-163	0.6819	Flavobacterium sp. JXAS1
Ado_MfTpo_scaffold_14466	5348
Ado_MfTpo_scaffold_14470	12873	0	0.7891	Parasteatoda tepidariorum
Ado_MfTpo_scaffold_14471	7468
Ado_MfTpo_scaffold_14474	10938	1.7e-61	0.524	Parasteatoda tepidariorum
Ado_MfTpo_scaffold_14477	20400	2.1e-38	0.8745	Araneus ventricosus
Ado_MfTpo_scaffold_1448	2520
Ado_MfTpo_scaffold_14480	9657	4.1e-20	0.5005	Aphis glycines
Ado_MfTpo_scaffold_14483	4483	0	0.7158	Diprion similis
Ado_MfTpo_scaffold_14486	26098	3e-132	0.6834	Flavobacterium sp. JXAS1
Ado_MfTpo_scaffold_1449	14407	1.6e-151	0.87	Sphingobacteriia bacterium
Ado_MfTpo_scaffold_14494	10822
Ado_MfTpo_scaffold_14497	80707	0	0.745	Wolbachia endosymbiont of Atemnus politus
Ado_MfTpo_scaffold_14498	2671	0	0.7775	Corynebacterium variabile DSM 44702
Ado_MfTpo_scaffold_145	19397	5.2e-50	0.5781	Procambarus clarkii
Ado_MfTpo_scaffold_14502	14949	9e-15	0.6042	Aphis gossypii
Ado_MfTpo_scaffold_14503	25876
Ado_MfTpo_scaffold_14504	20981
Ado_MfTpo_scaffold_14505	12940	1.5e-82	0.6417	Allacma fusca
Ado_MfTpo_scaffold_14507	7622	5.2e-44	0.4418	Trichonephila clavipes
Ado_MfTpo_scaffold_1451	9270	5.2e-68	0.6707	Euphydryas editha
Ado_MfTpo_scaffold_14512	14718	1.5e-97	0.5301	Cryptotermes secundus
Ado_MfTpo_scaffold_14516	16054	1.2e-45	0.5835	Blattella germanica
Ado_MfTpo_scaffold_14522	7387	1.6e-135	0.5932	Diaphorina citri
Ado_MfTpo_scaffold_14523	8281	8e-35	0.5631	Trichonephila clavipes
Ado_MfTpo_scaffold_14528	20796	4.9e-81	0.5088	Diaphorina citri
Ado_MfTpo_scaffold_14529	14630	0	0.7492	Bactrocera tryoni
Ado_MfTpo_scaffold_1453	38812	6.6e-60	0.5889	Tenebrio molitor
Ado_MfTpo_scaffold_14533	8431	2.8e-77	0.5534	Hyposmocoma kahamanoa
Ado_MfTpo_scaffold_14534	6374
Ado_MfTpo_scaffold_14535	8189	6.1e-17	0.5929	Flavobacterium sp. JXAS1
Ado_MfTpo_scaffold_14537	12901	3.4e-26	0.5749	Laodelphax striatellus
Ado_MfTpo_scaffold_14538	1810
Ado_MfTpo_scaffold_14541	4157
Ado_MfTpo_scaffold_14542	11082	1.1e-40	0.4706	Trichonephila clavipes
Ado_MfTpo_scaffold_14543	19191	0	0.5703	Nymphon striatum
Ado_MfTpo_scaffold_14544	5373
Ado_MfTpo_scaffold_14548	16924	1.1e-120	0.6028	Thrips palmi
Ado_MfTpo_scaffold_14550	6580	0	0.8731	Trachymyrmex zeteki
Ado_MfTpo_scaffold_14554	8461	9.7e-28	0.7976	Flavobacterium sp. JXAS1
Ado_MfTpo_scaffold_14560	23256	6.7e-169	0.5852	Aphis craccivora
Ado_MfTpo_scaffold_14564	6938
Ado_MfTpo_scaffold_1457	23196	3e-32	0.6803	Cryptotermes secundus
Ado_MfTpo_scaffold_14578	24748	8.4e-41	0.7461	Toxocara canis
Ado_MfTpo_scaffold_1458	22566	0	0.7087	Cryptotermes secundus
Ado_MfTpo_scaffold_14587	2159
Ado_MfTpo_scaffold_1459	5573
Ado_MfTpo_scaffold_14590	51698	0	0.7216	Araneus ventricosus
Ado_MfTpo_scaffold_14591	1559
Ado_MfTpo_scaffold_14593	8181	0	0.5477	Dufourea novaeangliae
Ado_MfTpo_scaffold_14594	42731
Ado_MfTpo_scaffold_14596	22728	6.3e-13	0.5581	Chaenocephalus aceratus
Ado_MfTpo_scaffold_14597	14815	7.8e-88	0.6226	Phthorimaea operculella
Ado_MfTpo_scaffold_14598	3458
Ado_MfTpo_scaffold_146	4043
Ado_MfTpo_scaffold_14603	4370	3.8e-42	0.6843	Amia calva
Ado_MfTpo_scaffold_14606	19945	5.2e-57	0.6027	Camponotus floridanus
Ado_MfTpo_scaffold_14609	104037	1.7e-138	0.8821	Parasteatoda tepidariorum
Ado_MfTpo_scaffold_14611	12035
Ado_MfTpo_scaffold_14615	7751
Ado_MfTpo_scaffold_14618	20590	0	0.5746	Ischnura elegans
Ado_MfTpo_scaffold_1462	18150	6.1e-43	0.6445	Sitophilus oryzae
Ado_MfTpo_scaffold_14620	3622
Ado_MfTpo_scaffold_14621	30288	1e-23	0.598	Photinus pyralis
Ado_MfTpo_scaffold_14624	56321	1.9e-58	0.486	Pieris brassicae
Ado_MfTpo_scaffold_14629	109274	9.3e-38	0.8154	Gryllus bimaculatus
Ado_MfTpo_scaffold_14630	7320	2.7e-19	0.457	Brenthis ino
Ado_MfTpo_scaffold_14632	3904	5.6e-168	0.844	Sphingobacteriia bacterium
Ado_MfTpo_scaffold_14635	5348	0	0.6983	Pediculus humanus corporis
Ado_MfTpo_scaffold_14641	7572	3.3e-77	0.5424	Lachnospiraceae bacterium
Ado_MfTpo_scaffold_14645	17647	2.2e-147	0.7321	Trichonephila clavipes
Ado_MfTpo_scaffold_14647	25043	4.5e-180	0.6245	Cryptotermes secundus
Ado_MfTpo_scaffold_1465	18022
Ado_MfTpo_scaffold_14653	28328	3.8e-70	0.7091	Bemisia tabaci
Ado_MfTpo_scaffold_14654	5564	4.3e-71	0.5519	Tannerellaceae bacterium
Ado_MfTpo_scaffold_14656	18390	6.1e-145	0.6229	Blattella germanica
Ado_MfTpo_scaffold_14657	7707	0	0.9329	Pelomonas puraquae
Ado_MfTpo_scaffold_14658	1831	4.5e-14	0.9275	Gryllus bimaculatus
Ado_MfTpo_scaffold_1466	10294	1.1e-171	0.5729	Diaphorina citri
Ado_MfTpo_scaffold_14660	9424
Ado_MfTpo_scaffold_14663	34745	1.4e-71	0.6544	Pediculus humanus corporis
Ado_MfTpo_scaffold_14665	6777	2.5e-27	0.6175	Pediculus humanus corporis
Ado_MfTpo_scaffold_14666	10212	3.3e-49	0.513	Cryptotermes secundus
Ado_MfTpo_scaffold_14669	2061
Ado_MfTpo_scaffold_14670	2439
Ado_MfTpo_scaffold_14671	15374	0	0.9566	Acheta domesticus
Ado_MfTpo_scaffold_14676	39434	1.1e-158	0.7422	Pediculus humanus corporis
Ado_MfTpo_scaffold_1468	15233	6.5e-20	0.5052	Blattella germanica
Ado_MfTpo_scaffold_14680	15655	1.9e-15	0.5659	Lates calcarifer
Ado_MfTpo_scaffold_14684	49928	2.3e-73	0.7229	Diabrotica virgifera virgifera
Ado_MfTpo_scaffold_14688	4715	2e-173	0.6919	Flavobacterium sp. JXAS1
Ado_MfTpo_scaffold_1469	3631	6.2e-93	0.6058	Tannerellaceae bacterium
Ado_MfTpo_scaffold_14694	6022
Ado_MfTpo_scaffold_1470	38205	8.9e-79	0.6145	Dendrobium catenatum
Ado_MfTpo_scaffold_14701	14790	9.3e-179	0.5866	Cryptotermes secundus
Ado_MfTpo_scaffold_14703	16269	0	0.5513	Nymphon striatum
Ado_MfTpo_scaffold_14704	35825	0	0.6325	Neodiprion lecontei
Ado_MfTpo_scaffold_14706	24733	7.3e-126	0.7361	Clostridiales bacterium
Ado_MfTpo_scaffold_14709	15754	1.8e-135	0.6468	Terrapene carolina triunguis
Ado_MfTpo_scaffold_14711	24636	0	0.7284	Bacteroides fragilis
Ado_MfTpo_scaffold_14713	45804	0	0.5953	Cryptotermes secundus
Ado_MfTpo_scaffold_14714	80688	0	0.9	Iridovirus Liz-CrIV/Cricket iridovirus
Ado_MfTpo_scaffold_14718	3967	5e-47	0.4502	Prolixibacteraceae bacterium
Ado_MfTpo_scaffold_14719	7726	1.9e-68	0.5632	Bacteroides sp. 51
Ado_MfTpo_scaffold_14722	21095	0	0.6845	Pediculus humanus corporis
Ado_MfTpo_scaffold_14728	36682	6.5e-86	0.7331	Amyelois transitella
Ado_MfTpo_scaffold_1473	1654	1.1e-14	0.9431	Velarifictorus aspersus
Ado_MfTpo_scaffold_14732	1755
Ado_MfTpo_scaffold_14738	1557
Ado_MfTpo_scaffold_14741	19062	1.3e-67	0.591	Albula glossodonta
Ado_MfTpo_scaffold_14744	12806
Ado_MfTpo_scaffold_14745	5725
Ado_MfTpo_scaffold_14747	7108	4.1e-32	0.7305	Homalodisca vitripennis
Ado_MfTpo_scaffold_14749	16975
Ado_MfTpo_scaffold_1475	9477	0	0.6112	Dufourea novaeangliae
Ado_MfTpo_scaffold_14753	27873	0	0.656	Araneus ventricosus
Ado_MfTpo_scaffold_14754	15089	2.4e-31	0.872	Bemisia tabaci
Ado_MfTpo_scaffold_14756	21162	7.1e-47	0.5104	Flavobacterium sp. JXAS1
Ado_MfTpo_scaffold_14757	4003	4e-19	0.694	Pangasianodon gigas
Ado_MfTpo_scaffold_14758	5789	7.6e-19	0.6848	Araneus ventricosus
Ado_MfTpo_scaffold_1476	2873
Ado_MfTpo_scaffold_14760	13051	3.8e-16	0.5713	Blattella germanica
Ado_MfTpo_scaffold_14769	5810	4.3e-45	0.5285	Argiope bruennichi
Ado_MfTpo_scaffold_14770	4213	3.1e-32	0.7363	Sitophilus oryzae
Ado_MfTpo_scaffold_14774	55050	1.2e-122	0.7098	Pediculus humanus corporis
Ado_MfTpo_scaffold_14776	6089
Ado_MfTpo_scaffold_14777	39255	5.3e-66	0.7002	Aphis craccivora
Ado_MfTpo_scaffold_1478	12678	2.7e-16	0.8187	Blattella germanica
Ado_MfTpo_scaffold_14780	2228
Ado_MfTpo_scaffold_14782	6413	1.8e-58	0.5487	Eumeta japonica
Ado_MfTpo_scaffold_14783	29464	1.3e-90	0.5882	Araneus ventricosus
Ado_MfTpo_scaffold_14786	14065	5.5e-11	0.5029	Blattella germanica
Ado_MfTpo_scaffold_14788	34555	2.6e-140	0.7571	Lasius niger
Ado_MfTpo_scaffold_1479	24090	0	0.6025	Stegodyphus mimosarum
Ado_MfTpo_scaffold_14795	26223	0	0.6415	Araneus ventricosus
Ado_MfTpo_scaffold_14803	21166	2.7e-35	0.6738	Photinus pyralis
Ado_MfTpo_scaffold_14805	34716	1.1e-89	0.6487	Amyelois transitella
Ado_MfTpo_scaffold_14806	3917
Ado_MfTpo_scaffold_14809	1147
Ado_MfTpo_scaffold_14813	21297	1.6e-51	0.619	Coptotermes formosanus
Ado_MfTpo_scaffold_14818	4749	3.8e-170	0.692	Flavobacterium sp. JXAS1
Ado_MfTpo_scaffold_14819	9733	1.6e-36	0.5224	Psylliodes chrysocephala
Ado_MfTpo_scaffold_14821	2796
Ado_MfTpo_scaffold_14822	3217	0	0.8555	Rikenellaceae bacterium
Ado_MfTpo_scaffold_14824	9843	2.3e-78	0.5761	Pediculus humanus corporis
Ado_MfTpo_scaffold_14826	11398
Ado_MfTpo_scaffold_14831	5566	5.3e-36	0.4958	Trinorchestia longiramus
Ado_MfTpo_scaffold_14834	27337
Ado_MfTpo_scaffold_14843	5531
Ado_MfTpo_scaffold_14845	9924	0	0.5959	Cryptotermes secundus
Ado_MfTpo_scaffold_14848	10420	3.6e-170	0.7892	Cryptotermes secundus
Ado_MfTpo_scaffold_1485	1532	9.7e-15	0.9437	Velarifictorus aspersus
Ado_MfTpo_scaffold_14857	17066	6.2e-79	0.5515	Nematostella vectensis
Ado_MfTpo_scaffold_1486	9605	2.2e-68	0.5849	Coccinella septempunctata
Ado_MfTpo_scaffold_14864	9957	9.1e-79	0.6462	Clupea harengus
Ado_MfTpo_scaffold_14866	9496	2.2e-136	0.719	Flavobacterium sp. JXAS1
Ado_MfTpo_scaffold_14867	39646	0	0.7074	Bacteroides thetaiotaomicron
Ado_MfTpo_scaffold_14871	12295	1.4e-44	0.568	Blattella germanica
Ado_MfTpo_scaffold_14872	26905	1.5e-95	0.6306	Anaerovorax odorimutans
Ado_MfTpo_scaffold_14875	16718	1.4e-129	0.6805	Flavobacterium sp. JXAS1
Ado_MfTpo_scaffold_14878	8195	5.4e-84	0.5277	Parabacteroides sp. FAFU027
[truncated: 4,056 more rows]
