# Supplementary material for: Genome and Genetic Engineering of the House Cricket (Acheta domesticus): A Resource for Sustainable Agriculture
Source: Biomolecules. 2023 Mar 24;13(4):589. doi: 10.3390/biom13040589 (PMC10136058; doi:10.3390/biom13040589)
Supplement: Supplementary file 1 [file biomolecules-13-00589-s001.zip › Supplementary_Materials/S4File.xlsx]

## Sheet: File_S4
contig_id	contig_length	provirus	proviral_length	gene_count	viral_genes	host_genes	checkv_quality	miuvig_quality	completeness	completeness_method	contamination	kmer_freq	warnings	viral_length	aai_expected_length	aai_completeness	aai_confidence	aai_error	aai_num_hits	aai_top_hit	aai_id	aai_af	hmm_completeness_lower	hmm_completeness_upper	hmm_num_hits
Scaffold_913_HRSCAF_917	234921	No	NA	241	132	0	High-quality	High-quality	100	AAI-based (high-confidence)	0	1.94	high kmer_freq may indicate large duplication	NA	212482	100	high	2.36423	1	GCA_000838105.1	92.34	73.6	66.5812	100	51
Scaffold_2994_HRSCAF_3009	298328	No	NA	272	116	0	High-quality	High-quality	100	AAI-based (high-confidence)	0	1.62	high kmer_freq may indicate large duplication	NA	215079	100	high	2.14835	2	GCA_000838105.1	91.82	59.4	78.8948	100	68
Scaffold_4825_HRSCAF_4857	242277	No	NA	297	102	0	High-quality	High-quality	100	AAI-based (high-confidence)	0	3.12	high kmer_freq may indicate large duplication	NA	212482	100	high	2.35585	1	GCA_000838105.1	88.13	80.58	65.3636	98.2106	23
Scaffold_9923_HRSCAF_10002	266634	No	NA	294	138	0	High-quality	High-quality	100	AAI-based (high-confidence)	0	1.85	high kmer_freq may indicate large duplication	NA	212482	100	high	2.35585	1	GCA_000838105.1	92.04	82.46	69.6386	100	46
Scaffold_11784_HRSCAF_11876	221393	No	NA	199	93	0	High-quality	High-quality	100	AAI-based (high-confidence)	0	2.12	high kmer_freq may indicate large duplication	NA	212482	100	high	1.72373	1	GCA_000838105.1	94.44	45.7	68.5218	100	41
Scaffold_12280_HRSCAF_12375	305475	No	NA	356	142	0	High-quality	High-quality	100	AAI-based (high-confidence)	0	2.76	high kmer_freq may indicate large duplication	NA	212482	100	high	2.35585	1	GCA_000838105.1	89.86	82.23	75.9755	99.429	43
Scaffold_14405_HRSCAF_14516	344025	No	NA	375	172	0	High-quality	High-quality	100	AAI-based (high-confidence)	0	2.36	high kmer_freq may indicate large duplication; contig >1.5x longer than expected genome length	NA	212482	100	high	2.35585	1	GCA_000838105.1	89.92	78.75	80.8411	100	57
Scaffold_4_HRSCAF_4	12158	No	NA	20	5	0	Low-quality	Genome-fragment	5.72	AAI-based (high-confidence)	0	1	NA	NA	212482	5.7219	high	2.20563	1	GCA_000838105.1	96.81	72.88	2.52994	8.54157	5
Scaffold_7_HRSCAF_7	8111	No	NA	9	6	0	Low-quality	Genome-fragment	3.77	AAI-based (high-confidence)	0	1	NA	NA	215361	3.76624	high	1.81382	2	GCA_000838105.1	97.1	83.57	2.67842	7.50512	6
Scaffold_12_HRSCAF_12	13039	No	NA	9	4	0	Low-quality	Genome-fragment	6.14	AAI-based (high-confidence)	0	1	NA	NA	212482	6.13652	high	2.51917	1	GCA_000838105.1	96.8	53.6	1.80335	3.41078	4
Scaffold_19_HRSCAF_19	1841	No	NA	1	0	0	Low-quality	Genome-fragment	0.84	AAI-based (medium-confidence)	0	1	no viral genes detected	NA	220222	0.835975	medium	9.5128	1	GCA_000923155.1	37.5	100	NA	NA	0
Scaffold_20_HRSCAF_20	6265	No	NA	4	3	0	Low-quality	Genome-fragment	2.91	AAI-based (high-confidence)	0	1.01	NA	NA	215232	2.91082	high	1.28849	2	GCA_000838105.1	97.46	96.62	1.50572	3.44142	3
Scaffold_22_HRSCAF_22	8826	No	NA	9	5	0	Low-quality	Genome-fragment	4.1	AAI-based (high-confidence)	0	1	NA	NA	215281	4.09975	high	1.81382	2	GCA_000838105.1	95.4	83.22	3.17713	13.2408	5
Scaffold_26_HRSCAF_26	3092	No	NA	3	2	0	Low-quality	Genome-fragment	1.53	AAI-based (high-confidence)	0	1	NA	NA	201919	1.53131	high	1.25736	3	GCA_000838105.1	99.1	64.55	0.845739	2.61043	2
Scaffold_31_HRSCAF_31	2885	No	NA	3	3	0	Low-quality	Genome-fragment	1.36	AAI-based (high-confidence)	0	1.01	NA	NA	212482	1.35776	high	1.61005	1	GCA_000838105.1	91.01	100	0.963426	7.44042	2
Scaffold_36_HRSCAF_36	66864	No	NA	99	29	0	Low-quality	Genome-fragment	31.47	AAI-based (high-confidence)	0	1	NA	NA	212482	31.4681	high	2.16509	1	GCA_000838105.1	82.78	56.17	20.1352	46.6904	19
Scaffold_37_HRSCAF_37	4939	No	NA	6	2	0	Low-quality	Genome-fragment	2.29	AAI-based (high-confidence)	0	1	NA	NA	215671	2.29006	high	2.15425	2	GCA_000838105.1	76.63	90.47	1.86236	3.19344	2
Scaffold_43_HRSCAF_43	8167	No	NA	12	6	0	Low-quality	Genome-fragment	3.79	AAI-based (high-confidence)	0	1.97	high kmer_freq may indicate large duplication	NA	215412	3.79134	high	2.20531	2	GCA_000838105.1	87.04	85.47	1.772	13.4761	4
Scaffold_45_HRSCAF_45	6628	No	NA	11	6	0	Low-quality	Genome-fragment	3.12	AAI-based (high-confidence)	0	1.03	NA	NA	212482	3.11932	high	2.58602	1	GCA_000838105.1	97.66	43.9	1.96327	7.05137	3
Scaffold_49_HRSCAF_49	7977	No	NA	9	2	0	Low-quality	Genome-fragment	3.75	AAI-based (high-confidence)	0	1	NA	NA	212482	3.7542	high	2.51917	1	GCA_000838105.1	92.85	54.61	2.53918	11.5284	2
Scaffold_50_HRSCAF_50	4764	No	NA	6	2	0	Low-quality	Genome-fragment	0.38	HMM-based (lower-bound)	0	1.42	NA	NA	NA	NA	NA	NA	0	NA	NA	NA	0.38	2.49	1
Scaffold_51_HRSCAF_51	26659	No	NA	28	15	0	Low-quality	Genome-fragment	12.55	AAI-based (high-confidence)	0	1.69	high kmer_freq may indicate large duplication	NA	212482	12.5465	high	2.13702	1	GCA_000838105.1	77.12	88.1	6.76583	30.7235	8
Scaffold_57_HRSCAF_57	3356	No	NA	3	3	0	Low-quality	Genome-fragment	1.55	AAI-based (high-confidence)	0	1	NA	NA	216023	1.55354	high	1.80339	2	GCA_000838105.1	97.25	60.41	1.11492	5.77766	3
Scaffold_58_HRSCAF_58	23096	No	NA	37	13	0	Low-quality	Genome-fragment	10.73	AAI-based (high-confidence)	0	1.1	NA	NA	215236	10.7305	high	2.37865	2	GCA_000838105.1	97.33	55.41	5.28045	21.5033	8
Scaffold_59_HRSCAF_59	11817	No	NA	9	7	0	Low-quality	Genome-fragment	5.47	AAI-based (high-confidence)	0	1.01	NA	NA	216176	5.46638	high	2.73754	2	GCA_000838105.1	89.34	49.63	4.91874	11.2939	6
Scaffold_62_HRSCAF_62	3266	No	NA	4	1	0	Low-quality	Genome-fragment	6.27	AAI-based (medium-confidence)	0	1	NA	NA	52118	6.26655	medium	8.22785	1	GCA_012953565.1	49.64	61.39	0.39	5.26	1
Scaffold_64_HRSCAF_64	4135	No	NA	3	1	0	Low-quality	Genome-fragment	1.95	AAI-based (high-confidence)	0	1	NA	NA	212482	1.94605	high	1.60321	1	GCA_000838105.1	84.84	100	0.74	2.48	1
Scaffold_67_HRSCAF_67	7580	No	NA	10	4	0	Low-quality	Genome-fragment	3.52	AAI-based (high-confidence)	0	1	NA	NA	215194	3.5224	high	2.02396	2	GCA_000838105.1	82.75	89.8	1.66122	9.37728	4
Scaffold_70_HRSCAF_70	5875	No	NA	9	6	0	Low-quality	Genome-fragment	2.76	AAI-based (high-confidence)	0	1	NA	NA	212482	2.76494	high	1.15325	1	GCA_000838105.1	89.47	93.65	1.72425	8.10412	5
Scaffold_71_HRSCAF_71	4905	No	NA	4	2	0	Low-quality	Genome-fragment	2.28	AAI-based (high-confidence)	0	1.01	NA	NA	215333	2.27786	high	1.28849	2	GCA_000838105.1	95.94	94.9	1.21551	3.0793	2
Scaffold_75_HRSCAF_75	1871	No	NA	3	1	0	Low-quality	Genome-fragment	0.92	HMM-based (lower-bound)	0	1	NA	NA	NA	NA	NA	NA	0	NA	NA	NA	0.92	4.71	1
Scaffold_76_HRSCAF_76	5473	No	NA	8	2	0	Low-quality	Genome-fragment	2.58	AAI-based (high-confidence)	0	1.36	NA	NA	212482	2.57575	high	2.91212	1	GCA_000838105.1	92.29	57.97	2.39702	3.3	2
Scaffold_77_HRSCAF_77	12174	No	NA	16	1	0	Low-quality	Genome-fragment	5.73	AAI-based (high-confidence)	0	1	NA	NA	212482	5.72943	high	2.26323	1	GCA_000838105.1	93.17	65.84	0.99	6.78	1
Scaffold_79_HRSCAF_80	10515	No	NA	17	6	0	Low-quality	Genome-fragment	4.95	AAI-based (high-confidence)	0	1.42	NA	NA	212482	4.94865	high	3.6205	1	GCA_000838105.1	96.46	34.99	0.865923	8.24592	2
Scaffold_82_HRSCAF_83	13512	No	NA	18	4	0	Low-quality	Genome-fragment	6.28	AAI-based (high-confidence)	0	1	NA	NA	215063	6.28281	high	3.21174	2	GCA_000838105.1	96.75	42.45	4.90517	27.2065	2
Scaffold_83_HRSCAF_84	10951	No	NA	12	4	0	Low-quality	Genome-fragment	5.15	AAI-based (high-confidence)	0	1.43	NA	NA	212482	5.15385	high	2.20563	1	GCA_000838105.1	93.46	75.41	3.83269	10.185	3
Scaffold_84_HRSCAF_85	14163	No	NA	9	4	0	Low-quality	Genome-fragment	6.67	AAI-based (high-confidence)	0	1.31	NA	NA	212482	6.66551	high	2.44034	1	GCA_000838105.1	97.32	59.98	5.69026	16.5758	3
Scaffold_88_HRSCAF_89	12239	No	NA	17	4	0	Low-quality	Genome-fragment	5.76	AAI-based (medium-confidence)	0	1	NA	NA	212482	5.76002	medium	6.69482	1	GCA_000838105.1	89.39	23.02	4.15923	18.0271	3
Scaffold_91_HRSCAF_92	6801	No	NA	5	2	0	Low-quality	Genome-fragment	3.16	AAI-based (high-confidence)	0	1.03	NA	NA	215114	3.16158	high	2.15705	2	GCA_000838105.1	71.84	83.28	2.1673	9.82679	2
Scaffold_92_HRSCAF_93	12569	No	NA	14	4	0	Low-quality	Genome-fragment	5.84	AAI-based (high-confidence)	0	1.51	high kmer_freq may indicate large duplication	NA	215170	5.84143	high	2.44034	2	GCA_000838105.1	96.02	60.68	3.42511	20.0068	3
Scaffold_93_HRSCAF_94	1398	No	NA	3	0	0	Low-quality	Genome-fragment	0.66	AAI-based (high-confidence)	0	1	no viral genes detected	NA	212482	0.657938	high	2.72533	1	GCA_000838105.1	78.55	83.23	NA	NA	0
Scaffold_103_HRSCAF_104	7629	No	NA	14	3	0	Low-quality	Genome-fragment	3.59	AAI-based (high-confidence)	0	1	NA	NA	212482	3.59042	high	2.20563	1	GCA_000838105.1	96.41	76.71	2.13865	9.3232	3
Scaffold_104_HRSCAF_105	4441	No	NA	4	1	0	Low-quality	Genome-fragment	2.12	AAI-based (high-confidence)	0	1	NA	NA	209841	2.11637	high	4.16323	14	GCA_000923155.1	58.36	94.04	0.38	3.17	1
Scaffold_106_HRSCAF_107	8629	No	NA	14	2	0	Low-quality	Genome-fragment	4.06	AAI-based (high-confidence)	0	1	NA	NA	212482	4.06105	high	3.21174	1	GCA_000838105.1	96.3	40.61	1.71251	6.43042	2
Scaffold_108_HRSCAF_109	11934	No	NA	14	4	0	Low-quality	Genome-fragment	5.62	AAI-based (high-confidence)	0	1	NA	NA	212482	5.61648	high	1.92956	1	GCA_000838105.1	93.79	77.57	2.51461	7.97149	4
Scaffold_109_HRSCAF_110	14153	No	NA	13	7	0	Low-quality	Genome-fragment	6.57	AAI-based (high-confidence)	0	1	NA	NA	215319	6.57304	high	1.35935	2	GCA_000838105.1	94.32	94.51	4.91733	8.56052	7
Scaffold_118_HRSCAF_119	3775	No	NA	4	2	0	Low-quality	Genome-fragment	1.78	AAI-based (high-confidence)	0	1	NA	NA	212482	1.77662	high	1.25849	1	GCA_000838105.1	96.92	100	0.775789	6.32742	2
Scaffold_127_HRSCAF_128	1364	No	NA	2	2	0	Low-quality	Genome-fragment	0.63	AAI-based (high-confidence)	0	1	NA	NA	215121	0.634063	high	1.20269	2	GCA_000838105.1	95.72	100	0.11	1.25	1
Scaffold_131_HRSCAF_132	6233	No	NA	6	1	0	Low-quality	Genome-fragment	2.89	AAI-based (high-confidence)	0	1	NA	NA	215418	2.89345	high	1.41627	2	GCA_000838105.1	94.3	85.02	0.53	4.45	1
Scaffold_137_HRSCAF_138	4811	No	NA	12	5	0	Low-quality	Genome-fragment	2.23	AAI-based (high-confidence)	0	1.5	high kmer_freq may indicate large duplication	NA	215322	2.23433	high	3.99247	2	GCA_000838105.1	96.88	41.52	1.17996	3.38944	3
Scaffold_140_HRSCAF_141	3501	No	NA	6	5	0	Low-quality	Genome-fragment	1.65	AAI-based (high-confidence)	0	1	NA	NA	212482	1.64767	high	1.28849	1	GCA_000838105.1	94.58	93.78	0.773176	2.1326	5
Scaffold_147_HRSCAF_148	6407	No	NA	11	7	0	Low-quality	Genome-fragment	3.02	AAI-based (high-confidence)	0	1.02	NA	NA	212482	3.01531	high	3.3936	1	GCA_000838105.1	94.41	49.1	1.97165	7.82826	3
Scaffold_150_HRSCAF_151	2446	No	NA	2	1	0	Low-quality	Genome-fragment	1.15	AAI-based (high-confidence)	0	1	NA	NA	212482	1.15116	high	1.56971	1	GCA_000838105.1	96.33	100	0.41	2.4	1
Scaffold_151_HRSCAF_152	28952	No	NA	37	16	0	Low-quality	Genome-fragment	13.63	AAI-based (high-confidence)	0	1.03	NA	NA	212482	13.6256	high	2.00247	1	GCA_000838105.1	95.55	71.27	9.00561	24.2475	11
Scaffold_155_HRSCAF_156	24796	No	NA	27	11	0	Low-quality	Genome-fragment	11.52	AAI-based (high-confidence)	0	1.76	high kmer_freq may indicate large duplication	NA	215312	11.5163	high	2.00247	2	GCA_000838105.1	95.82	72.29	6.74065	22.8812	6
Scaffold_156_HRSCAF_157	7198	No	NA	12	3	0	Low-quality	Genome-fragment	2.25	HMM-based (lower-bound)	0	1	NA	NA	232361	3.09777	low	43.6533	4	GCA_000838105.1	91.6	20.91	2.25018	4.19938	2
Scaffold_157_HRSCAF_158	22058	No	NA	35	10	0	Low-quality	Genome-fragment	10.25	AAI-based (high-confidence)	0	1	NA	NA	215209	10.2496	high	2.25479	2	GCA_000838105.1	87.72	76.07	6.93157	21.2523	6
Scaffold_160_HRSCAF_161	4197	No	NA	5	4	0	Low-quality	Genome-fragment	1.98	AAI-based (high-confidence)	0	1	NA	NA	212482	1.97523	high	1.41627	1	GCA_000838105.1	95.58	83.17	0.966453	5.47635	4
Scaffold_161_HRSCAF_162	10781	No	NA	14	8	0	Low-quality	Genome-fragment	5.07	AAI-based (high-confidence)	0	1	NA	NA	212482	5.07384	high	2.20563	1	GCA_000838105.1	93.63	76.05	3.73119	9.66943	7
Scaffold_163_HRSCAF_164	3220	No	NA	4	1	0	Low-quality	Genome-fragment	1.49	AAI-based (high-confidence)	0	1	NA	NA	215572	1.4937	high	1.56971	2	GCA_000838105.1	97.41	100	0.29	3.03	1
Scaffold_171_HRSCAF_172	2580	No	NA	5	2	0	Low-quality	Genome-fragment	1.2	AAI-based (high-confidence)	0	1	NA	NA	215755	1.1958	high	1.80339	2	GCA_000838105.1	95.65	59.78	0.214542	4.03161	2
Scaffold_176_HRSCAF_177	9880	No	NA	13	8	0	Low-quality	Genome-fragment	4.65	AAI-based (high-confidence)	0	1	NA	NA	212482	4.64981	high	1.61001	1	GCA_000838105.1	95.6	89.95	2.69188	10.0127	8
Scaffold_181_HRSCAF_182	15709	No	NA	34	12	0	Low-quality	Genome-fragment	5.95	HMM-based (lower-bound)	0	1	NA	NA	212482	7.3931	low	17.947	1	GCA_000838105.1	78.14	7.3	5.94893	12.9232	5
Scaffold_187_HRSCAF_188	1461	No	NA	5	2	0	Low-quality	Genome-fragment	0.69	AAI-based (high-confidence)	0	1	NA	NA	212482	0.687588	high	1.67948	1	GCA_000838105.1	99	35.87	0.67284	1.61355	2
Scaffold_189_HRSCAF_190	3886	No	NA	7	0	0	Low-quality	Genome-fragment	1.83	AAI-based (high-confidence)	0	1	no viral genes detected	NA	212482	1.82886	high	2.18287	1	GCA_000838105.1	93.15	72.65	NA	NA	0
Scaffold_191_HRSCAF_192	9311	No	NA	10	5	0	Low-quality	Genome-fragment	4.38	AAI-based (high-confidence)	0	1	NA	NA	212482	4.38202	high	2.10905	1	GCA_000838105.1	91.74	81.87	2.08512	11.457	4
Scaffold_192_HRSCAF_193	8355	No	NA	10	6	0	Low-quality	Genome-fragment	3.93	AAI-based (high-confidence)	0	2.56	high kmer_freq may indicate large duplication	NA	212482	3.9321	high	1.463	1	GCA_000838105.1	95.02	100	1.91033	5.79787	2
Scaffold_200_HRSCAF_201	12492	No	NA	20	4	0	Low-quality	Genome-fragment	5.8	AAI-based (high-confidence)	0	1	NA	NA	215322	5.80156	high	3.34217	2	GCA_000838105.1	97.62	37.97	3.11556	6.19227	2
Scaffold_201_HRSCAF_202	11792	No	NA	17	4	0	Low-quality	Genome-fragment	5.55	AAI-based (high-confidence)	0	1	NA	NA	212482	5.54965	high	1.92956	1	GCA_000838105.1	96.1	78.32	2.69086	7.84627	4
Scaffold_205_HRSCAF_206	17797	No	NA	20	10	0	Low-quality	Genome-fragment	8.27	AAI-based (high-confidence)	0	1.61	high kmer_freq may indicate large duplication	NA	215295	8.26632	high	1.71839	2	GCA_000838105.1	96.63	75.62	4.82897	16.3548	5
Scaffold_208_HRSCAF_209	11109	No	NA	20	3	0	Low-quality	Genome-fragment	5.45	HMM-based (lower-bound)	0	1.59	high kmer_freq may indicate large duplication	NA	215247	5.16105	low	36.6648	2	GCA_000838105.1	89.93	19.26	5.45	27.96	1
Scaffold_210_HRSCAF_211	20260	No	NA	33	10	0	Low-quality	Genome-fragment	9.53	AAI-based (medium-confidence)	0	1	NA	NA	212482	9.53493	medium	6.33424	1	GCA_000838105.1	93.99	25.98	6.01851	22.7912	7
Scaffold_213_HRSCAF_214	10005	No	NA	10	3	0	Low-quality	Genome-fragment	4.65	AAI-based (high-confidence)	0	1	NA	NA	215306	4.64688	high	2.44034	2	GCA_000838105.1	94.18	61.61	3.37015	18.6271	2
Scaffold_230_HRSCAF_232	7365	No	NA	11	5	0	Low-quality	Genome-fragment	3.47	AAI-based (high-confidence)	0	1	NA	NA	212482	3.46618	high	2.56424	1	GCA_000838105.1	91.31	65.69	2.78225	5.3096	4
Scaffold_231_HRSCAF_233	11984	No	NA	21	5	0	Low-quality	Genome-fragment	5.57	AAI-based (high-confidence)	0	1	NA	NA	215160	5.5698	high	2.49059	2	GCA_000838105.1	95.93	46.06	3.05496	9.37015	5
Scaffold_234_HRSCAF_236	7552	No	NA	8	6	0	Low-quality	Genome-fragment	3.55	AAI-based (high-confidence)	0	1.02	NA	NA	212482	3.55418	high	2.10905	1	GCA_000838105.1	88.31	78.02	3.43603	7.53437	5
Scaffold_236_HRSCAF_238	103193	No	NA	109	54	0	Low-quality	Genome-fragment	47.94	AAI-based (high-confidence)	0	1.48	NA	NA	215237	47.944	high	2.09735	2	GCA_000838105.1	94.66	77.44	36.4499	76.4669	33
Scaffold_239_HRSCAF_241	13255	No	NA	16	8	0	Low-quality	Genome-fragment	6.16	AAI-based (high-confidence)	0	1	NA	NA	215155	6.16066	high	1.95198	2	GCA_000838105.1	90.58	83.71	4.97202	13.3132	6
Scaffold_240_HRSCAF_242	11722	No	NA	11	4	0	Low-quality	Genome-fragment	5.52	AAI-based (high-confidence)	0	1	NA	NA	212482	5.5167	high	2.51917	1	GCA_000838105.1	96.69	56.15	4.60637	13.235	3
Scaffold_242_HRSCAF_244	10524	No	NA	10	2	0	Low-quality	Genome-fragment	4.95	AAI-based (high-confidence)	0	1	NA	NA	212482	4.95289	high	2.20563	1	GCA_000838105.1	95.58	74.61	3.35544	15.2075	2
Scaffold_246_HRSCAF_248	3672	No	NA	3	1	0	Low-quality	Genome-fragment	1.7	AAI-based (high-confidence)	0	1	NA	NA	215375	1.70493	high	1.28201	2	GCA_000838105.1	97.79	90.36	0.67	2.37	1
Scaffold_248_HRSCAF_250	10845	No	NA	12	8	0	Low-quality	Genome-fragment	5.1	AAI-based (high-confidence)	0	1	NA	NA	212482	5.10396	high	1.52384	1	GCA_000838105.1	90.33	95.92	4.0188	10.7701	7
Scaffold_250_HRSCAF_252	11372	No	NA	11	7	0	Low-quality	Genome-fragment	5.29	AAI-based (high-confidence)	0	1	NA	NA	215152	5.28557	high	1.61001	2	GCA_000838105.1	93.98	88.05	4.16959	15.4834	6
Scaffold_251_HRSCAF_253	2781	No	NA	6	2	0	Low-quality	Genome-fragment	1.31	AAI-based (high-confidence)	0	1	NA	NA	212482	1.30882	high	2.54928	1	GCA_000838105.1	76.19	80.09	1.21034	1.79043	2
Scaffold_253_HRSCAF_255	5356	No	NA	5	3	0	Low-quality	Genome-fragment	2.49	AAI-based (high-confidence)	0	1	NA	NA	215159	2.48932	high	3.01079	2	GCA_000838105.1	98.28	51.25	2.03766	8.9178	3
Scaffold_255_HRSCAF_257	2391	No	NA	3	2	0	Low-quality	Genome-fragment	1.16	AAI-based (high-confidence)	0	1	NA	NA	206518	1.15777	high	1.45349	6	GCA_000838105.1	87.85	91.78	0.67	2.23	1
Scaffold_258_HRSCAF_260	9872	No	NA	18	6	0	Low-quality	Genome-fragment	4.65	AAI-based (high-confidence)	0	1.43	NA	NA	212482	4.64604	high	2.51917	1	GCA_000838105.1	94.25	54.47	2.94649	7.79397	4
Scaffold_259_HRSCAF_261	8087	No	NA	9	5	0	Low-quality	Genome-fragment	3.76	AAI-based (high-confidence)	0	1	NA	NA	215270	3.75667	high	2.20563	2	GCA_000838105.1	96.83	75.14	2.79971	7.52328	5
Scaffold_264_HRSCAF_266	9238	No	NA	17	4	0	Low-quality	Genome-fragment	4.35	AAI-based (high-confidence)	0	1	NA	NA	212482	4.34766	high	2.10905	1	GCA_000838105.1	89.88	78.63	3.26488	9.01288	4
Scaffold_265_HRSCAF_267	23434	No	NA	22	11	0	Low-quality	Genome-fragment	10.88	AAI-based (high-confidence)	0	1.05	NA	NA	215328	10.8829	high	2.00247	2	GCA_000838105.1	95.91	70.11	6.51537	12.3648	9
Scaffold_267_HRSCAF_269	3563	No	NA	5	3	0	Low-quality	Genome-fragment	1.73	AAI-based (high-confidence)	0	1.06	NA	NA	206468	1.72569	high	4.0116	2	GCA_000838105.1	98.48	40.47	1.0934	4.35623	3
Scaffold_273_HRSCAF_275	31843	No	NA	27	1	0	Low-quality	Genome-fragment	14.99	AAI-based (medium-confidence)	0	1.01	NA	NA	212482	14.9862	medium	6.33424	1	GCA_000838105.1	94.27	23.73	2.6	27.67	1
Scaffold_279_HRSCAF_281	8840	No	NA	13	7	0	Low-quality	Genome-fragment	4.16	AAI-based (high-confidence)	0	1.02	NA	NA	212482	4.16035	high	2.71484	1	GCA_000838105.1	87.8	76.86	3.92339	6.72516	6
Scaffold_282_HRSCAF_284	8168	No	NA	9	5	0	Low-quality	Genome-fragment	3.79	AAI-based (high-confidence)	0	1	NA	NA	215244	3.79476	high	1.92956	2	GCA_000838105.1	97.08	80.69	2.82794	7.60057	5
Scaffold_292_HRSCAF_294	5507	No	NA	6	5	0	Low-quality	Genome-fragment	2.59	AAI-based (high-confidence)	0	1	NA	NA	212482	2.59175	high	1.25849	1	GCA_000838105.1	95.96	97.69	2.12652	4.60146	5
Scaffold_295_HRSCAF_297	3519	No	NA	5	0	0	Low-quality	Genome-fragment	1.63	AAI-based (high-confidence)	0	1	no viral genes detected	NA	215506	1.6329	high	1.98882	2	GCA_000838105.1	92.14	80.18	NA	NA	0
Scaffold_297_HRSCAF_299	7912	No	NA	4	3	0	Low-quality	Genome-fragment	3.72	AAI-based (high-confidence)	0	1	NA	NA	212482	3.72361	high	2.20563	1	GCA_000838105.1	97.35	72.71	1.12864	2.32584	3
Scaffold_303_HRSCAF_305	9683	No	NA	13	6	0	Low-quality	Genome-fragment	4.5	AAI-based (high-confidence)	0	1.01	NA	NA	215309	4.49727	high	2.87766	2	GCA_000838105.1	86.82	42.94	4.312	9.77327	5
Scaffold_306_HRSCAF_308	11860	No	NA	11	8	0	Low-quality	Genome-fragment	5.48	AAI-based (high-confidence)	0	1	NA	NA	216278	5.48367	high	3.04295	2	GCA_000838105.1	92.21	46.64	4.71565	9.04829	8
Scaffold_310_HRSCAF_312	7959	No	NA	9	3	0	Low-quality	Genome-fragment	3.69	AAI-based (high-confidence)	0	1.28	NA	NA	215618	3.69125	high	2.88652	2	GCA_000838105.1	91.65	60.82	0.64	7.29	1
Scaffold_316_HRSCAF_318	2927	No	NA	5	2	0	Low-quality	Genome-fragment	2.52	AAI-based (high-confidence)	0	1	NA	NA	116312	2.51651	high	3.52701	49	GCA_000923155.1	68.54	62.93	1.10487	1.89062	2
Scaffold_319_HRSCAF_321	11226	No	NA	11	2	0	Low-quality	Genome-fragment	5.28	AAI-based (high-confidence)	0	1	NA	NA	212482	5.28327	high	2.20563	1	GCA_000838105.1	95.24	75.28	2.03052	6.91888	2
Scaffold_320_HRSCAF_322	11657	No	NA	12	8	0	Low-quality	Genome-fragment	5.49	AAI-based (high-confidence)	0	1.02	NA	NA	212482	5.48611	high	1.84403	1	GCA_000838105.1	78.01	98.11	2.95784	13.4348	8
Scaffold_322_HRSCAF_324	3543	No	NA	5	1	0	Low-quality	Genome-fragment	1.65	AAI-based (high-confidence)	0	1	NA	NA	215097	1.64717	high	1.98882	2	GCA_000838105.1	89.07	79.84	0.29	1.85	1
Scaffold_335_HRSCAF_338	14888	No	NA	24	6	0	Low-quality	Genome-fragment	7.01	AAI-based (high-confidence)	0	1	NA	NA	212482	7.00671	high	4.02099	1	GCA_000838105.1	86.42	34.43	6.60929	11.3462	4
Scaffold_336_HRSCAF_339	6159	No	NA	10	2	0	Low-quality	Genome-fragment	2.9	AAI-based (high-confidence)	0	1.78	high kmer_freq may indicate large duplication	NA	212482	2.8986	high	1.52052	1	GCA_000838105.1	86.84	93.25	0.5	3.43	1
Scaffold_341_HRSCAF_344	10779	No	NA	13	8	0	Low-quality	Genome-fragment	5.01	AAI-based (high-confidence)	0	1	NA	NA	215160	5.00977	high	1.61001	2	GCA_000838105.1	92.9	87.95	4.22111	7.31434	7
Scaffold_350_HRSCAF_353	15490	No	NA	26	12	0	Low-quality	Genome-fragment	7.2	AAI-based (high-confidence)	0	1.01	NA	NA	215166	7.19908	high	3.25735	2	GCA_000838105.1	94.95	36.89	6.54231	16.6708	7
Scaffold_355_HRSCAF_358	12900	No	NA	23	6	0	Low-quality	Genome-fragment	6.07	AAI-based (high-confidence)	0	1.2	NA	NA	212482	6.0711	high	3.24925	1	GCA_000838105.1	91.23	38.33	3.813	13.7241	3
Scaffold_357_HRSCAF_360	5440	No	NA	10	1	0	Low-quality	Genome-fragment	2.56	AAI-based (high-confidence)	0	1	NA	NA	212482	2.56022	high	1.33008	1	GCA_000838105.1	96.9	91.07	0.5	5.12	1
Scaffold_362_HRSCAF_365	9875	No	NA	10	3	0	Low-quality	Genome-fragment	4.65	AAI-based (high-confidence)	0	1	NA	NA	212482	4.64745	high	1.81382	1	GCA_000838105.1	95.07	83.47	1.25257	4.58759	3
Scaffold_363_HRSCAF_366	4878	No	NA	7	3	0	Low-quality	Genome-fragment	2.26	AAI-based (high-confidence)	0	1	NA	NA	215701	2.26146	high	3.42095	2	GCA_000838105.1	94.1	32.59	1.7725	4.14	2
Scaffold_368_HRSCAF_371	22183	No	NA	37	10	0	Low-quality	Genome-fragment	10.31	AAI-based (high-confidence)	0	2.4	high kmer_freq may indicate large duplication	NA	215083	10.3137	high	1.57329	2	GCA_000838105.1	91.5	88.95	8.39521	13.9315	4
Scaffold_370_HRSCAF_373	6688	No	NA	7	4	0	Low-quality	Genome-fragment	3.11	AAI-based (high-confidence)	0	1.04	NA	NA	215360	3.1055	high	2.71303	2	GCA_000838105.1	64.02	98.08	1.87147	7.93191	4
Scaffold_373_HRSCAF_376	17542	No	NA	16	10	0	Low-quality	Genome-fragment	8.15	AAI-based (high-confidence)	0	1.87	high kmer_freq may indicate large duplication	NA	215262	8.14913	high	1.58198	2	GCA_000838105.1	95.47	84.99	7.75691	15.1151	5
Scaffold_375_HRSCAF_378	13321	No	NA	12	8	0	Low-quality	Genome-fragment	6.19	AAI-based (high-confidence)	0	1.01	NA	NA	215287	6.18755	high	1.81382	2	GCA_000838105.1	95.07	82.86	5.22936	10.3096	7
Scaffold_376_HRSCAF_379	17082	No	NA	29	8	0	Low-quality	Genome-fragment	8.04	AAI-based (high-confidence)	0	1.01	NA	NA	212482	8.03927	high	4.49192	1	GCA_000838105.1	91.87	25.27	6.07189	17.2245	4
Scaffold_378_HRSCAF_381	8761	No	NA	12	7	0	Low-quality	Genome-fragment	4.12	AAI-based (high-confidence)	0	1.48	NA	NA	212482	4.12317	high	2.58466	1	GCA_000838105.1	92.31	70.06	3.43318	5.40692	4
Scaffold_381_HRSCAF_384	3486	No	NA	4	1	0	Low-quality	Genome-fragment	1.58	AAI-based (high-confidence)	0	1	NA	NA	220990	1.57745	high	2.03825	22	GCA_000838105.1	96.44	67.94	0.29	2.74	1
Scaffold_382_HRSCAF_385	11473	No	NA	19	8	0	Low-quality	Genome-fragment	5.33	AAI-based (high-confidence)	0	1	NA	NA	215115	5.33342	high	2.20563	2	GCA_000838105.1	95.98	73	3.47006	10.6672	7
Scaffold_383_HRSCAF_386	23262	No	NA	26	18	0	Low-quality	Genome-fragment	10.95	AAI-based (high-confidence)	0	1.99	high kmer_freq may indicate large duplication	NA	212482	10.9478	high	1.58198	1	GCA_000838105.1	92.87	84.04	9.19529	21.4102	7
Scaffold_388_HRSCAF_391	6416	No	NA	13	4	0	Low-quality	Genome-fragment	2.98	AAI-based (high-confidence)	0	1	NA	NA	215272	2.98041	high	1.33008	2	GCA_000838105.1	93.2	87.88	2.43013	4.03043	4
Scaffold_390_HRSCAF_393	15055	No	NA	14	7	0	Low-quality	Genome-fragment	6.99	AAI-based (high-confidence)	0	1	NA	NA	215288	6.99295	high	2.35211	2	GCA_000838105.1	97.05	59.1	4.97524	13.9271	6
Scaffold_401_HRSCAF_404	9640	No	NA	5	3	0	Low-quality	Genome-fragment	4.54	AAI-based (high-confidence)	0	1	NA	NA	212482	4.53685	high	2.11569	1	GCA_000838105.1	97.75	75.3	1.34364	2.69767	3
Scaffold_408_HRSCAF_411	3255	No	NA	6	2	0	Low-quality	Genome-fragment	1.53	AAI-based (high-confidence)	0	1	NA	NA	212482	1.53189	high	1.69257	1	GCA_000838105.1	92.74	87.29	1.41327	2.15434	2
Scaffold_409_HRSCAF_412	2382	No	NA	3	1	0	Low-quality	Genome-fragment	1.12	AAI-based (high-confidence)	0	1	NA	NA	212482	1.12104	high	1.66603	1	GCA_000838105.1	97.6	74.23	0.43	1.43	1
Scaffold_410_HRSCAF_413	10504	No	NA	15	5	0	Low-quality	Genome-fragment	4.94	AAI-based (high-confidence)	0	1	NA	NA	212482	4.94348	high	2.20531	1	GCA_000838105.1	83.67	85.98	2.30392	12.9918	4
Scaffold_418_HRSCAF_421	11732	No	NA	22	7	0	Low-quality	Genome-fragment	5.52	AAI-based (high-confidence)	0	1	NA	NA	212482	5.52141	high	3.21174	1	GCA_000838105.1	95.29	37.71	3.59608	11.0335	5
Scaffold_419_HRSCAF_422	11422	No	NA	15	5	0	Low-quality	Genome-fragment	5.38	AAI-based (high-confidence)	0	1	NA	NA	212482	5.37551	high	2.28518	1	GCA_000838105.1	83.67	78.84	2.50665	14.1248	4
Scaffold_420_HRSCAF_423	4480	No	NA	6	3	0	Low-quality	Genome-fragment	2.11	AAI-based (high-confidence)	0	1	NA	NA	212482	2.10841	high	2.56424	1	GCA_000838105.1	89.43	62.93	0.703571	3.93916	3
Scaffold_429_HRSCAF_432	48790	No	NA	77	35	0	Low-quality	Genome-fragment	22.68	AAI-based (high-confidence)	0	2.15	high kmer_freq may indicate large duplication	NA	215101	22.6824	high	1.49134	2	GCA_000838105.1	88.24	88.71	14.3606	41.2705	14
Scaffold_435_HRSCAF_438	8234	No	NA	8	6	0	Low-quality	Genome-fragment	3.88	AAI-based (high-confidence)	0	1.01	NA	NA	212482	3.87515	high	1.52384	1	GCA_000838105.1	91.84	94.37	3.12491	8.35517	5
Scaffold_438_HRSCAF_441	3745	No	NA	9	2	0	Low-quality	Genome-fragment	1.76	AAI-based (high-confidence)	0	1.01	NA	NA	212482	1.7625	high	2.18287	1	GCA_000838105.1	93.41	76.24	1.46364	3.4868	2
Scaffold_446_HRSCAF_449	16413	No	NA	17	4	0	Low-quality	Genome-fragment	7.72	AAI-based (high-confidence)	0	1.03	NA	NA	212482	7.72442	high	3.7296	1	GCA_000838105.1	87.22	33.53	3.57711	9.99827	3
Scaffold_447_HRSCAF_450	8396	No	NA	6	2	0	Low-quality	Genome-fragment	3.95	AAI-based (high-confidence)	0	1	NA	NA	212482	3.95139	high	1.61001	1	GCA_000838105.1	95.13	89.76	1.51702	5.17329	2
Scaffold_453_HRSCAF_456	9233	No	NA	9	3	0	Low-quality	Genome-fragment	4.29	AAI-based (high-confidence)	0	1	NA	NA	215078	4.29287	high	1.35935	2	GCA_000838105.1	96.54	93.15	2.30518	8.16632	3
Scaffold_454_HRSCAF_457	8945	No	NA	15	7	0	Low-quality	Genome-fragment	4.06	AAI-based (medium-confidence)	0	1	NA	NA	220222	4.06181	medium	7.52861	1	GCA_000923155.1	43.3	44.27	3.77454	8.72914	3
Scaffold_456_HRSCAF_459	16359	No	NA	21	8	0	Low-quality	Genome-fragment	7.59	AAI-based (high-confidence)	0	1.39	NA	NA	215403	7.59459	high	2.37865	2	GCA_000838105.1	95.83	56.09	1.32368	3.38525	4
Scaffold_457_HRSCAF_460	8834	No	NA	11	5	0	Low-quality	Genome-fragment	4.1	AAI-based (high-confidence)	0	1	NA	NA	215571	4.09796	high	2.20531	2	GCA_000838105.1	83.71	86.18	3.10138	8.60163	4
Scaffold_461_HRSCAF_464	9314	No	NA	15	3	0	Low-quality	Genome-fragment	4.38	AAI-based (high-confidence)	0	1	NA	NA	212482	4.38343	high	1.35935	1	GCA_000838105.1	95.75	94.68	1.90322	6.8626	3
Scaffold_462_HRSCAF_465	2898	No	NA	2	0	0	Low-quality	Genome-fragment	1.34	AAI-based (high-confidence)	0	1	no viral genes detected	NA	215474	1.34494	high	1.14638	2	GCA_000838105.1	98.94	100	NA	NA	0
Scaffold_464_HRSCAF_467	29261	No	NA	16	4	0	Low-quality	Genome-fragment	13.58	AAI-based (high-confidence)	0	1.01	NA	NA	215463	13.5805	high	2.35211	2	GCA_000838105.1	93.28	57.8	13.8923	21.7416	3
Scaffold_467_HRSCAF_470	8675	No	NA	13	3	0	Low-quality	Genome-fragment	4.08	AAI-based (high-confidence)	0	1	NA	NA	212482	4.0827	high	3.304	1	GCA_000838105.1	71.81	31.28	3.02362	7.80756	3
Scaffold_468_HRSCAF_471	5586	No	NA	8	1	0	Low-quality	Genome-fragment	2.63	AAI-based (high-confidence)	0	1	NA	NA	212482	2.62893	high	3.99247	1	GCA_000838105.1	92.7	38.35	0.51	5.25	1
Scaffold_469_HRSCAF_472	5893	No	NA	5	2	0	Low-quality	Genome-fragment	2.74	AAI-based (high-confidence)	0	1.01	NA	NA	215115	2.73947	high	2.18287	2	GCA_000838105.1	95.54	76.24	0.825758	5.29992	2
Scaffold_470_HRSCAF_473	4576	No	NA	3	2	0	Low-quality	Genome-fragment	2.13	AAI-based (high-confidence)	0	1.01	NA	NA	215112	2.12727	high	1.25849	2	GCA_000838105.1	95.87	100	0.639918	4.11821	2
Scaffold_478_HRSCAF_481	1647	No	NA	2	1	0	Low-quality	Genome-fragment	0.78	AAI-based (high-confidence)	0	1	NA	NA	212482	0.775124	high	1.61005	1	GCA_000838105.1	90.54	100	0.44	0.76	1
Scaffold_482_HRSCAF_485	10848	No	NA	12	7	0	Low-quality	Genome-fragment	5.11	AAI-based (high-confidence)	0	1	NA	NA	212482	5.10537	high	2.20563	1	GCA_000838105.1	96.81	76.64	3.58635	10.0361	6
Scaffold_484_HRSCAF_487	7009	No	NA	10	3	0	Low-quality	Genome-fragment	3.3	AAI-based (high-confidence)	0	1	NA	NA	212482	3.29863	high	1.28849	1	GCA_000838105.1	95.5	93.54	1.46088	5.62449	3
Scaffold_487_HRSCAF_490	8372	No	NA	4	3	0	Low-quality	Genome-fragment	3.94	AAI-based (high-confidence)	0	1	NA	NA	212482	3.9401	high	2.26323	1	GCA_000838105.1	97.25	65.73	1.188	2.45637	3
Scaffold_490_HRSCAF_493	1539	No	NA	3	0	0	Low-quality	Genome-fragment	0.72	AAI-based (high-confidence)	0	1	no viral genes detected	NA	212482	0.724297	high	3.48379	1	GCA_000838105.1	83.7	41.08	NA	NA	0
Scaffold_491_HRSCAF_494	9285	No	NA	13	7	0	Low-quality	Genome-fragment	4.37	AAI-based (high-confidence)	0	1.01	NA	NA	212482	4.36978	high	2.28518	1	GCA_000838105.1	87.04	79.69	4.11785	7.06713	6
Scaffold_493_HRSCAF_496	8632	No	NA	5	2	0	Low-quality	Genome-fragment	4.01	AAI-based (high-confidence)	0	1.01	NA	NA	215131	4.01245	high	2.26323	2	GCA_000838105.1	96.26	66.77	3.63334	8.14815	2
Scaffold_496_HRSCAF_499	15134	No	NA	14	7	0	Low-quality	Genome-fragment	7.04	AAI-based (high-confidence)	0	1	NA	NA	215104	7.03568	high	1.71839	2	GCA_000838105.1	93.33	73.82	5.31288	11.086	6
Scaffold_498_HRSCAF_501	7857	No	NA	10	3	0	Low-quality	Genome-fragment	3.7	AAI-based (high-confidence)	0	1	NA	NA	212482	3.69772	high	3.21174	1	GCA_000838105.1	96.4	39.9	3.38428	9.45952	2
Scaffold_500_HRSCAF_503	4470	No	NA	6	5	0	Low-quality	Genome-fragment	1.88	HMM-based (lower-bound)	0	1.41	NA	NA	NA	NA	NA	NA	0	NA	NA	NA	1.8762	4.20333	3
Scaffold_505_HRSCAF_508	8386	No	NA	4	1	0	Low-quality	Genome-fragment	3.9	AAI-based (high-confidence)	0	1	NA	NA	215269	3.8956	high	2.26323	2	GCA_000838105.1	96.93	66.59	3.85	7.85	1
Scaffold_508_HRSCAF_511	4291	No	NA	6	2	0	Low-quality	Genome-fragment	1.99	AAI-based (high-confidence)	0	1	NA	NA	215213	1.99384	high	2.94453	2	GCA_000838105.1	90.8	46.47	2.1	10.8	1
Scaffold_514_HRSCAF_517	8803	No	NA	8	3	0	Low-quality	Genome-fragment	4.09	AAI-based (high-confidence)	0	1	NA	NA	215141	4.09173	high	1.92956	2	GCA_000838105.1	95.42	82.48	2.24747	5.43247	3
Scaffold_515_HRSCAF_518	1708	No	NA	1	1	0	Low-quality	Genome-fragment	0.78	HMM-based (lower-bound)	0	1	NA	NA	NA	NA	NA	NA	0	NA	NA	NA	0.78	1.6	1
Scaffold_521_HRSCAF_524	5693	No	NA	9	4	0	Low-quality	Genome-fragment	2.68	AAI-based (high-confidence)	0	1	NA	NA	212482	2.67929	high	1.52052	1	GCA_000838105.1	86.48	97.05	1.35775	8.76411	3
Scaffold_525_HRSCAF_528	8263	No	NA	15	0	0	Low-quality	Genome-fragment	3.94	AAI-based (high-confidence)	0	1	no viral genes detected	NA	209555	3.94312	high	4.9046	4	GCA_000838105.1	96.1	22.91	NA	NA	0
Scaffold_527_HRSCAF_530	2021	No	NA	3	1	0	Low-quality	Genome-fragment	0.95	AAI-based (high-confidence)	0	1	NA	NA	212482	0.951139	high	1.36078	1	GCA_000838105.1	92.6	93.98	0.34	1.2	1
Scaffold_531_HRSCAF_534	7538	No	NA	19	9	0	Low-quality	Genome-fragment	3.55	AAI-based (high-confidence)	0	1.52	high kmer_freq may indicate large duplication	NA	212482	3.54759	high	2.26323	1	GCA_000838105.1	94.66	63.56	1.66754	9.66995	5
Scaffold_532_HRSCAF_535	7045	No	NA	11	6	0	Low-quality	Genome-fragment	2.8	HMM-based (lower-bound)	0	1.81	high kmer_freq may indicate large duplication	NA	212482	3.31557	low	17.4562	1	GCA_000838105.1	91.61	35.74	2.7964	4.65801	2
Scaffold_535_HRSCAF_538	7472	No	NA	8	1	0	Low-quality	Genome-fragment	3.47	AAI-based (high-confidence)	0	1	NA	NA	215139	3.4731	high	1.28201	2	GCA_000838105.1	97.74	87.78	3.52	6.74	1
Scaffold_542_HRSCAF_545	2914	No	NA	4	2	0	Low-quality	Genome-fragment	1.37	AAI-based (high-confidence)	0	1	NA	NA	212482	1.37141	high	1.56971	1	GCA_000838105.1	95.05	100	0.662024	2.02485	2
Scaffold_543_HRSCAF_546	2953	No	NA	3	1	0	Low-quality	Genome-fragment	1.39	AAI-based (high-confidence)	0	1	NA	NA	212482	1.38976	high	1.10574	1	GCA_000838105.1	98.81	96.41	0.47	7.87	1
Scaffold_545_HRSCAF_548	1096	No	NA	2	2	0	Low-quality	Genome-fragment	0.3	HMM-based (lower-bound)	0	1	NA	NA	NA	NA	NA	NA	0	NA	NA	NA	0.301933	1.84718	2
Scaffold_547_HRSCAF_550	10313	No	NA	19	1	0	Low-quality	Genome-fragment	0.83	HMM-based (lower-bound)	0	1.42	NA	NA	NA	NA	NA	NA	0	NA	NA	NA	0.83	5.4	1
Scaffold_548_HRSCAF_551	16372	No	NA	20	10	0	Low-quality	Genome-fragment	7.59	AAI-based (high-confidence)	0	1	NA	NA	215637	7.59237	high	2.68753	2	GCA_000838105.1	95.3	40.55	5.25679	19.199	9
Scaffold_551_HRSCAF_554	9936	No	NA	10	4	0	Low-quality	Genome-fragment	4.68	AAI-based (high-confidence)	0	1	NA	NA	212482	4.67616	high	1.61001	1	GCA_000838105.1	95.92	91.43	3.15145	8.59537	4
Scaffold_555_HRSCAF_558	10603	No	NA	20	3	0	Low-quality	Genome-fragment	4.99	AAI-based (high-confidence)	0	1	NA	NA	212482	4.99007	high	3.34814	1	GCA_000838105.1	94.77	28.5	2.77989	9.8881	3
Scaffold_559_HRSCAF_562	11785	No	NA	19	7	0	Low-quality	Genome-fragment	5.55	AAI-based (high-confidence)	0	1.01	NA	NA	212482	5.54635	high	2.49059	1	GCA_000838105.1	93.18	44.52	3.4862	12.5363	3
Scaffold_566_HRSCAF_569	19020	No	NA	38	16	0	Low-quality	Genome-fragment	8.84	AAI-based (high-confidence)	0	1	NA	NA	215077	8.84336	high	4.22668	2	GCA_000838105.1	92.83	29.65	6.23966	13.0244	7
Scaffold_567_HRSCAF_570	16644	No	NA	10	1	0	Low-quality	Genome-fragment	7.83	AAI-based (high-confidence)	0	1	NA	NA	212482	7.83313	high	2.65359	1	GCA_000838105.1	92.46	60.17	3	9.99	1
Scaffold_568_HRSCAF_571	1964	No	NA	3	2	0	Low-quality	Genome-fragment	0.92	AAI-based (high-confidence)	0	1.03	NA	NA	212482	0.924314	high	2.53573	1	GCA_000838105.1	91	55.36	0.91	1.18	1
Scaffold_575_HRSCAF_578	1708	No	NA	1	1	0	Low-quality	Genome-fragment	0.78	HMM-based (lower-bound)	0	1	NA	NA	NA	NA	NA	NA	0	NA	NA	NA	0.78	1.6	1
Scaffold_576_HRSCAF_579	12833	No	NA	21	3	0	Low-quality	Genome-fragment	5.96	AAI-based (high-confidence)	0	1	NA	NA	215164	5.96429	high	3.21174	2	GCA_000838105.1	97.46	41.79	5.03916	15.145	3
Scaffold_580_HRSCAF_583	14099	No	NA	18	9	0	Low-quality	Genome-fragment	6.64	AAI-based (high-confidence)	0	1.18	NA	NA	212482	6.63539	high	1.95198	1	GCA_000838105.1	87.77	86.63	3.09263	17.4372	4
Scaffold_582_HRSCAF_585	13453	No	NA	15	2	0	Low-quality	Genome-fragment	6.33	AAI-based (high-confidence)	0	1	NA	NA	212482	6.33136	high	1.90865	1	GCA_000838105.1	90.8	88.11	2.43403	8.28396	2
Scaffold_589_HRSCAF_592	10262	No	NA	11	4	0	Low-quality	Genome-fragment	4.83	AAI-based (high-confidence)	0	1	NA	NA	212482	4.82959	high	1.35935	1	GCA_000838105.1	93.13	95.09	1.64361	7.9381	4
Scaffold_592_HRSCAF_595	2646	No	NA	3	1	0	Low-quality	Genome-fragment	1.25	AAI-based (high-confidence)	0	1	NA	NA	212482	1.24528	high	1.36078	1	GCA_000838105.1	96.37	93.75	0.45	2.6	1
Scaffold_593_HRSCAF_596	3269	No	NA	5	0	0	Low-quality	Genome-fragment	1.54	AAI-based (high-confidence)	0	1	no viral genes detected	NA	212482	1.53848	high	1.61005	1	GCA_000838105.1	89.6	100	NA	NA	0
Scaffold_596_HRSCAF_599	10097	No	NA	14	5	0	Low-quality	Genome-fragment	4.69	AAI-based (high-confidence)	0	1	NA	NA	215065	4.69486	high	1.52384	2	GCA_000838105.1	92.22	96.39	3.99066	6.90138	5
Scaffold_598_HRSCAF_601	4211	No	NA	3	2	0	Low-quality	Genome-fragment	2.09	AAI-based (high-confidence)	0	1.01	NA	NA	201069	2.09431	high	2.58602	8	GCA_000838105.1	97.66	45.79	1.34175	6.08592	2
Scaffold_600_HRSCAF_603	20544	No	NA	30	8	0	Low-quality	Genome-fragment	9.54	AAI-based (high-confidence)	0	1.31	NA	NA	215376	9.53867	high	2.94629	2	GCA_000838105.1	89.56	39.6	8.57827	12.1403	2
Scaffold_602_HRSCAF_605	13906	No	NA	22	7	0	Low-quality	Genome-fragment	6.46	AAI-based (high-confidence)	0	1	NA	NA	215371	6.45676	high	2.63906	2	GCA_000838105.1	92.35	63.94	5.76183	11.1309	7
Scaffold_603_HRSCAF_606	2448	No	NA	2	1	0	Low-quality	Genome-fragment	1.15	AAI-based (high-confidence)	0	1	NA	NA	212482	1.1521	high	1.56971	1	GCA_000838105.1	96.33	100	0.41	2.4	1
Scaffold_604_HRSCAF_607	7970	No	NA	9	6	0	Low-quality	Genome-fragment	3.75	AAI-based (high-confidence)	0	1	NA	NA	212482	3.75091	high	1.67681	1	GCA_000838105.1	90.41	100	2.33996	10.9934	5
Scaffold_611_HRSCAF_614	2081	No	NA	5	3	0	Low-quality	Genome-fragment	0.98	AAI-based (high-confidence)	0	1	NA	NA	212482	0.979377	high	1.62896	1	GCA_000838105.1	94.82	64.27	0.565735	1.35336	3
Scaffold_616_HRSCAF_619	3831	No	NA	5	1	0	Low-quality	Genome-fragment	1.8	AAI-based (high-confidence)	0	1	NA	NA	212482	1.80298	high	1.21561	1	GCA_000838105.1	90.12	100	0.31	2.13	1
Scaffold_619_HRSCAF_622	1383	No	NA	2	2	0	Low-quality	Genome-fragment	0.52	HMM-based (lower-bound)	0	1	NA	NA	163023	0.848347	low	13.8001	1	GCA_000918955.1	40.5	34.28	0.516992	1.19708	2
Scaffold_621_HRSCAF_624	9503	No	NA	13	6	0	Low-quality	Genome-fragment	4.41	AAI-based (high-confidence)	0	1	NA	NA	215535	4.40902	high	2.21052	2	GCA_000838105.1	78.39	79.27	3.11904	9.17051	5
Scaffold_623_HRSCAF_626	2626	No	NA	3	1	0	Low-quality	Genome-fragment	0.48	HMM-based (lower-bound)	0	1	NA	NA	176948	1.48405	low	11.865	134	3300031521|Ga0311364_10000001	35.2	69.41	0.48	1.69	1
Scaffold_624_HRSCAF_627	31353	No	NA	47	12	0	Low-quality	Genome-fragment	14.76	AAI-based (high-confidence)	0	1.19	NA	NA	212482	14.7556	high	4.22668	1	GCA_000838105.1	95.08	29.17	5.89769	17.6132	11
Scaffold_628_HRSCAF_631	9843	No	NA	15	7	0	Low-quality	Genome-fragment	4.63	AAI-based (high-confidence)	0	1	NA	NA	212482	4.63239	high	2.58466	1	GCA_000838105.1	91.27	69.3	3.73217	7.75344	6
Scaffold_629_HRSCAF_632	15549	No	NA	28	17	0	Low-quality	Genome-fragment	7.32	AAI-based (high-confidence)	0	1.8	high kmer_freq may indicate large duplication	NA	212482	7.3178	high	2.6224	1	GCA_000838105.1	87.34	63.19	4.56375	21.4491	5
Scaffold_638_HRSCAF_641	16169	No	NA	19	7	0	Low-quality	Genome-fragment	7.61	AAI-based (high-confidence)	0	1.2	NA	NA	212482	7.60959	high	4.22668	1	GCA_000838105.1	94.17	30	4.14532	11.86	4
Scaffold_640_HRSCAF_643	10626	No	NA	16	5	0	Low-quality	Genome-fragment	5	AAI-based (high-confidence)	0	1	NA	NA	212482	5.00089	high	1.35935	1	GCA_000838105.1	96.27	95.27	3.53743	9.25366	5
Scaffold_646_HRSCAF_649	10909	No	NA	22	9	0	Low-quality	Genome-fragment	5.06	AAI-based (high-confidence)	0	1	NA	NA	215579	5.06032	high	3.34814	2	GCA_000838105.1	93.52	31.42	4.84951	9.51649	6
Scaffold_649_HRSCAF_652	9802	No	NA	8	6	0	Low-quality	Genome-fragment	3.95	HMM-based (lower-bound)	0	1	NA	NA	216421	4.52913	low	392.695	2	GCA_000923155.1	52.81	92.56	3.94972	7.20249	6
Scaffold_650_HRSCAF_653	3201	No	NA	3	3	0	Low-quality	Genome-fragment	1.49	AAI-based (high-confidence)	0	1	NA	NA	215519	1.48526	high	2.53573	2	GCA_000838105.1	91.7	54.44	1.25332	1.88974	3
Scaffold_652_HRSCAF_655	5075	No	NA	3	2	0	Low-quality	Genome-fragment	2.39	AAI-based (high-confidence)	0	1	NA	NA	212482	2.38844	high	2.18287	1	GCA_000838105.1	96.9	74.49	1.91026	4.37465	2
Scaffold_660_HRSCAF_663	9145	No	NA	11	7	0	Low-quality	Genome-fragment	4.25	AAI-based (high-confidence)	0	1	NA	NA	215162	4.25029	high	2.63906	2	GCA_000838105.1	90.49	64.28	3.21387	16.9202	7
Scaffold_661_HRSCAF_664	6192	No	NA	3	1	0	Low-quality	Genome-fragment	2.88	AAI-based (high-confidence)	0	1	NA	NA	215318	2.87575	high	2.34705	2	GCA_000838105.1	97.24	72.11	2.84	5.8	1
Scaffold_662_HRSCAF_665	2961	No	NA	2	0	0	Low-quality	Genome-fragment	1.37	AAI-based (high-confidence)	0	1	no viral genes detected	NA	215519	1.37389	high	1.36517	2	GCA_000838105.1	97.7	77.92	NA	NA	0
Scaffold_663_HRSCAF_666	11389	No	NA	17	9	0	Low-quality	Genome-fragment	5.36	AAI-based (high-confidence)	0	1.2	NA	NA	212482	5.35998	high	2.51917	1	GCA_000838105.1	96.06	56.36	3.94394	10.595	5
Scaffold_664_HRSCAF_667	9871	No	NA	11	8	0	Low-quality	Genome-fragment	4.65	AAI-based (high-confidence)	0	1.02	NA	NA	212482	4.64557	high	1.90865	1	GCA_000838105.1	89.36	87.9	4.40247	8.36186	7
Scaffold_666_HRSCAF_669	11579	No	NA	26	6	0	Low-quality	Genome-fragment	5.37	AAI-based (high-confidence)	0	1	NA	NA	215585	5.37098	high	3.77088	2	GCA_000838105.1	80.74	37.08	2.53825	14.3215	4
Scaffold_679_HRSCAF_682	8577	No	NA	6	2	0	Low-quality	Genome-fragment	3.99	AAI-based (high-confidence)	0	1	NA	NA	215110	3.98726	high	1.92956	2	GCA_000838105.1	94.93	82.43	2.03834	6.6755	2
Scaffold_683_HRSCAF_686	7504	No	NA	4	2	0	Low-quality	Genome-fragment	3.53	AAI-based (high-confidence)	0	1	NA	NA	212482	3.53159	high	1.38909	1	GCA_000838105.1	97.52	93.23	1.35702	4.61926	2
Scaffold_689_HRSCAF_692	2405	No	NA	4	3	0	Low-quality	Genome-fragment	1.13	AAI-based (high-confidence)	0	1	NA	NA	212482	1.13186	high	1.34465	1	GCA_000838105.1	93.79	90.57	0.482696	1.66371	3
Scaffold_692_HRSCAF_695	12289	No	NA	18	12	0	Low-quality	Genome-fragment	5.71	AAI-based (high-confidence)	0	1	NA	NA	215105	5.71302	high	1.61001	2	GCA_000838105.1	95.73	92.38	3.15906	11.0921	12
Scaffold_694_HRSCAF_697	18189	No	NA	24	5	0	Low-quality	Genome-fragment	8.45	AAI-based (high-confidence)	0	1	NA	NA	215143	8.45438	high	2.5225	2	GCA_000838105.1	96.99	50.43	3.50453	13.0113	5
Scaffold_695_HRSCAF_698	36152	No	NA	62	26	0	Low-quality	Genome-fragment	17.01	AAI-based (high-confidence)	0	1	NA	NA	212482	17.0141	high	2.17394	1	GCA_000838105.1	94.54	79.57	10.4342	30.5376	21
Scaffold_697_HRSCAF_700	6101	No	NA	9	4	0	Low-quality	Genome-fragment	2.83	AAI-based (high-confidence)	0	1	NA	NA	215476	2.83141	high	1.98882	2	GCA_000838105.1	92.45	78.06	1.48395	3.87914	4
Scaffold_702_HRSCAF_705	6993	No	NA	10	3	0	Low-quality	Genome-fragment	3.29	AAI-based (high-confidence)	0	1	NA	NA	212482	3.2911	high	2.07254	1	GCA_000838105.1	80.54	86.6	1.67951	8.99041	3
Scaffold_711_HRSCAF_714	4860	No	NA	8	1	0	Low-quality	Genome-fragment	2.29	AAI-based (high-confidence)	0	1.45	NA	NA	212482	2.28725	high	2.66424	1	GCA_000838105.1	93.28	57.12	2.49	4.58	1
Scaffold_713_HRSCAF_716	2519	No	NA	3	3	0	Low-quality	Genome-fragment	1.25	AAI-based (high-confidence)	0	1	NA	NA	201152	1.25229	high	1.87231	3	GCA_000838105.1	97.53	45.57	0.548915	1.72036	3
Scaffold_714_HRSCAF_717	6896	No	NA	8	5	0	Low-quality	Genome-fragment	3.25	AAI-based (high-confidence)	0	1.02	NA	NA	212482	3.24545	high	1.44767	1	GCA_000838105.1	86.1	83.5	3.23367	5.02594	4
Scaffold_715_HRSCAF_718	8665	No	NA	14	2	0	Low-quality	Genome-fragment	4.08	AAI-based (high-confidence)	0	1	NA	NA	212482	4.07799	high	2.63906	1	GCA_000838105.1	91.48	62.78	3.77872	5.74396	2
Scaffold_717_HRSCAF_720	19219	No	NA	29	11	0	Low-quality	Genome-fragment	9.05	AAI-based (medium-confidence)	0	1.01	NA	NA	212482	9.045	medium	8.25431	1	GCA_000838105.1	87.65	20.9	8.38348	15.4234	8
Scaffold_719_HRSCAF_722	14488	No	NA	27	9	0	Low-quality	Genome-fragment	6.82	AAI-based (high-confidence)	0	1	NA	NA	212482	6.81846	high	2.51917	1	GCA_000838105.1	93.05	53.74	4.72139	15.2182	6
Scaffold_721_HRSCAF_724	5069	No	NA	5	2	0	Low-quality	Genome-fragment	2.36	AAI-based (high-confidence)	0	1	NA	NA	215132	2.35623	high	1.15325	2	GCA_000838105.1	88.25	95.82	0.417844	3.03044	2
Scaffold_722_HRSCAF_725	23414	No	NA	41	15	0	Low-quality	Genome-fragment	11.02	AAI-based (high-confidence)	0	1	NA	NA	212482	11.0193	high	4.49192	1	GCA_000838105.1	89.03	25.14	8.97666	17.0663	10
Scaffold_727_HRSCAF_730	11651	No	NA	17	6	0	Low-quality	Genome-fragment	2.65	HMM-based (lower-bound)	0	1	NA	NA	176527	6.60014	low	12.3244	4	GCA_000923155.1	54.23	13.18	2.64691	7.64439	3
Scaffold_735_HRSCAF_738	12006	No	NA	15	7	0	Low-quality	Genome-fragment	5.57	AAI-based (high-confidence)	0	1	NA	NA	215438	5.57283	high	2.02396	2	GCA_000838105.1	83.42	90.1	3.93933	11.5856	5
Scaffold_739_HRSCAF_742	2945	No	NA	3	1	0	Low-quality	Genome-fragment	1.39	AAI-based (high-confidence)	0	1	NA	NA	212482	1.386	high	1.56971	1	GCA_000838105.1	95.29	100	0.27	2.77	1
Scaffold_741_HRSCAF_744	2811	No	NA	5	2	0	Low-quality	Genome-fragment	1.31	AAI-based (high-confidence)	0	1	NA	NA	215139	1.30659	high	2.00581	2	GCA_000838105.1	79.61	89.94	1.22451	1.86704	2
Scaffold_745_HRSCAF_748	1768	No	NA	3	3	0	Low-quality	Genome-fragment	0.83	AAI-based (high-confidence)	0	1	NA	NA	212482	0.83207	high	1.69257	1	GCA_000838105.1	94.82	84.89	0.492816	1.03039	2
Scaffold_746_HRSCAF_749	8097	No	NA	10	7	0	Low-quality	Genome-fragment	3.76	AAI-based (high-confidence)	0	1	NA	NA	215404	3.75899	high	1.52384	2	GCA_000838105.1	92.16	93.27	2.89576	6.91119	6
Scaffold_751_HRSCAF_754	13076	No	NA	14	3	0	Low-quality	Genome-fragment	6.08	AAI-based (high-confidence)	0	1	NA	NA	215187	6.07658	high	2.44034	2	GCA_000838105.1	95.65	61.45	4.96963	21.7637	3
Scaffold_752_HRSCAF_755	5528	No	NA	7	3	0	Low-quality	Genome-fragment	2.57	AAI-based (high-confidence)	0	1.78	high kmer_freq may indicate large duplication	NA	215188	2.56891	high	3.3936	2	GCA_000838105.1	96.9	50.27	1.9159	4.26725	2
Scaffold_759_HRSCAF_762	15606	No	NA	28	13	0	Low-quality	Genome-fragment	7.34	AAI-based (high-confidence)	0	1.22	NA	NA	212482	7.34462	high	2.58134	1	GCA_000838105.1	89.21	65.03	5.97509	11.1874	8
Scaffold_760_HRSCAF_763	47588	No	NA	20	4	0	Low-quality	Genome-fragment	22.4	AAI-based (high-confidence)	0	1.1	NA	NA	212482	22.3963	high	1.77573	1	GCA_000838105.1	96.08	33.85	17.3773	42.1626	4
Scaffold_764_HRSCAF_767	16773	No	NA	26	10	0	Low-quality	Genome-fragment	7.89	AAI-based (high-confidence)	0	1.32	NA	NA	212482	7.89385	high	1.94303	1	GCA_000838105.1	86.88	82.97	5.88206	16.3352	4
Scaffold_768_HRSCAF_771	2651	No	NA	3	2	0	Low-quality	Genome-fragment	1.23	AAI-based (high-confidence)	0	1	NA	NA	215333	1.23112	high	2.03825	2	GCA_000838105.1	95.7	70.91	0.72864	4.47585	2
Scaffold_769_HRSCAF_772	5919	No	NA	5	1	0	Low-quality	Genome-fragment	2.79	AAI-based (high-confidence)	0	1	NA	NA	212482	2.78565	high	1.60321	1	GCA_000838105.1	87.47	100	1.07	3.55	1
Scaffold_770_HRSCAF_773	6154	No	NA	9	4	0	Low-quality	Genome-fragment	2.86	AAI-based (high-confidence)	0	1	NA	NA	215109	2.86087	high	2.02569	2	GCA_000838105.1	84.76	79.42	1.46381	9.47215	3
Scaffold_772_HRSCAF_775	2207	No	NA	1	1	0	Low-quality	Genome-fragment	1.04	AAI-based (high-confidence)	0	1	NA	NA	212482	1.03868	high	1.56971	1	GCA_000838105.1	96	100	1.01	2.07	1
Scaffold_774_HRSCAF_777	15091	No	NA	33	5	0	Low-quality	Genome-fragment	7	AAI-based (high-confidence)	0	1	NA	NA	215469	7.0038	high	4.49192	2	GCA_000838105.1	91.04	24.48	5.93415	11.0368	3
Scaffold_780_HRSCAF_783	4060	No	NA	5	3	0	Low-quality	Genome-fragment	1.91	AAI-based (high-confidence)	0	1	NA	NA	212482	1.91075	high	1.25849	1	GCA_000838105.1	97.07	100	1.01641	3.5908	3
Scaffold_784_HRSCAF_787	10424	No	NA	16	5	0	Low-quality	Genome-fragment	4.91	AAI-based (high-confidence)	0	1	NA	NA	212482	4.90583	high	1.81382	1	GCA_000838105.1	96.18	85.77	3.15133	7.94886	5
Scaffold_785_HRSCAF_788	32958	No	NA	55	17	0	Low-quality	Genome-fragment	15.51	AAI-based (high-confidence)	0	1	NA	NA	212482	15.511	high	2.35211	1	GCA_000838105.1	95.03	58.99	12.2945	26.846	9
Scaffold_786_HRSCAF_790	7557	No	NA	7	1	0	Low-quality	Genome-fragment	3.51	AAI-based (high-confidence)	0	1	NA	NA	215139	3.51261	high	1.56681	2	GCA_000838105.1	97.74	87.07	3.56	6.81	1
Scaffold_790_HRSCAF_794	2049	No	NA	3	2	0	Low-quality	Genome-fragment	0.95	AAI-based (high-confidence)	0	1	NA	NA	215426	0.951138	high	1.56971	2	GCA_000838105.1	93.76	100	0.681911	3.22708	2
Scaffold_793_HRSCAF_797	9215	No	NA	9	3	0	Low-quality	Genome-fragment	4.28	AAI-based (high-confidence)	0	1.15	NA	NA	215324	4.2796	high	2.36827	2	GCA_000838105.1	98.23	71.83	3.50414	15.3378	3
Scaffold_796_HRSCAF_800	8297	No	NA	17	9	0	Low-quality	Genome-fragment	2.46	HMM-based (lower-bound)	0	1	NA	NA	212482	3.9048	low	31.5995	1	GCA_000838105.1	94.7	7.65	2.4596	15.3888	5
Scaffold_798_HRSCAF_802	3562	No	NA	4	1	0	Low-quality	Genome-fragment	1.66	AAI-based (high-confidence)	0	1	NA	NA	215182	1.65534	high	1.25849	2	GCA_000838105.1	95.16	100	0.95	2.15	1
Scaffold_799_HRSCAF_803	7319	No	NA	10	3	0	Low-quality	Genome-fragment	3.44	AAI-based (high-confidence)	0	1	NA	NA	212482	3.44453	high	1.41627	1	GCA_000838105.1	94.82	83.3	1.49613	5.3867	3
Scaffold_802_HRSCAF_806	4190	No	NA	6	3	0	Low-quality	Genome-fragment	1.97	AAI-based (high-confidence)	0	1	NA	NA	212482	1.97193	high	3.22563	1	GCA_000838105.1	93.5	60.14	1	3.9	1
Scaffold_805_HRSCAF_809	3253	No	NA	3	0	0	Low-quality	Genome-fragment	1.51	AAI-based (high-confidence)	0	1	no viral genes detected	NA	215305	1.51088	high	3.26296	2	GCA_000838105.1	96.3	51.99	NA	NA	0
Scaffold_810_HRSCAF_814	4414	No	NA	5	1	0	Low-quality	Genome-fragment	2.17	AAI-based (high-confidence)	0	1	NA	NA	203189	2.17236	high	2.51545	17	GCA_000838105.1	96.7	67.21	0.37	3.47	1
Scaffold_814_HRSCAF_818	12029	No	NA	11	2	0	Low-quality	Genome-fragment	5.59	AAI-based (high-confidence)	0	1	NA	NA	215080	5.59279	high	1.61001	2	GCA_000838105.1	94.84	89.71	3.13435	9.07786	2
Scaffold_817_HRSCAF_821	2026	No	NA	4	2	0	Low-quality	Genome-fragment	0.95	AAI-based (high-confidence)	0	1	NA	NA	212482	0.953493	high	1.36517	1	GCA_000838105.1	98.08	81.84	0.769659	1.55372	2
Scaffold_818_HRSCAF_822	2366	No	NA	3	0	0	Low-quality	Genome-fragment	1.11	AAI-based (high-confidence)	0	1.01	no viral genes detected	NA	212482	1.11351	high	1.61005	1	GCA_000838105.1	90.51	100	NA	NA	0
Scaffold_820_HRSCAF_824	3793	No	NA	9	1	0	Low-quality	Genome-fragment	0.64	HMM-based (lower-bound)	0	2.08	high kmer_freq may indicate large duplication	NA	NA	NA	NA	NA	0	NA	NA	NA	0.64	1.95	1
Scaffold_824_HRSCAF_828	16711	No	NA	21	4	0	Low-quality	Genome-fragment	7.86	AAI-based (high-confidence)	0	1.95	high kmer_freq may indicate large duplication	NA	212482	7.86467	high	2.25479	1	GCA_000838105.1	87.6	77.04	2.46415	11.5244	2
Scaffold_827_HRSCAF_831	4560	No	NA	2	2	0	Low-quality	Genome-fragment	2.11	AAI-based (high-confidence)	0	1.9	high kmer_freq may indicate large duplication	NA	216209	2.10907	high	1.48248	27	GCA_000838105.1	98.55	100	0.38	3.58	1
Scaffold_838_HRSCAF_842	5198	No	NA	4	0	0	Low-quality	Genome-fragment	2.45	AAI-based (high-confidence)	0	1.94	no viral genes detected; high kmer_freq may indicate large duplication	NA	212482	2.44632	high	1.33008	1	GCA_000838105.1	92.9	90.41	NA	NA	0
Scaffold_843_HRSCAF_847	7024	No	NA	8	6	0	Low-quality	Genome-fragment	3.31	AAI-based (high-confidence)	0	1.02	NA	NA	212482	3.30569	high	1.2042	1	GCA_000838105.1	88.92	91.53	3.19656	5.25974	5
Scaffold_844_HRSCAF_848	14123	No	NA	18	8	0	Low-quality	Genome-fragment	6.82	AAI-based (high-confidence)	0	1.02	NA	NA	207095	6.81957	high	3.21174	5	GCA_000838105.1	94.17	39.47	4.25906	22.2803	3
Scaffold_845_HRSCAF_849	10219	No	NA	20	3	0	Low-quality	Genome-fragment	1.86	HMM-based (lower-bound)	0	1	NA	NA	215289	4.74665	low	32.2054	2	GCA_000838105.1	95.1	17.84	1.85522	5.6213	3
Scaffold_846_HRSCAF_850	31098	No	NA	39	14	0	Low-quality	Genome-fragment	14.64	AAI-based (high-confidence)	0	1.58	high kmer_freq may indicate large duplication	NA	212482	14.6356	high	2.22488	1	GCA_000838105.1	94.09	67.22	8.56287	28.9305	7
Scaffold_850_HRSCAF_854	12823	No	NA	10	2	0	Low-quality	Genome-fragment	5.95	AAI-based (high-confidence)	0	1	NA	NA	215364	5.95412	high	2.26323	2	GCA_000838105.1	95.33	67.19	4.08919	18.5289	2
Scaffold_852_HRSCAF_856	5052	No	NA	5	3	0	Low-quality	Genome-fragment	2.35	AAI-based (high-confidence)	0	1	NA	NA	215395	2.34546	high	1.25849	2	GCA_000838105.1	95.6	100	0.413421	4.12339	3
Scaffold_853_HRSCAF_857	4726	No	NA	3	1	0	Low-quality	Genome-fragment	2.19	AAI-based (high-confidence)	0	1	NA	NA	215351	2.19456	high	1.41627	2	GCA_000838105.1	95.66	87.06	0.4	3.37	1
Scaffold_854_HRSCAF_858	7889	No	NA	10	0	0	Low-quality	Genome-fragment	3.66	AAI-based (high-confidence)	0	1.25	no viral genes detected	NA	215422	3.66212	high	3.21174	2	GCA_000838105.1	97	38.26	NA	NA	0
Scaffold_862_HRSCAF_866	15485	No	NA	26	9	0	Low-quality	Genome-fragment	7.29	AAI-based (high-confidence)	0	1.18	NA	NA	212482	7.28768	high	1.71792	1	GCA_000838105.1	92.62	78.75	3.52005	11.1538	6
Scaffold_864_HRSCAF_868	10288	No	NA	15	8	0	Low-quality	Genome-fragment	4.78	AAI-based (high-confidence)	0	2.41	high kmer_freq may indicate large duplication	NA	215171	4.78131	high	2.26323	2	GCA_000838105.1	94.77	67.47	2.2735	5.58567	4
Scaffold_866_HRSCAF_870	10056	No	NA	6	2	0	Low-quality	Genome-fragment	4.67	AAI-based (high-confidence)	0	1	NA	NA	215158	4.67378	high	1.463	2	GCA_000838105.1	95.5	99.27	2.39223	7.83051	2
Scaffold_870_HRSCAF_874	8020	No	NA	15	6	0	Low-quality	Genome-fragment	3.77	AAI-based (high-confidence)	0	1.26	NA	NA	212482	3.77444	high	2.20563	1	GCA_000838105.1	95.37	73.5	2.52832	6.65134	3
Scaffold_873_HRSCAF_877	7105	No	NA	13	6	0	Low-quality	Genome-fragment	3.41	AAI-based (high-confidence)	0	1.73	high kmer_freq may indicate large duplication	NA	208362	3.40994	high	2.66138	4	GCA_000838105.1	80.04	71.15	1.69016	10.9348	3
Scaffold_875_HRSCAF_879	12099	No	NA	20	12	0	Low-quality	Genome-fragment	5.62	AAI-based (high-confidence)	0	1	NA	NA	215232	5.62136	high	1.61001	2	GCA_000838105.1	95.52	87.68	2.62092	10.8691	12
Scaffold_877_HRSCAF_881	12730	No	NA	18	2	0	Low-quality	Genome-fragment	5.99	AAI-based (high-confidence)	0	1	NA	NA	212482	5.9911	high	3.03113	1	GCA_000838105.1	94.78	50.02	3.14983	7.77707	2
Scaffold_879_HRSCAF_883	4797	No	NA	2	2	0	Low-quality	Genome-fragment	2.26	AAI-based (high-confidence)	0	1	NA	NA	212482	2.2576	high	1.25849	1	GCA_000838105.1	97.27	100	2.0624	5.77166	2
Scaffold_880_HRSCAF_884	12924	No	NA	21	5	0	Low-quality	Genome-fragment	6.01	AAI-based (high-confidence)	0	1	NA	NA	215089	6.00866	high	3.04295	2	GCA_000838105.1	91.05	46.77	6.03959	9.69998	4
Scaffold_884_HRSCAF_888	13057	No	NA	18	4	0	Low-quality	Genome-fragment	6.14	AAI-based (high-confidence)	0	1.01	NA	NA	212482	6.14499	high	4.31936	1	GCA_000838105.1	92.5	28.93	6.47304	13.7977	2
Scaffold_886_HRSCAF_890	10577	No	NA	9	2	0	Low-quality	Genome-fragment	4.98	AAI-based (high-confidence)	0	1	NA	NA	212482	4.97783	high	1.52384	1	GCA_000838105.1	91.71	93.79	1.91052	6.51836	2
Scaffold_891_HRSCAF_895	5197	No	NA	7	4	0	Low-quality	Genome-fragment	2.45	AAI-based (high-confidence)	0	1.01	NA	NA	212482	2.44585	high	2.18287	1	GCA_000838105.1	96.09	74.24	1.45365	6.16306	4
Scaffold_893_HRSCAF_897	12407	No	NA	16	8	0	Low-quality	Genome-fragment	3.66	HMM-based (lower-bound)	0	1.03	NA	NA	202127	6.13821	low	46.8599	4	GCA_000838105.1	99.3	15.66	3.65516	12.1342	2
Scaffold_894_HRSCAF_898	7922	No	NA	11	4	0	Low-quality	Genome-fragment	3.68	AAI-based (high-confidence)	0	1	NA	NA	215559	3.67509	high	2.12859	2	GCA_000838105.1	77.21	89.5	1.88563	12.1924	3
Scaffold_895_HRSCAF_899	3426	No	NA	4	4	0	Low-quality	Genome-fragment	1.29	HMM-based (lower-bound)	0	1.97	high kmer_freq may indicate large duplication	NA	163023	2.10154	low	13.5571	1	GCA_000918955.1	36.1	57.49	1.28748	2.95573	2
Scaffold_897_HRSCAF_901	13993	No	NA	28	7	0	Low-quality	Genome-fragment	6.59	AAI-based (high-confidence)	0	1	NA	NA	212482	6.5855	high	3.87442	1	GCA_000838105.1	91.14	35.8	5.22302	14.5625	6
Scaffold_901_HRSCAF_905	9150	No	NA	10	7	0	Low-quality	Genome-fragment	4.25	AAI-based (high-confidence)	0	1	NA	NA	215329	4.24931	high	1.67681	2	GCA_000838105.1	92.31	98.09	3.27757	7.81021	6
Scaffold_906_HRSCAF_910	2675	No	NA	5	3	0	Low-quality	Genome-fragment	1.24	AAI-based (high-confidence)	0	1	NA	NA	215384	1.24197	high	3.48379	2	GCA_000838105.1	85.1	40.58	0.894173	1.9488	3
Scaffold_908_HRSCAF_912	3560	No	NA	1	1	0	Low-quality	Genome-fragment	1.65	AAI-based (high-confidence)	0	1	NA	NA	215114	1.65494	high	1.48248	2	GCA_000838105.1	98.6	100	1.68	3.35	1
Scaffold_910_HRSCAF_914	9654	No	NA	17	6	0	Low-quality	Genome-fragment	4.54	AAI-based (high-confidence)	0	1	NA	NA	212482	4.54344	high	3.24925	1	GCA_000838105.1	91.82	39.9	3.91496	5.88054	3
Scaffold_914_HRSCAF_918	2113	No	NA	1	1	0	Low-quality	Genome-fragment	0.98	AAI-based (high-confidence)	0	1	NA	NA	215207	0.981846	high	1.56971	2	GCA_000838105.1	97	100	0.97	1.98	1
Scaffold_915_HRSCAF_919	19335	No	NA	24	13	0	Low-quality	Genome-fragment	9.1	AAI-based (high-confidence)	0	1.07	NA	NA	212482	9.09959	high	1.22244	1	GCA_000838105.1	95.73	95.31	5.69886	16.316	12
Scaffold_917_HRSCAF_921	5463	No	NA	7	6	0	Low-quality	Genome-fragment	2.54	AAI-based (high-confidence)	0	1	NA	NA	215148	2.53918	high	1.28849	2	GCA_000838105.1	95.97	95	1.20595	3.40528	6
Scaffold_920_HRSCAF_924	6383	No	NA	9	3	0	Low-quality	Genome-fragment	2.96	AAI-based (high-confidence)	0	1	NA	NA	215879	2.95675	high	3.99247	2	GCA_000838105.1	97.46	40.22	2.31847	4.65467	2
Scaffold_924_HRSCAF_928	7113	No	NA	6	3	0	Low-quality	Genome-fragment	3.23	AAI-based (high-confidence)	0	1	NA	NA	220222	3.22992	high	3.9231	1	GCA_000923155.1	54.15	86.14	3.12168	8.17879	3
Scaffold_925_HRSCAF_929	9408	No	NA	13	5	0	Low-quality	Genome-fragment	1.35	HMM-based (lower-bound)	0	1	NA	NA	619306	1.51912	low	21.0563	2	GCA_000838105.1	97.1	2.96	1.34512	3.23475	4
Scaffold_926_HRSCAF_930	3682	No	NA	4	1	0	Low-quality	Genome-fragment	1.89	AAI-based (medium-confidence)	0	1	NA	NA	194425	1.89379	medium	8.28456	15	GCA_004788555.1	37.6	51.46	0.31	2.63	1
Scaffold_927_HRSCAF_931	9416	No	NA	12	4	0	Low-quality	Genome-fragment	4.43	AAI-based (high-confidence)	0	1	NA	NA	212482	4.43143	high	1.92956	1	GCA_000838105.1	95.99	79.12	2.16166	6.55532	4
Scaffold_929_HRSCAF_933	3328	No	NA	5	4	0	Low-quality	Genome-fragment	1.57	AAI-based (high-confidence)	0	1.66	high kmer_freq may indicate large duplication	NA	212646	1.56504	high	1.66603	3	GCA_000838105.1	97.84	73.21	0.730736	2.93719	2
Scaffold_943_HRSCAF_947	10361	No	NA	9	2	0	Low-quality	Genome-fragment	4.81	AAI-based (high-confidence)	0	1	NA	NA	215208	4.81441	high	2.27822	2	GCA_000838105.1	95.53	71.71	4.04644	15.6238	2
Scaffold_944_HRSCAF_948	10792	No	NA	15	6	0	Low-quality	Genome-fragment	5.02	AAI-based (high-confidence)	0	1	NA	NA	215116	5.01682	high	2.27822	2	GCA_000838105.1	93.02	70.69	3.88916	7.77957	5
Scaffold_946_HRSCAF_950	17392	No	NA	25	12	0	Low-quality	Genome-fragment	8.19	AAI-based (high-confidence)	0	1	NA	NA	212482	8.18516	high	3.87256	1	GCA_000838105.1	92.39	31.09	6.47359	11.3649	8
Scaffold_947_HRSCAF_951	8695	No	NA	14	4	0	Low-quality	Genome-fragment	4.09	AAI-based (high-confidence)	0	1	NA	NA	212482	4.09211	high	1.61001	1	GCA_000838105.1	93.14	89	1.5441	6.05909	4
Scaffold_948_HRSCAF_952	14776	No	NA	31	4	0	Low-quality	Genome-fragment	3.88	HMM-based (lower-bound)	0	1	NA	NA	212482	6.954	low	32.2054	1	GCA_000838105.1	93.53	18.8	3.87835	9.0283	3
Scaffold_954_HRSCAF_958	46449	No	NA	64	21	0	Low-quality	Genome-fragment	21.86	AAI-based (high-confidence)	0	1.51	high kmer_freq may indicate large duplication	NA	212482	21.8602	high	2.09735	1	GCA_000838105.1	93.55	75.75	14.1341	47.4529	14
Scaffold_958_HRSCAF_962	15100	No	NA	14	4	0	Low-quality	Genome-fragment	7.11	AAI-based (medium-confidence)	0	1	NA	NA	212482	7.10648	medium	8.25431	1	GCA_000838105.1	89.45	18.37	5.04887	25.4839	3
Scaffold_964_HRSCAF_968	3347	No	NA	4	1	0	Low-quality	Genome-fragment	1.82	AAI-based (medium-confidence)	0	1	NA	NA	184080	1.81823	medium	9.69093	31	GCA_000867825.1	45.6	47.8	0.57	1.72	1
Scaffold_968_HRSCAF_972	13391	No	NA	19	4	0	Low-quality	Genome-fragment	6.3	AAI-based (high-confidence)	0	1.03	NA	NA	212482	6.30218	high	3.04295	1	GCA_000838105.1	92.44	45.1	3.01636	8.11572	4
Scaffold_975_HRSCAF_979	11735	No	NA	11	7	0	Low-quality	Genome-fragment	5.44	AAI-based (high-confidence)	0	1	NA	NA	215607	5.44277	high	2.27822	2	GCA_000838105.1	96.68	72	3.87856	10.8555	6
Scaffold_977_HRSCAF_981	3181	No	NA	2	1	0	Low-quality	Genome-fragment	1.46	HMM-based (lower-bound)	0	1	NA	NA	NA	NA	NA	NA	0	NA	NA	NA	1.46	2.98	1
Scaffold_978_HRSCAF_982	5801	No	NA	8	3	0	Low-quality	Genome-fragment	2.73	AAI-based (high-confidence)	0	1	NA	NA	212482	2.73011	high	2.66138	1	GCA_000838105.1	82.42	72.45	1.39274	7.45521	3
Scaffold_983_HRSCAF_987	13528	No	NA	16	3	0	Low-quality	Genome-fragment	6.29	AAI-based (high-confidence)	0	1.81	high kmer_freq may indicate large duplication	NA	215226	6.28549	high	3.00893	2	GCA_000838105.1	97.63	26.94	5.69864	12.7624	2
Scaffold_987_HRSCAF_991	3068	No	NA	7	2	0	Low-quality	Genome-fragment	1.43	AAI-based (high-confidence)	0	1	NA	NA	215182	1.42577	high	1.69257	2	GCA_000838105.1	95.8	84.14	0.800127	2.16405	2
Scaffold_988_HRSCAF_992	10563	No	NA	16	3	0	Low-quality	Genome-fragment	4.97	AAI-based (high-confidence)	0	1.35	NA	NA	212482	4.97124	high	1.81382	1	GCA_000838105.1	97.5	84.05	2.39991	6.75426	3
Scaffold_990_HRSCAF_994	44410	No	NA	27	4	0	Low-quality	Genome-fragment	20.63	AAI-based (high-confidence)	0	1.06	NA	NA	215241	20.6327	high	1.72029	2	GCA_000838105.1	95.27	41.81	8.68674	33.122	2
Scaffold_998_HRSCAF_1002	8673	No	NA	6	2	0	Low-quality	Genome-fragment	4.03	AAI-based (high-confidence)	0	1	NA	NA	215142	4.0313	high	1.92956	2	GCA_000838105.1	93.7	82.1	2.06026	6.7528	2
Scaffold_999_HRSCAF_1003	13328	No	NA	13	9	0	Low-quality	Genome-fragment	6.19	AAI-based (high-confidence)	0	1	NA	NA	215253	6.19179	high	1.81382	2	GCA_000838105.1	94.56	86.24	4.38912	19.9613	8
Scaffold_1000_HRSCAF_1004	4767	No	NA	3	2	0	Low-quality	Genome-fragment	2.24	AAI-based (high-confidence)	0	1	NA	NA	212482	2.24348	high	1.58732	1	GCA_000838105.1	98.7	69.09	2.00806	5.50836	2
Scaffold_1003_HRSCAF_1007	4769	No	NA	12	4	0	Low-quality	Genome-fragment	2.24	AAI-based (high-confidence)	0	1.58	high kmer_freq may indicate large duplication	NA	212482	2.24443	high	3.22563	1	GCA_000838105.1	95.34	58.3	1.37332	8.38555	2
Scaffold_1005_HRSCAF_1009	4791	No	NA	5	3	0	Low-quality	Genome-fragment	2.25	AAI-based (high-confidence)	0	1.03	NA	NA	212482	2.25478	high	1.44767	1	GCA_000838105.1	84.33	83.35	2.20511	4.51	2
Scaffold_1007_HRSCAF_1011	9036	No	NA	7	5	0	Low-quality	Genome-fragment	4.17	AAI-based (medium-confidence)	0	1	NA	NA	216669	4.17042	medium	7.6985	2	GCA_000923155.1	51.15	83.11	3.65781	8.66736	5
Scaffold_1012_HRSCAF_1016	10986	No	NA	12	4	0	Low-quality	Genome-fragment	5.17	AAI-based (high-confidence)	0	1	NA	NA	212482	5.17032	high	1.61001	1	GCA_000838105.1	93.47	91.47	2.08125	8.93917	4
Scaffold_1013_HRSCAF_1017	14993	No	NA	28	4	0	Low-quality	Genome-fragment	3.55	HMM-based (lower-bound)	0	1	NA	NA	188762	7.94283	low	44.9894	2	GCA_000838105.1	83.86	13.54	3.54537	9.24446	3
Scaffold_1016_HRSCAF_1020	10942	No	NA	12	3	0	Low-quality	Genome-fragment	5.15	AAI-based (high-confidence)	0	1	NA	NA	212482	5.14961	high	1.35935	1	GCA_000838105.1	94.29	92.97	2.28459	8.78361	3
Scaffold_1019_HRSCAF_1023	10854	No	NA	16	10	0	Low-quality	Genome-fragment	5.11	AAI-based (high-confidence)	0	1	NA	NA	212482	5.1082	high	1.35935	1	GCA_000838105.1	95.42	94.81	2.94036	9.52488	10
Scaffold_1021_HRSCAF_1025	10910	No	NA	10	8	0	Low-quality	Genome-fragment	5.04	AAI-based (high-confidence)	0	1	NA	NA	216305	5.0438	high	3.04295	2	GCA_000838105.1	91.8	43.2	4.25409	8.07289	7
Scaffold_1032_HRSCAF_1036	2513	No	NA	3	0	0	Low-quality	Genome-fragment	1.17	AAI-based (high-confidence)	0	1	no viral genes detected	NA	215464	1.16632	high	1.10574	2	GCA_000838105.1	97.61	96.06	NA	NA	0
Scaffold_1033_HRSCAF_1037	1848	No	NA	2	2	0	Low-quality	Genome-fragment	0.91	AAI-based (high-confidence)	0	1.01	NA	NA	203893	0.906358	high	1.56971	6	GCA_000838105.1	94.65	100	0.44	10.33	1
Scaffold_1035_HRSCAF_1039	11063	No	NA	18	4	0	Low-quality	Genome-fragment	4.32	HMM-based (lower-bound)	0	1.01	NA	NA	NA	NA	NA	NA	0	NA	NA	NA	4.32057	9.56755	3
Scaffold_1042_HRSCAF_1046	11422	No	NA	20	4	0	Low-quality	Genome-fragment	5.38	AAI-based (high-confidence)	0	1.62	high kmer_freq may indicate large duplication	NA	212482	5.37551	high	1.67681	1	GCA_000838105.1	91.45	97.7	2.18033	7.52882	3
Scaffold_1044_HRSCAF_1048	18608	No	NA	18	5	0	Low-quality	Genome-fragment	8.65	AAI-based (high-confidence)	0	1.14	NA	NA	215066	8.65222	high	2.00247	2	GCA_000838105.1	94.08	71.55	3.92423	13.0523	4
Scaffold_1051_HRSCAF_1055	9740	No	NA	11	4	0	Low-quality	Genome-fragment	4.53	AAI-based (high-confidence)	0	1	NA	NA	215203	4.52596	high	1.61001	2	GCA_000838105.1	94.68	88.83	1.3726	8.36913	4
Scaffold_1052_HRSCAF_1056	3949	No	NA	7	3	0	Low-quality	Genome-fragment	1.81	HMM-based (lower-bound)	0	1.66	high kmer_freq may indicate large duplication	NA	NA	NA	NA	NA	0	NA	NA	NA	1.81	3.7	1
Scaffold_1059_HRSCAF_1063	10690	No	NA	11	2	0	Low-quality	Genome-fragment	5.03	AAI-based (high-confidence)	0	1	NA	NA	212482	5.03101	high	1.52384	1	GCA_000838105.1	91.3	92.81	1.93052	6.58836	2
Scaffold_1061_HRSCAF_1065	32334	No	NA	42	15	0	Low-quality	Genome-fragment	15.03	AAI-based (high-confidence)	0	1.88	high kmer_freq may indicate large duplication	NA	215082	15.0333	high	2.00247	2	GCA_000838105.1	94.64	70.82	8.30502	29.7103	7
Scaffold_1068_HRSCAF_1072	8982	No	NA	9	3	0	Low-quality	Genome-fragment	4.18	AAI-based (high-confidence)	0	1	NA	NA	215078	4.17616	high	1.35935	2	GCA_000838105.1	96.53	94.6	2.23997	7.94449	3
Scaffold_1072_HRSCAF_1077	11377	No	NA	11	6	0	Low-quality	Genome-fragment	5.28	AAI-based (high-confidence)	0	1	NA	NA	215382	5.28225	high	1.61001	2	GCA_000838105.1	94.98	88.22	4.57818	8.78421	6
Scaffold_1085_HRSCAF_1091	2530	No	NA	7	4	0	Low-quality	Genome-fragment	1.19	AAI-based (high-confidence)	0	1	NA	NA	212482	1.19069	high	4.97447	1	GCA_000838105.1	79.58	24.85	1.04312	1.885	3
Scaffold_1087_HRSCAF_1093	10734	No	NA	17	12	0	Low-quality	Genome-fragment	5.05	AAI-based (high-confidence)	0	1	NA	NA	212482	5.05172	high	1.61001	1	GCA_000838105.1	94.35	88.61	2.90068	9.99919	11
Scaffold_1088_HRSCAF_1095	9730	No	NA	8	3	0	Low-quality	Genome-fragment	4.52	AAI-based (high-confidence)	0	1	NA	NA	215103	4.52341	high	1.92956	2	GCA_000838105.1	96.76	80.45	2.33043	5.34916	3
Scaffold_1090_HRSCAF_1097	1663	No	NA	3	3	0	Low-quality	Genome-fragment	0.78	AAI-based (high-confidence)	0	1	NA	NA	212482	0.782655	high	1.69257	1	GCA_000838105.1	94.41	84.39	0.364353	0.862836	3
Scaffold_1098_HRSCAF_1105	10257	No	NA	11	4	0	Low-quality	Genome-fragment	4.83	AAI-based (high-confidence)	0	1	NA	NA	212482	4.82723	high	2.10905	1	GCA_000838105.1	89.09	77.61	2.36484	12.0891	4
Scaffold_1101_HRSCAF_1108	3473	No	NA	6	3	0	Low-quality	Genome-fragment	1.61	AAI-based (high-confidence)	0	1	NA	NA	215700	1.61011	high	2.38058	2	GCA_000838105.1	93.3	22.39	0.92	1.61	1
Scaffold_1103_HRSCAF_1110	10554	No	NA	8	2	0	Low-quality	Genome-fragment	4.91	AAI-based (high-confidence)	0	1	NA	NA	215125	4.90598	high	1.35935	2	GCA_000838105.1	94.36	97.4	2.51263	8.21975	2
Scaffold_1105_HRSCAF_1112	5992	No	NA	9	2	0	Low-quality	Genome-fragment	1.19	HMM-based (lower-bound)	0	1	NA	NA	215301	2.78308	low	47.429	2	GCA_000838105.1	93.2	22.45	1.18731	4.46133	2
Scaffold_1107_HRSCAF_1114	11542	No	NA	19	6	0	Low-quality	Genome-fragment	5.36	AAI-based (high-confidence)	0	1	NA	NA	215241	5.36236	high	2.69618	2	GCA_000838105.1	87.36	69.4	3.78595	11.1341	5
Scaffold_1108_HRSCAF_1115	12968	No	NA	18	5	0	Low-quality	Genome-fragment	6.1	AAI-based (high-confidence)	0	1.01	NA	NA	212482	6.10311	high	3.24925	1	GCA_000838105.1	89	38.15	3.51464	13.4304	4
Scaffold_1109_HRSCAF_1116	4837	No	NA	11	2	0	Low-quality	Genome-fragment	2.28	AAI-based (high-confidence)	0	1.01	NA	NA	212482	2.27643	high	3.24485	1	GCA_000838105.1	94.63	43.74	1.35641	2.81282	2
Scaffold_1111_HRSCAF_1118	2538	No	NA	2	1	0	Low-quality	Genome-fragment	1.19	AAI-based (high-confidence)	0	1	NA	NA	212482	1.19445	high	1.14638	1	GCA_000838105.1	97.65	100	0.13	0.64	1
Scaffold_1124_HRSCAF_1132	7298	No	NA	15	0	0	Low-quality	Genome-fragment	3.39	AAI-based (high-confidence)	0	1.56	no viral genes detected; high kmer_freq may indicate large duplication	NA	215194	3.39136	high	3.1929	2	GCA_000838105.1	82.35	26.18	NA	NA	0
Scaffold_1127_HRSCAF_1135	8232	No	NA	13	5	0	Low-quality	Genome-fragment	3.87	AAI-based (high-confidence)	0	1	NA	NA	212482	3.87421	high	2.10905	1	GCA_000838105.1	92.34	79.97	2.34945	7.03094	5
Scaffold_1134_HRSCAF_1142	3464	No	NA	5	2	0	Low-quality	Genome-fragment	1.63	AAI-based (high-confidence)	0	1	NA	NA	212482	1.63026	high	1.56971	1	GCA_000838105.1	94.01	100	0.791652	2.40374	2
Scaffold_1136_HRSCAF_1144	5320	No	NA	13	3	0	Low-quality	Genome-fragment	2.5	AAI-based (high-confidence)	0	1.49	NA	NA	212482	2.50374	high	2.23231	1	GCA_000838105.1	92.48	75.96	1.89	10.79	1
Scaffold_1137_HRSCAF_1145	11342	No	NA	11	2	0	Low-quality	Genome-fragment	5.34	AAI-based (high-confidence)	0	1	NA	NA	212482	5.33786	high	2.20563	1	GCA_000838105.1	93.07	75.42	2.95554	8.56116	2
Scaffold_1138_HRSCAF_1146	14923	No	NA	22	12	0	Low-quality	Genome-fragment	6.91	AAI-based (high-confidence)	0	1.01	NA	NA	215820	6.91456	high	3.87442	2	GCA_000838105.1	89.96	35.46	6.6616	12.0507	8
Scaffold_1139_HRSCAF_1147	5302	No	NA	5	3	0	Low-quality	Genome-fragment	2.45	AAI-based (high-confidence)	0	1	NA	NA	216020	2.4544	high	2.91212	2	GCA_000838105.1	90.34	59.06	1.87611	3.44908	3
Scaffold_1142_HRSCAF_1150	13006	No	NA	19	8	0	Low-quality	Genome-fragment	6.12	AAI-based (high-confidence)	0	1.02	NA	NA	212482	6.12099	high	2.44034	1	GCA_000838105.1	93.33	58.16	3.21682	14.3536	5
Scaffold_1143_HRSCAF_1151	9254	No	NA	5	3	0	Low-quality	Genome-fragment	4.3	AAI-based (high-confidence)	0	1	NA	NA	215102	4.30215	high	2.36827	2	GCA_000838105.1	97.7	72.3	1.28345	2.59639	3
Scaffold_1146_HRSCAF_1154	13515	No	NA	20	3	0	Low-quality	Genome-fragment	6.26	AAI-based (high-confidence)	0	1	NA	NA	215817	6.26225	high	3.31888	2	GCA_000838105.1	78.4	41.39	1.33743	14.8434	2
Scaffold_1148_HRSCAF_1156	7027	No	NA	13	3	0	Low-quality	Genome-fragment	3.31	AAI-based (high-confidence)	0	1	NA	NA	212482	3.3071	high	4.87642	1	GCA_000838105.1	94.95	30.12	2.00046	8.8872	3
Scaffold_1149_HRSCAF_1157	7990	No	NA	12	5	0	Low-quality	Genome-fragment	3.76	AAI-based (high-confidence)	0	1.26	NA	NA	212482	3.76032	high	2.44034	1	GCA_000838105.1	96.54	58.78	2.70778	8.31553	4
Scaffold_1150_HRSCAF_1158	1169	No	NA	3	1	0	Low-quality	Genome-fragment	0.55	AAI-based (high-confidence)	0	1	NA	NA	212482	0.550164	high	1.20968	1	GCA_000838105.1	89.64	100	NA	NA	0
Scaffold_1152_HRSCAF_1160	3330	No	NA	7	1	0	Low-quality	Genome-fragment	1.57	AAI-based (high-confidence)	0	1	NA	NA	212482	1.56719	high	1.61005	1	GCA_000838105.1	89.28	100	0.27	1.85	1
Scaffold_1154_HRSCAF_1162	4240	No	NA	5	4	0	Low-quality	Genome-fragment	1.97	AAI-based (medium-confidence)	0	1.14	NA	NA	215090	1.97126	medium	5.83275	2	GCA_000838105.1	88.68	24	1.47814	5.4774	2
Scaffold_1157_HRSCAF_1165	3737	No	NA	4	1	0	Low-quality	Genome-fragment	1.76	AAI-based (high-confidence)	0	1	NA	NA	212482	1.75874	high	2.00285	1	GCA_000838105.1	82.46	100	0.67	2.24	1
Scaffold_1158_HRSCAF_1166	2270	No	NA	4	2	0	Low-quality	Genome-fragment	1.05	AAI-based (high-confidence)	0	1	NA	NA	215202	1.05482	high	1.36517	2	GCA_000838105.1	99.56	78.56	0.806079	3.77116	2
Scaffold_1166_HRSCAF_1175	10195	No	NA	17	5	0	Low-quality	Genome-fragment	4.8	AAI-based (high-confidence)	0	1	NA	NA	212482	4.79805	high	1.61001	1	GCA_000838105.1	95.39	88.7	3.39774	8.87655	5
Scaffold_1167_HRSCAF_1176	4142	No	NA	7	1	0	Low-quality	Genome-fragment	1.95	AAI-based (medium-confidence)	0	1.01	NA	NA	212835	1.94611	medium	5.83275	3	GCA_000838105.1	87.6	26.06	0.69	2.47	1
Scaffold_1169_HRSCAF_1178	7212	No	NA	16	4	0	Low-quality	Genome-fragment	3.39	AAI-based (high-confidence)	0	1.35	NA	NA	212482	3.39417	high	2.51545	1	GCA_000838105.1	94.41	63.8	2.27531	5.98024	3
Scaffold_1170_HRSCAF_1179	5073	No	NA	12	6	0	Low-quality	Genome-fragment	1.28	HMM-based (lower-bound)	0	1.14	NA	NA	74588.2	6.80135	low	27.3299	3	DTR_875467	36.5	10.11	1.27812	9.3874	3
Scaffold_1174_HRSCAF_1183	10040	No	NA	14	5	0	Low-quality	Genome-fragment	4.66	AAI-based (high-confidence)	0	1	NA	NA	215498	4.65898	high	2.01853	2	GCA_000838105.1	81.3	92.15	2.21816	15.5538	4
Scaffold_1176_HRSCAF_1185	3722	No	NA	4	3	0	Low-quality	Genome-fragment	1.78	AAI-based (high-confidence)	0	1	NA	NA	208710	1.78334	high	1.60321	4	GCA_000838105.1	87.25	100	0.887413	5.7284	3
Scaffold_1177_HRSCAF_1186	1791	No	NA	3	1	0	Low-quality	Genome-fragment	0.84	AAI-based (high-confidence)	0	1	NA	NA	212482	0.842895	high	1.62896	1	GCA_000838105.1	97.38	63.74	0.84	1.61	1
Scaffold_1179_HRSCAF_1188	6134	No	NA	8	3	0	Low-quality	Genome-fragment	2.85	AAI-based (high-confidence)	0	1	NA	NA	215436	2.84724	high	1.78376	2	GCA_000838105.1	96.17	77.93	1.80114	5.6562	3
Scaffold_1181_HRSCAF_1190	24510	No	NA	22	4	0	Low-quality	Genome-fragment	4.09	HMM-based (lower-bound)	0	1	NA	NA	244655	10.0182	low	23.4841	7	3300003321|soilH1_10003285	48.5	7.49	4.08841	7.19632	4
Scaffold_1183_HRSCAF_1192	3752	No	NA	4	3	0	Low-quality	Genome-fragment	1.74	AAI-based (high-confidence)	0	1	NA	NA	215836	1.73836	high	2.21842	2	GCA_000838105.1	98.54	61.77	1.42847	6.24206	3
Scaffold_1187_HRSCAF_1196	9053	No	NA	10	7	0	Low-quality	Genome-fragment	4.26	AAI-based (high-confidence)	0	1	NA	NA	212482	4.2606	high	1.67681	1	GCA_000838105.1	91.46	100	2.75445	13.5194	6
Scaffold_1190_HRSCAF_1199	3414	No	NA	4	3	0	Low-quality	Genome-fragment	1.64	AAI-based (high-confidence)	0	1	NA	NA	208411	1.63811	high	1.83329	5	GCA_000838105.1	83.78	77.69	0.816085	5.25924	3
Scaffold_1191_HRSCAF_1200	4169	No	NA	3	2	0	Low-quality	Genome-fragment	1.94	AAI-based (high-confidence)	0	1.01	NA	NA	215404	1.93544	high	1.25849	2	GCA_000838105.1	92.96	100	1.9375	2.87	2
Scaffold_1192_HRSCAF_1201	10436	No	NA	16	6	0	Low-quality	Genome-fragment	4.91	AAI-based (high-confidence)	0	1	NA	NA	212482	4.91147	high	2.10905	1	GCA_000838105.1	91.16	81.96	4.15668	7.02544	6
Scaffold_1194_HRSCAF_1203	16778	No	NA	22	4	0	Low-quality	Genome-fragment	7.9	AAI-based (high-confidence)	0	1	NA	NA	212482	7.8962	high	2.42419	1	GCA_000838105.1	89.58	69.52	2.12709	7.7966	3
Scaffold_1196_HRSCAF_1205	24118	No	NA	36	18	0	Low-quality	Genome-fragment	11.35	AAI-based (high-confidence)	0	2.36	high kmer_freq may indicate large duplication	NA	212482	11.3506	high	2.25479	1	GCA_000838105.1	88.95	73.27	11.0441	20.1873	6
Scaffold_1200_HRSCAF_1210	5472	No	NA	6	3	0	Low-quality	Genome-fragment	2.58	AAI-based (high-confidence)	0	1.01	NA	NA	212482	2.57528	high	1.78376	1	GCA_000838105.1	95.84	80.62	1.31501	3.00265	3
Scaffold_1201_HRSCAF_1211	5658	No	NA	8	1	0	Low-quality	Genome-fragment	2.62	AAI-based (high-confidence)	0	1	NA	NA	215755	2.62242	high	3.3936	2	GCA_000838105.1	95.65	49.74	0.46	5.18	1
Scaffold_1209_HRSCAF_1219	9050	No	NA	13	2	0	Low-quality	Genome-fragment	6.54	AAI-based (high-confidence)	0	2.09	high kmer_freq may indicate large duplication	NA	138464	6.53599	high	3.52756	12	GCA_000838105.1	63.36	60.69	1.07	14.57	1
Scaffold_1210_HRSCAF_1220	5821	No	NA	6	0	0	Low-quality	Genome-fragment	2.74	AAI-based (high-confidence)	0	1	no viral genes detected	NA	212482	2.73953	high	3.7921	1	GCA_000838105.1	81	17.88	NA	NA	0
Scaffold_1217_HRSCAF_1227	9596	No	NA	17	6	0	Low-quality	Genome-fragment	4.52	AAI-based (high-confidence)	0	1	NA	NA	212482	4.51615	high	2.49059	1	GCA_000838105.1	95.64	45.16	0.87	9.02	1
Scaffold_1218_HRSCAF_1228	10352	No	NA	16	3	0	Low-quality	Genome-fragment	4.87	AAI-based (high-confidence)	0	1	NA	NA	212482	4.87194	high	2.26323	1	GCA_000838105.1	95.43	63.43	2.16357	8.3095	3
Scaffold_1223_HRSCAF_1233	11684	No	NA	12	7	0	Low-quality	Genome-fragment	5.5	AAI-based (high-confidence)	0	1.02	NA	NA	212482	5.49882	high	1.88832	1	GCA_000838105.1	82.2	96.07	3.1371	14.775	7
Scaffold_1232_HRSCAF_1242	13422	No	NA	15	5	0	Low-quality	Genome-fragment	6.32	AAI-based (high-confidence)	0	1	NA	NA	212482	6.31677	high	1.35935	1	GCA_000838105.1	94.56	94.95	2.87712	9.59062	5
Scaffold_1236_HRSCAF_1246	13922	No	NA	13	8	0	Low-quality	Genome-fragment	6.47	AAI-based (high-confidence)	0	1.01	NA	NA	215287	6.46672	high	1.92956	2	GCA_000838105.1	95.07	80.18	5.4614	10.7733	7
Scaffold_1237_HRSCAF_1247	9481	No	NA	5	3	0	Low-quality	Genome-fragment	4.46	AAI-based (high-confidence)	0	1	NA	NA	212482	4.46203	high	2.11569	1	GCA_000838105.1	97.75	75.43	1.31591	2.65765	3
Scaffold_1239_HRSCAF_1249	1528	No	NA	3	2	0	Low-quality	Genome-fragment	0.72	AAI-based (high-confidence)	0	1	NA	NA	212482	0.71912	high	2.60662	1	GCA_000838105.1	77.46	89.26	0.552658	1.41461	2
Scaffold_1244_HRSCAF_1254	15822	No	NA	13	8	0	Low-quality	Genome-fragment	7.34	AAI-based (high-confidence)	0	1	NA	NA	215644	7.33709	high	2.22488	2	GCA_000838105.1	92.95	64.86	6.1708	11.7103	7
Scaffold_1246_HRSCAF_1256	2221	No	NA	4	1	0	Low-quality	Genome-fragment	1.05	AAI-based (high-confidence)	0	1	NA	NA	212482	1.04527	high	2.21224	1	GCA_000838105.1	97.08	55.99	1.05	2	1
Scaffold_1252_HRSCAF_1262	8667	No	NA	8	1	0	Low-quality	Genome-fragment	4.03	AAI-based (high-confidence)	0	1	NA	NA	215122	4.02887	high	2.20563	2	GCA_000838105.1	95.4	76.27	1.47	4.46	1
Scaffold_1256_HRSCAF_1266	3212	No	NA	5	3	0	Low-quality	Genome-fragment	1.51	AAI-based (high-confidence)	0	1	NA	NA	212482	1.51166	high	1.36078	1	GCA_000838105.1	95.4	93.26	0.64687	2.2255	3
Scaffold_1257_HRSCAF_1267	5341	No	NA	8	3	0	Low-quality	Genome-fragment	2.51	AAI-based (high-confidence)	0	1	NA	NA	212482	2.51362	high	1.78376	1	GCA_000838105.1	95.8	82.41	1.17697	3.11761	3
Scaffold_1258_HRSCAF_1268	30019	No	NA	32	8	0	Low-quality	Genome-fragment	14.13	AAI-based (high-confidence)	0	2.86	high kmer_freq may indicate large duplication	NA	212482	14.1278	high	2.51081	1	GCA_000838105.1	77.29	65.32	9.5687	43.3724	2
Scaffold_1259_HRSCAF_1269	3391	No	NA	2	1	0	Low-quality	Genome-fragment	1.57	AAI-based (high-confidence)	0	1	NA	NA	215320	1.57487	high	1.56971	2	GCA_000838105.1	95.38	100	0.29	2.42	1
Scaffold_1261_HRSCAF_1271	7776	No	NA	6	4	0	Low-quality	Genome-fragment	3.66	AAI-based (high-confidence)	0	1.79	high kmer_freq may indicate large duplication	NA	212482	3.6596	high	2.28518	1	GCA_000838105.1	83.87	81.52	3.69007	6.48254	3
Scaffold_1263_HRSCAF_1273	11467	No	NA	17	12	0	Low-quality	Genome-fragment	5.4	AAI-based (high-confidence)	0	1	NA	NA	212482	5.39669	high	1.61001	1	GCA_000838105.1	95.41	90.3	3.02696	10.6333	12
Scaffold_1265_HRSCAF_1275	3421	No	NA	5	3	0	Low-quality	Genome-fragment	1.59	AAI-based (high-confidence)	0	1	NA	NA	215097	1.59044	high	1.34465	2	GCA_000838105.1	97.44	89.16	0.70002	2.51852	3
Scaffold_1268_HRSCAF_1278	7247	No	NA	5	3	0	Low-quality	Genome-fragment	3.41	AAI-based (high-confidence)	0	1	NA	NA	212482	3.41064	high	2.66424	1	GCA_000838105.1	96.9	52.54	0.978483	1.73707	3
Scaffold_1270_HRSCAF_1280	7373	No	NA	5	1	0	Low-quality	Genome-fragment	3.43	AAI-based (high-confidence)	0	1	NA	NA	215109	3.42756	high	1.33008	2	GCA_000838105.1	94.83	91.79	2.17	5.92	1
Scaffold_1273_HRSCAF_1283	23442	No	NA	39	14	0	Low-quality	Genome-fragment	11.03	AAI-based (high-confidence)	0	1	NA	NA	212482	11.0325	high	2.94629	1	GCA_000838105.1	91.05	42.3	6.15759	11.5723	8
Scaffold_1274_HRSCAF_1284	6085	No	NA	11	2	0	Low-quality	Genome-fragment	2.83	AAI-based (high-confidence)	0	1	NA	NA	215219	2.82736	high	1.33008	2	GCA_000838105.1	95.48	91.8	1.79046	10.789	2
Scaffold_1275_HRSCAF_1285	14499	No	NA	18	4	0	Low-quality	Genome-fragment	6.74	AAI-based (high-confidence)	0	1	NA	NA	215133	6.73956	high	3.03113	2	GCA_000838105.1	95.94	51.65	5.69381	16.3693	3
Scaffold_1277_HRSCAF_1287	12435	No	NA	19	7	0	Low-quality	Genome-fragment	5.85	AAI-based (high-confidence)	0	1	NA	NA	212482	5.85226	high	2.68383	1	GCA_000838105.1	82.54	67.44	4.50933	9.65032	6
Scaffold_1280_HRSCAF_1290	1631	No	NA	2	0	0	Low-quality	Genome-fragment	0.77	AAI-based (high-confidence)	0	1.01	no viral genes detected	NA	212482	0.767594	high	1.61005	1	GCA_000838105.1	87.86	100	NA	NA	0
Scaffold_1281_HRSCAF_1291	6253	No	NA	7	4	0	Low-quality	Genome-fragment	2.91	AAI-based (high-confidence)	0	1.01	NA	NA	215243	2.90508	high	1.41627	2	GCA_000838105.1	96.28	86.7	1.71034	5.72352	4
Scaffold_1283_HRSCAF_1293	7099	No	NA	10	4	0	Low-quality	Genome-fragment	3.3	AAI-based (high-confidence)	0	1	NA	NA	215180	3.29909	high	1.52052	2	GCA_000838105.1	82.56	94.9	1.55807	8.78001	4
Scaffold_1285_HRSCAF_1295	9805	No	NA	13	5	0	Low-quality	Genome-fragment	4.55	AAI-based (high-confidence)	0	1	NA	NA	215446	4.55103	high	1.88832	2	GCA_000838105.1	81.65	93.17	3.43986	9.55004	4
Scaffold_1294_HRSCAF_1304	5005	No	NA	7	3	0	Low-quality	Genome-fragment	2.32	AAI-based (high-confidence)	0	1	NA	NA	215391	2.32368	high	1.15325	2	GCA_000838105.1	88.14	96.72	1.18939	7.70208	3
Scaffold_1299_HRSCAF_1309	6394	No	NA	6	2	0	Low-quality	Genome-fragment	1.46	HMM-based (lower-bound)	0	1	NA	NA	215673	2.96467	low	46.8198	2	GCA_000838105.1	98.5	21.77	1.45969	4.30325	2
Scaffold_1304_HRSCAF_1314	12363	No	NA	15	1	0	Low-quality	Genome-fragment	5.82	AAI-based (high-confidence)	0	1.23	NA	NA	212482	5.81838	high	2.26323	1	GCA_000838105.1	93.53	65.8	3.64	9.92	1
Scaffold_1317_HRSCAF_1327	6941	No	NA	9	6	0	Low-quality	Genome-fragment	3.27	AAI-based (high-confidence)	0	1	NA	NA	212482	3.26663	high	1.15325	1	GCA_000838105.1	89.59	96.65	2.03494	9.57426	5
Scaffold_1320_HRSCAF_1330	2607	No	NA	3	2	0	Low-quality	Genome-fragment	1.23	AAI-based (high-confidence)	0	1	NA	NA	212482	1.22693	high	1.82927	1	GCA_000838105.1	87.87	73.33	0.677262	1.25632	2
Scaffold_1328_HRSCAF_1338	13033	No	NA	18	8	0	Low-quality	Genome-fragment	6.13	AAI-based (high-confidence)	0	1.01	NA	NA	212482	6.1337	high	2.87766	1	GCA_000838105.1	86.86	43.67	5.92924	10.18	6
Scaffold_1329_HRSCAF_1339	8450	No	NA	11	3	0	Low-quality	Genome-fragment	3.98	AAI-based (high-confidence)	0	1.09	NA	NA	212482	3.97681	high	2.61065	1	GCA_000838105.1	90.17	54.53	2.14258	14.0183	3
Scaffold_1335_HRSCAF_1345	5950	No	NA	9	4	0	Low-quality	Genome-fragment	2.76	AAI-based (high-confidence)	0	1.99	high kmer_freq may indicate large duplication	NA	215266	2.76402	high	1.33008	2	GCA_000838105.1	94.93	91.25	1.55358	3.47886	2
Scaffold_1339_HRSCAF_1349	9204	No	NA	13	6	0	Low-quality	Genome-fragment	4.33	AAI-based (high-confidence)	0	1.33	NA	NA	212482	4.33166	high	2.68383	1	GCA_000838105.1	83.39	66.13	3.608	5.16297	3
Scaffold_1341_HRSCAF_1351	8349	No	NA	9	3	0	Low-quality	Genome-fragment	3.93	AAI-based (high-confidence)	0	1	NA	NA	212482	3.92927	high	2.27822	1	GCA_000838105.1	94.4	72.27	3.12839	8.69755	2
Scaffold_1342_HRSCAF_1352	27411	No	NA	43	13	0	Low-quality	Genome-fragment	12.9	AAI-based (high-confidence)	0	1.96	high kmer_freq may indicate large duplication	NA	212482	12.9004	high	1.37296	1	GCA_000838105.1	95.39	90.79	8.84545	24.8448	6
Scaffold_1344_HRSCAF_1354	1151	No	NA	2	2	0	Low-quality	Genome-fragment	0.53	AAI-based (high-confidence)	0	1	NA	NA	215175	0.534914	high	0.4212	2	GCA_000838105.1	98.6	78.93	0.303785	0.672353	2
Scaffold_1348_HRSCAF_1358	6081	No	NA	4	1	0	Low-quality	Genome-fragment	2.82	AAI-based (high-confidence)	0	1	NA	NA	215343	2.82387	high	1.25849	2	GCA_000838105.1	94.57	100	0.51	4.34	1
Scaffold_1355_HRSCAF_1365	2666	No	NA	5	0	0	Low-quality	Genome-fragment	1.25	AAI-based (high-confidence)	0	1	no viral genes detected	NA	212482	1.25469	high	3.53498	1	GCA_000838105.1	81.39	50.75	NA	NA	0
Scaffold_1365_HRSCAF_1375	6148	No	NA	6	4	0	Low-quality	Genome-fragment	2.86	AAI-based (high-confidence)	0	1	NA	NA	215337	2.85506	high	1.21561	2	GCA_000838105.1	88.35	100	1.46381	9.46215	3
Scaffold_1368_HRSCAF_1378	11707	No	NA	15	5	0	Low-quality	Genome-fragment	5.51	AAI-based (high-confidence)	0	1	NA	NA	212482	5.50964	high	2.28518	1	GCA_000838105.1	83.67	77.71	2.57016	14.4811	4
Scaffold_1370_HRSCAF_1380	2051	No	NA	5	2	0	Low-quality	Genome-fragment	0.97	AAI-based (high-confidence)	0	1	NA	NA	212482	0.965258	high	2.21224	1	GCA_000838105.1	96.67	54.77	0.574175	1.1934	2
Scaffold_1381_HRSCAF_1391	17179	No	NA	27	11	0	Low-quality	Genome-fragment	8.08	AAI-based (high-confidence)	0	1.2	NA	NA	212482	8.08492	high	1.71792	1	GCA_000838105.1	95.41	82.26	4.4985	15.8166	11
Scaffold_1383_HRSCAF_1393	1520	No	NA	1	1	0	Low-quality	Genome-fragment	0.74	HMM-based (lower-bound)	0	1	NA	NA	NA	NA	NA	NA	0	NA	NA	NA	0.74	1.16	1
Scaffold_1388_HRSCAF_1398	12161	No	NA	12	7	0	Low-quality	Genome-fragment	5.65	AAI-based (high-confidence)	0	1	NA	NA	215290	5.64866	high	1.81382	2	GCA_000838105.1	96.94	83.48	4.0175	11.2505	6
Scaffold_1390_HRSCAF_1400	12522	No	NA	15	7	0	Low-quality	Genome-fragment	5.89	AAI-based (high-confidence)	0	1.15	NA	NA	212482	5.89321	high	2.27822	1	GCA_000838105.1	96.74	70.75	4.24522	11.3526	4
Scaffold_1391_HRSCAF_1401	7755	No	NA	6	2	0	Low-quality	Genome-fragment	3.6	AAI-based (high-confidence)	0	1.03	NA	NA	215160	3.60429	high	2.45795	2	GCA_000838105.1	70.7	77.23	2.47202	11.204	2
Scaffold_1392_HRSCAF_1402	7376	No	NA	8	1	0	Low-quality	Genome-fragment	3.47	AAI-based (high-confidence)	0	1	NA	NA	212482	3.47135	high	1.2042	1	GCA_000838105.1	87.6	90.04	1.33	4.43	1
Scaffold_1395_HRSCAF_1405	4872	No	NA	8	6	0	Low-quality	Genome-fragment	2.29	AAI-based (high-confidence)	0	1	NA	NA	212482	2.2929	high	1.4136	1	GCA_000838105.1	97.66	87.08	1.00785	6.00498	6
Scaffold_1397_HRSCAF_1407	13045	No	NA	14	2	0	Low-quality	Genome-fragment	6.06	AAI-based (high-confidence)	0	1	NA	NA	215112	6.06427	high	2.44034	2	GCA_000838105.1	97.26	62.02	3.28296	11.3197	2
Scaffold_1398_HRSCAF_1408	17121	No	NA	31	9	0	Low-quality	Genome-fragment	8.06	AAI-based (high-confidence)	0	1	NA	NA	212482	8.05762	high	2.61021	1	GCA_000838105.1	93.72	45.95	3.56904	11.7443	5
Scaffold_1401_HRSCAF_1411	12653	No	NA	14	9	0	Low-quality	Genome-fragment	5.95	AAI-based (high-confidence)	0	1.02	NA	NA	212482	5.95486	high	1.88832	1	GCA_000838105.1	78.16	92.98	4.48818	12.6136	9
Scaffold_1405_HRSCAF_1415	11889	No	NA	23	7	0	Low-quality	Genome-fragment	5.6	AAI-based (high-confidence)	0	1	NA	NA	212482	5.5953	high	4.9046	1	GCA_000838105.1	92.86	25.98	3.25234	10.4536	4
Scaffold_1406_HRSCAF_1416	4770	No	NA	5	3	0	Low-quality	Genome-fragment	2.21	AAI-based (high-confidence)	0	1	NA	NA	215393	2.21455	high	1.25849	2	GCA_000838105.1	95.56	100	0.390397	3.89628	3
Scaffold_1413_HRSCAF_1423	10794	No	NA	12	9	0	Low-quality	Genome-fragment	5.08	AAI-based (high-confidence)	0	1	NA	NA	212482	5.07996	high	1.90865	1	GCA_000838105.1	90.41	91.16	3.98482	11.8	8
Scaffold_1416_HRSCAF_1426	11270	No	NA	15	5	0	Low-quality	Genome-fragment	5.23	AAI-based (high-confidence)	0	1	NA	NA	215306	5.23442	high	2.28518	2	GCA_000838105.1	83.67	79.4	2.47088	13.9368	4
Scaffold_1418_HRSCAF_1428	21263	No	NA	30	12	0	Low-quality	Genome-fragment	9.88	AAI-based (high-confidence)	0	1.49	NA	NA	215277	9.87702	high	1.78926	2	GCA_000838105.1	78.49	85.77	8.83618	18.1096	6
Scaffold_1421_HRSCAF_1431	11387	No	NA	17	4	0	Low-quality	Genome-fragment	5.29	AAI-based (high-confidence)	0	1	NA	NA	215335	5.28805	high	2.02396	2	GCA_000838105.1	86.9	91.37	4.02475	11.1134	4
Scaffold_1423_HRSCAF_1433	7433	No	NA	15	7	0	Low-quality	Genome-fragment	3.5	AAI-based (high-confidence)	0	1.97	high kmer_freq may indicate large duplication	NA	212482	3.49818	high	3.01079	1	GCA_000838105.1	98.12	51.95	2.18846	13.1846	2
Scaffold_1426_HRSCAF_1436	1613	No	NA	2	2	0	Low-quality	Genome-fragment	0.76	AAI-based (high-confidence)	0	1.02	NA	NA	212482	0.759123	high	1.61005	1	GCA_000838105.1	88.3	100	0.63	1.48	1
Scaffold_1436_HRSCAF_1446	14074	No	NA	19	4	0	Low-quality	Genome-fragment	6.54	AAI-based (high-confidence)	0	1	NA	NA	215062	6.54415	high	2.51917	2	GCA_000838105.1	95.4	52.88	4.98754	12.7609	4
Scaffold_1437_HRSCAF_1447	8250	No	NA	10	5	0	Low-quality	Genome-fragment	3.88	AAI-based (high-confidence)	0	1.02	NA	NA	212482	3.88268	high	1.90865	1	GCA_000838105.1	88.02	88.5	3.86596	6.01503	4
Scaffold_1443_HRSCAF_1453	6753	No	NA	13	3	0	Low-quality	Genome-fragment	3.18	AAI-based (high-confidence)	0	1	NA	NA	212482	3.17815	high	1.33997	1	GCA_000838105.1	91.84	85.64	1.50705	4.5507	3
Scaffold_1454_HRSCAF_1464	2177	No	NA	4	0	0	Low-quality	Genome-fragment	1.02	AAI-based (high-confidence)	0	1.01	no viral genes detected	NA	212482	1.02456	high	2.38933	1	GCA_000838105.1	74.69	82.86	NA	NA	0
Scaffold_1456_HRSCAF_1466	13040	No	NA	17	9	0	Low-quality	Genome-fragment	6.06	AAI-based (high-confidence)	0	1.21	NA	NA	215101	6.06225	high	3.8507	2	GCA_000838105.1	79.79	31.55	5.24804	8.05037	4
Scaffold_1460_HRSCAF_1470	27700	No	NA	26	8	0	Low-quality	Genome-fragment	12.87	AAI-based (high-confidence)	0	1.88	high kmer_freq may indicate large duplication	NA	215152	12.8746	high	2.37865	2	GCA_000838105.1	94.95	55.23	10.072	41.1131	4
Scaffold_1461_HRSCAF_1471	4254	No	NA	9	4	0	Low-quality	Genome-fragment	2	AAI-based (high-confidence)	0	1	NA	NA	212482	2.00205	high	2.34705	1	GCA_000838105.1	93	71.76	1.17623	3.03353	4
Scaffold_1463_HRSCAF_1473	13705	No	NA	15	2	0	Low-quality	Genome-fragment	6.45	AAI-based (high-confidence)	0	1	NA	NA	212482	6.44996	high	1.90865	1	GCA_000838105.1	91.72	90.58	2.48052	8.44097	2
Scaffold_1464_HRSCAF_1474	4597	No	NA	6	3	0	Low-quality	Genome-fragment	2.16	AAI-based (high-confidence)	0	1.01	NA	NA	212482	2.16348	high	2.00522	1	GCA_000838105.1	82.47	93.61	2.05697	2.77401	2
Scaffold_1471_HRSCAF_1481	13952	No	NA	16	4	0	Low-quality	Genome-fragment	6.49	AAI-based (high-confidence)	0	1	NA	NA	215108	6.48605	high	2.44034	2	GCA_000838105.1	95.83	61.58	4.81086	13.035	4
Scaffold_1474_HRSCAF_1484	23489	No	NA	37	14	0	Low-quality	Genome-fragment	11.05	AAI-based (high-confidence)	0	1.44	NA	NA	212482	11.0546	high	2.42419	1	GCA_000838105.1	91.02	72.01	7.9447	14.2677	7
Scaffold_1477_HRSCAF_1487	6685	No	NA	10	4	0	Low-quality	Genome-fragment	3.15	AAI-based (high-confidence)	0	1	NA	NA	212482	3.14615	high	2.87427	1	GCA_000838105.1	86.94	45.01	1.90822	7.31327	4
Scaffold_1481_HRSCAF_1491	4788	No	NA	7	4	0	Low-quality	Genome-fragment	2.22	AAI-based (high-confidence)	0	1	NA	NA	215203	2.22488	high	1.28849	2	GCA_000838105.1	94.66	94.03	1.51478	3.48221	4
Scaffold_1483_HRSCAF_1493	3617	No	NA	5	2	0	Low-quality	Genome-fragment	1.68	AAI-based (medium-confidence)	0	1	NA	NA	215330	1.67975	medium	5.83275	2	GCA_000838105.1	88.3	25.07	1.77	9.1	1
Scaffold_1484_HRSCAF_1494	9872	No	NA	9	4	0	Low-quality	Genome-fragment	4.65	AAI-based (high-confidence)	0	1.25	NA	NA	212482	4.64604	high	3.21174	1	GCA_000838105.1	93.66	42	3.29622	25.4561	2
Scaffold_1488_HRSCAF_1498	6780	No	NA	7	3	0	Low-quality	Genome-fragment	3.15	AAI-based (high-confidence)	0	1	NA	NA	215067	3.1525	high	1.25849	2	GCA_000838105.1	96.44	100	1.69263	5.99556	3
Scaffold_1489_HRSCAF_1499	5476	No	NA	5	3	0	Low-quality	Genome-fragment	2.54	AAI-based (high-confidence)	0	1	NA	NA	215376	2.54253	high	1.28849	2	GCA_000838105.1	92.72	93.24	2.14152	3.23151	3
Scaffold_1498_HRSCAF_1508	9445	No	NA	15	5	0	Low-quality	Genome-fragment	4.45	AAI-based (high-confidence)	0	1.52	high kmer_freq may indicate large duplication	NA	212482	4.44508	high	3.34814	1	GCA_000838105.1	96.64	31.5	3.0075	13.6441	2
Scaffold_1503_HRSCAF_1513	4998	No	NA	8	6	0	Low-quality	Genome-fragment	2.35	AAI-based (high-confidence)	0	1.01	NA	NA	212482	2.3522	high	2.91212	1	GCA_000838105.1	91.03	57.63	2.15699	5.93467	4
Scaffold_1507_HRSCAF_1517	5784	No	NA	9	3	0	Low-quality	Genome-fragment	2.69	AAI-based (high-confidence)	0	1	NA	NA	215109	2.68887	high	2.02569	2	GCA_000838105.1	84.76	81.99	1.65842	10.106	2
Scaffold_1509_HRSCAF_1519	8080	No	NA	8	5	0	Low-quality	Genome-fragment	3.8	AAI-based (high-confidence)	0	1.01	NA	NA	212482	3.80268	high	1.52384	1	GCA_000838105.1	90.8	94.68	3.07692	4.83634	4
Scaffold_1510_HRSCAF_1520	1985	No	NA	3	2	0	Low-quality	Genome-fragment	0.34	HMM-based (lower-bound)	0	1.02	NA	NA	NA	NA	NA	NA	0	NA	NA	NA	0.34	1.02	1
Scaffold_1516_HRSCAF_1526	10878	No	NA	9	1	0	Low-quality	Genome-fragment	5.05	AAI-based (high-confidence)	0	1.95	high kmer_freq may indicate large duplication	NA	215371	5.05083	high	1.82297	2	GCA_000838105.1	98.21	80.94	5.12	9.81	1
Scaffold_1518_HRSCAF_1528	10058	No	NA	16	7	0	Low-quality	Genome-fragment	4.73	AAI-based (high-confidence)	0	1.06	NA	NA	212482	4.73358	high	2.49059	1	GCA_000838105.1	93.44	43.49	3.59315	7.17933	5
Scaffold_1520_HRSCAF_1530	7431	No	NA	12	8	0	Low-quality	Genome-fragment	3.45	AAI-based (high-confidence)	0	1	NA	NA	215083	3.45494	high	1.2042	2	GCA_000838105.1	91.39	91.87	2.07555	8.33653	8
Scaffold_1521_HRSCAF_1531	24402	No	NA	30	15	0	Low-quality	Genome-fragment	11.33	AAI-based (high-confidence)	0	1.06	NA	NA	215312	11.3333	high	2.58134	2	GCA_000838105.1	90.13	62.9	9.95618	20.4837	13
Scaffold_1525_HRSCAF_1535	12128	No	NA	19	8	0	Low-quality	Genome-fragment	5.64	AAI-based (high-confidence)	0	1	NA	NA	215081	5.6388	high	2.51917	2	GCA_000838105.1	92.78	55.71	2.56232	13.8808	7
Scaffold_1528_HRSCAF_1538	6006	No	NA	6	4	0	Low-quality	Genome-fragment	2.83	AAI-based (high-confidence)	0	1	NA	NA	212482	2.82659	high	1.25849	1	GCA_000838105.1	94.75	100	1.38869	7.83715	4
Scaffold_1529_HRSCAF_1539	2033	No	NA	3	2	0	Low-quality	Genome-fragment	0.96	AAI-based (high-confidence)	0	1.01	NA	NA	212482	0.956787	high	1.71955	1	GCA_000838105.1	87.47	100	0.539453	1.49456	2
Scaffold_1537_HRSCAF_1547	5218	No	NA	6	5	0	Low-quality	Genome-fragment	2.46	AAI-based (high-confidence)	0	1	NA	NA	212482	2.45574	high	1.21561	1	GCA_000838105.1	89.34	100	1.81474	6.50834	4
Scaffold_1539_HRSCAF_1549	9419	No	NA	12	5	0	Low-quality	Genome-fragment	4.43	AAI-based (high-confidence)	0	1.77	high kmer_freq may indicate large duplication	NA	212482	4.43285	high	3.04295	1	GCA_000838105.1	89.18	47.08	3.00286	13.6109	2
Scaffold_1542_HRSCAF_1552	8178	No	NA	17	6	0	Low-quality	Genome-fragment	3.8	AAI-based (high-confidence)	0	1.56	high kmer_freq may indicate large duplication	NA	215369	3.79721	high	2.51917	2	GCA_000838105.1	95.44	56.88	1.809	4.44201	4
Scaffold_1546_HRSCAF_1556	7416	No	NA	9	2	0	Low-quality	Genome-fragment	3.49	AAI-based (high-confidence)	0	1	NA	NA	212482	3.49018	high	1.78376	1	GCA_000838105.1	94.47	79.34	1.33702	4.56926	2
Scaffold_1553_HRSCAF_1563	4802	No	NA	5	3	0	Low-quality	Genome-fragment	2.26	AAI-based (high-confidence)	0	1.01	NA	NA	212482	2.25996	high	3.22563	1	GCA_000838105.1	96.74	61.05	1.15124	2.63566	3
Scaffold_1560_HRSCAF_1570	13034	No	NA	16	2	0	Low-quality	Genome-fragment	1.53	HMM-based (lower-bound)	0	1	NA	NA	220222	5.91857	low	16.1278	1	GCA_000923155.1	47.5	14.06	1.52647	4.03382	2
Scaffold_1562_HRSCAF_1572	4278	No	NA	6	1	0	Low-quality	Genome-fragment	2.01	AAI-based (high-confidence)	0	1	NA	NA	212482	2.01335	high	1.33008	1	GCA_000838105.1	97.26	90.82	1.13	2.19	1
Scaffold_1564_HRSCAF_1574	33011	No	NA	42	10	0	Low-quality	Genome-fragment	15.35	AAI-based (high-confidence)	0	1	NA	NA	215118	15.3455	high	2.68313	2	GCA_000838105.1	84.34	61.47	10.0289	30.9742	7
Scaffold_1566_HRSCAF_1576	5583	No	NA	3	2	0	Low-quality	Genome-fragment	2.59	AAI-based (high-confidence)	0	1.01	NA	NA	215232	2.59395	high	1.25849	2	GCA_000838105.1	97.46	100	0.781625	5.02061	2
Scaffold_1568_HRSCAF_1578	9593	No	NA	8	5	0	Low-quality	Genome-fragment	4.43	AAI-based (medium-confidence)	0	1	NA	NA	216599	4.42892	medium	8.11683	2	GCA_000923155.1	52.82	90.72	3.41545	8.873	5
Scaffold_1574_HRSCAF_1584	3522	No	NA	5	3	0	Low-quality	Genome-fragment	1.7	AAI-based (high-confidence)	0	1	NA	NA	206678	1.7041	high	4.02099	2	GCA_000838105.1	69.6	31.35	1.66375	2.285	2
Scaffold_1581_HRSCAF_1591	13901	No	NA	16	5	0	Low-quality	Genome-fragment	6.54	AAI-based (high-confidence)	0	1	NA	NA	212482	6.5422	high	1.35935	1	GCA_000838105.1	94	94.74	2.98177	9.92948	5
Scaffold_1587_HRSCAF_1597	10202	No	NA	11	3	0	Low-quality	Genome-fragment	4.8	AAI-based (high-confidence)	0	1	NA	NA	212482	4.80135	high	2.02396	1	GCA_000838105.1	86.66	91.29	2.44943	13.1107	3
Scaffold_1588_HRSCAF_1598	6995	No	NA	4	2	0	Low-quality	Genome-fragment	3.25	AAI-based (high-confidence)	0	1	NA	NA	215285	3.24918	high	2.34705	2	GCA_000838105.1	97.25	70.09	0.967143	1.59032	2
Scaffold_1591_HRSCAF_1601	8681	No	NA	11	9	0	Low-quality	Genome-fragment	4.04	AAI-based (high-confidence)	0	1	NA	NA	215133	4.03518	high	1.463	2	GCA_000838105.1	93.87	98.75	2.36085	6.28686	8
Scaffold_1593_HRSCAF_1603	4731	No	NA	6	3	0	Low-quality	Genome-fragment	2.23	AAI-based (high-confidence)	0	1.01	NA	NA	212482	2.22654	high	1.21561	1	GCA_000838105.1	89.72	97.93	2.14581	3.2312	3
Scaffold_1598_HRSCAF_1608	1910	No	NA	4	1	0	Low-quality	Genome-fragment	0.9	AAI-based (high-confidence)	0	1	NA	NA	212482	0.8989	high	2.24947	1	GCA_000838105.1	84.09	87.4	NA	NA	0
Scaffold_1606_HRSCAF_1616	7913	No	NA	3	2	0	Low-quality	Genome-fragment	3.68	AAI-based (high-confidence)	0	1	NA	NA	215094	3.67885	high	1.82297	2	GCA_000838105.1	97.53	78.16	3.40428	9.52498	2
Scaffold_1607_HRSCAF_1617	3445	No	NA	3	0	0	Low-quality	Genome-fragment	1.6	AAI-based (high-confidence)	0	1	no viral genes detected	NA	215115	1.60147	high	2.20484	2	GCA_000838105.1	93.9	35.84	NA	NA	0
Scaffold_1612_HRSCAF_1622	5926	No	NA	6	2	0	Low-quality	Genome-fragment	2.75	AAI-based (high-confidence)	0	1	NA	NA	215122	2.75471	high	1.25849	2	GCA_000838105.1	95.6	100	1.4586	4.00973	2
Scaffold_1614_HRSCAF_1624	5708	No	NA	6	1	0	Low-quality	Genome-fragment	2.69	AAI-based (high-confidence)	0	1	NA	NA	212482	2.68635	high	1.60321	1	GCA_000838105.1	86.64	98.3	1.03	3.43	1
Scaffold_1618_HRSCAF_1628	24381	No	NA	17	6	0	Low-quality	Genome-fragment	11.47	AAI-based (high-confidence)	0	1	NA	NA	212482	11.4744	high	2.22488	1	GCA_000838105.1	93.47	63.03	7.43463	23.2231	5
Scaffold_1621_HRSCAF_1631	13299	No	NA	20	13	0	Low-quality	Genome-fragment	6.26	AAI-based (high-confidence)	0	1.8	high kmer_freq may indicate large duplication	NA	212482	6.25888	high	3.01945	1	GCA_000838105.1	86.2	60.41	2.8847	21.9418	4
Scaffold_1622_HRSCAF_1632	15005	No	NA	24	2	0	Low-quality	Genome-fragment	6.98	AAI-based (high-confidence)	0	1	NA	NA	215114	6.97536	high	2.61021	2	GCA_000838105.1	94.66	45.36	3.80329	12.7641	2
Scaffold_1623_HRSCAF_1633	7759	No	NA	9	6	0	Low-quality	Genome-fragment	3.61	AAI-based (high-confidence)	0	1	NA	NA	215138	3.60653	high	1.81382	2	GCA_000838105.1	93.16	86.26	2.79693	5.59236	5
Scaffold_1624_HRSCAF_1634	9250	No	NA	14	9	0	Low-quality	Genome-fragment	4.35	AAI-based (high-confidence)	0	1	NA	NA	212482	4.35331	high	1.81382	1	GCA_000838105.1	94.17	87.37	3.18391	8.13069	8
Scaffold_1629_HRSCAF_1639	8088	No	NA	7	2	0	Low-quality	Genome-fragment	3.76	AAI-based (high-confidence)	0	1	NA	NA	215083	3.7604	high	3.03113	2	GCA_000838105.1	96.8	49.67	1.12013	1.83321	2
Scaffold_1631_HRSCAF_1641	6607	No	NA	9	4	0	Low-quality	Genome-fragment	3.07	AAI-based (high-confidence)	0	1.01	NA	NA	215346	3.06808	high	1.28849	2	GCA_000838105.1	93.62	94.66	2.7397	4.57293	4
Scaffold_1633_HRSCAF_1643	89265	No	NA	111	43	0	Low-quality	Genome-fragment	42.01	AAI-based (high-confidence)	0	1.49	NA	NA	212482	42.0106	high	2.17394	1	GCA_000838105.1	92.55	79.28	27.7905	62.2808	23
Scaffold_1634_HRSCAF_1644	12631	No	NA	18	4	0	Low-quality	Genome-fragment	5.94	AAI-based (high-confidence)	0	1	NA	NA	212482	5.9445	high	3.34814	1	GCA_000838105.1	95.19	30.28	4.27981	13.1469	4
Scaffold_1641_HRSCAF_1651	11860	No	NA	14	8	0	Low-quality	Genome-fragment	5.58	AAI-based (high-confidence)	0	1.01	NA	NA	212482	5.58165	high	1.95198	1	GCA_000838105.1	88.68	87.32	5.28929	10.0439	7
Scaffold_1645_HRSCAF_1655	16007	No	NA	20	7	0	Low-quality	Genome-fragment	7.43	AAI-based (high-confidence)	0	1	NA	NA	215324	7.43393	high	3.87256	2	GCA_000838105.1	91.76	31.81	5.7667	11.5411	5
Scaffold_1647_HRSCAF_1657	1811	No	NA	3	1	0	Low-quality	Genome-fragment	0.84	AAI-based (high-confidence)	0	1	NA	NA	215130	0.841818	high	1.34465	2	GCA_000838105.1	95.63	90.43	0.15	1.57	1
Scaffold_1648_HRSCAF_1658	4597	No	NA	6	3	0	Low-quality	Genome-fragment	2.16	AAI-based (high-confidence)	0	1.01	NA	NA	212482	2.16348	high	2.00522	1	GCA_000838105.1	82.47	93.61	2.05697	2.77401	2
Scaffold_1650_HRSCAF_1660	5410	No	NA	7	6	0	Low-quality	Genome-fragment	2.51	AAI-based (high-confidence)	0	1	NA	NA	215148	2.51455	high	1.28849	2	GCA_000838105.1	95.97	96.06	1.19464	3.36951	6
Scaffold_1652_HRSCAF_1662	10848	No	NA	14	8	0	Low-quality	Genome-fragment	5.04	AAI-based (high-confidence)	0	1.01	NA	NA	215363	5.03707	high	2.88652	2	GCA_000838105.1	91.7	61.67	4.81524	9.05219	6
Scaffold_1657_HRSCAF_1667	7276	No	NA	8	1	0	Low-quality	Genome-fragment	3.42	AAI-based (high-confidence)	0	1	NA	NA	212482	3.42429	high	3.44887	1	GCA_000838105.1	92.07	47.83	1.24	3.74	1
Scaffold_1661_HRSCAF_1671	17985	No	NA	32	17	0	Low-quality	Genome-fragment	8.46	AAI-based (high-confidence)	0	1	NA	NA	212482	8.46425	high	3.20423	1	GCA_000838105.1	80	41.12	6.825	19.4495	9
Scaffold_1662_HRSCAF_1672	1853	No	NA	4	1	0	Low-quality	Genome-fragment	0.85	AAI-based (high-confidence)	0	1	NA	NA	217339	0.852586	high	3.54623	2	GCA_000923155.1	68.56	70.29	0.49	0.95	1
Scaffold_1664_HRSCAF_1674	17957	No	NA	29	8	0	Low-quality	Genome-fragment	8.33	AAI-based (high-confidence)	0	1.4	NA	NA	215478	8.33356	high	2.68313	2	GCA_000838105.1	86.96	60.37	6.28834	14.5195	4
Scaffold_1667_HRSCAF_1677	9905	No	NA	11	6	0	Low-quality	Genome-fragment	4.6	AAI-based (high-confidence)	0	1	NA	NA	215364	4.59919	high	1.81382	2	GCA_000838105.1	95.18	82.64	3.98625	7.652	6
Scaffold_1668_HRSCAF_1678	8464	No	NA	9	5	0	Low-quality	Genome-fragment	3.93	AAI-based (high-confidence)	0	1.03	NA	NA	215350	3.93035	high	2.51734	2	GCA_000838105.1	70.98	97.45	2.14931	8.69045	5
Scaffold_1671_HRSCAF_1681	11127	No	NA	17	8	0	Low-quality	Genome-fragment	5.24	AAI-based (high-confidence)	0	1	NA	NA	212482	5.23668	high	2.27822	1	GCA_000838105.1	94.48	70.23	4.22225	11.3856	7
Scaffold_1672_HRSCAF_1682	5222	No	NA	7	2	0	Low-quality	Genome-fragment	2.43	AAI-based (high-confidence)	0	1	NA	NA	215230	2.42625	high	1.25849	2	GCA_000838105.1	97.25	100	1.20059	3.51633	2
Scaffold_1673_HRSCAF_1683	12002	No	NA	19	9	0	Low-quality	Genome-fragment	5.41	AAI-based (high-confidence)	0	1.24	NA	NA	221652	5.4148	high	3.03113	11	GCA_000838105.1	96.25	52.01	1.69261	10.3139	4
Scaffold_1677_HRSCAF_1687	2963	No	NA	2	0	0	Low-quality	Genome-fragment	1.37	AAI-based (high-confidence)	0	1	no viral genes detected	NA	215519	1.37482	high	1.36517	2	GCA_000838105.1	97.7	77.84	NA	NA	0
Scaffold_1679_HRSCAF_1689	8499	No	NA	7	4	0	Low-quality	Genome-fragment	3.95	AAI-based (high-confidence)	0	1	NA	NA	215314	3.94726	high	1.81382	2	GCA_000838105.1	96.14	82.74	3.24378	5.16612	4
Scaffold_1680_HRSCAF_1690	9492	No	NA	13	3	0	Low-quality	Genome-fragment	4.41	AAI-based (high-confidence)	0	2.23	high kmer_freq may indicate large duplication	NA	215175	4.41129	high	3.03113	2	GCA_000838105.1	95.01	51.72	2.34642	5.95522	2
Scaffold_1683_HRSCAF_1693	6584	No	NA	10	4	0	Low-quality	Genome-fragment	3.1	AAI-based (high-confidence)	0	1	NA	NA	212482	3.09862	high	1.41627	1	GCA_000838105.1	94.7	82.87	1.45559	3.57583	4
Scaffold_1684_HRSCAF_1694	9202	No	NA	14	5	0	Low-quality	Genome-fragment	4.28	AAI-based (high-confidence)	0	1	NA	NA	215237	4.27529	high	1.92956	2	GCA_000838105.1	95.67	79.37	3.06702	8.01093	5
Scaffold_1685_HRSCAF_1695	5908	No	NA	11	2	0	Low-quality	Genome-fragment	2.75	AAI-based (high-confidence)	0	1	NA	NA	215191	2.74547	high	1.33008	2	GCA_000838105.1	95.37	91.6	1.73451	10.4759	2
Scaffold_1691_HRSCAF_1701	9266	No	NA	13	5	0	Low-quality	Genome-fragment	4.3	AAI-based (high-confidence)	0	1	NA	NA	215535	4.29906	high	2.37834	2	GCA_000838105.1	78.39	82.98	3.24956	9.02414	4
Scaffold_1692_HRSCAF_1702	9680	No	NA	15	6	0	Low-quality	Genome-fragment	1.28	AAI-based (medium-confidence)	0	1.26	NA	NA	757128	1.27852	medium	5.08559	21	GCA_000838105.1	67.29	24.19	3.45	19.64	1
Scaffold_1693_HRSCAF_1703	12515	No	NA	21	5	0	Low-quality	Genome-fragment	5.89	AAI-based (high-confidence)	0	1	NA	NA	212482	5.88991	high	1.61001	1	GCA_000838105.1	94.14	92.23	3.97958	10.0117	5
Scaffold_1696_HRSCAF_1706	1316	No	NA	2	2	0	Low-quality	Genome-fragment	0.65	AAI-based (high-confidence)	0	1	NA	NA	202164	0.650956	high	0.748546	5	GCA_000838105.1	94.4	65.27	0.36432	2.22086	2
Scaffold_1697_HRSCAF_1707	3317	No	NA	2	2	0	Low-quality	Genome-fragment	1.56	AAI-based (high-confidence)	0	1	NA	NA	212482	1.56107	high	1.46444	1	GCA_000838105.1	98.1	53.65	1.42569	3.99588	2
Scaffold_1700_HRSCAF_1710	10693	No	NA	11	4	0	Low-quality	Genome-fragment	5.03	AAI-based (high-confidence)	0	1	NA	NA	212482	5.03243	high	1.35935	1	GCA_000838105.1	93.47	94.47	2.02379	8.69963	4
Scaffold_1702_HRSCAF_1712	2191	No	NA	3	3	0	Low-quality	Genome-fragment	1.03	AAI-based (high-confidence)	0	1	NA	NA	212482	1.03115	high	2.03825	1	GCA_000838105.1	95.29	69.74	0.519728	3.27427	3
Scaffold_1705_HRSCAF_1715	6102	No	NA	5	2	0	Low-quality	Genome-fragment	2.87	AAI-based (high-confidence)	0	1.95	high kmer_freq may indicate large duplication	NA	212482	2.87177	high	1.33997	1	GCA_000838105.1	90.82	86.66	1.04	3.14	1
Scaffold_1706_HRSCAF_1716	11160	No	NA	18	4	0	Low-quality	Genome-fragment	5.25	AAI-based (high-confidence)	0	1	NA	NA	212482	5.25221	high	1.61001	1	GCA_000838105.1	94.06	90.63	2.89202	13.4297	4
Scaffold_1708_HRSCAF_1718	6071	No	NA	7	4	0	Low-quality	Genome-fragment	2.82	AAI-based (high-confidence)	0	1	NA	NA	215337	2.81931	high	1.15325	2	GCA_000838105.1	88.35	97.21	1.44478	9.34653	3
Scaffold_1712_HRSCAF_1722	7446	No	NA	10	3	0	Low-quality	Genome-fragment	3.5	AAI-based (high-confidence)	0	1	NA	NA	212482	3.5043	high	2.14789	1	GCA_000838105.1	80.55	80.18	1.7877	9.56722	3
Scaffold_1713_HRSCAF_1723	6984	No	NA	7	5	0	Low-quality	Genome-fragment	3.29	AAI-based (high-confidence)	0	1	NA	NA	212482	3.28687	high	1.21561	1	GCA_000838105.1	91.65	100	2.05186	10.0565	4
Scaffold_1714_HRSCAF_1724	12264	No	NA	24	7	0	Low-quality	Genome-fragment	5.7	AAI-based (high-confidence)	0	1	NA	NA	215105	5.70139	high	3.03113	2	GCA_000838105.1	93.78	51.71	5.26014	9.82591	5
Scaffold_1715_HRSCAF_1725	10237	No	NA	6	4	0	Low-quality	Genome-fragment	4.82	AAI-based (high-confidence)	0	1	NA	NA	212482	4.81782	high	2.20563	1	GCA_000838105.1	97.36	75.56	1.45115	3.08083	4
Scaffold_1720_HRSCAF_1730	2346	No	NA	4	0	0	Low-quality	Genome-fragment	1.12	AAI-based (high-confidence)	0	1	no viral genes detected	NA	209032	1.12232	high	3.48379	4	GCA_000838105.1	87.48	39.09	NA	NA	0
Scaffold_1721_HRSCAF_1731	9082	No	NA	11	8	0	Low-quality	Genome-fragment	4.27	AAI-based (high-confidence)	0	1.55	high kmer_freq may indicate large duplication	NA	212482	4.27424	high	1.61001	1	GCA_000838105.1	96.56	90.44	2.17666	4.99313	3
Scaffold_1726_HRSCAF_1736	5555	No	NA	8	5	0	Low-quality	Genome-fragment	2.61	AAI-based (high-confidence)	0	1.18	NA	NA	212482	2.61434	high	3.49985	1	GCA_000838105.1	76.48	37.02	1.76685	8.02549	2
Scaffold_1727_HRSCAF_1737	2598	No	NA	4	2	0	Low-quality	Genome-fragment	1.27	HMM-based (lower-bound)	0	1	NA	NA	220222	1.17972	low	11.9936	1	GCA_000923155.1	58.4	15.76	1.27	6.54	1
Scaffold_1729_HRSCAF_1739	10535	No	NA	10	2	0	Low-quality	Genome-fragment	4.96	AAI-based (high-confidence)	0	1	NA	NA	212482	4.95807	high	2.20563	1	GCA_000838105.1	95.56	73.99	3.36009	15.2214	2
Scaffold_1730_HRSCAF_1740	2955	No	NA	3	1	0	Low-quality	Genome-fragment	1.39	AAI-based (high-confidence)	0	1	NA	NA	212482	1.39071	high	1.10574	1	GCA_000838105.1	98.81	96.41	0.47	7.87	1
Scaffold_1732_HRSCAF_1742	4533	No	NA	9	1	0	Low-quality	Genome-fragment	2.11	AAI-based (high-confidence)	0	1	NA	NA	215066	2.10772	high	1.33008	2	GCA_000838105.1	97.14	89.78	0.41	4.26	1
Scaffold_1733_HRSCAF_1743	16337	No	NA	20	6	0	Low-quality	Genome-fragment	6.43	HMM-based (lower-bound)	0	1	NA	NA	216328	7.55197	low	10.7714	2	GCA_000838105.1	89.55	14.22	6.42612	10.0255	5
Scaffold_1736_HRSCAF_1746	4761	No	NA	14	6	0	Low-quality	Genome-fragment	2.24	AAI-based (high-confidence)	0	1.53	high kmer_freq may indicate large duplication	NA	212482	2.24066	high	3.3936	1	GCA_000838105.1	97.32	50.61	1.37332	8.37555	2
Scaffold_1739_HRSCAF_1749	12178	No	NA	20	6	0	Low-quality	Genome-fragment	5.66	AAI-based (high-confidence)	0	1	NA	NA	215223	5.65833	high	2.44034	2	GCA_000838105.1	95.39	61.69	3.27476	8.9738	6
Scaffold_1746_HRSCAF_1756	12063	No	NA	18	5	0	Low-quality	Genome-fragment	5.68	AAI-based (high-confidence)	0	1	NA	NA	212482	5.67719	high	1.35935	1	GCA_000838105.1	96.07	93.8	4.01523	10.5036	5
Scaffold_1747_HRSCAF_1757	1700	No	NA	2	2	0	Low-quality	Genome-fragment	0.68	HMM-based (lower-bound)	0	1	NA	NA	220222	0.771948	low	10.5991	1	GCA_000923155.1	43.7	88.64	0.677118	1.12505	2
Scaffold_1748_HRSCAF_1758	10176	No	NA	13	5	0	Low-quality	Genome-fragment	4.79	AAI-based (high-confidence)	0	1	NA	NA	212482	4.78911	high	1.61001	1	GCA_000838105.1	96.86	88.17	3.03521	7.61541	5
Scaffold_1752_HRSCAF_1762	12020	No	NA	13	9	0	Low-quality	Genome-fragment	5.66	AAI-based (high-confidence)	0	1	NA	NA	212482	5.65695	high	1.61001	1	GCA_000838105.1	94.21	91.14	4.0125	10.6757	8
Scaffold_1753_HRSCAF_1763	7948	No	NA	13	9	0	Low-quality	Genome-fragment	3.74	AAI-based (high-confidence)	0	1	NA	NA	212482	3.74055	high	1.61001	1	GCA_000838105.1	96.39	87.66	1.86489	7.39467	9
Scaffold_1756_HRSCAF_1766	2787	No	NA	4	2	0	Low-quality	Genome-fragment	1.31	AAI-based (high-confidence)	0	1	NA	NA	212261	1.313	high	2.20484	3	GCA_000838105.1	94.6	36.48	0.507519	2.53092	2
Scaffold_1767_HRSCAF_1777	9357	No	NA	9	5	0	Low-quality	Genome-fragment	4.35	AAI-based (high-confidence)	0	1.02	NA	NA	215152	4.34902	high	2.64972	2	GCA_000838105.1	71.95	98.49	2.37626	9.60524	5
Scaffold_1770_HRSCAF_1780	22614	No	NA	32	3	0	Low-quality	Genome-fragment	10.5	AAI-based (medium-confidence)	0	1	NA	NA	215463	10.4955	medium	6.55769	2	GCA_000838105.1	86.51	17.05	5.59028	13.8068	2
Scaffold_1772_HRSCAF_1782	3541	No	NA	5	2	0	Low-quality	Genome-fragment	1.67	AAI-based (high-confidence)	0	1.01	NA	NA	212482	1.66649	high	1.91673	1	GCA_000838105.1	78.98	92.44	1.5913	2.14286	2
Scaffold_1773_HRSCAF_1783	12142	No	NA	19	2	0	Low-quality	Genome-fragment	5.71	AAI-based (high-confidence)	0	1.78	high kmer_freq may indicate large duplication	NA	212482	5.71437	high	2.26323	1	GCA_000838105.1	94.14	66.8	2.22	7.84	1
Scaffold_1774_HRSCAF_1784	15870	No	NA	20	2	0	Low-quality	Genome-fragment	7.38	AAI-based (high-confidence)	0	1	NA	NA	215162	7.37585	high	2.61021	2	GCA_000838105.1	95.62	42.88	2.20183	3.6034	2
Scaffold_1775_HRSCAF_1785	20098	No	NA	30	14	0	Low-quality	Genome-fragment	9.46	AAI-based (high-confidence)	0	1	NA	NA	212482	9.45868	high	2.58134	1	GCA_000838105.1	90.62	65.79	7.55674	20.7399	10
Scaffold_1777_HRSCAF_1787	10051	No	NA	12	5	0	Low-quality	Genome-fragment	4.73	AAI-based (high-confidence)	0	1	NA	NA	212482	4.73028	high	2.20531	1	GCA_000838105.1	84.07	83.57	2.20464	12.43	4
Scaffold_1779_HRSCAF_1789	16575	No	NA	18	6	0	Low-quality	Genome-fragment	7.69	AAI-based (high-confidence)	0	1.09	NA	NA	215408	7.69469	high	2.22488	2	GCA_000838105.1	95.38	65.28	6.69774	10.6155	5
Scaffold_1781_HRSCAF_1791	11323	No	NA	19	10	0	Low-quality	Genome-fragment	5.33	AAI-based (medium-confidence)	0	1.01	NA	NA	212482	5.32892	medium	6.69482	1	GCA_000838105.1	89.32	26.64	4.88034	10.9425	4
Scaffold_1789_HRSCAF_1799	29351	No	NA	29	9	0	Low-quality	Genome-fragment	13.81	AAI-based (high-confidence)	0	1.91	high kmer_freq may indicate large duplication	NA	212482	13.8134	high	2.00247	1	GCA_000838105.1	95.96	68.24	10.6216	46.9376	5
Scaffold_1790_HRSCAF_1800	11364	No	NA	12	4	0	Low-quality	Genome-fragment	5.35	AAI-based (high-confidence)	0	1	NA	NA	212482	5.34822	high	1.35935	1	GCA_000838105.1	93.61	93.64	2.14978	9.24433	4
Scaffold_1791_HRSCAF_1801	3883	No	NA	3	2	0	Low-quality	Genome-fragment	1.76	AAI-based (high-confidence)	0	1	NA	NA	220222	1.76322	high	3.21557	1	GCA_000923155.1	59.6	77.41	1.92782	4.64018	2
Scaffold_1798_HRSCAF_1808	17620	No	NA	18	5	0	Low-quality	Genome-fragment	8.29	AAI-based (high-confidence)	0	1	NA	NA	212482	8.29247	high	2.35211	1	GCA_000838105.1	96.43	61.61	5.89312	18.219	5
Scaffold_1804_HRSCAF_1814	2901	No	NA	2	2	0	Low-quality	Genome-fragment	1.35	AAI-based (high-confidence)	0	2	high kmer_freq may indicate large duplication	NA	215450	1.34649	high	1.61005	2	GCA_000838105.1	90.85	100	0.24	1.69	1
Scaffold_1810_HRSCAF_1820	5607	No	NA	9	5	0	Low-quality	Genome-fragment	2.64	AAI-based (high-confidence)	0	1	NA	NA	212482	2.63881	high	1.98882	1	GCA_000838105.1	90.52	80.93	2.31085	3.86892	5
Scaffold_1811_HRSCAF_1821	9812	No	NA	12	8	0	Low-quality	Genome-fragment	4.56	AAI-based (high-confidence)	0	1.01	NA	NA	215324	4.55686	high	1.90865	2	GCA_000838105.1	91.99	91.05	3.96035	7.30403	7
Scaffold_1813_HRSCAF_1823	2199	No	NA	2	2	0	Low-quality	Genome-fragment	1.04	AAI-based (high-confidence)	0	1	NA	NA	210675	1.04379	high	1.14638	13	GCA_000838105.1	98.52	100	0.18	1.72531	2
Scaffold_1816_HRSCAF_1826	18322	No	NA	24	15	0	Low-quality	Genome-fragment	8.62	AAI-based (high-confidence)	0	1.79	high kmer_freq may indicate large duplication	NA	212482	8.62285	high	2.62176	1	GCA_000838105.1	84.61	73.35	5.0553	24.6455	6
Scaffold_1820_HRSCAF_1830	19027	No	NA	20	1	0	Low-quality	Genome-fragment	8.83	AAI-based (high-confidence)	0	1.41	NA	NA	215450	8.83128	high	3.18503	2	GCA_000838105.1	92.28	33.37	1.61	13.59	1
Scaffold_1828_HRSCAF_1838	7260	No	NA	5	3	0	Low-quality	Genome-fragment	3.42	AAI-based (high-confidence)	0	1	NA	NA	212482	3.41676	high	3.3936	1	GCA_000838105.1	96.9	51.99	0.978483	1.73892	3
Scaffold_1832_HRSCAF_1842	4899	No	NA	6	6	0	Low-quality	Genome-fragment	2.28	AAI-based (high-confidence)	0	1	NA	NA	215203	2.27646	high	1.25849	2	GCA_000838105.1	95.72	100	1.08064	3.05091	6
Scaffold_1834_HRSCAF_1844	10402	No	NA	9	1	0	Low-quality	Genome-fragment	4.83	AAI-based (high-confidence)	0	1	NA	NA	215168	4.83437	high	1.92956	2	GCA_000838105.1	95.58	79.94	1.77	5.35	1
Scaffold_1839_HRSCAF_1849	9708	No	NA	16	5	0	Low-quality	Genome-fragment	4.57	AAI-based (high-confidence)	0	1.01	NA	NA	212482	4.56886	high	1.61001	1	GCA_000838105.1	95.42	91.33	3.23403	8.45207	5
Scaffold_1844_HRSCAF_1854	6641	No	NA	6	5	0	Low-quality	Genome-fragment	3.08	AAI-based (high-confidence)	0	1	NA	NA	215909	3.07583	high	2.94453	2	GCA_000838105.1	90.34	46.21	2.6133	4.07722	5
Scaffold_1845_HRSCAF_1855	3805	No	NA	5	5	0	Low-quality	Genome-fragment	1.79	AAI-based (high-confidence)	0	1.01	NA	NA	212482	1.79074	high	1.60321	1	GCA_000838105.1	86.31	100	1.19863	7.92396	4
Scaffold_1851_HRSCAF_1861	2190	No	NA	4	0	0	Low-quality	Genome-fragment	1.23	AAI-based (medium-confidence)	0	1	no viral genes detected	NA	178144	1.22934	medium	9.9712	41	GCA_000867825.1	45.6	67.42	NA	NA	0
Scaffold_1853_HRSCAF_1863	8518	No	NA	10	7	0	Low-quality	Genome-fragment	4.01	AAI-based (high-confidence)	0	1	NA	NA	212482	4.00881	high	1.81382	1	GCA_000838105.1	95.54	86.91	2.28607	10.772	7
Scaffold_1855_HRSCAF_1865	5472	No	NA	6	5	0	Low-quality	Genome-fragment	2.54	AAI-based (high-confidence)	0	1	NA	NA	215140	2.54346	high	2.42404	2	GCA_000838105.1	90.34	69.46	2.15312	3.35758	5
Scaffold_1856_HRSCAF_1866	9381	No	NA	10	3	0	Low-quality	Genome-fragment	4.41	AAI-based (high-confidence)	0	1	NA	NA	212482	4.41496	high	1.90865	1	GCA_000838105.1	88.44	90.58	2.2538	12.0553	3
Scaffold_1858_HRSCAF_1868	79809	No	NA	97	35	0	Low-quality	Genome-fragment	37.1	AAI-based (medium-confidence)	0	1.78	high kmer_freq may indicate large duplication	NA	215144	37.0956	medium	6.62306	2	GCA_000838105.1	95.32	67.12	21.4708	41.7846	16
Scaffold_1865_HRSCAF_1875	2189	No	NA	4	0	0	Low-quality	Genome-fragment	1.23	AAI-based (medium-confidence)	0	1	no viral genes detected	NA	178138	1.22882	medium	9.9712	41	GCA_000867825.1	45.6	67.42	NA	NA	0
Scaffold_1868_HRSCAF_1878	6087	No	NA	7	5	0	Low-quality	Genome-fragment	2.86	AAI-based (high-confidence)	0	1.03	NA	NA	212482	2.86471	high	1.44767	1	GCA_000838105.1	84.79	82.98	2.85095	4.43638	4
Scaffold_1870_HRSCAF_1880	6877	No	NA	9	4	0	Low-quality	Genome-fragment	3.19	AAI-based (high-confidence)	0	1	NA	NA	215313	3.19395	high	1.91673	2	GCA_000838105.1	79.37	87.88	2.40498	4.62733	3
Scaffold_1871_HRSCAF_1881	15380	No	NA	31	11	0	Low-quality	Genome-fragment	7.24	AAI-based (high-confidence)	0	1.25	NA	NA	212482	7.23826	high	2.72289	1	GCA_000838105.1	92.01	47.41	2.45031	14.4367	6
Scaffold_1876_HRSCAF_1886	4039	No	NA	5	4	0	Low-quality	Genome-fragment	0.96	HMM-based (lower-bound)	0	1.1	NA	NA	NA	NA	NA	NA	0	NA	NA	NA	0.96	3.76	1
Scaffold_1877_HRSCAF_1887	3283	No	NA	9	0	0	Low-quality	Genome-fragment	1.55	AAI-based (high-confidence)	0	1.95	no viral genes detected; high kmer_freq may indicate large duplication	NA	212482	1.54507	high	1.69257	1	GCA_000838105.1	94.12	83.38	NA	NA	0
Scaffold_1882_HRSCAF_1892	2343	No	NA	4	2	0	Low-quality	Genome-fragment	1.1	AAI-based (high-confidence)	0	1	NA	NA	212482	1.10268	high	1.82927	1	GCA_000838105.1	89.18	74.15	0.19	1.63661	2
Scaffold_1883_HRSCAF_1893	25925	No	NA	36	21	0	Low-quality	Genome-fragment	12.2	AAI-based (high-confidence)	0	1.82	high kmer_freq may indicate large duplication	NA	212482	12.201	high	1.58198	1	GCA_000838105.1	93.97	87.47	8.21212	22.0347	10
Scaffold_1885_HRSCAF_1895	2055	No	NA	5	0	0	Low-quality	Genome-fragment	0.97	AAI-based (high-confidence)	0	1	no viral genes detected	NA	212482	0.967141	high	2.53573	1	GCA_000838105.1	92.3	55.94	NA	NA	0
Scaffold_1887_HRSCAF_1897	3670	No	NA	3	2	0	Low-quality	Genome-fragment	1.73	AAI-based (high-confidence)	0	1	NA	NA	212482	1.72721	high	1.21561	1	GCA_000838105.1	91.26	100	0.951472	1.76601	2
Scaffold_1889_HRSCAF_1899	6721	No	NA	10	3	0	Low-quality	Genome-fragment	3.15	AAI-based (high-confidence)	0	1.45	NA	NA	213417	3.14923	high	3.99247	3	GCA_000838105.1	94.38	40.02	1.75203	3.92479	2
Scaffold_1896_HRSCAF_1906	7785	No	NA	8	1	0	Low-quality	Genome-fragment	3.66	AAI-based (high-confidence)	0	1	NA	NA	212482	3.66384	high	2.20563	1	GCA_000838105.1	94.01	73.32	1.32	4.01	1
Scaffold_1897_HRSCAF_1907	11634	No	NA	10	3	0	Low-quality	Genome-fragment	5.4	AAI-based (high-confidence)	0	1	NA	NA	215274	5.40426	high	2.36827	2	GCA_000838105.1	98.03	69.99	4.42245	19.3639	3
Scaffold_1901_HRSCAF_1911	9373	No	NA	11	5	0	Low-quality	Genome-fragment	4.36	AAI-based (high-confidence)	0	1.59	high kmer_freq may indicate large duplication	NA	215154	4.35642	high	1.35935	2	GCA_000838105.1	94.91	97.13	0.767372	7.65242	3
Scaffold_1902_HRSCAF_1912	4320	No	NA	5	2	0	Low-quality	Genome-fragment	2.03	AAI-based (high-confidence)	0	1.44	NA	NA	212482	2.03311	high	1.41627	1	GCA_000838105.1	95.01	87.42	0.35	3.74	1
Scaffold_1904_HRSCAF_1914	6860	No	NA	10	3	0	Low-quality	Genome-fragment	3.18	AAI-based (medium-confidence)	0	1	NA	NA	215754	3.17955	medium	5.83275	2	GCA_000838105.1	89.34	26.81	2.68501	6.39151	2
Scaffold_1910_HRSCAF_1920	6772	No	NA	4	1	0	Low-quality	Genome-fragment	3.19	AAI-based (high-confidence)	0	1	NA	NA	212482	3.18709	high	2.34705	1	GCA_000838105.1	96.9	69.36	3.11	6.34	1
Scaffold_1926_HRSCAF_1936	19551	No	NA	35	13	0	Low-quality	Genome-fragment	9.2	AAI-based (high-confidence)	0	1	NA	NA	212482	9.20125	high	2.35211	1	GCA_000838105.1	96.49	59.77	6.69513	16.8604	12
Scaffold_1931_HRSCAF_1941	5714	No	NA	5	3	0	Low-quality	Genome-fragment	2.69	AAI-based (high-confidence)	0	1.01	NA	NA	212482	2.68917	high	2.18287	1	GCA_000838105.1	95.84	73.48	1.3699	3.14228	3
Scaffold_1933_HRSCAF_1943	2438	No	NA	5	1	0	Low-quality	Genome-fragment	1.15	AAI-based (high-confidence)	0	1	NA	NA	212482	1.14739	high	1.34465	1	GCA_000838105.1	96.79	90.41	0.52	1.41	1
Scaffold_1935_HRSCAF_1945	9802	No	NA	8	6	0	Low-quality	Genome-fragment	3.95	HMM-based (lower-bound)	0	1	NA	NA	216421	4.52913	low	392.695	2	GCA_000923155.1	52.81	92.56	3.94972	7.20249	6
Scaffold_1936_HRSCAF_1946	8322	No	NA	16	7	0	Low-quality	Genome-fragment	3.92	AAI-based (high-confidence)	0	1	NA	NA	212482	3.91657	high	3.87442	1	GCA_000838105.1	88.4	34.79	3.10029	8.14367	3
Scaffold_1938_HRSCAF_1948	12669	No	NA	17	2	0	Low-quality	Genome-fragment	5.96	AAI-based (medium-confidence)	0	1	NA	NA	212482	5.96239	medium	5.6484	1	GCA_000838105.1	79.71	17.62	3.36	6.96	1
Scaffold_1944_HRSCAF_1954	3031	No	NA	3	1	0	Low-quality	Genome-fragment	1.41	AAI-based (high-confidence)	0	1.01	NA	NA	215189	1.40853	high	1.62896	2	GCA_000838105.1	96.01	67.25	0.8	1.67	1
Scaffold_1946_HRSCAF_1956	9882	No	NA	19	11	0	Low-quality	Genome-fragment	4.59	AAI-based (high-confidence)	0	1	NA	NA	215317	4.58951	high	2.51917	2	GCA_000838105.1	93.82	55.34	4.0351	8.78635	7
Scaffold_1948_HRSCAF_1958	29329	No	NA	29	15	0	Low-quality	Genome-fragment	13.8	AAI-based (high-confidence)	0	1.15	NA	NA	212482	13.8031	high	1.71839	1	GCA_000838105.1	93.85	76.91	9.61358	39.0009	10
Scaffold_1950_HRSCAF_1960	16841	No	NA	20	8	0	Low-quality	Genome-fragment	7.83	AAI-based (high-confidence)	0	1.2	NA	NA	215217	7.82512	high	1.71792	2	GCA_000838105.1	95.28	82.08	6.05822	10.414	6
Scaffold_1953_HRSCAF_1963	6922	No	NA	8	6	0	Low-quality	Genome-fragment	3.22	AAI-based (high-confidence)	0	1	NA	NA	215131	3.21757	high	1.21561	2	GCA_000838105.1	90.78	100	2.02979	9.5507	5
Scaffold_1955_HRSCAF_1965	1802	No	NA	4	1	0	Low-quality	Genome-fragment	0.96	AAI-based (high-confidence)	0	1	NA	NA	188548	0.955722	high	3.40404	116	GCA_000838105.1	89	24.71	0.32	1.08	1
Scaffold_1959_HRSCAF_1969	7217	No	NA	10	3	0	Low-quality	Genome-fragment	3.36	AAI-based (high-confidence)	0	1	NA	NA	215077	3.35555	high	1.52052	2	GCA_000838105.1	84.09	93.79	1.71727	11.109	3
Scaffold_1960_HRSCAF_1970	9803	No	NA	15	5	0	Low-quality	Genome-fragment	4.61	AAI-based (high-confidence)	0	1	NA	NA	212482	4.61357	high	1.52384	1	GCA_000838105.1	91.83	96.3	3.87258	6.6988	5
Scaffold_1961_HRSCAF_1971	7961	No	NA	4	2	0	Low-quality	Genome-fragment	3.7	AAI-based (high-confidence)	0	1	NA	NA	215067	3.70164	high	2.20563	2	GCA_000838105.1	97.4	73.97	3.42273	9.58735	2
Scaffold_1962_HRSCAF_1972	3002	No	NA	3	1	0	Low-quality	Genome-fragment	1.39	AAI-based (high-confidence)	0	1	NA	NA	215235	1.39475	high	1.34213	2	GCA_000838105.1	97.66	84.76	0.55	1.94	1
Scaffold_1963_HRSCAF_1973	8943	No	NA	8	6	0	Low-quality	Genome-fragment	4.12	AAI-based (medium-confidence)	0	1	NA	NA	217027	4.12068	medium	7.6985	2	GCA_000923155.1	52.21	84.4	3.6013	6.57461	6
Scaffold_1964_HRSCAF_1974	10800	No	NA	19	3	0	Low-quality	Genome-fragment	5.08	AAI-based (high-confidence)	0	1.34	NA	NA	212482	5.08278	high	2.51917	1	GCA_000838105.1	94.54	54.41	4.22865	10.0604	2
Scaffold_1968_HRSCAF_1978	3573	No	NA	6	0	1	Low-quality	Genome-fragment	1.68	AAI-based (high-confidence)	0	1	no viral genes detected	NA	212482	1.68155	high	3.24485	1	GCA_000838105.1	92.56	45.62	NA	NA	0
Scaffold_1969_HRSCAF_1979	4862	No	NA	7	3	0	Low-quality	Genome-fragment	2.29	AAI-based (high-confidence)	0	1	NA	NA	212482	2.28819	high	3.22563	1	GCA_000838105.1	93.41	61.87	1.21356	4.29759	3
Scaffold_1972_HRSCAF_1982	22586	No	NA	34	5	0	Low-quality	Genome-fragment	10.49	AAI-based (high-confidence)	0	1.34	NA	NA	215296	10.4907	high	2.37865	2	GCA_000838105.1	96.19	56.34	4.61741	16.6336	3
Scaffold_1976_HRSCAF_1986	4088	No	NA	7	2	0	Low-quality	Genome-fragment	1.92	AAI-based (high-confidence)	0	1	NA	NA	212482	1.92393	high	1.78376	1	GCA_000838105.1	93.41	78.3	1.06104	2.73201	2
Scaffold_1978_HRSCAF_1988	6574	No	NA	14	2	0	Low-quality	Genome-fragment	3.09	AAI-based (high-confidence)	0	1	NA	NA	212482	3.09391	high	2.66424	1	GCA_000838105.1	96.56	57.01	1.70897	4.39232	2
Scaffold_1980_HRSCAF_1990	4853	No	NA	10	4	0	Low-quality	Genome-fragment	2.28	AAI-based (high-confidence)	0	1.01	NA	NA	212482	2.28396	high	1.78376	1	GCA_000838105.1	95.56	78.07	1.58823	5.68623	4
Scaffold_1982_HRSCAF_1992	3982	No	NA	4	1	0	Low-quality	Genome-fragment	1.85	AAI-based (high-confidence)	0	1	NA	NA	215426	1.84843	high	2.16478	2	GCA_000838105.1	72.11	100	NA	NA	0
Scaffold_1983_HRSCAF_1993	2121	No	NA	3	1	0	Low-quality	Genome-fragment	0.99	AAI-based (high-confidence)	0	1	NA	NA	215138	0.98588	high	1.34465	2	GCA_000838105.1	93.29	91.32	0.35	1.26	1
Scaffold_1984_HRSCAF_1994	17564	No	NA	17	4	0	Low-quality	Genome-fragment	8.27	AAI-based (high-confidence)	0	1.62	high kmer_freq may indicate large duplication	NA	212482	8.26611	high	1.71839	1	GCA_000838105.1	94.73	74.73	4.57667	13.2575	2
Scaffold_1987_HRSCAF_1997	9773	No	NA	16	10	0	Low-quality	Genome-fragment	4.54	AAI-based (high-confidence)	0	1	NA	NA	215092	4.54364	high	1.81382	2	GCA_000838105.1	96.05	86.74	2.69027	9.24021	10
Scaffold_1988_HRSCAF_1998	8763	No	NA	17	5	0	Low-quality	Genome-fragment	4.12	AAI-based (high-confidence)	0	1.81	high kmer_freq may indicate large duplication	NA	212482	4.12411	high	1.81382	1	GCA_000838105.1	94.49	82.72	2.12436	11.6042	3
Scaffold_1990_HRSCAF_2000	12443	No	NA	21	7	0	Low-quality	Genome-fragment	5.86	AAI-based (high-confidence)	0	1	NA	NA	212482	5.85603	high	3.6205	1	GCA_000838105.1	93.3	36.87	4.51355	11.3724	6
Scaffold_1992_HRSCAF_2002	7737	No	NA	8	5	0	Low-quality	Genome-fragment	3.64	AAI-based (high-confidence)	0	1	NA	NA	212482	3.64125	high	1.67681	1	GCA_000838105.1	89.39	100	2.27323	11.1415	4
Scaffold_1994_HRSCAF_2004	5254	No	NA	9	6	0	Low-quality	Genome-fragment	2.44	AAI-based (high-confidence)	0	1.01	NA	NA	215143	2.44209	high	1.33008	2	GCA_000838105.1	96.17	88.14	1.08669	6.477	6
Scaffold_1995_HRSCAF_2005	2009	No	NA	4	1	0	Low-quality	Genome-fragment	0.93	AAI-based (high-confidence)	0	1	NA	NA	215545	0.932056	high	1.69257	2	GCA_000838105.1	97.1	83.12	0.53	1.03	1
Scaffold_1997_HRSCAF_2007	2875	No	NA	6	0	0	Low-quality	Genome-fragment	1.34	AAI-based (high-confidence)	0	1.97	no viral genes detected; high kmer_freq may indicate large duplication	NA	215330	1.33516	high	1.71253	2	GCA_000838105.1	88.3	68.31	NA	NA	0
Scaffold_2002_HRSCAF_2012	7481	No	NA	8	5	0	Low-quality	Genome-fragment	3.47	AAI-based (high-confidence)	0	1.03	NA	NA	215360	3.47372	high	2.70372	2	GCA_000838105.1	64.02	87.39	1.89736	7.67941	5
Scaffold_2003_HRSCAF_2013	6552	No	NA	8	4	0	Low-quality	Genome-fragment	3.08	AAI-based (high-confidence)	0	1	NA	NA	212482	3.08356	high	2.51545	1	GCA_000838105.1	92.97	62.56	2.08907	6.15775	3
Scaffold_2004_HRSCAF_2014	7147	No	NA	11	4	0	Low-quality	Genome-fragment	3.31	AAI-based (high-confidence)	0	1.01	NA	NA	215731	3.31292	high	3.1929	2	GCA_000838105.1	80.32	22.61	3.3175	4.9125	2
Scaffold_2020_HRSCAF_2030	9856	Yes	8864	9	1	2	Low-quality	Genome-fragment	4.17	AAI-based (high-confidence)	10.06	1	NA	8864	212482	4.17165	high	3.21174	1	GCA_000838105.1	93.81	41.22	2.34	4.1	1
Scaffold_2021_HRSCAF_2031	10030	No	NA	6	4	0	Low-quality	Genome-fragment	4.66	AAI-based (high-confidence)	0	1.09	NA	NA	215147	4.66193	high	2.26323	2	GCA_000838105.1	95.32	63.96	1.42264	2.50307	3
Scaffold_2025_HRSCAF_2035	9706	No	NA	13	8	0	Low-quality	Genome-fragment	4.57	AAI-based (high-confidence)	0	1	NA	NA	212482	4.56792	high	2.63906	1	GCA_000838105.1	92.37	66.12	3.36303	8.71038	7
Scaffold_2028_HRSCAF_2038	10526	No	NA	8	6	0	Low-quality	Genome-fragment	4.86	AAI-based (medium-confidence)	0	1.01	NA	NA	216513	4.8616	medium	6.96671	2	GCA_000923155.1	49.71	82	4.72453	11.0584	5
Scaffold_2033_HRSCAF_2043	2537	No	NA	3	3	0	Low-quality	Genome-fragment	1.18	AAI-based (high-confidence)	0	1	NA	NA	215401	1.1778	high	3.81403	2	GCA_000838105.1	92	51.49	0.990737	1.4968	3
Scaffold_2035_HRSCAF_2045	4142	No	NA	5	2	0	Low-quality	Genome-fragment	1.95	AAI-based (high-confidence)	0	1	NA	NA	212482	1.94934	high	1.25849	1	GCA_000838105.1	92.97	100	1.15835	2.4068	2
Scaffold_2039_HRSCAF_2049	11716	No	NA	14	9	0	Low-quality	Genome-fragment	5.44	AAI-based (high-confidence)	0	1.16	NA	NA	215188	5.44454	high	2.26323	2	GCA_000838105.1	93.96	66.38	1.65562	10.0665	4
Scaffold_2042_HRSCAF_2052	14708	No	NA	24	6	0	Low-quality	Genome-fragment	6.92	AAI-based (high-confidence)	0	1.11	NA	NA	212482	6.922	high	2.61065	1	GCA_000838105.1	87.96	53.36	4.8019	14.796	5
Scaffold_2044_HRSCAF_2054	4603	No	NA	7	5	0	Low-quality	Genome-fragment	2.14	AAI-based (high-confidence)	0	1.76	high kmer_freq may indicate large duplication	NA	215065	2.14029	high	1.28849	2	GCA_000838105.1	93.45	93.75	1.60676	3.97324	3
Scaffold_2045_HRSCAF_2055	15211	No	NA	31	10	0	Low-quality	Genome-fragment	7.16	AAI-based (high-confidence)	0	1	NA	NA	212482	7.15872	high	3.25735	1	GCA_000838105.1	93.31	33.07	2.38152	11.1995	4
Scaffold_2046_HRSCAF_2056	9032	No	NA	9	7	0	Low-quality	Genome-fragment	4.19	AAI-based (high-confidence)	0	1.02	NA	NA	215799	4.18538	high	2.88652	2	GCA_000838105.1	88.48	61.16	4.16866	8.54152	6
Scaffold_2048_HRSCAF_2058	1441	No	NA	3	1	0	Low-quality	Genome-fragment	0.68	AAI-based (high-confidence)	0	1.01	NA	NA	212482	0.678175	high	1.39494	1	GCA_000838105.1	88.29	83.22	0.34	1.41	1
Scaffold_2050_HRSCAF_2060	2871	No	NA	5	4	0	Low-quality	Genome-fragment	1.35	AAI-based (high-confidence)	0	1	NA	NA	212482	1.35117	high	2.03825	1	GCA_000838105.1	96.17	68.43	1.18491	2.13321	3
Scaffold_2051_HRSCAF_2061	9852	No	NA	16	3	0	Low-quality	Genome-fragment	4.64	AAI-based (high-confidence)	0	1.03	NA	NA	212482	4.63663	high	2.49059	1	GCA_000838105.1	95.69	47.41	2.05495	7.91022	3
Scaffold_2052_HRSCAF_2062	33552	No	NA	39	11	0	Low-quality	Genome-fragment	15.79	AAI-based (high-confidence)	0	1.36	NA	NA	212482	15.7905	high	2.6224	1	GCA_000838105.1	84.97	64.65	10.7589	22.1727	6
Scaffold_2058_HRSCAF_2068	10986	No	NA	15	5	0	Low-quality	Genome-fragment	5.17	AAI-based (high-confidence)	0	1	NA	NA	212482	5.17032	high	2.20531	1	GCA_000838105.1	83.67	83.67	2.41028	13.5891	4
Scaffold_2059_HRSCAF_2069	14550	No	NA	26	7	0	Low-quality	Genome-fragment	6.85	AAI-based (high-confidence)	0	1.74	high kmer_freq may indicate large duplication	NA	212482	6.84764	high	2.20563	1	GCA_000838105.1	93.36	73.93	4.08101	17.7837	3
Scaffold_2061_HRSCAF_2071	19329	No	NA	23	16	0	Low-quality	Genome-fragment	8.98	AAI-based (high-confidence)	0	1.53	high kmer_freq may indicate large duplication	NA	215332	8.97636	high	2.00247	2	GCA_000838105.1	92.58	68.24	6.7943	34.8303	7
Scaffold_2063_HRSCAF_2073	10915	No	NA	11	2	0	Low-quality	Genome-fragment	5.14	AAI-based (high-confidence)	0	1.01	NA	NA	212482	5.13691	high	2.51917	1	GCA_000838105.1	94	57.11	4.09308	11.3614	2
Scaffold_2067_HRSCAF_2077	6642	No	NA	8	5	0	Low-quality	Genome-fragment	3.13	AAI-based (high-confidence)	0	1.02	NA	NA	212482	3.12591	high	1.33997	1	GCA_000838105.1	88.26	87.31	3.11367	4.84321	4
Scaffold_2073_HRSCAF_2083	8528	No	NA	19	4	0	Low-quality	Genome-fragment	4.01	AAI-based (high-confidence)	0	1.7	high kmer_freq may indicate large duplication	NA	212482	4.01352	high	2.27822	1	GCA_000838105.1	92.7	69.72	3.33698	7.94507	2
Scaffold_2076_HRSCAF_2086	4370	No	NA	7	1	0	Low-quality	Genome-fragment	2.06	AAI-based (high-confidence)	0	1	NA	NA	212482	2.05664	high	2.58132	1	GCA_000838105.1	74.98	63.44	0.79	2.62	1
Scaffold_2080_HRSCAF_2090	5021	No	NA	9	1	0	Low-quality	Genome-fragment	2.36	AAI-based (high-confidence)	0	1.08	NA	NA	212482	2.36302	high	2.91212	1	GCA_000838105.1	91.69	58.49	1.19	4.9	1
Scaffold_2081_HRSCAF_2091	10427	No	NA	15	11	0	Low-quality	Genome-fragment	4.85	AAI-based (high-confidence)	0	1	NA	NA	215175	4.84583	high	1.35935	2	GCA_000838105.1	94	96.81	3.16319	8.09485	10
Scaffold_2084_HRSCAF_2094	9014	No	NA	13	6	0	Low-quality	Genome-fragment	4.19	AAI-based (high-confidence)	0	1	NA	NA	215187	4.18892	high	1.61001	2	GCA_000838105.1	94.67	90.24	2.46033	6.48536	6
Scaffold_2085_HRSCAF_2095	3948	No	NA	6	2	0	Low-quality	Genome-fragment	1.84	AAI-based (high-confidence)	0	1	NA	NA	215115	1.8353	high	2.05978	2	GCA_000838105.1	72.06	94.25	0.32	3.62	1
Scaffold_2086_HRSCAF_2096	4498	No	NA	5	3	0	Low-quality	Genome-fragment	2.19	AAI-based (high-confidence)	0	1.05	NA	NA	205758	2.18606	high	4.54555	7	GCA_000838105.1	54.29	69.29	1.43356	6.49535	2
Scaffold_2098_HRSCAF_2108	10417	No	NA	15	7	0	Low-quality	Genome-fragment	4.9	AAI-based (high-confidence)	0	1.12	NA	NA	212482	4.90253	high	3.4989	1	GCA_000838105.1	98.12	36.39	2.95367	19.0903	3
Scaffold_2099_HRSCAF_2109	9488	No	NA	7	3	0	Low-quality	Genome-fragment	4.41	AAI-based (high-confidence)	0	1	NA	NA	215100	4.41097	high	1.81382	2	GCA_000838105.1	96.75	83.45	2.2765	5.20953	3
Scaffold_2102_HRSCAF_2112	10512	No	NA	19	11	0	Low-quality	Genome-fragment	4.95	AAI-based (high-confidence)	0	1.01	NA	NA	212482	4.94724	high	3.24925	1	GCA_000838105.1	89.46	39.21	3.64051	9.42924	7
Scaffold_2103_HRSCAF_2113	1720	No	NA	2	1	0	Low-quality	Genome-fragment	0.15	HMM-based (lower-bound)	0	1	NA	NA	74588.2	2.306	low	19.2245	3	DTR_875467	36.5	21.39	0.15	4.02	1
Scaffold_2112_HRSCAF_2122	14555	No	NA	12	4	0	Low-quality	Genome-fragment	6.76	AAI-based (high-confidence)	0	1	NA	NA	215207	6.76325	high	1.92956	2	GCA_000838105.1	96.28	77.88	4.96759	21.1424	4
Scaffold_2119_HRSCAF_2129	13202	No	NA	20	13	0	Low-quality	Genome-fragment	6.14	AAI-based (high-confidence)	0	1	NA	NA	215130	6.13675	high	1.81382	2	GCA_000838105.1	95.54	85.68	3.31237	11.9314	13
Scaffold_2130_HRSCAF_2140	7802	No	NA	5	3	0	Low-quality	Genome-fragment	3.62	AAI-based (high-confidence)	0	1	NA	NA	215326	3.62334	high	1.56681	2	GCA_000838105.1	98.23	84.67	2.96597	12.9849	3
Scaffold_2135_HRSCAF_2145	5599	No	NA	6	4	0	Low-quality	Genome-fragment	2.6	AAI-based (high-confidence)	0	2.01	high kmer_freq may indicate large duplication	NA	215104	2.60293	high	1.33008	2	GCA_000838105.1	96.71	87.86	1.3432	2.82176	2
Scaffold_2138_HRSCAF_2148	11589	No	NA	10	5	0	Low-quality	Genome-fragment	5.45	AAI-based (high-confidence)	0	1	NA	NA	212482	5.45411	high	3.6205	1	GCA_000838105.1	96.74	35.75	3.35744	7.6998	5
Scaffold_2145_HRSCAF_2155	12650	No	NA	13	2	0	Low-quality	Genome-fragment	5.95	AAI-based (high-confidence)	0	1	NA	NA	212482	5.95345	high	1.90865	1	GCA_000838105.1	90.75	91.94	2.29052	7.78993	2
Scaffold_2149_HRSCAF_2159	3975	No	NA	8	5	0	Low-quality	Genome-fragment	1.87	AAI-based (high-confidence)	0	1	NA	NA	212482	1.87075	high	2.26246	1	GCA_000838105.1	98.38	66.09	0.873681	5.63446	5
Scaffold_2151_HRSCAF_2161	14568	No	NA	20	12	0	Low-quality	Genome-fragment	6.86	AAI-based (high-confidence)	0	1.55	high kmer_freq may indicate large duplication	NA	212482	6.85611	high	2.20563	1	GCA_000838105.1	94	74.35	4.2744	20.9794	4
Scaffold_2157_HRSCAF_2167	6655	No	NA	8	4	0	Low-quality	Genome-fragment	3.09	AAI-based (high-confidence)	0	1.01	NA	NA	215111	3.09376	high	1.33008	2	GCA_000838105.1	96.25	87.74	1.82268	6.0867	4
Scaffold_2158_HRSCAF_2168	7086	No	NA	7	5	0	Low-quality	Genome-fragment	3.33	AAI-based (high-confidence)	0	1.02	NA	NA	212482	3.33487	high	2.23231	1	GCA_000838105.1	87.56	76.84	3.05539	8.4167	4
Scaffold_2160_HRSCAF_2171	5285	No	NA	9	7	0	Low-quality	Genome-fragment	2.4	AAI-based (medium-confidence)	0	1	NA	NA	220222	2.39985	medium	9.77042	1	GCA_000923155.1	44.3	43.82	2.23262	5.15759	3
Scaffold_2161_HRSCAF_2172	18448	No	NA	27	11	0	Low-quality	Genome-fragment	8.68	AAI-based (high-confidence)	0	1.02	NA	NA	212482	8.68215	high	2.61021	1	GCA_000838105.1	95.79	43.28	5.13668	17.6003	10
Scaffold_2166_HRSCAF_2177	14080	No	NA	14	7	0	Low-quality	Genome-fragment	6.63	AAI-based (high-confidence)	0	1	NA	NA	212482	6.62644	high	3.04295	1	GCA_000838105.1	92.14	44.62	1.95075	4.37566	5
Scaffold_2169_HRSCAF_2180	4536	No	NA	11	1	0	Low-quality	Genome-fragment	2.13	AAI-based (high-confidence)	0	1.67	high kmer_freq may indicate large duplication	NA	212482	2.13477	high	3.22563	1	GCA_000838105.1	95.51	59.92	0.97	2.63	1
Scaffold_2170_HRSCAF_2181	3241	No	NA	4	2	0	Low-quality	Genome-fragment	1.51	AAI-based (high-confidence)	0	1.01	NA	NA	215112	1.50666	high	1.56971	2	GCA_000838105.1	95.16	100	1.175	2.7525	2
Scaffold_2173_HRSCAF_2184	5024	No	NA	6	2	0	Low-quality	Genome-fragment	2.46	HMM-based (lower-bound)	0	1	NA	NA	215213	2.33443	low	13.7714	2	GCA_000838105.1	90.8	39.02	2.46	12.65	1
Scaffold_2177_HRSCAF_2188	15737	No	NA	31	7	0	Low-quality	Genome-fragment	7.41	AAI-based (high-confidence)	0	1.28	NA	NA	212482	7.40627	high	2.62176	1	GCA_000838105.1	85.84	74.76	5.51699	15.3251	4
Scaffold_2182_HRSCAF_2193	4005	No	NA	4	2	0	Low-quality	Genome-fragment	1.85	AAI-based (medium-confidence)	0	1	NA	NA	216872	1.84672	medium	5.34106	2	GCA_000923155.1	43.57	83.11	1.59596	2.64573	2
Scaffold_2188_HRSCAF_2199	15363	No	NA	23	8	0	Low-quality	Genome-fragment	7.23	AAI-based (high-confidence)	0	1.95	high kmer_freq may indicate large duplication	NA	212482	7.23026	high	1.37296	1	GCA_000838105.1	96.54	89.54	3.43074	10.3554	4
Scaffold_2194_HRSCAF_2205	6185	No	NA	7	3	0	Low-quality	Genome-fragment	2.87	AAI-based (high-confidence)	0	1	NA	NA	215277	2.87304	high	1.28849	2	GCA_000838105.1	95.4	97.13	0.510397	5.04591	3
Scaffold_2197_HRSCAF_2208	6252	No	NA	8	2	0	Low-quality	Genome-fragment	2.94	AAI-based (high-confidence)	0	1	NA	NA	212482	2.94237	high	3.91301	1	GCA_000838105.1	99.3	23.86	1.12337	7.5096	2
Scaffold_2200_HRSCAF_2211	94890	No	NA	133	64	0	Low-quality	Genome-fragment	44.66	AAI-based (high-confidence)	0	1.37	NA	NA	212482	44.6579	high	2.09735	1	GCA_000838105.1	94.1	76.06	26.8241	71.6277	35
Scaffold_2201_HRSCAF_2212	9272	No	NA	12	5	0	Low-quality	Genome-fragment	4.36	AAI-based (high-confidence)	0	1	NA	NA	212482	4.36366	high	2.02396	1	GCA_000838105.1	84.07	91.36	2.03382	11.4674	4
Scaffold_2203_HRSCAF_2214	7139	No	NA	9	6	0	Low-quality	Genome-fragment	3.32	AAI-based (high-confidence)	0	1	NA	NA	215084	3.31918	high	2.91212	2	GCA_000838105.1	91.5	58.83	2.5714	5.14951	5
Scaffold_2205_HRSCAF_2216	9312	No	NA	22	7	0	Low-quality	Genome-fragment	8.82	AAI-based (medium-confidence)	0	1.61	high kmer_freq may indicate large duplication	NA	105604	8.81784	medium	8.54613	8	GCA_012953565.1	46.54	41.48	3.51921	6.02256	2
Scaffold_2207_HRSCAF_2218	13415	No	NA	13	2	0	Low-quality	Genome-fragment	6.23	AAI-based (high-confidence)	0	1	NA	NA	215405	6.22779	high	2.63906	2	GCA_000838105.1	92.38	62.79	1.84888	9.08216	2
Scaffold_2208_HRSCAF_2219	9160	No	NA	13	8	0	Low-quality	Genome-fragment	4.31	AAI-based (high-confidence)	0	1	NA	NA	212482	4.31095	high	1.95198	1	GCA_000838105.1	91.73	85.96	3.39275	7.6948	6
Scaffold_2212_HRSCAF_2223	7592	No	NA	4	3	0	Low-quality	Genome-fragment	3.57	AAI-based (high-confidence)	0	1	NA	NA	212482	3.57301	high	3.03113	1	GCA_000838105.1	96.9	49.75	1.07907	2.22458	3
Scaffold_2213_HRSCAF_2224	2460	No	NA	3	1	0	Low-quality	Genome-fragment	1.14	AAI-based (high-confidence)	0	1.01	NA	NA	215747	1.14023	high	3.40404	2	GCA_000838105.1	90.2	27.37	0.65	1.35	1
Scaffold_2216_HRSCAF_2227	14898	No	NA	25	11	0	Low-quality	Genome-fragment	6.93	AAI-based (high-confidence)	0	1	NA	NA	215117	6.92553	high	2.49059	2	GCA_000838105.1	95.55	42.58	2.10451	12.8022	4
Scaffold_2226_HRSCAF_2238	15862	No	NA	22	8	0	Low-quality	Genome-fragment	7.37	AAI-based (high-confidence)	0	1	NA	NA	215224	7.36999	high	2.62176	2	GCA_000838105.1	83.02	76.33	5.20176	15.3077	5
Scaffold_2227_HRSCAF_2239	7190	No	NA	7	1	0	Low-quality	Genome-fragment	3.34	AAI-based (high-confidence)	0	1	NA	NA	215139	3.34202	high	1.28201	2	GCA_000838105.1	97.74	92.27	3.38	6.48	1
Scaffold_2229_HRSCAF_2241	16381	No	NA	24	11	0	Low-quality	Genome-fragment	7.71	AAI-based (high-confidence)	0	1	NA	NA	212482	7.70936	high	1.37296	1	GCA_000838105.1	95.29	91.03	4.23586	15.7466	11
Scaffold_2230_HRSCAF_2242	12269	No	NA	20	8	0	Low-quality	Genome-fragment	5.77	AAI-based (high-confidence)	0	1.24	NA	NA	212482	5.77414	high	2.44034	1	GCA_000838105.1	93.02	60.12	4.11981	15.6311	4
Scaffold_2231_HRSCAF_2243	13704	No	NA	15	4	0	Low-quality	Genome-fragment	6.45	AAI-based (high-confidence)	0	1	NA	NA	212482	6.44949	high	2.94328	1	GCA_000838105.1	86.54	56.41	4.78435	9.22685	3
Scaffold_2233_HRSCAF_2245	5189	No	NA	7	3	0	Low-quality	Genome-fragment	2.41	AAI-based (high-confidence)	0	1	NA	NA	215393	2.40909	high	1.28849	2	GCA_000838105.1	97.07	96.94	1.06246	3.82204	3
Scaffold_2235_HRSCAF_2247	4070	No	NA	5	3	0	Low-quality	Genome-fragment	1.92	AAI-based (high-confidence)	0	1	NA	NA	212482	1.91546	high	1.25849	1	GCA_000838105.1	97.06	100	1.01641	3.59451	3
Scaffold_2238_HRSCAF_2250	13619	No	NA	9	6	0	Low-quality	Genome-fragment	6.3	AAI-based (high-confidence)	0	1	NA	NA	216232	6.29833	high	2.44034	2	GCA_000838105.1	93.87	60.42	5.483	10.0099	6
Scaffold_2242_HRSCAF_2254	3620	No	NA	2	2	0	Low-quality	Genome-fragment	1.7	AAI-based (high-confidence)	0	1	NA	NA	212482	1.70367	high	2.51545	1	GCA_000838105.1	95.8	64.07	1.55642	4.35782	2
Scaffold_2243_HRSCAF_2255	9081	No	NA	4	3	0	Low-quality	Genome-fragment	4.22	AAI-based (high-confidence)	0	1	NA	NA	215100	4.22176	high	2.36827	2	GCA_000838105.1	97.62	72.01	1.26271	2.54549	3
Scaffold_2249_HRSCAF_2261	9385	No	NA	13	6	0	Low-quality	Genome-fragment	4.36	AAI-based (high-confidence)	0	1	NA	NA	215396	4.35709	high	2.20563	2	GCA_000838105.1	93.22	75.23	3.31666	9.1564	4
Scaffold_2250_HRSCAF_2262	12259	No	NA	15	4	0	Low-quality	Genome-fragment	5.7	AAI-based (high-confidence)	0	1	NA	NA	215164	5.69752	high	2.61065	2	GCA_000838105.1	92.17	57.47	1.93924	10.4862	3
Scaffold_2253_HRSCAF_2265	4743	No	NA	6	4	0	Low-quality	Genome-fragment	2.23	AAI-based (high-confidence)	0	1.98	high kmer_freq may indicate large duplication	NA	212482	2.23219	high	1.58732	1	GCA_000838105.1	99.3	67.98	1.69	9.62	1
Scaffold_2255_HRSCAF_2267	11865	No	NA	21	7	0	Low-quality	Genome-fragment	5.58	AAI-based (high-confidence)	0	1.08	NA	NA	212482	5.584	high	3.01418	1	GCA_000838105.1	83.55	38.94	5.08051	8.29993	5
Scaffold_2257_HRSCAF_2269	6626	No	NA	7	2	0	Low-quality	Genome-fragment	3.12	AAI-based (high-confidence)	0	1	NA	NA	212482	3.11838	high	1.60321	1	GCA_000838105.1	87.22	97.58	0.973659	4.57244	2
Scaffold_2261_HRSCAF_2273	1497	No	NA	3	1	0	Low-quality	Genome-fragment	0.7	AAI-based (high-confidence)	0	1.01	NA	NA	212482	0.70453	high	0.4212	1	GCA_000838105.1	98.32	78.04	0.7	1.35	1
Scaffold_2270_HRSCAF_2282	8316	No	NA	4	2	0	Low-quality	Genome-fragment	3.87	AAI-based (high-confidence)	0	1	NA	NA	215102	3.86607	high	2.11569	2	GCA_000838105.1	97.57	76.34	3.58191	10.0117	2
Scaffold_2271_HRSCAF_2283	5734	No	NA	10	5	0	Low-quality	Genome-fragment	2.66	AAI-based (high-confidence)	0	1	NA	NA	215526	2.66047	high	1.41627	2	GCA_000838105.1	92.65	87.27	2.08593	4.88761	5
Scaffold_2273_HRSCAF_2285	8112	No	NA	10	6	0	Low-quality	Genome-fragment	3.82	AAI-based (high-confidence)	0	1	NA	NA	212482	3.81774	high	1.90865	1	GCA_000838105.1	89.82	91.24	2.37681	11.191	5
Scaffold_2278_HRSCAF_2290	5883	No	NA	9	6	0	Low-quality	Genome-fragment	2.73	AAI-based (high-confidence)	0	1.8	high kmer_freq may indicate large duplication	NA	215513	2.72976	high	2.43659	2	GCA_000838105.1	79.36	73.94	1.27403	9.704	4
Scaffold_2279_HRSCAF_2291	8790	No	NA	11	8	0	Low-quality	Genome-fragment	4.14	AAI-based (high-confidence)	0	1	NA	NA	212482	4.13682	high	1.61001	1	GCA_000838105.1	93.05	89.21	3.04222	7.88398	7
Scaffold_2281_HRSCAF_2293	3484	No	NA	4	1	0	Low-quality	Genome-fragment	1.6	AAI-based (high-confidence)	0	1	NA	NA	217344	1.60299	high	2.03825	21	GCA_000838105.1	97.45	68.85	0.29	2.74	1
Scaffold_2295_HRSCAF_2307	4132	No	NA	5	2	0	Low-quality	Genome-fragment	1.92	AAI-based (high-confidence)	0	1	NA	NA	215288	1.91929	high	2.66424	2	GCA_000838105.1	97.4	56.5	2.03	10.4	1
Scaffold_2300_HRSCAF_2312	9686	No	NA	15	7	0	Low-quality	Genome-fragment	4.56	AAI-based (high-confidence)	0	1.02	NA	NA	212482	4.5585	high	2.10905	1	GCA_000838105.1	87.64	78.77	4.29804	7.37062	6
Scaffold_2301_HRSCAF_2313	3714	No	NA	6	4	0	Low-quality	Genome-fragment	1.72	AAI-based (high-confidence)	0	2.01	high kmer_freq may indicate large duplication	NA	215782	1.72118	high	2.91212	2	GCA_000838105.1	89.14	59.05	1.45364	3.46135	2
Scaffold_2303_HRSCAF_2315	13613	No	NA	22	11	0	Low-quality	Genome-fragment	6.41	AAI-based (high-confidence)	0	1.02	NA	NA	212482	6.40666	high	3.6205	1	GCA_000838105.1	94.25	32.72	4.53568	20.9534	6
Scaffold_2304_HRSCAF_2316	1424	No	NA	2	1	0	Low-quality	Genome-fragment	0.07	HMM-based (lower-bound)	0	1	NA	NA	163023	0.873496	low	15.1047	1	GCA_000918955.1	36.1	80.32	0.07	0.81	1
Scaffold_2305_HRSCAF_2317	4021	No	NA	7	7	0	Low-quality	Genome-fragment	1.87	AAI-based (high-confidence)	0	1	NA	NA	215182	1.86865	high	1.4136	2	GCA_000838105.1	97.56	83.78	1.03233	4.01369	7
Scaffold_2307_HRSCAF_2319	6117	No	NA	13	2	0	Low-quality	Genome-fragment	2.88	AAI-based (medium-confidence)	0	1	NA	NA	212482	2.87883	medium	5.77575	1	GCA_000838105.1	91.72	28.74	1.76175	10.7593	2
Scaffold_2309_HRSCAF_2321	6288	No	NA	11	5	0	Low-quality	Genome-fragment	2.96	AAI-based (high-confidence)	0	1	NA	NA	212482	2.95931	high	1.98882	1	GCA_000838105.1	91.42	80.67	2.33285	4.12959	5
Scaffold_2310_HRSCAF_2322	12965	No	NA	22	5	0	Low-quality	Genome-fragment	6.1	AAI-based (high-confidence)	0	1	NA	NA	212482	6.10169	high	2.26323	1	GCA_000838105.1	93.17	66.99	4.64125	7.92458	5
Scaffold_2312_HRSCAF_2324	2928	No	NA	4	2	0	Low-quality	Genome-fragment	1.38	AAI-based (high-confidence)	0	1	NA	NA	212482	1.378	high	3.81403	1	GCA_000838105.1	89.67	48.84	0.530134	2.66092	2
Scaffold_2322_HRSCAF_2334	5887	No	NA	8	4	0	Low-quality	Genome-fragment	2.73	AAI-based (high-confidence)	0	1.87	high kmer_freq may indicate large duplication	NA	215555	2.7311	high	1.98882	2	GCA_000838105.1	89.02	78.14	1.62444	9.93501	2
Scaffold_2323_HRSCAF_2335	1786	No	NA	2	2	0	Low-quality	Genome-fragment	0.83	AAI-based (high-confidence)	0	1	NA	NA	215494	0.828793	high	1.39421	2	GCA_000838105.1	98.1	59.89	0.145308	1.4	2
Scaffold_2327_HRSCAF_2339	16160	No	NA	13	8	0	Low-quality	Genome-fragment	7.48	AAI-based (high-confidence)	0	1	NA	NA	215956	7.48302	high	2.22488	2	GCA_000838105.1	94.37	66.31	6.20993	12.0653	8
Scaffold_2334_HRSCAF_2346	6906	No	NA	12	6	0	Low-quality	Genome-fragment	3.21	AAI-based (high-confidence)	0	1	NA	NA	215244	3.20846	high	3.7921	2	GCA_000838105.1	79.68	20.3	1.24749	6.28229	2
Scaffold_2338_HRSCAF_2350	1108	No	NA	1	0	0	Low-quality	Genome-fragment	0.52	AAI-based (high-confidence)	0	1	no viral genes detected	NA	212482	0.521456	high	1.86457	1	GCA_000838105.1	85.1	100	NA	NA	0
Scaffold_2340_HRSCAF_2352	7260	No	NA	9	4	0	Low-quality	Genome-fragment	3.37	AAI-based (high-confidence)	0	1	NA	NA	215183	3.37387	high	1.2042	2	GCA_000838105.1	87.87	89.88	1.7249	11.1775	3
Scaffold_2343_HRSCAF_2355	12716	No	NA	23	13	0	Low-quality	Genome-fragment	5.98	AAI-based (high-confidence)	0	1.2	NA	NA	212482	5.98451	high	1.81382	1	GCA_000838105.1	96.23	86.17	3.36682	11.774	11
Scaffold_2347_HRSCAF_2359	1963	No	NA	5	0	0	Low-quality	Genome-fragment	0.92	AAI-based (high-confidence)	0	1	no viral genes detected	NA	212482	0.923843	high	2.95626	1	GCA_000838105.1	97.33	39.89	NA	NA	0
Scaffold_2349_HRSCAF_2361	3764	No	NA	8	4	0	Low-quality	Genome-fragment	1.58	HMM-based (lower-bound)	0	1.58	high kmer_freq may indicate large duplication	NA	NA	NA	NA	NA	0	NA	NA	NA	1.58081	2.49991	2
Scaffold_2353_HRSCAF_2365	2064	No	NA	3	1	0	Low-quality	Genome-fragment	1.01	HMM-based (lower-bound)	0	1.11	NA	NA	203341	1.01505	low	10.0452	5	GCA_000909775.1	41.2	76.01	1.01	5.2	1
Scaffold_2357_HRSCAF_2369	2174	No	NA	5	2	0	Low-quality	Genome-fragment	1.04	AAI-based (medium-confidence)	0	1	NA	NA	209121	1.03959	medium	8.29076	3	GCA_000838105.1	75.2	21.84	0.18	5.49	1
Scaffold_2358_HRSCAF_2370	2405	No	NA	3	1	0	Low-quality	Genome-fragment	1.12	AAI-based (high-confidence)	0	1.02	NA	NA	215204	1.11754	high	1.91104	2	GCA_000838105.1	86.3	96.07	1.17	1.74	1
Scaffold_2359_HRSCAF_2371	8614	No	NA	10	4	0	Low-quality	Genome-fragment	4	AAI-based (high-confidence)	0	1	NA	NA	215301	4.00091	high	1.92956	2	GCA_000838105.1	94.21	81.48	1.21616	7.40058	4
Scaffold_2368_HRSCAF_2380	13277	No	NA	20	11	0	Low-quality	Genome-fragment	6.25	AAI-based (high-confidence)	0	1	NA	NA	212482	6.24853	high	3.21174	1	GCA_000838105.1	96.1	40.81	3.06855	14.5657	6
Scaffold_2371_HRSCAF_2383	7169	No	NA	12	3	0	Low-quality	Genome-fragment	3.37	AAI-based (high-confidence)	0	1	NA	NA	212482	3.37393	high	1.21561	1	GCA_000838105.1	91.22	100	1.0877	4.69486	3
Scaffold_2372_HRSCAF_2384	3992	No	NA	7	3	0	Low-quality	Genome-fragment	1.85	AAI-based (high-confidence)	0	1	NA	NA	215258	1.85452	high	1.41627	2	GCA_000838105.1	96.46	86.04	1.12226	4.95649	3
Scaffold_2377_HRSCAF_2389	11637	No	NA	10	3	0	Low-quality	Genome-fragment	5.41	AAI-based (high-confidence)	0	1	NA	NA	215274	5.40566	high	2.36827	2	GCA_000838105.1	98.03	70.47	4.42544	19.3699	3
Scaffold_2379_HRSCAF_2391	11129	No	NA	11	4	0	Low-quality	Genome-fragment	2.85	HMM-based (lower-bound)	0	1	NA	NA	212482	5.23762	low	32.2054	1	GCA_000838105.1	94.09	21.77	2.85283	15.2524	4
Scaffold_2383_HRSCAF_2395	4233	No	NA	6	2	0	Low-quality	Genome-fragment	1.99	AAI-based (high-confidence)	0	1	NA	NA	212482	1.99217	high	1.28849	1	GCA_000838105.1	96.64	96.11	0.826356	3.15532	2
Scaffold_2386_HRSCAF_2398	1787	No	NA	3	1	0	Low-quality	Genome-fragment	0.84	AAI-based (high-confidence)	0	1	NA	NA	212482	0.841012	high	1.62896	1	GCA_000838105.1	97.38	63.79	0.84	1.61	1
Scaffold_2388_HRSCAF_2400	14529	No	NA	25	16	0	Low-quality	Genome-fragment	6.84	AAI-based (high-confidence)	0	1.36	NA	NA	212482	6.83776	high	1.81382	1	GCA_000838105.1	95.65	86.46	3.65784	15.8762	9
Scaffold_2394_HRSCAF_2406	10307	No	NA	24	9	0	Low-quality	Genome-fragment	2.82	HMM-based (lower-bound)	0	1.01	NA	NA	212482	4.85076	low	20.3968	1	GCA_000838105.1	99.2	6.89	2.82396	10.8289	4
Scaffold_2398_HRSCAF_2410	10227	No	NA	20	9	0	Low-quality	Genome-fragment	4.81	AAI-based (medium-confidence)	0	1.02	NA	NA	212482	4.81311	medium	6.69482	1	GCA_000838105.1	88.62	22.94	2.8031	10.7453	4
Scaffold_2413_HRSCAF_2425	4007	No	NA	8	3	0	Low-quality	Genome-fragment	1.89	AAI-based (high-confidence)	0	1.32	NA	NA	212482	1.88581	high	3.1929	1	GCA_000838105.1	79.49	22.57	1.06	2.2	1
Scaffold_2414_HRSCAF_2426	2381	No	NA	4	2	0	Low-quality	Genome-fragment	1.17	HMM-based (lower-bound)	0	1	NA	NA	NA	NA	NA	NA	0	NA	NA	NA	1.17	5.99	1
Scaffold_2415_HRSCAF_2427	9625	No	NA	8	6	0	Low-quality	Genome-fragment	4.46	AAI-based (high-confidence)	0	1.08	NA	NA	215841	4.45931	high	3.01945	2	GCA_000838105.1	87.04	58.19	4.37829	9.59931	5
Scaffold_2416_HRSCAF_2428	2326	No	NA	4	3	0	Low-quality	Genome-fragment	1.09	AAI-based (medium-confidence)	0	1	NA	NA	212482	1.09468	medium	6.24193	1	GCA_000838105.1	86.9	22.46	0.56884	4.17812	3
Scaffold_2417_HRSCAF_2429	4947	No	NA	7	1	0	Low-quality	Genome-fragment	0.4	HMM-based (lower-bound)	0	1	NA	NA	242724	2.03812	low	19.6394	1	3300033146|Ga0366841_1000287	51	6.47	0.4	2.59	1
Scaffold_2418_HRSCAF_2430	1744	No	NA	2	1	0	Low-quality	Genome-fragment	0.81	AAI-based (high-confidence)	0	1	NA	NA	215280	0.810108	high	1.56971	2	GCA_000838105.1	96.59	100	0.46	0.81	1
Scaffold_2430_HRSCAF_2442	12216	No	NA	11	3	0	Low-quality	Genome-fragment	5.75	AAI-based (high-confidence)	0	1	NA	NA	212482	5.74919	high	1.61001	1	GCA_000838105.1	95.63	90.89	1.55004	5.67379	3
Scaffold_2433_HRSCAF_2445	16052	No	NA	16	6	0	Low-quality	Genome-fragment	7.55	AAI-based (high-confidence)	0	1	NA	NA	212482	7.55452	high	1.71839	1	GCA_000838105.1	95.92	77.16	5.9537	10.7851	6
Scaffold_2434_HRSCAF_2446	10463	No	NA	13	6	0	Low-quality	Genome-fragment	4.86	AAI-based (high-confidence)	0	1	NA	NA	215310	4.8595	high	1.81382	2	GCA_000838105.1	93.91	85.01	4.35528	8.69296	6
Scaffold_2437_HRSCAF_2449	13286	No	NA	16	8	0	Low-quality	Genome-fragment	6.18	AAI-based (high-confidence)	0	1.02	NA	NA	215136	6.17564	high	2.33935	2	GCA_000838105.1	75.86	78.52	5.67471	10.4692	6
Scaffold_2440_HRSCAF_2452	59132	No	NA	61	28	0	Low-quality	Genome-fragment	27.46	AAI-based (high-confidence)	0	1.2	NA	NA	215361	27.4571	high	2.32864	2	GCA_000838105.1	93.76	72.41	21.7467	45.4441	20
Scaffold_2444_HRSCAF_2456	18911	No	NA	28	2	0	Low-quality	Genome-fragment	8.9	AAI-based (high-confidence)	0	1	NA	NA	212482	8.90005	high	2.75113	1	GCA_000838105.1	86.44	49.5	4.67729	11.5494	2
Scaffold_2447_HRSCAF_2459	10733	No	NA	16	6	0	Low-quality	Genome-fragment	4.98	AAI-based (high-confidence)	0	1	NA	NA	215498	4.98057	high	2.37834	2	GCA_000838105.1	81.3	85.85	3.51939	10.3577	5
Scaffold_2448_HRSCAF_2460	9080	No	NA	11	7	0	Low-quality	Genome-fragment	4.22	AAI-based (high-confidence)	0	1	NA	NA	215073	4.22182	high	1.90865	2	GCA_000838105.1	92.49	88.13	3.10229	6.48147	6
Scaffold_2450_HRSCAF_2462	7364	No	NA	9	3	0	Low-quality	Genome-fragment	3.42	AAI-based (high-confidence)	0	1	NA	NA	215286	3.42057	high	3.24485	2	GCA_000838105.1	94.49	43.52	0.609808	6.11614	2
Scaffold_2451_HRSCAF_2463	7803	No	NA	9	3	0	Low-quality	Genome-fragment	3.67	AAI-based (high-confidence)	0	1.34	NA	NA	212482	3.67231	high	1.61001	1	GCA_000838105.1	92.73	91.41	1.5456	5.81486	2
Scaffold_2455_HRSCAF_2467	3028	No	NA	3	3	0	Low-quality	Genome-fragment	1.43	AAI-based (high-confidence)	0	1	NA	NA	212482	1.42506	high	1.34213	1	GCA_000838105.1	98.01	83	1.37502	4.12341	3
Scaffold_2456_HRSCAF_2468	9180	No	NA	15	3	0	Low-quality	Genome-fragment	4.32	AAI-based (high-confidence)	0	1.91	high kmer_freq may indicate large duplication	NA	212482	4.32037	high	1.61001	1	GCA_000838105.1	94.88	90.15	2.39518	6.12953	2
Scaffold_2461_HRSCAF_2473	12769	No	NA	11	4	0	Low-quality	Genome-fragment	5.93	AAI-based (high-confidence)	0	1	NA	NA	215332	5.9299	high	2.11569	2	GCA_000838105.1	97.93	75.19	4.70049	19.578	4
Scaffold_2462_HRSCAF_2474	4693	No	NA	5	4	0	Low-quality	Genome-fragment	2.18	AAI-based (high-confidence)	0	1.01	NA	NA	215190	2.18086	high	1.21561	2	GCA_000838105.1	92.08	100	1.39969	7.01469	3
Scaffold_2466_HRSCAF_2478	6072	No	NA	5	3	0	Low-quality	Genome-fragment	2.82	AAI-based (high-confidence)	0	1.01	NA	NA	215210	2.82144	high	1.28849	2	GCA_000838105.1	93.83	95.03	2.76755	4.24236	3
Scaffold_2468_HRSCAF_2480	8836	No	NA	8	1	0	Low-quality	Genome-fragment	4.1	AAI-based (high-confidence)	0	1.42	NA	NA	215465	4.1009	high	2.20563	2	GCA_000838105.1	92.81	72.53	2.6	7.09	1
Scaffold_2476_HRSCAF_2488	9202	No	NA	21	9	0	Low-quality	Genome-fragment	3.15	HMM-based (lower-bound)	0	1	NA	NA	212482	4.33072	low	46.7553	1	GCA_000838105.1	97.73	11.73	3.15439	9.31114	5
Scaffold_2478_HRSCAF_2490	2358	No	NA	2	1	0	Low-quality	Genome-fragment	1.35	AAI-based (high-confidence)	0	1	NA	NA	174743	1.34941	high	4.45453	88	GCA_000923155.1	59.54	100	1.23	5.32	1
Scaffold_2481_HRSCAF_2493	11586	No	NA	21	14	0	Low-quality	Genome-fragment	5.45	AAI-based (high-confidence)	0	1.69	high kmer_freq may indicate large duplication	NA	212482	5.4527	high	2.36827	1	GCA_000838105.1	98.03	68.49	2.40447	14.2827	6
Scaffold_2483_HRSCAF_2495	7912	No	NA	12	6	0	Low-quality	Genome-fragment	3.81	AAI-based (high-confidence)	0	1	NA	NA	207775	3.80796	high	2.61287	2	GCA_000838105.1	81.94	56.8	2.91047	12.1303	4
Scaffold_2484_HRSCAF_2496	20294	No	NA	31	14	0	Low-quality	Genome-fragment	9.55	AAI-based (high-confidence)	0	1	NA	NA	212482	9.55093	high	2.65359	1	GCA_000838105.1	88.5	60.26	7.69209	20.209	11
Scaffold_2486_HRSCAF_2498	10200	No	NA	20	10	0	Low-quality	Genome-fragment	4.73	AAI-based (high-confidence)	0	1.67	high kmer_freq may indicate large duplication	NA	215669	4.72947	high	3.24925	2	GCA_000838105.1	88.19	38.18	4.14874	7.22678	5
Scaffold_2488_HRSCAF_2500	8231	No	NA	19	2	0	Low-quality	Genome-fragment	3.87	AAI-based (high-confidence)	0	1.74	high kmer_freq may indicate large duplication	NA	212482	3.87374	high	1.81382	1	GCA_000838105.1	94.83	86.43	3.21956	7.67175	2
Scaffold_2492_HRSCAF_2504	6751	No	NA	9	3	0	Low-quality	Genome-fragment	3.18	AAI-based (high-confidence)	0	1	NA	NA	212482	3.17721	high	1.91673	1	GCA_000838105.1	80.54	91.31	1.61727	8.67811	3
Scaffold_2498_HRSCAF_2510	6191	No	NA	7	3	0	Low-quality	Genome-fragment	2.88	AAI-based (high-confidence)	0	1	NA	NA	215277	2.87582	high	1.25849	2	GCA_000838105.1	95.4	97.74	0.510397	5.05249	3
Scaffold_2501_HRSCAF_2513	11162	No	NA	12	7	0	Low-quality	Genome-fragment	5.16	AAI-based (high-confidence)	0	1	NA	NA	216308	5.16022	high	3.04295	2	GCA_000838105.1	92.19	46.23	4.35628	8.2579	7
Scaffold_2503_HRSCAF_2515	6264	No	NA	9	2	0	Low-quality	Genome-fragment	2.95	AAI-based (high-confidence)	0	1	NA	NA	212482	2.94801	high	2.42404	1	GCA_000838105.1	88.54	70.92	1.43542	4.58729	2
Scaffold_2505_HRSCAF_2517	12599	No	NA	16	2	0	Low-quality	Genome-fragment	2.28	HMM-based (lower-bound)	0	1	NA	NA	176347	7.14444	low	26.9204	135	3300031521|Ga0311364_10000001	38.6	12.11	2.28052	7.75993	2
Scaffold_2509_HRSCAF_2521	6639	No	NA	10	3	0	Low-quality	Genome-fragment	2.41	HMM-based (lower-bound)	0	1	NA	NA	163023	4.07243	low	19.4363	1	GCA_000918955.1	36.4	19.87	2.41435	7.25313	3
Scaffold_2511_HRSCAF_2523	8116	No	NA	7	3	0	Low-quality	Genome-fragment	3.77	AAI-based (high-confidence)	0	1	NA	NA	215353	3.7687	high	1.463	2	GCA_000838105.1	96.31	100	1.92507	5.99051	3
Scaffold_2514_HRSCAF_2526	3270	No	NA	5	0	0	Low-quality	Genome-fragment	1.54	AAI-based (high-confidence)	0	1	no viral genes detected	NA	212482	1.53895	high	1.61005	1	GCA_000838105.1	89.6	100	NA	NA	0
Scaffold_2515_HRSCAF_2527	2547	No	NA	5	1	0	Low-quality	Genome-fragment	1.2	AAI-based (high-confidence)	0	1	NA	NA	212482	1.19869	high	3.83955	1	GCA_000838105.1	87.92	40.69	0.47	1.64	1
Scaffold_2518_HRSCAF_2530	7542	No	NA	12	10	0	Low-quality	Genome-fragment	3.55	AAI-based (high-confidence)	0	1	NA	NA	212482	3.54948	high	1.61001	1	GCA_000838105.1	96.52	92.02	1.71616	7.02193	10
Scaffold_2519_HRSCAF_2531	3364	No	NA	2	2	0	Low-quality	Genome-fragment	1.58	AAI-based (high-confidence)	0	1	NA	NA	212482	1.58319	high	1.62896	1	GCA_000838105.1	95.5	64.03	1.26353	2.90179	2
Scaffold_2520_HRSCAF_2532	4338	No	NA	6	1	0	Low-quality	Genome-fragment	2.04	AAI-based (high-confidence)	0	1	NA	NA	212482	2.04158	high	2.00522	1	GCA_000838105.1	82.04	96.08	0.35	3.77	1
Scaffold_2522_HRSCAF_2534	4772	No	NA	3	2	0	Low-quality	Genome-fragment	2.21	AAI-based (high-confidence)	0	1	NA	NA	215530	2.21407	high	3.52396	2	GCA_000838105.1	98.5	35.89	0.658086	1.08456	2
Scaffold_2523_HRSCAF_2535	2306	No	NA	3	1	0	Low-quality	Genome-fragment	1.07	AAI-based (high-confidence)	0	1.01	NA	NA	215106	1.07203	high	1.56971	2	GCA_000838105.1	94.04	100	0.38	1.37	1
Scaffold_2524_HRSCAF_2536	11951	No	NA	15	5	0	Low-quality	Genome-fragment	5.62	AAI-based (high-confidence)	0	1	NA	NA	212482	5.62448	high	1.61001	1	GCA_000838105.1	94.33	89.2	2.56097	8.54038	5
Scaffold_2526_HRSCAF_2538	5093	No	NA	7	3	0	Low-quality	Genome-fragment	2.37	AAI-based (high-confidence)	0	1	NA	NA	215208	2.36655	high	1.2042	2	GCA_000838105.1	90.28	88.6	0.677583	3.58138	3
Scaffold_2532_HRSCAF_2544	9466	No	NA	4	3	0	Low-quality	Genome-fragment	4.4	AAI-based (high-confidence)	0	1	NA	NA	215086	4.40102	high	2.11569	2	GCA_000838105.1	97.67	72.97	1.31441	2.65527	3
Scaffold_2535_HRSCAF_2547	8213	No	NA	11	3	0	Low-quality	Genome-fragment	3.81	AAI-based (high-confidence)	0	1	NA	NA	215395	3.81299	high	2.02396	2	GCA_000838105.1	82.75	90.59	3.06236	8.03704	3
Scaffold_2536_HRSCAF_2548	8052	No	NA	13	9	0	Low-quality	Genome-fragment	3.79	AAI-based (high-confidence)	0	1	NA	NA	212482	3.7895	high	2.27822	1	GCA_000838105.1	93.75	71.98	2.87136	6.44702	7
Scaffold_2548_HRSCAF_2560	4401	No	NA	3	3	0	Low-quality	Genome-fragment	2.04	AAI-based (high-confidence)	0	1	NA	NA	215360	2.04355	high	1.33008	2	GCA_000838105.1	94.23	91.93	1.72021	2.60276	3
Scaffold_2549_HRSCAF_2561	2522	No	NA	3	1	0	Low-quality	Genome-fragment	1.17	AAI-based (high-confidence)	0	1	NA	NA	215370	1.17101	high	1.46444	2	GCA_000838105.1	98.6	55.1	1.24	6.35	1
Scaffold_2550_HRSCAF_2562	12817	No	NA	14	2	0	Low-quality	Genome-fragment	5.95	AAI-based (high-confidence)	0	1.36	NA	NA	215272	5.95385	high	2.20563	2	GCA_000838105.1	94.46	75.92	3.04616	9.97593	2
Scaffold_2551_HRSCAF_2563	11936	No	NA	12	4	0	Low-quality	Genome-fragment	5.55	AAI-based (high-confidence)	0	1	NA	NA	215103	5.54896	high	1.81382	2	GCA_000838105.1	94.08	87.34	1.68695	10.2564	4
Scaffold_2555_HRSCAF_2567	5689	No	NA	7	4	0	Low-quality	Genome-fragment	2.64	AAI-based (high-confidence)	0	1	NA	NA	215137	2.64436	high	1.28849	2	GCA_000838105.1	94.73	96.95	1.80265	4.13571	4
Scaffold_2561_HRSCAF_2573	13542	No	NA	25	7	0	Low-quality	Genome-fragment	6.37	AAI-based (high-confidence)	0	1	NA	NA	212482	6.37325	high	3.04295	1	GCA_000838105.1	92.15	42.57	4.27737	9.20029	5
Scaffold_2564_HRSCAF_2576	4146	No	NA	6	2	0	Low-quality	Genome-fragment	1.93	AAI-based (high-confidence)	0	1	NA	NA	215205	1.92654	high	2.91212	2	GCA_000838105.1	92.14	61.87	2.03	10.44	1
Scaffold_2565_HRSCAF_2577	7344	No	NA	8	1	0	Low-quality	Genome-fragment	3.46	AAI-based (high-confidence)	0	1	NA	NA	212482	3.45629	high	1.28849	1	GCA_000838105.1	93.09	92.79	2.16	5.89	1
Scaffold_2566_HRSCAF_2578	7622	No	NA	6	3	0	Low-quality	Genome-fragment	3.59	AAI-based (high-confidence)	0	1	NA	NA	212482	3.58713	high	1.35935	1	GCA_000838105.1	92.91	95.25	1.32581	5.88217	3
Scaffold_2567_HRSCAF_2579	25690	No	NA	48	17	0	Low-quality	Genome-fragment	12.09	AAI-based (high-confidence)	0	1.44	NA	NA	212482	12.0904	high	2.14234	1	GCA_000838105.1	89.93	77.53	8.98875	21.6816	8
Scaffold_2568_HRSCAF_2580	5981	No	NA	5	3	0	Low-quality	Genome-fragment	2.77	AAI-based (high-confidence)	0	1.01	NA	NA	215549	2.77477	high	2.18287	2	GCA_000838105.1	95.98	73.29	2.3366	3.53367	3
Scaffold_2571_HRSCAF_2583	10365	No	NA	19	10	0	Low-quality	Genome-fragment	4.82	AAI-based (high-confidence)	0	1.95	high kmer_freq may indicate large duplication	NA	215091	4.81888	high	2.63906	2	GCA_000838105.1	87.54	63.35	3.6061	12.9263	4
Scaffold_2574_HRSCAF_2586	10585	No	NA	15	11	0	Low-quality	Genome-fragment	4.92	AAI-based (high-confidence)	0	1	NA	NA	215356	4.91512	high	1.81382	2	GCA_000838105.1	94.44	85.68	3.21155	8.21563	10
Scaffold_2576_HRSCAF_2588	14671	No	NA	18	6	0	Low-quality	Genome-fragment	6.9	AAI-based (high-confidence)	0	1	NA	NA	212482	6.90458	high	1.61001	1	GCA_000838105.1	94.22	91.13	2.98526	10.565	6
Scaffold_2581_HRSCAF_2593	5980	No	NA	8	1	0	Low-quality	Genome-fragment	2.81	AAI-based (high-confidence)	0	1	NA	NA	212482	2.81436	high	2.91212	1	GCA_000838105.1	92.07	59.88	1.02	3.08	1
Scaffold_2583_HRSCAF_2595	10714	No	NA	13	8	0	Low-quality	Genome-fragment	5.04	AAI-based (high-confidence)	0	1	NA	NA	212482	5.04231	high	1.90865	1	GCA_000838105.1	90.02	88.63	3.96935	10.6395	7
Scaffold_2586_HRSCAF_2598	3543	No	NA	3	2	0	Low-quality	Genome-fragment	1.65	AAI-based (high-confidence)	0	1.01	NA	NA	215228	1.64616	high	1.33997	2	GCA_000838105.1	89.21	86.47	1.64	2.14	1
Scaffold_2595_HRSCAF_2608	1852	No	NA	3	0	0	Low-quality	Genome-fragment	0.87	AAI-based (high-confidence)	0	1	no viral genes detected	NA	212482	0.871603	high	1.34465	1	GCA_000838105.1	93.04	92.27	NA	NA	0
Scaffold_2603_HRSCAF_2616	2820	No	NA	3	2	0	Low-quality	Genome-fragment	1.33	AAI-based (high-confidence)	0	1.05	NA	NA	212482	1.32717	high	2.24947	1	GCA_000838105.1	85.65	83.93	1.30007	2.65504	2
Scaffold_2604_HRSCAF_2617	5241	No	NA	12	0	0	Low-quality	Genome-fragment	2.47	AAI-based (high-confidence)	0	2.82	no viral genes detected; high kmer_freq may indicate large duplication	NA	212482	2.46656	high	1.78376	1	GCA_000838105.1	94.43	79.91	NA	NA	0
Scaffold_2607_HRSCAF_2620	13164	No	NA	18	5	0	Low-quality	Genome-fragment	6.41	AAI-based (medium-confidence)	0	1.02	NA	NA	205506	6.40564	medium	6.69482	6	GCA_000838105.1	90.44	24.33	3.89399	14.005	3
Scaffold_2609_HRSCAF_2622	6026	No	NA	7	3	0	Low-quality	Genome-fragment	6.14	AAI-based (high-confidence)	0	1	NA	NA	98202.7	6.13629	high	3.30095	175	GCA_000838105.1	64.75	68.18	0.49	5.52	1
Scaffold_2610_HRSCAF_2623	3339	No	NA	6	6	0	Low-quality	Genome-fragment	0.88	HMM-based (lower-bound)	0	1.68	high kmer_freq may indicate large duplication	NA	NA	NA	NA	NA	0	NA	NA	NA	0.88	1.83	1
Scaffold_2611_HRSCAF_2624	5545	No	NA	8	5	0	Low-quality	Genome-fragment	2.57	AAI-based (high-confidence)	0	1	NA	NA	215636	2.57147	high	1.33997	2	GCA_000838105.1	90.31	86.52	2.16703	4.67002	4
Scaffold_2614_HRSCAF_2627	5055	No	NA	7	0	0	Low-quality	Genome-fragment	2.38	AAI-based (high-confidence)	0	1.55	no viral genes detected; high kmer_freq may indicate large duplication	NA	212482	2.37903	high	3.01471	1	GCA_000838105.1	77.88	35.47	NA	NA	0
Scaffold_2615_HRSCAF_2628	7190	No	NA	11	2	0	Low-quality	Genome-fragment	1.81	HMM-based (lower-bound)	0	1	NA	NA	212482	3.38382	low	46.8198	1	GCA_000838105.1	98.27	18.37	1.8125	6.24123	2
Scaffold_2625_HRSCAF_2638	5992	No	NA	5	0	0	Low-quality	Genome-fragment	2.78	AAI-based (high-confidence)	0	1	no viral genes detected	NA	215287	2.78326	high	1.4136	2	GCA_000838105.1	97.79	84.5	NA	NA	0
Scaffold_2626_HRSCAF_2639	9098	No	NA	13	8	0	Low-quality	Genome-fragment	4.28	AAI-based (high-confidence)	0	1	NA	NA	212482	4.28177	high	1.81382	1	GCA_000838105.1	93.9	84.07	3.24349	8.4012	7
Scaffold_2629_HRSCAF_2642	4725	No	NA	5	1	0	Low-quality	Genome-fragment	2.22	AAI-based (high-confidence)	0	1	NA	NA	212482	2.22372	high	1.28849	1	GCA_000838105.1	92.64	93.86	1.39	3.79	1
Scaffold_2631_HRSCAF_2644	8274	No	NA	11	6	0	Low-quality	Genome-fragment	3.83	AAI-based (high-confidence)	0	1	NA	NA	216089	3.82898	high	4.02099	2	GCA_000838105.1	86.3	35.54	3.25149	5.07655	5
Scaffold_2634_HRSCAF_2647	13137	No	NA	11	5	0	Low-quality	Genome-fragment	6.11	AAI-based (high-confidence)	0	1	NA	NA	215164	6.10556	high	1.35935	2	GCA_000838105.1	94.8	92.84	3.0442	16.9327	5
Scaffold_2635_HRSCAF_2648	15101	No	NA	14	3	0	Low-quality	Genome-fragment	7.11	AAI-based (high-confidence)	0	1.21	NA	NA	212482	7.10695	high	1.71792	1	GCA_000838105.1	94.56	80.63	2.73403	9.30202	2
Scaffold_2636_HRSCAF_2649	5812	No	NA	6	4	0	Low-quality	Genome-fragment	3.61	AAI-based (medium-confidence)	0	2.42	high kmer_freq may indicate large duplication	NA	161165	3.60624	medium	5.63302	164	DTR_150641	44.09	79.16	3.03	13.12	1
Scaffold_2637_HRSCAF_2650	18077	No	NA	29	6	0	Low-quality	Genome-fragment	8.51	AAI-based (high-confidence)	0	1.25	NA	NA	212482	8.50754	high	3.87256	1	GCA_000838105.1	90.74	30.35	6.8985	15.1301	3
Scaffold_2642_HRSCAF_2655	8610	No	NA	3	1	0	Low-quality	Genome-fragment	4	AAI-based (high-confidence)	0	1	NA	NA	215290	3.99926	high	1.92956	2	GCA_000838105.1	95.84	79.92	3.95	8.06	1
Scaffold_2646_HRSCAF_2659	22523	No	NA	24	13	0	Low-quality	Genome-fragment	10.47	AAI-based (high-confidence)	0	1	NA	NA	215216	10.4653	high	2.22488	2	GCA_000838105.1	96.91	64.44	9.0894	19.9927	10
Scaffold_2651_HRSCAF_2664	12138	No	NA	15	7	0	Low-quality	Genome-fragment	5.71	AAI-based (high-confidence)	0	1	NA	NA	212482	5.71248	high	1.61001	1	GCA_000838105.1	94.42	88.14	3.31736	9.19428	7
Scaffold_2657_HRSCAF_2670	10950	No	NA	15	1	0	Low-quality	Genome-fragment	5.15	AAI-based (medium-confidence)	0	1	NA	NA	212482	5.15338	medium	5.06033	1	GCA_000838105.1	86.58	23.9	2	7.07	1
Scaffold_2658_HRSCAF_2671	4626	No	NA	6	2	0	Low-quality	Genome-fragment	2.18	AAI-based (high-confidence)	0	1	NA	NA	212482	2.17713	high	1.28849	1	GCA_000838105.1	94.06	94.67	0.542727	4.24341	2
Scaffold_2670_HRSCAF_2683	2392	No	NA	2	2	0	Low-quality	Genome-fragment	1.11	AAI-based (high-confidence)	0	1	NA	NA	215241	1.11131	high	1.56971	2	GCA_000838105.1	94.3	100	0.267954	1.34698	2
Scaffold_2673_HRSCAF_2686	18439	No	NA	22	10	0	Low-quality	Genome-fragment	8.68	AAI-based (high-confidence)	0	1.61	high kmer_freq may indicate large duplication	NA	212482	8.67791	high	1.71839	1	GCA_000838105.1	92.71	75.47	3.26104	14.9386	5
Scaffold_2676_HRSCAF_2689	9402	No	NA	10	7	0	Low-quality	Genome-fragment	4.42	AAI-based (high-confidence)	0	1.02	NA	NA	212482	4.42485	high	1.84403	1	GCA_000838105.1	79.68	100	2.52593	11.8877	7
Scaffold_2678_HRSCAF_2691	35136	No	NA	49	16	0	Low-quality	Genome-fragment	16.54	AAI-based (high-confidence)	0	1	NA	NA	212482	16.536	high	2.11631	1	GCA_000838105.1	90.87	51.43	14.3517	28.7969	10
Scaffold_2685_HRSCAF_2698	7807	No	NA	9	4	0	Low-quality	Genome-fragment	3.63	AAI-based (high-confidence)	0	1	NA	NA	215170	3.62829	high	1.81382	2	GCA_000838105.1	92.99	86.72	0.891124	7.84496	4
Scaffold_2688_HRSCAF_2701	10558	No	NA	21	6	0	Low-quality	Genome-fragment	4.89	AAI-based (high-confidence)	0	1.44	NA	NA	215913	4.88994	high	3.6205	2	GCA_000838105.1	96.98	32.69	4.49414	8.07018	4
Scaffold_2693_HRSCAF_2706	5647	No	NA	7	1	0	Low-quality	Genome-fragment	2.62	AAI-based (high-confidence)	0	1.02	NA	NA	215499	2.62044	high	3.42095	2	GCA_000838105.1	95.2	36.93	0.51	5.31	1
Scaffold_2694_HRSCAF_2707	8703	No	NA	9	7	0	Low-quality	Genome-fragment	4.01	AAI-based (medium-confidence)	0	1	NA	NA	217163	4.00758	medium	6.68779	2	GCA_000923155.1	52.31	73.25	3.52406	8.34696	5
Scaffold_2697_HRSCAF_2710	2101	No	NA	3	3	0	Low-quality	Genome-fragment	1.03	HMM-based (lower-bound)	0	1	NA	NA	NA	NA	NA	NA	0	NA	NA	NA	1.03	5.29	1
Scaffold_2699_HRSCAF_2712	18355	No	NA	40	4	0	Low-quality	Genome-fragment	4.06	HMM-based (lower-bound)	0	1	NA	NA	212482	8.63838	low	17.947	1	GCA_000838105.1	79.22	6.19	4.05875	11.9629	3
Scaffold_2703_HRSCAF_2716	11850	No	NA	18	8	0	Low-quality	Genome-fragment	5.58	AAI-based (high-confidence)	0	1.46	NA	NA	212482	5.57694	high	3.21174	1	GCA_000838105.1	93.21	40.51	2.83	11.02	1
Scaffold_2705_HRSCAF_2718	3072	No	NA	3	2	0	Low-quality	Genome-fragment	1.43	AAI-based (high-confidence)	0	1	NA	NA	215214	1.42742	high	1.56971	2	GCA_000838105.1	94.27	100	0.600254	2.28932	2
Scaffold_2706_HRSCAF_2719	17320	No	NA	29	17	0	Low-quality	Genome-fragment	8.05	AAI-based (high-confidence)	0	1.95	high kmer_freq may indicate large duplication	NA	215134	8.0508	high	1.71792	2	GCA_000838105.1	96.49	81.23	4.83268	19.4355	8
Scaffold_2707_HRSCAF_2720	78224	No	NA	87	40	0	Low-quality	Genome-fragment	36.81	AAI-based (high-confidence)	0	1	NA	NA	212482	36.8144	high	2.32864	1	GCA_000838105.1	93.32	71.61	25.3439	58.8726	36
Scaffold_2708_HRSCAF_2721	11510	No	NA	15	5	0	Low-quality	Genome-fragment	5.42	AAI-based (high-confidence)	0	1	NA	NA	212482	5.41693	high	2.28518	1	GCA_000838105.1	83.67	77.55	2.52438	14.237	4
Scaffold_2716_HRSCAF_2729	4292	No	NA	4	2	0	Low-quality	Genome-fragment	2.08	AAI-based (high-confidence)	0	1.04	NA	NA	206637	2.07708	high	2.05978	5	GCA_000838105.1	70.61	94.65	1.37104	6.20025	2
Scaffold_2719_HRSCAF_2732	11196	No	NA	9	2	0	Low-quality	Genome-fragment	5.19	AAI-based (high-confidence)	0	1	NA	NA	215516	5.19498	high	1.92956	2	GCA_000838105.1	93.15	81.66	0.91961	6.69932	2
Scaffold_2721_HRSCAF_2734	13646	No	NA	16	7	0	Low-quality	Genome-fragment	6.42	AAI-based (high-confidence)	0	1	NA	NA	212482	6.42219	high	1.35935	1	GCA_000838105.1	94.24	93.41	2.95619	14.5585	7
Scaffold_2724_HRSCAF_2737	3624	No	NA	5	4	0	Low-quality	Genome-fragment	1.73	AAI-based (high-confidence)	0	1	NA	NA	208889	1.73489	high	2.30101	4	GCA_000838105.1	83.78	75.4	0.862673	5.57804	3
Scaffold_2725_HRSCAF_2738	4838	No	NA	6	1	0	Low-quality	Genome-fragment	2.24	HMM-based (lower-bound)	0	1	NA	NA	NA	NA	NA	NA	0	NA	NA	NA	2.24	2.92	1
Scaffold_2734_HRSCAF_2747	12328	No	NA	17	7	0	Low-quality	Genome-fragment	5.8	AAI-based (high-confidence)	0	1	NA	NA	212482	5.8019	high	1.35935	1	GCA_000838105.1	95.62	96.05	3.24002	8.80225	7
Scaffold_2740_HRSCAF_2753	2194	No	NA	4	1	0	Low-quality	Genome-fragment	1.78	AAI-based (medium-confidence)	0	1	NA	NA	123221	1.78054	medium	5.70842	15	GCA_902996885.1	62.5	57.27	0.26	3.53	1
Scaffold_2741_HRSCAF_2754	6480	No	NA	4	2	0	Low-quality	Genome-fragment	3.01	AAI-based (high-confidence)	0	1.01	NA	NA	215266	3.01023	high	1.41627	2	GCA_000838105.1	95.62	84.52	0.908851	5.83336	2
Scaffold_2742_HRSCAF_2755	1418	No	NA	2	2	0	Low-quality	Genome-fragment	0.7	HMM-based (lower-bound)	0	1.01	NA	NA	201983	0.702038	low	13.9605	3	GCA_000916235.1	34.8	88.61	0.7	3.57	1
Scaffold_2743_HRSCAF_2756	10261	No	NA	18	8	0	Low-quality	Genome-fragment	4.83	AAI-based (high-confidence)	0	1.83	high kmer_freq may indicate large duplication	NA	212482	4.82911	high	2.27822	1	GCA_000838105.1	96.06	67.8	3.90798	6.93161	4
Scaffold_2744_HRSCAF_2757	3633	No	NA	4	2	0	Low-quality	Genome-fragment	1.69	AAI-based (high-confidence)	0	1	NA	NA	215218	1.68806	high	3.44887	2	GCA_000838105.1	90.6	51.96	1.78	9.14	1
Scaffold_2748_HRSCAF_2761	9681	No	NA	15	7	0	Low-quality	Genome-fragment	4.56	AAI-based (high-confidence)	0	1	NA	NA	212482	4.55615	high	2.10905	1	GCA_000838105.1	91.2	79.48	3.90403	7.49075	7
Scaffold_2754_HRSCAF_2767	1660	No	NA	2	1	0	Low-quality	Genome-fragment	0.81	AAI-based (high-confidence)	0	1.01	NA	NA	203734	0.814789	high	1.58846	3	GCA_000838105.1	95.5	29.24	0.15	1.56	1
Scaffold_2757_HRSCAF_2770	4178	No	NA	6	1	0	Low-quality	Genome-fragment	2.14	HMM-based (lower-bound)	0	1.57	high kmer_freq may indicate large duplication	NA	212482	1.96628	low	17.4562	1	GCA_000838105.1	88.03	32.67	2.14	3.94	1
Scaffold_2758_HRSCAF_2771	12025	No	NA	11	3	0	Low-quality	Genome-fragment	5.59	AAI-based (high-confidence)	0	1	NA	NA	215078	5.59099	high	2.49059	2	GCA_000838105.1	97.4	43.59	2.45933	8.85567	3
Scaffold_2759_HRSCAF_2772	13455	No	NA	16	9	0	Low-quality	Genome-fragment	6.25	AAI-based (high-confidence)	0	1.92	high kmer_freq may indicate large duplication	NA	215370	6.2474	high	2.63906	2	GCA_000838105.1	87.99	66.77	3.76	12.58	1
Scaffold_2761_HRSCAF_2774	40342	No	NA	48	19	0	Low-quality	Genome-fragment	18.99	AAI-based (high-confidence)	0	1.7	high kmer_freq may indicate large duplication	NA	212482	18.9861	high	1.48336	1	GCA_000838105.1	94.61	89.21	9.4042	30.2396	11
Scaffold_2763_HRSCAF_2776	5684	No	NA	8	3	0	Low-quality	Genome-fragment	2.68	AAI-based (high-confidence)	0	1	NA	NA	212482	2.67505	high	2.43659	1	GCA_000838105.1	82.42	74.9	1.36125	7.30406	3
Scaffold_2766_HRSCAF_2779	8967	No	NA	9	5	0	Low-quality	Genome-fragment	4.17	AAI-based (high-confidence)	0	1	NA	NA	215180	4.16721	high	3.34814	2	GCA_000838105.1	96.8	32.23	1.24523	2.72309	4
Scaffold_2768_HRSCAF_2781	9894	No	NA	13	5	0	Low-quality	Genome-fragment	4.59	AAI-based (high-confidence)	0	1	NA	NA	215499	4.59121	high	1.88832	2	GCA_000838105.1	81.24	93.51	2.18715	15.3285	4
Scaffold_2770_HRSCAF_2783	4325	No	NA	11	5	0	Low-quality	Genome-fragment	2.04	AAI-based (high-confidence)	0	1	NA	NA	212482	2.03547	high	2.21842	1	GCA_000838105.1	98.41	57.96	0.947866	6.13046	5
Scaffold_2771_HRSCAF_2784	2737	No	NA	7	1	0	Low-quality	Genome-fragment	1.29	AAI-based (high-confidence)	0	1.55	high kmer_freq may indicate large duplication	NA	212482	1.28811	high	1.62896	1	GCA_000838105.1	93.95	65.76	0.65	2.67	1
Scaffold_2783_HRSCAF_2796	11838	No	NA	5	1	0	Low-quality	Genome-fragment	2.81	HMM-based (lower-bound)	0	1.3	NA	NA	166108	7.12667	low	39.553	2	GCA_000838105.1	96.2	14.98	2.81	11.56	1
Scaffold_2786_HRSCAF_2799	7429	No	NA	10	9	0	Low-quality	Genome-fragment	3.5	AAI-based (high-confidence)	0	1	NA	NA	212482	3.4963	high	1.33008	1	GCA_000838105.1	96.41	91.92	1.74572	6.91299	9
Scaffold_2791_HRSCAF_2804	9423	No	NA	15	11	0	Low-quality	Genome-fragment	4.43	AAI-based (high-confidence)	0	1	NA	NA	212482	4.43473	high	1.61001	1	GCA_000838105.1	95.42	88.57	2.43272	8.50949	11
Scaffold_2793_HRSCAF_2806	5053	No	NA	5	3	0	Low-quality	Genome-fragment	2.38	AAI-based (high-confidence)	0	1.01	NA	NA	212482	2.37808	high	2.18287	1	GCA_000838105.1	96.06	75.6	1.21517	2.77632	3
Scaffold_2794_HRSCAF_2807	9802	No	NA	12	7	0	Low-quality	Genome-fragment	4.54	AAI-based (high-confidence)	0	1.14	NA	NA	215784	4.54251	high	2.51917	2	GCA_000838105.1	93.45	57.5	3.53079	14.703	5
Scaffold_2796_HRSCAF_2809	7527	No	NA	11	5	0	Low-quality	Genome-fragment	3.54	AAI-based (high-confidence)	0	1.02	NA	NA	212482	3.54242	high	2.51917	1	GCA_000838105.1	93.57	57.13	3.06123	4.94871	4
Scaffold_2798_HRSCAF_2811	1938	No	NA	4	0	0	Low-quality	Genome-fragment	0.91	AAI-based (high-confidence)	0	1	no viral genes detected	NA	212482	0.912077	high	3.06011	1	GCA_000838105.1	84.25	58.4	NA	NA	0
Scaffold_2799_HRSCAF_2812	5206	No	NA	5	3	0	Low-quality	Genome-fragment	2.42	AAI-based (high-confidence)	0	1	NA	NA	215457	2.41626	high	1.30794	2	GCA_000838105.1	98.52	77.94	1.97665	8.66391	3
Scaffold_2802_HRSCAF_2815	6170	No	NA	6	5	0	Low-quality	Genome-fragment	2.86	AAI-based (high-confidence)	0	1.01	NA	NA	215396	2.8645	high	1.2042	2	GCA_000838105.1	92.18	92	2.76313	4.65822	4
Scaffold_2805_HRSCAF_2818	12825	No	NA	17	7	0	Low-quality	Genome-fragment	5.96	AAI-based (high-confidence)	0	1.64	high kmer_freq may indicate large duplication	NA	215212	5.95925	high	2.20563	2	GCA_000838105.1	94.83	75.12	1.80984	11.0191	4
Scaffold_2806_HRSCAF_2819	7584	No	NA	9	4	0	Low-quality	Genome-fragment	3.53	AAI-based (high-confidence)	0	1.29	NA	NA	215068	3.52633	high	3.21174	2	GCA_000838105.1	96.79	37.7	2.55092	14.1224	2
Scaffold_2807_HRSCAF_2820	14940	No	NA	20	10	0	Low-quality	Genome-fragment	6.93	AAI-based (high-confidence)	0	1	NA	NA	215728	6.9254	high	3.03113	2	GCA_000838105.1	94.46	50	5.92139	11.0807	7
Scaffold_2808_HRSCAF_2821	11664	No	NA	10	2	0	Low-quality	Genome-fragment	5.42	AAI-based (high-confidence)	0	1	NA	NA	215185	5.42046	high	2.20563	2	GCA_000838105.1	95.75	76.77	4.22402	8.88974	2
Scaffold_2811_HRSCAF_2824	14507	No	NA	25	15	0	Low-quality	Genome-fragment	6.74	AAI-based (high-confidence)	0	1.66	high kmer_freq may indicate large duplication	NA	215318	6.73748	high	2.69618	2	GCA_000838105.1	85.59	69	6.16751	10.5631	5
Scaffold_2817_HRSCAF_2830	10957	No	NA	8	6	0	Low-quality	Genome-fragment	5.07	AAI-based (high-confidence)	0	1	NA	NA	216219	5.06756	high	2.44034	2	GCA_000838105.1	93.8	58.1	4.41096	8.05317	6
Scaffold_2819_HRSCAF_2832	5092	No	NA	7	3	0	Low-quality	Genome-fragment	2.36	AAI-based (high-confidence)	0	1	NA	NA	215467	2.36324	high	1.15325	2	GCA_000838105.1	87.97	93.08	1.21079	7.83674	3
Scaffold_2820_HRSCAF_2833	5625	No	NA	6	3	0	Low-quality	Genome-fragment	2.67	AAI-based (high-confidence)	0	1.04	NA	NA	211017	2.66566	high	3.52241	3	GCA_000838105.1	58	92.13	1.73097	6.87373	3
Scaffold_2821_HRSCAF_2834	5871	No	NA	9	3	0	Low-quality	Genome-fragment	2.76	AAI-based (high-confidence)	0	1	NA	NA	212482	2.76306	high	2.66138	1	GCA_000838105.1	82.42	71.26	1.41089	7.54338	3
Scaffold_2823_HRSCAF_2836	8537	No	NA	11	7	0	Low-quality	Genome-fragment	3.96	AAI-based (high-confidence)	0	1.01	NA	NA	215330	3.96462	high	1.90865	2	GCA_000838105.1	90.82	89.8	3.48338	6.32795	6
Scaffold_2828_HRSCAF_2841	3000	No	NA	4	0	0	Low-quality	Genome-fragment	1.41	AAI-based (high-confidence)	0	1.01	no viral genes detected	NA	212482	1.41188	high	1.61005	1	GCA_000838105.1	88.51	100	NA	NA	0
Scaffold_2830_HRSCAF_2843	3036	No	NA	3	1	0	Low-quality	Genome-fragment	1.41	AAI-based (high-confidence)	0	1.01	NA	NA	215189	1.41085	high	1.62896	2	GCA_000838105.1	96.01	67.17	0.8	1.67	1
Scaffold_2831_HRSCAF_2844	9842	No	NA	18	5	0	Low-quality	Genome-fragment	4.63	AAI-based (high-confidence)	0	1.06	NA	NA	212482	4.63192	high	3.31888	1	GCA_000838105.1	80.84	41.22	2.19402	12.3638	5
Scaffold_2838_HRSCAF_2851	9135	No	NA	18	5	0	Low-quality	Genome-fragment	4.3	AAI-based (high-confidence)	0	1.08	NA	NA	212482	4.29919	high	2.68383	1	GCA_000838105.1	86.53	62.96	2.7352	8.72958	3
Scaffold_2843_HRSCAF_2856	9715	No	NA	6	3	0	Low-quality	Genome-fragment	4.57	AAI-based (high-confidence)	0	1	NA	NA	212482	4.57215	high	2.11569	1	GCA_000838105.1	97.75	73.44	1.34987	2.72085	3
Scaffold_2846_HRSCAF_2859	21926	No	NA	34	10	0	Low-quality	Genome-fragment	8.19	HMM-based (lower-bound)	0	1	NA	NA	212482	10.319	low	14.0028	1	GCA_000838105.1	94.28	16.38	8.18718	22.9803	7
Scaffold_2849_HRSCAF_2862	4973	No	NA	7	2	0	Low-quality	Genome-fragment	2.34	AAI-based (high-confidence)	0	1	NA	NA	212482	2.34043	high	1.33008	1	GCA_000838105.1	95.8	89.45	1.29825	2.90893	2
Scaffold_2851_HRSCAF_2864	7539	No	NA	9	5	0	Low-quality	Genome-fragment	3.5	AAI-based (high-confidence)	0	1.03	NA	NA	215360	3.50065	high	2.43462	2	GCA_000838105.1	64.02	87.05	1.91425	7.74162	5
Scaffold_2852_HRSCAF_2865	8454	No	NA	14	5	0	Low-quality	Genome-fragment	3.98	AAI-based (high-confidence)	0	1	NA	NA	212482	3.97869	high	2.27822	1	GCA_000838105.1	93.08	69.47	2.51142	5.92155	5
Scaffold_2855_HRSCAF_2868	11819	No	NA	15	6	0	Low-quality	Genome-fragment	5.56	AAI-based (high-confidence)	0	1	NA	NA	212482	5.56235	high	2.20563	1	GCA_000838105.1	95.25	77.06	3.28225	10.7886	5
Scaffold_2857_HRSCAF_2870	8465	No	NA	17	6	0	Low-quality	Genome-fragment	3.98	AAI-based (high-confidence)	0	1.02	NA	NA	212482	3.98387	high	3.24925	1	GCA_000838105.1	89.34	42.28	4.00657	10.3783	3
Scaffold_2861_HRSCAF_2874	31974	No	NA	13	1	0	Low-quality	Genome-fragment	14.86	AAI-based (high-confidence)	0	1.02	NA	NA	215209	14.8572	high	3.87256	2	GCA_000838105.1	88.07	31.03	15.61	23.2	1
Scaffold_2865_HRSCAF_2878	12664	No	NA	15	7	0	Low-quality	Genome-fragment	5.96	AAI-based (high-confidence)	0	1.76	high kmer_freq may indicate large duplication	NA	212482	5.96003	high	1.35935	1	GCA_000838105.1	95.07	95.84	4.00937	9.20869	4
Scaffold_2871_HRSCAF_2884	3028	No	NA	3	3	0	Low-quality	Genome-fragment	1.43	AAI-based (high-confidence)	0	1	NA	NA	212482	1.42506	high	1.34213	1	GCA_000838105.1	98.01	83	1.37502	4.12341	3
Scaffold_2876_HRSCAF_2889	14431	No	NA	19	9	0	Low-quality	Genome-fragment	6.79	AAI-based (high-confidence)	0	1.03	NA	NA	212482	6.79163	high	2.27822	1	GCA_000838105.1	93.35	69.32	4.37527	21.2765	6
Scaffold_2881_HRSCAF_2894	5486	No	NA	8	3	0	Low-quality	Genome-fragment	2.99	AAI-based (high-confidence)	0	1	NA	NA	183527	2.98921	high	2.90917	8	GCA_000838105.1	71.01	70.53	2.06878	3.54594	2
Scaffold_2884_HRSCAF_2897	12783	No	NA	18	8	0	Low-quality	Genome-fragment	5.94	AAI-based (high-confidence)	0	1	NA	NA	215094	5.94298	high	2.26323	2	GCA_000838105.1	96.84	65.82	4.76835	17.642	5
Scaffold_2885_HRSCAF_2898	6212	No	NA	10	3	0	Low-quality	Genome-fragment	2.92	AAI-based (high-confidence)	0	1	NA	NA	212482	2.92354	high	1.33008	1	GCA_000838105.1	92.99	92.34	1.10542	3.13175	3
Scaffold_2887_HRSCAF_2900	2548	No	NA	8	3	0	Low-quality	Genome-fragment	1.2	AAI-based (high-confidence)	0	1	NA	NA	212482	1.19916	high	1.87231	1	GCA_000838105.1	98.93	45.62	1.09883	2.77723	3
Scaffold_2891_HRSCAF_2904	6580	No	NA	5	2	0	Low-quality	Genome-fragment	3.1	AAI-based (high-confidence)	0	1	NA	NA	212482	3.09673	high	3.22563	1	GCA_000838105.1	96.9	57.98	0.912561	1.48809	2
Scaffold_2892_HRSCAF_2905	5978	No	NA	9	5	0	Low-quality	Genome-fragment	2.77	AAI-based (high-confidence)	0	1.11	NA	NA	215635	2.77227	high	2.30374	2	GCA_000838105.1	85.95	71.8	1.42337	9.20187	3
Scaffold_2894_HRSCAF_2907	6318	No	NA	10	5	0	Low-quality	Genome-fragment	2.92	AAI-based (medium-confidence)	0	1	NA	NA	216469	2.91866	medium	9.11673	2	GCA_000923155.1	43.76	56.66	2.75499	3.95937	3
Scaffold_2897_HRSCAF_2910	10628	No	NA	10	5	0	Low-quality	Genome-fragment	4.94	AAI-based (high-confidence)	0	1	NA	NA	215282	4.93678	high	1.81382	2	GCA_000838105.1	95.43	83.45	3.82658	15.9433	5
Scaffold_2899_HRSCAF_2912	7096	No	NA	10	5	0	Low-quality	Genome-fragment	3.3	AAI-based (high-confidence)	0	1	NA	NA	215203	3.29736	high	1.28849	2	GCA_000838105.1	94.39	95.86	2.04424	4.98295	5
Scaffold_2901_HRSCAF_2914	12661	No	NA	22	8	0	Low-quality	Genome-fragment	5.96	AAI-based (high-confidence)	0	1.43	NA	NA	212482	5.95862	high	3.21174	1	GCA_000838105.1	92.67	39.89	4.71769	12.3868	3
Scaffold_2902_HRSCAF_2915	16311	No	NA	28	16	0	Low-quality	Genome-fragment	7.68	AAI-based (high-confidence)	0	1.45	NA	NA	212482	7.67641	high	1.58198	1	GCA_000838105.1	92.96	82.74	4.2971	15.2019	12
Scaffold_2906_HRSCAF_2919	17144	No	NA	28	12	0	Low-quality	Genome-fragment	8.07	AAI-based (high-confidence)	0	1	NA	NA	212482	8.06845	high	2.7505	1	GCA_000838105.1	86.42	57.49	6.44095	20.1103	9
Scaffold_2907_HRSCAF_2920	9402	No	NA	17	7	0	Low-quality	Genome-fragment	4.05	HMM-based (lower-bound)	0	1.02	NA	NA	212482	4.42485	low	36.6648	1	GCA_000838105.1	87.74	21.74	4.05346	9.08833	4
Scaffold_2908_HRSCAF_2921	7485	No	NA	12	8	0	Low-quality	Genome-fragment	3.08	HMM-based (lower-bound)	0	1.46	NA	NA	198533	3.77015	low	16.0737	1	GCA_000915575.1	43.1	19.71	3.08332	5.56949	3
Scaffold_2916_HRSCAF_2929	3783	No	NA	4	2	0	Low-quality	Genome-fragment	1.76	AAI-based (high-confidence)	0	1	NA	NA	215307	1.75703	high	3.3936	2	GCA_000838105.1	97.1	51.28	1.86	9.52	1
Scaffold_2917_HRSCAF_2930	7130	No	NA	9	7	0	Low-quality	Genome-fragment	3.31	AAI-based (high-confidence)	0	1	NA	NA	215147	3.31402	high	1.25849	2	GCA_000838105.1	95.04	97.92	1.52275	4.71496	7
Scaffold_2918_HRSCAF_2931	8234	No	NA	9	3	0	Low-quality	Genome-fragment	3.82	AAI-based (high-confidence)	0	1.01	NA	NA	215519	3.82055	high	2.51917	2	GCA_000838105.1	95.61	55.23	1.97697	4.52143	3
Scaffold_2920_HRSCAF_2933	9754	No	NA	6	3	0	Low-quality	Genome-fragment	4.59	AAI-based (high-confidence)	0	1	NA	NA	212482	4.59051	high	2.11569	1	GCA_000838105.1	97.75	73.08	1.35288	2.73754	3
Scaffold_2921_HRSCAF_2934	8999	No	NA	18	1	0	Low-quality	Genome-fragment	4.24	AAI-based (medium-confidence)	0	1	NA	NA	212482	4.23518	medium	5.06033	1	GCA_000838105.1	83.94	26.06	1.62	5.4	1
Scaffold_2923_HRSCAF_2936	7266	No	NA	9	5	0	Low-quality	Genome-fragment	3.42	AAI-based (high-confidence)	0	1	NA	NA	212482	3.41958	high	2.51545	1	GCA_000838105.1	96.65	67.38	2.51428	6.75976	5
Scaffold_2924_HRSCAF_2937	13680	No	NA	8	2	0	Low-quality	Genome-fragment	6.34	AAI-based (high-confidence)	0	1.24	NA	NA	215637	6.34399	high	2.26323	2	GCA_000838105.1	96.07	66.33	3.62	7.52	1
Scaffold_2926_HRSCAF_2939	3889	No	NA	6	2	0	Low-quality	Genome-fragment	1.81	AAI-based (high-confidence)	0	1	NA	NA	215297	1.80635	high	1.2042	2	GCA_000838105.1	91.19	90.23	1.68776	2.50388	2
Scaffold_2931_HRSCAF_2945	9852	No	NA	6	3	0	Low-quality	Genome-fragment	4.64	AAI-based (high-confidence)	0	1	NA	NA	212482	4.63663	high	2.36827	1	GCA_000838105.1	97.75	72.11	1.36761	2.76504	3
Scaffold_2938_HRSCAF_2952	12538	No	NA	19	9	0	Low-quality	Genome-fragment	5.9	AAI-based (high-confidence)	0	1.01	NA	NA	212482	5.90074	high	2.61065	1	GCA_000838105.1	87.69	52.78	5.13275	9.91227	8
Scaffold_2948_HRSCAF_2962	2337	No	NA	4	1	0	Low-quality	Genome-fragment	1.1	AAI-based (high-confidence)	0	1	NA	NA	212482	1.09986	high	1.74788	1	GCA_000838105.1	93.81	77.95	0.62	1.08	1
Scaffold_2949_HRSCAF_2963	4515	No	NA	11	2	0	Low-quality	Genome-fragment	2.12	AAI-based (high-confidence)	0	1	NA	NA	212482	2.12489	high	2.51545	1	GCA_000838105.1	93.97	65.92	1.76592	4.20783	2
Scaffold_2951_HRSCAF_2965	5378	No	NA	5	4	0	Low-quality	Genome-fragment	2.5	AAI-based (high-confidence)	0	1.01	NA	NA	215396	2.4968	high	1.21561	2	GCA_000838105.1	92.18	100	2.31863	5.0612	3
Scaffold_2954_HRSCAF_2968	10142	No	NA	10	3	0	Low-quality	Genome-fragment	4.77	AAI-based (high-confidence)	0	1	NA	NA	212482	4.77311	high	1.35935	1	GCA_000838105.1	93.71	95.96	2.11736	8.14227	3
Scaffold_2955_HRSCAF_2969	65564	No	NA	86	46	0	Low-quality	Genome-fragment	30.86	AAI-based (medium-confidence)	0	1	NA	NA	212482	30.8563	medium	6.62306	1	GCA_000838105.1	95.03	66.45	17.8208	41.7064	29
Scaffold_2957_HRSCAF_2971	2199	No	NA	3	1	0	Low-quality	Genome-fragment	1.03	AAI-based (high-confidence)	0	1	NA	NA	212482	1.03491	high	1.45349	1	GCA_000838105.1	88.92	91.29	0.37	1.13	1
Scaffold_2965_HRSCAF_2980	12682	No	NA	24	2	0	Low-quality	Genome-fragment	2.28	HMM-based (lower-bound)	0	1	NA	NA	203862	6.22089	low	10.8022	3	GCA_000838105.1	81.94	12.11	2.28	7.61	1
Scaffold_2968_HRSCAF_2983	24164	No	NA	46	19	0	Low-quality	Genome-fragment	11.37	AAI-based (high-confidence)	0	1.64	high kmer_freq may indicate large duplication	NA	212482	11.3723	high	2.68313	1	GCA_000838105.1	86.65	60.43	10.216	19.0801	8
Scaffold_2969_HRSCAF_2984	12202	No	NA	19	8	0	Low-quality	Genome-fragment	5.74	AAI-based (high-confidence)	0	1.22	NA	NA	212482	5.7426	high	1.35935	1	GCA_000838105.1	93.72	94.63	2.74457	8.90036	7
Scaffold_2970_HRSCAF_2985	14731	No	NA	19	8	0	Low-quality	Genome-fragment	6.84	AAI-based (high-confidence)	0	1.18	NA	NA	215326	6.84127	high	3.34814	2	GCA_000838105.1	93.93	31.67	2.39357	12.3401	5
Scaffold_2973_HRSCAF_2988	25343	No	NA	24	13	0	Low-quality	Genome-fragment	11.93	AAI-based (high-confidence)	0	1.76	high kmer_freq may indicate large duplication	NA	212482	11.9271	high	1.75379	1	GCA_000838105.1	77.47	93.98	6.43022	29.2071	8
Scaffold_2976_HRSCAF_2991	8046	No	NA	10	4	0	Low-quality	Genome-fragment	3.74	AAI-based (high-confidence)	0	1	NA	NA	215172	3.73933	high	2.28518	2	GCA_000838105.1	86.71	77.68	1.91274	12.3842	3
Scaffold_2984_HRSCAF_2999	4555	No	NA	8	5	0	Low-quality	Genome-fragment	2.14	AAI-based (high-confidence)	0	1	NA	NA	212482	2.14371	high	2.56424	1	GCA_000838105.1	91.36	67.42	1.88302	6.01968	3
Scaffold_2991_HRSCAF_3006	14511	No	NA	22	7	0	Low-quality	Genome-fragment	6.74	AAI-based (high-confidence)	0	1	NA	NA	215160	6.74429	high	2.26323	2	GCA_000838105.1	92.79	67.3	4.17592	15.2055	7
Scaffold_2995_HRSCAF_3010	10795	No	NA	18	6	0	Low-quality	Genome-fragment	5.08	AAI-based (high-confidence)	0	1	NA	NA	212482	5.08043	high	1.52384	1	GCA_000838105.1	88.97	94.93	3.7989	6.90531	6
Scaffold_2999_HRSCAF_3014	11315	No	NA	10	4	0	Low-quality	Genome-fragment	5.26	AAI-based (high-confidence)	0	1	NA	NA	215214	5.25756	high	1.92956	2	GCA_000838105.1	96.99	81.25	2.51612	6.49592	4
Scaffold_3008_HRSCAF_3023	39934	No	NA	31	17	0	Low-quality	Genome-fragment	18.5	AAI-based (high-confidence)	0	1.94	high kmer_freq may indicate large duplication	NA	215806	18.5046	high	2.32864	2	GCA_000838105.1	94.93	71.09	14.8716	29.2422	9
Scaffold_3010_HRSCAF_3025	2590	No	NA	5	1	0	Low-quality	Genome-fragment	1.22	HMM-based (lower-bound)	0	1	NA	NA	NA	NA	NA	NA	0	NA	NA	NA	1.22	2.34	1
Scaffold_3011_HRSCAF_3026	9022	No	NA	13	7	0	Low-quality	Genome-fragment	4.19	AAI-based (high-confidence)	0	1.01	NA	NA	215330	4.18986	high	1.95198	2	GCA_000838105.1	90.82	85.84	3.67926	6.68364	6
Scaffold_3013_HRSCAF_3028	2777	No	NA	3	1	0	Low-quality	Genome-fragment	1.31	AAI-based (high-confidence)	0	1	NA	NA	212482	1.30693	high	2.03825	1	GCA_000838105.1	93.2	68.75	0.23	1.62	1
Scaffold_3015_HRSCAF_3030	22661	No	NA	26	7	0	Low-quality	Genome-fragment	10.52	AAI-based (high-confidence)	0	1.2	NA	NA	215330	10.5239	high	1.71839	2	GCA_000838105.1	97.08	73.27	7.42193	26.2238	6
Scaffold_3016_HRSCAF_3031	14065	No	NA	18	6	0	Low-quality	Genome-fragment	6.62	AAI-based (high-confidence)	0	1	NA	NA	212482	6.61938	high	2.49059	1	GCA_000838105.1	94.93	44.04	1.94906	4.37109	5
Scaffold_3020_HRSCAF_3035	13666	No	NA	22	6	0	Low-quality	Genome-fragment	6.34	AAI-based (medium-confidence)	0	1	NA	NA	215685	6.33608	medium	5.06033	2	GCA_000838105.1	83.85	27.28	5.38616	8.4719	4
Scaffold_3021_HRSCAF_3036	3261	No	NA	6	4	0	Low-quality	Genome-fragment	1.53	AAI-based (high-confidence)	0	1	NA	NA	212482	1.53472	high	1.95717	1	GCA_000838105.1	96.34	74.82	0.670266	2.40466	3
Scaffold_3024_HRSCAF_3039	4179	No	NA	5	1	0	Low-quality	Genome-fragment	1.97	AAI-based (high-confidence)	0	1	NA	NA	212482	1.96675	high	1.60321	1	GCA_000838105.1	83.19	100	0.75	2.51	1
Scaffold_3025_HRSCAF_3040	15266	No	NA	16	6	0	Low-quality	Genome-fragment	7.18	AAI-based (high-confidence)	0	1	NA	NA	212482	7.18461	high	1.22244	1	GCA_000838105.1	94.29	92.65	2.53623	12.3234	6
Scaffold_3030_HRSCAF_3045	3586	No	NA	3	2	0	Low-quality	Genome-fragment	0.5	HMM-based (lower-bound)	0	1	NA	NA	345743	1.03719	low	11.638	2	3300025288|Ga0210044_10000007	43.2	28.49	0.498949	0.812453	2
Scaffold_3031_HRSCAF_3046	3490	No	NA	3	1	0	Low-quality	Genome-fragment	1.62	AAI-based (high-confidence)	0	1	NA	NA	215213	1.62165	high	1.36078	2	GCA_000838105.1	94.14	94.83	1.03	2.8	1
Scaffold_3042_HRSCAF_3057	5672	No	NA	9	4	0	Low-quality	Genome-fragment	2.64	AAI-based (high-confidence)	0	1.06	NA	NA	215084	2.63711	high	2.52096	2	GCA_000838105.1	91.23	53.48	2.14444	4.08982	4
Scaffold_3047_HRSCAF_3062	13156	No	NA	20	5	0	Low-quality	Genome-fragment	6.11	AAI-based (high-confidence)	0	1	NA	NA	215241	6.11223	high	1.65332	2	GCA_000838105.1	87.48	92.62	4.6123	12.8092	4
Scaffold_3055_HRSCAF_3070	6251	No	NA	9	1	0	Low-quality	Genome-fragment	3.14	HMM-based (lower-bound)	0	1	NA	NA	212482	2.9419	low	10.511	1	GCA_000838105.1	85	16.98	3.14	4.74	1
Scaffold_3057_HRSCAF_3072	2021	No	NA	3	0	0	Low-quality	Genome-fragment	0.94	AAI-based (high-confidence)	0	1	no viral genes detected	NA	215133	0.939418	high	1.69257	2	GCA_000838105.1	94.29	83.81	NA	NA	0
Scaffold_3061_HRSCAF_3076	1715	No	NA	2	2	0	Low-quality	Genome-fragment	0.81	AAI-based (high-confidence)	0	1	NA	NA	212482	0.807127	high	1.25736	1	GCA_000838105.1	99.2	65.47	0.669396	1.60159	2
Scaffold_3063_HRSCAF_3078	5361	No	NA	8	6	0	Low-quality	Genome-fragment	2.49	AAI-based (high-confidence)	0	1	NA	NA	215107	2.49225	high	1.28849	2	GCA_000838105.1	96.09	96.06	1.181	3.34189	6
Scaffold_3065_HRSCAF_3080	12822	No	NA	13	3	0	Low-quality	Genome-fragment	5.96	AAI-based (high-confidence)	0	1	NA	NA	215080	5.96151	high	2.27822	2	GCA_000838105.1	94.27	71.52	1.04552	11.4091	2
Scaffold_3067_HRSCAF_3082	23274	No	NA	14	4	0	Low-quality	Genome-fragment	10.95	AAI-based (high-confidence)	0	1	NA	NA	212482	10.9534	high	2.35211	1	GCA_000838105.1	95.75	62.01	4.76301	17.144	3
Scaffold_3070_HRSCAF_3085	1079	No	NA	1	1	0	Low-quality	Genome-fragment	0.51	AAI-based (high-confidence)	0	1	NA	NA	212537	0.507676	high	1.1309	3	GCA_000838105.1	98.5	100	0.24	0.95	1
Scaffold_3073_HRSCAF_3088	5052	No	NA	7	3	0	Low-quality	Genome-fragment	2.38	AAI-based (high-confidence)	0	1.01	NA	NA	212482	2.37761	high	1.33997	1	GCA_000838105.1	91.26	83.96	2.23481	3.57099	3
Scaffold_3075_HRSCAF_3090	20051	No	NA	28	5	0	Low-quality	Genome-fragment	9.44	AAI-based (high-confidence)	0	1	NA	NA	212482	9.43656	high	2.61021	1	GCA_000838105.1	96	44.29	6.01709	14.8503	5
Scaffold_3077_HRSCAF_3092	8415	No	NA	7	4	0	Low-quality	Genome-fragment	3.91	AAI-based (high-confidence)	0	1	NA	NA	215320	3.90814	high	1.35935	2	GCA_000838105.1	95.28	94.4	3.21089	5.11481	4
Scaffold_3078_HRSCAF_3093	13839	No	NA	22	10	0	Low-quality	Genome-fragment	6.43	AAI-based (high-confidence)	0	1.35	NA	NA	215112	6.4334	high	2.26323	2	GCA_000838105.1	93.88	67.26	4.85642	13.4749	4
Scaffold_3080_HRSCAF_3095	3622	No	NA	4	1	0	Low-quality	Genome-fragment	1.7	AAI-based (high-confidence)	0	1	NA	NA	212482	1.70461	high	1.28739	1	GCA_000838105.1	98.47	95.99	0.58	9.65	1
Scaffold_3082_HRSCAF_3097	3783	No	NA	5	4	0	Low-quality	Genome-fragment	1.78	AAI-based (high-confidence)	0	1	NA	NA	212482	1.78039	high	1.78376	1	GCA_000838105.1	94.98	80.31	0.875715	4.93567	4
Scaffold_3087_HRSCAF_3102	8740	No	NA	15	1	0	Low-quality	Genome-fragment	2.08	HMM-based (lower-bound)	0	1	NA	NA	212482	4.11329	low	31.5995	1	GCA_000838105.1	96.2	9.72	2.08	8.53	1
Scaffold_3088_HRSCAF_3103	4275	No	NA	4	4	0	Low-quality	Genome-fragment	1.98	AAI-based (high-confidence)	0	1	NA	NA	215628	1.98258	high	1.45648	2	GCA_000838105.1	98.31	75.14	1.74778	5.51677	4
Scaffold_3091_HRSCAF_3106	1780	No	NA	2	1	0	Low-quality	Genome-fragment	0.84	AAI-based (high-confidence)	0	1	NA	NA	212482	0.837718	high	1.61005	1	GCA_000838105.1	92.28	100	0.16	1.67	1
Scaffold_3092_HRSCAF_3107	15074	No	NA	15	7	0	Low-quality	Genome-fragment	7.09	AAI-based (high-confidence)	0	1	NA	NA	212482	7.09425	high	1.22244	1	GCA_000838105.1	94.55	93.64	4.12057	11.4186	7
Scaffold_3100_HRSCAF_3115	8487	No	NA	11	5	0	Low-quality	Genome-fragment	3.94	AAI-based (high-confidence)	0	1	NA	NA	215201	3.94376	high	2.28518	2	GCA_000838105.1	82.94	81.07	1.86139	10.4964	4
Scaffold_3108_HRSCAF_3123	12285	No	NA	14	4	0	Low-quality	Genome-fragment	5.7	AAI-based (high-confidence)	0	1	NA	NA	215605	5.69791	high	3.03113	2	GCA_000838105.1	95.25	48.69	2.6412	6.86364	2
Scaffold_3109_HRSCAF_3124	3267	No	NA	7	1	0	Low-quality	Genome-fragment	1.54	AAI-based (high-confidence)	0	1.59	high kmer_freq may indicate large duplication	NA	212482	1.53754	high	4.2607	1	GCA_000838105.1	91	21.5	0.78	3.19	1
Scaffold_3111_HRSCAF_3126	18121	No	NA	38	5	0	Low-quality	Genome-fragment	8.53	AAI-based (high-confidence)	0	1	NA	NA	212482	8.52825	high	3.87256	1	GCA_000838105.1	92.11	32.19	5.9927	16.9875	5
Scaffold_3112_HRSCAF_3127	8085	No	NA	8	6	0	Low-quality	Genome-fragment	3.81	AAI-based (high-confidence)	0	1.02	NA	NA	212482	3.80503	high	1.90865	1	GCA_000838105.1	88.28	92.21	3.66601	5.94071	5
Scaffold_3113_HRSCAF_3128	8102	No	NA	9	3	0	Low-quality	Genome-fragment	3.76	AAI-based (high-confidence)	0	1	NA	NA	215272	3.7636	high	1.61001	2	GCA_000838105.1	96.26	90.57	0.663818	6.61332	3
Scaffold_3114_HRSCAF_3129	34134	No	NA	50	20	0	Low-quality	Genome-fragment	16.06	AAI-based (high-confidence)	0	1	NA	NA	212482	16.0644	high	2.22488	1	GCA_000838105.1	92.6	64.17	11.8433	29.3713	18
Scaffold_3115_HRSCAF_3130	8285	No	NA	10	4	0	Low-quality	Genome-fragment	3.85	AAI-based (high-confidence)	0	1	NA	NA	215201	3.84989	high	2.20531	2	GCA_000838105.1	82.94	82.64	1.81722	10.2484	4
Scaffold_3116_HRSCAF_3131	11225	No	NA	22	7	0	Low-quality	Genome-fragment	9.46	AAI-based (high-confidence)	0	1.83	high kmer_freq may indicate large duplication	NA	118616	9.46334	high	2.53227	40	GCA_000838105.1	74.91	46.03	1.10287	13.8572	2
Scaffold_3119_HRSCAF_3134	5331	No	NA	8	4	0	Low-quality	Genome-fragment	2.51	AAI-based (high-confidence)	0	1	NA	NA	212482	2.50892	high	2.34705	1	GCA_000838105.1	96.49	70.56	2.18053	6.87738	4
Scaffold_3125_HRSCAF_3140	8790	No	NA	11	4	0	Low-quality	Genome-fragment	4.14	AAI-based (high-confidence)	0	1	NA	NA	212482	4.13682	high	1.463	1	GCA_000838105.1	92.92	100	1.55924	6.1262	4
Scaffold_3126_HRSCAF_3141	36132	No	NA	20	6	0	Low-quality	Genome-fragment	17	AAI-based (high-confidence)	0	1	NA	NA	212482	17.0047	high	2.1176	1	GCA_000838105.1	97.71	43.9	8.4967	27.8484	6
Scaffold_3134_HRSCAF_3149	19720	No	NA	21	11	0	Low-quality	Genome-fragment	9.28	AAI-based (high-confidence)	0	1.15	NA	NA	212482	9.28079	high	2.00247	1	GCA_000838105.1	95.5	70.23	5.07681	17.9842	7
Scaffold_3141_HRSCAF_3156	9536	No	NA	17	7	0	Low-quality	Genome-fragment	4.49	AAI-based (high-confidence)	0	1.01	NA	NA	212482	4.48791	high	4.31936	1	GCA_000838105.1	88.5	27.59	4.52043	7.82115	4
Scaffold_3142_HRSCAF_3157	2688	No	NA	4	0	0	Low-quality	Genome-fragment	1.31	AAI-based (medium-confidence)	0	1	no viral genes detected	NA	205802	1.30611	medium	5.38031	6	GCA_000923155.1	66.7	44.85	NA	NA	0
Scaffold_3143_HRSCAF_3158	13385	No	NA	17	6	0	Low-quality	Genome-fragment	6.22	AAI-based (high-confidence)	0	1.02	NA	NA	215204	6.21969	high	3.34701	2	GCA_000838105.1	63.94	51.74	3.62883	13.8634	4
Scaffold_3145_HRSCAF_3160	14611	No	NA	12	3	0	Low-quality	Genome-fragment	6.79	AAI-based (high-confidence)	0	1.02	NA	NA	215267	6.78738	high	2.37834	2	GCA_000838105.1	79.48	85.61	4.31979	15.5442	3
Scaffold_3147_HRSCAF_3162	13520	No	NA	13	10	0	Low-quality	Genome-fragment	6.36	AAI-based (high-confidence)	0	1.01	NA	NA	212482	6.36289	high	1.52384	1	GCA_000838105.1	91.83	96.77	5.3331	13.4238	8
Scaffold_3148_HRSCAF_3163	5140	No	NA	5	3	0	Low-quality	Genome-fragment	2.42	AAI-based (high-confidence)	0	1	NA	NA	212482	2.41903	high	1.25849	1	GCA_000838105.1	93.17	100	1.30581	8.52967	3
Scaffold_3149_HRSCAF_3164	2069	No	NA	3	1	0	Low-quality	Genome-fragment	0.96	AAI-based (high-confidence)	0	1	NA	NA	215294	0.961013	high	1.69257	2	GCA_000838105.1	93.27	86.76	0.55	1.25	1
Scaffold_3153_HRSCAF_3168	3536	No	NA	4	2	0	Low-quality	Genome-fragment	1.41	HMM-based (lower-bound)	0	1	NA	NA	216351	1.63438	low	13.7714	2	GCA_000838105.1	88.54	37.78	1.40619	2.33998	2
Scaffold_3160_HRSCAF_3176	7362	No	NA	9	8	0	Low-quality	Genome-fragment	3.42	AAI-based (high-confidence)	0	1	NA	NA	215121	3.42226	high	1.25849	2	GCA_000838105.1	93.37	100	2.0792	5.30739	7
Scaffold_3161_HRSCAF_3177	7971	No	NA	14	5	0	Low-quality	Genome-fragment	3.75	AAI-based (high-confidence)	0	1	NA	NA	212482	3.75138	high	2.85944	1	GCA_000838105.1	84.83	29.29	2.65657	14.5328	2
Scaffold_3164_HRSCAF_3180	3543	No	NA	2	1	0	Low-quality	Genome-fragment	1.67	AAI-based (high-confidence)	0	1	NA	NA	212482	1.66744	high	1.25849	1	GCA_000838105.1	95.5	100	0.3	2.53	1
Scaffold_3166_HRSCAF_3182	2360	No	NA	6	1	0	Low-quality	Genome-fragment	1.11	AAI-based (high-confidence)	0	1.01	NA	NA	212482	1.11068	high	2.95626	1	GCA_000838105.1	96.57	40.45	0.84	4.79	1
Scaffold_3171_HRSCAF_3187	10687	No	NA	20	12	0	Low-quality	Genome-fragment	4.96	AAI-based (high-confidence)	0	1.88	high kmer_freq may indicate large duplication	NA	215381	4.96191	high	2.51917	2	GCA_000838105.1	93.45	54.74	4.17605	9.00955	4
Scaffold_3174_HRSCAF_3190	7668	No	NA	13	3	0	Low-quality	Genome-fragment	1.09	HMM-based (lower-bound)	0	1.22	NA	NA	212482	3.60878	low	17.1575	1	GCA_000838105.1	81.7	7.28	1.08873	1.91462	3
Scaffold_3178_HRSCAF_3194	3062	No	NA	5	1	0	Low-quality	Genome-fragment	1.42	AAI-based (high-confidence)	0	1	NA	NA	215214	1.42277	high	1.69257	2	GCA_000838105.1	94.78	84.43	0.51	2.82	1
Scaffold_3180_HRSCAF_3196	2049	No	NA	1	0	0	Low-quality	Genome-fragment	1.01	AAI-based (high-confidence)	0	1	no viral genes detected	NA	202316	1.01277	high	1.14638	4	GCA_000838105.1	99.7	100	NA	NA	0
Scaffold_3182_HRSCAF_3198	2576	No	NA	7	2	0	Low-quality	Genome-fragment	1.21	AAI-based (high-confidence)	0	1.01	NA	NA	212482	1.21234	high	2.33184	1	GCA_000838105.1	91.48	59.87	1	2.36	1
Scaffold_3183_HRSCAF_3199	14114	No	NA	24	7	0	Low-quality	Genome-fragment	6.64	AAI-based (high-confidence)	0	1	NA	NA	212482	6.64245	high	2.44034	1	GCA_000838105.1	94.25	57.92	4.72017	13.7118	5
Scaffold_3191_HRSCAF_3207	13830	No	NA	13	4	0	Low-quality	Genome-fragment	6.43	AAI-based (high-confidence)	0	1	NA	NA	215204	6.42645	high	2.27822	2	GCA_000838105.1	96.26	71	4.72189	20.0893	4
Scaffold_3192_HRSCAF_3208	4164	No	NA	7	1	0	Low-quality	Genome-fragment	1.96	AAI-based (high-confidence)	0	1	NA	NA	212482	1.9597	high	2.00522	1	GCA_000838105.1	80.38	93.11	0.34	3.62	1
Scaffold_3196_HRSCAF_3212	4570	No	NA	8	3	0	Low-quality	Genome-fragment	2.15	AAI-based (high-confidence)	0	1	NA	NA	212482	2.15077	high	2.23231	1	GCA_000838105.1	89.11	73.72	1.89755	3.17813	3
Scaffold_3207_HRSCAF_3223	7176	No	NA	3	2	0	Low-quality	Genome-fragment	3.38	AAI-based (high-confidence)	0	1	NA	NA	212482	3.37723	high	2.66424	1	GCA_000838105.1	96.9	54.02	3.08592	8.63863	2
Scaffold_3209_HRSCAF_3225	4709	No	NA	6	1	0	Low-quality	Genome-fragment	2.18	AAI-based (high-confidence)	0	1.39	NA	NA	215666	2.18347	high	3.22563	2	GCA_000838105.1	96.93	58.46	1.25	2.41	1
Scaffold_3215_HRSCAF_3231	16070	No	NA	31	9	0	Low-quality	Genome-fragment	7.56	AAI-based (high-confidence)	0	1.48	NA	NA	212482	7.56299	high	2.86708	1	GCA_000838105.1	91.62	47.72	5.41319	15.2654	6
Scaffold_3220_HRSCAF_3236	6525	No	NA	8	2	0	Low-quality	Genome-fragment	3.07	AAI-based (high-confidence)	0	1	NA	NA	212482	3.07085	high	1.33008	1	GCA_000838105.1	96.22	91.05	1.47221	3.55416	2
Scaffold_3221_HRSCAF_3237	9717	No	NA	10	7	0	Low-quality	Genome-fragment	4.57	AAI-based (high-confidence)	0	1.01	NA	NA	212482	4.57309	high	1.52384	1	GCA_000838105.1	91.56	94.08	3.94517	6.74215	6
Scaffold_3222_HRSCAF_3238	1966	No	NA	3	1	0	Low-quality	Genome-fragment	0.93	AAI-based (high-confidence)	0	1.03	NA	NA	212482	0.925255	high	3.19316	1	GCA_000838105.1	69.92	95.3	0.91	1.19	1
Scaffold_3224_HRSCAF_3240	9599	No	NA	9	2	0	Low-quality	Genome-fragment	4.52	AAI-based (high-confidence)	0	1	NA	NA	212482	4.51756	high	1.61001	1	GCA_000838105.1	95.24	89.25	1.73702	5.91433	2
Scaffold_3226_HRSCAF_3242	3542	No	NA	5	3	0	Low-quality	Genome-fragment	1.64	AAI-based (high-confidence)	0	1.01	NA	NA	216012	1.63973	high	3.42095	2	GCA_000838105.1	97.08	34.44	1.34644	5.89622	3
Scaffold_3229_HRSCAF_3245	14874	No	NA	25	9	0	Low-quality	Genome-fragment	7	AAI-based (high-confidence)	0	1	NA	NA	212482	7.00012	high	2.26323	1	GCA_000838105.1	95.55	65.37	3.1911	10.6274	5
Scaffold_3231_HRSCAF_3247	17630	No	NA	21	8	0	Low-quality	Genome-fragment	8.3	AAI-based (high-confidence)	0	1	NA	NA	212482	8.29717	high	2.72289	1	GCA_000838105.1	89.23	43.95	6.51699	16.4377	3
Scaffold_3234_HRSCAF_3250	3567	No	NA	4	1	0	Low-quality	Genome-fragment	1.68	AAI-based (high-confidence)	0	1	NA	NA	212482	1.67873	high	2.00522	1	GCA_000838105.1	81.28	96.5	0.64	2.14	1
Scaffold_3237_HRSCAF_3253	17012	No	NA	22	13	0	Low-quality	Genome-fragment	8.01	AAI-based (high-confidence)	0	1.21	NA	NA	212482	8.00633	high	4.49192	1	GCA_000838105.1	91.65	23.31	7.17654	16.5994	3
Scaffold_3238_HRSCAF_3254	7940	No	NA	9	1	0	Low-quality	Genome-fragment	3.74	AAI-based (high-confidence)	0	1	NA	NA	212482	3.73679	high	3.03113	1	GCA_000838105.1	93.05	49	1.35	4.09	1
Scaffold_3244_HRSCAF_3260	4414	No	NA	4	3	0	Low-quality	Genome-fragment	2.12	AAI-based (high-confidence)	0	1	NA	NA	208120	2.1209	high	1.44767	4	GCA_000838105.1	85.92	83.46	1.05007	6.79279	3
Scaffold_3247_HRSCAF_3263	7648	No	NA	8	3	0	Low-quality	Genome-fragment	3.6	AAI-based (high-confidence)	0	1	NA	NA	212482	3.59936	high	1.90865	1	GCA_000838105.1	92.26	89.16	1.20073	6.72622	3
Scaffold_3248_HRSCAF_3264	17001	No	NA	28	10	0	Low-quality	Genome-fragment	7.88	AAI-based (high-confidence)	0	1.52	high kmer_freq may indicate large duplication	NA	215747	7.88006	high	3.87256	2	GCA_000838105.1	90.13	31.93	7.12004	13.0315	4
Scaffold_3254_HRSCAF_3270	4127	No	NA	8	2	0	Low-quality	Genome-fragment	1.94	AAI-based (high-confidence)	0	1	NA	NA	212482	1.94228	high	1.21561	1	GCA_000838105.1	91.31	100	0.687646	2.35794	2
Scaffold_3257_HRSCAF_3273	8496	No	NA	13	9	0	Low-quality	Genome-fragment	3.95	AAI-based (high-confidence)	0	1	NA	NA	215210	3.94778	high	1.92956	2	GCA_000838105.1	96.33	82.27	1.99152	7.90456	9
Scaffold_3260_HRSCAF_3276	6483	No	NA	9	5	0	Low-quality	Genome-fragment	3.01	AAI-based (high-confidence)	0	1	NA	NA	215142	3.01336	high	2.18287	2	GCA_000838105.1	93.18	76.83	2.33602	9.72647	5
Scaffold_3262_HRSCAF_3278	3048	No	NA	4	3	0	Low-quality	Genome-fragment	1.41	AAI-based (high-confidence)	0	1	NA	NA	215444	1.41475	high	1.84318	2	GCA_000838105.1	91.26	81.19	1.2352	1.94644	3
Scaffold_3265_HRSCAF_3281	4829	No	NA	5	4	0	Low-quality	Genome-fragment	2.24	AAI-based (high-confidence)	0	1.01	NA	NA	215317	2.24274	high	1.21561	2	GCA_000838105.1	89.06	100	2.0816	4.5412	3
Scaffold_3267_HRSCAF_3283	11238	No	NA	23	6	0	Low-quality	Genome-fragment	5.29	AAI-based (high-confidence)	0	1	NA	NA	212482	5.28892	high	3.6205	1	GCA_000838105.1	92.94	34.8	1.75992	9.88332	3
Scaffold_3271_HRSCAF_3287	8577	No	NA	14	6	0	Low-quality	Genome-fragment	4.04	AAI-based (high-confidence)	0	1	NA	NA	212482	4.03658	high	2.63906	1	GCA_000838105.1	92.02	64.9	2.61407	8.16761	5
Scaffold_3272_HRSCAF_3288	4151	No	NA	4	3	0	Low-quality	Genome-fragment	1.93	AAI-based (high-confidence)	0	1	NA	NA	215457	1.9266	high	1.60321	2	GCA_000838105.1	83.19	100	1.19207	7.25314	2
Scaffold_3274_HRSCAF_3290	4764	No	NA	7	1	0	Low-quality	Genome-fragment	2.24	AAI-based (high-confidence)	0	1	NA	NA	212482	2.24207	high	1.21561	1	GCA_000838105.1	90.19	100	0.39	2.65	1
Scaffold_3278_HRSCAF_3294	9133	No	NA	7	3	0	Low-quality	Genome-fragment	4.25	AAI-based (high-confidence)	0	1.01	NA	NA	215102	4.2459	high	3.4989	2	GCA_000838105.1	99.61	33.37	3.18025	11.7981	2
Scaffold_3280_HRSCAF_3296	5779	No	NA	6	2	0	Low-quality	Genome-fragment	2.72	AAI-based (high-confidence)	0	1	NA	NA	212482	2.71976	high	2.52096	1	GCA_000838105.1	91.21	55.44	1.83937	8.34917	2
Scaffold_3281_HRSCAF_3297	18114	No	NA	24	10	0	Low-quality	Genome-fragment	8.52	AAI-based (high-confidence)	0	1	NA	NA	212482	8.52496	high	1.71839	1	GCA_000838105.1	92.62	73.15	6.77855	14.4226	9
Scaffold_3282_HRSCAF_3298	6809	No	NA	10	4	0	Low-quality	Genome-fragment	3.2	AAI-based (high-confidence)	0	1	NA	NA	212482	3.20451	high	4.87642	1	GCA_000838105.1	92.58	31.22	2.17266	9.83608	2
Scaffold_3283_HRSCAF_3299	11235	No	NA	9	4	0	Low-quality	Genome-fragment	5.29	AAI-based (high-confidence)	0	1	NA	NA	212482	5.28751	high	1.463	1	GCA_000838105.1	96.45	100	3.80923	10.1861	4
Scaffold_3284_HRSCAF_3300	6433	No	NA	4	2	0	Low-quality	Genome-fragment	3.03	AAI-based (high-confidence)	0	1	NA	NA	212482	3.02755	high	3.22563	1	GCA_000838105.1	96.9	58.47	2.41927	5.55375	2
Scaffold_3286_HRSCAF_3302	8747	No	NA	14	7	0	Low-quality	Genome-fragment	4.12	AAI-based (high-confidence)	0	1.08	NA	NA	212482	4.11658	high	2.63549	1	GCA_000838105.1	87.08	72.98	3.8979	6.87971	6
Scaffold_3288_HRSCAF_3304	20216	No	NA	28	16	0	Low-quality	Genome-fragment	9.32	AAI-based (medium-confidence)	0	1.3	NA	NA	216884	9.32112	medium	5.99065	2	GCA_000923155.1	54.39	47.99	7.88508	14.9634	7
Scaffold_3289_HRSCAF_3305	29522	No	NA	50	22	0	Low-quality	Genome-fragment	13.72	AAI-based (high-confidence)	0	1	NA	NA	215197	13.7186	high	2.35211	2	GCA_000838105.1	94.16	61.26	9.75912	26.8408	15
Scaffold_3293_HRSCAF_3309	2660	No	NA	2	1	0	Low-quality	Genome-fragment	1.25	AAI-based (high-confidence)	0	1	NA	NA	212482	1.25187	high	1.82927	1	GCA_000838105.1	89.6	73.73	1.03	2.43	1
Scaffold_3296_HRSCAF_3312	13208	No	NA	22	12	0	Low-quality	Genome-fragment	6.22	AAI-based (high-confidence)	0	1	NA	NA	212482	6.21606	high	2.27822	1	GCA_000838105.1	94.98	69.85	3.54494	11.6255	12
Scaffold_3298_HRSCAF_3314	9876	No	NA	13	4	0	Low-quality	Genome-fragment	4.59	AAI-based (high-confidence)	0	1	NA	NA	215382	4.58534	high	1.88832	2	GCA_000838105.1	81.5	96.46	2.3536	15.1986	3
Scaffold_3300_HRSCAF_3316	12883	No	NA	18	9	0	Low-quality	Genome-fragment	5.98	AAI-based (high-confidence)	0	1.67	high kmer_freq may indicate large duplication	NA	215403	5.98088	high	2.71484	2	GCA_000838105.1	91.22	75.2	5.67731	9.67336	5
Scaffold_3311_HRSCAF_3328	9292	No	NA	13	4	0	Low-quality	Genome-fragment	4.37	AAI-based (high-confidence)	0	1	NA	NA	212482	4.37308	high	2.27822	1	GCA_000838105.1	94.98	72.11	2.97137	7.12676	4
Scaffold_3313_HRSCAF_3330	5212	No	NA	7	1	0	Low-quality	Genome-fragment	1.39	AAI-based (high-confidence)	0	1	NA	NA	375917	1.38648	high	3.50077	15	GCA_000838105.1	83.5	28.53	0.95	3.36	1
Scaffold_3322_HRSCAF_3339	11813	No	NA	11	9	0	Low-quality	Genome-fragment	5.56	AAI-based (high-confidence)	0	1	NA	NA	212482	5.55953	high	1.52384	1	GCA_000838105.1	90.8	96.49	4.48397	8.17227	8
Scaffold_3331_HRSCAF_3348	10081	No	NA	16	6	0	Low-quality	Genome-fragment	4.74	AAI-based (high-confidence)	0	1	NA	NA	212482	4.7444	high	1.61001	1	GCA_000838105.1	92.88	91.36	2.17188	7.06468	6
Scaffold_3332_HRSCAF_3349	18871	No	NA	35	8	0	Low-quality	Genome-fragment	8.88	AAI-based (high-confidence)	0	1	NA	NA	212482	8.88122	high	3.18503	1	GCA_000838105.1	87.98	36.86	6.5917	16.9158	4
Scaffold_3334_HRSCAF_3351	7071	No	NA	10	7	0	Low-quality	Genome-fragment	3.29	AAI-based (high-confidence)	0	1	NA	NA	215187	3.28597	high	2.30374	2	GCA_000838105.1	83.97	70.41	2.14444	4.61327	4
Scaffold_3337_HRSCAF_3354	8002	No	NA	5	2	0	Low-quality	Genome-fragment	3.72	AAI-based (high-confidence)	0	1	NA	NA	215063	3.72078	high	2.27822	2	GCA_000838105.1	97.4	72.31	3.44119	9.63817	2
Scaffold_3338_HRSCAF_3355	6712	No	NA	9	6	0	Low-quality	Genome-fragment	3.12	AAI-based (high-confidence)	0	1	NA	NA	215409	3.11594	high	1.15325	2	GCA_000838105.1	90.68	95.85	2.44155	5.71906	5
Scaffold_3340_HRSCAF_3357	13291	No	NA	12	8	0	Low-quality	Genome-fragment	6.17	AAI-based (high-confidence)	0	1.01	NA	NA	215287	6.17362	high	1.81382	2	GCA_000838105.1	95.07	82.86	5.21371	10.2845	7
Scaffold_3346_HRSCAF_3363	10714	No	NA	14	6	0	Low-quality	Genome-fragment	4.97	AAI-based (high-confidence)	0	1	NA	NA	215466	4.97247	high	1.65332	2	GCA_000838105.1	82.62	94.28	3.76048	10.4338	4
Scaffold_3350_HRSCAF_3367	2213	No	NA	3	0	0	Low-quality	Genome-fragment	1.04	AAI-based (high-confidence)	0	1	no viral genes detected	NA	212482	1.0415	high	1.14638	1	GCA_000838105.1	97.74	100	NA	NA	0
Scaffold_3354_HRSCAF_3371	1908	No	NA	2	1	0	Low-quality	Genome-fragment	0.88	AAI-based (high-confidence)	0	1.01	NA	NA	215679	0.884648	high	3.40404	2	GCA_000838105.1	91.8	25.61	0.51	1.05	1
Scaffold_3357_HRSCAF_3374	15714	No	NA	26	8	0	Low-quality	Genome-fragment	7.4	AAI-based (medium-confidence)	0	1.01	NA	NA	212482	7.39545	medium	6.33424	1	GCA_000838105.1	95.16	22.52	4.14904	16.1593	4
Scaffold_3363_HRSCAF_3380	6130	No	NA	10	3	0	Low-quality	Genome-fragment	2.88	AAI-based (high-confidence)	0	1	NA	NA	212482	2.88495	high	2.18287	1	GCA_000838105.1	95.46	77.23	2.28694	5.99939	3
Scaffold_3364_HRSCAF_3381	5434	No	NA	8	5	0	Low-quality	Genome-fragment	2.53	AAI-based (high-confidence)	0	1	NA	NA	215166	2.5255	high	1.28849	2	GCA_000838105.1	95.83	93.63	1.26329	3.30997	5
Scaffold_3368_HRSCAF_3385	9833	No	NA	15	4	0	Low-quality	Genome-fragment	4.63	AAI-based (high-confidence)	0	1	NA	NA	212482	4.62769	high	1.65332	1	GCA_000838105.1	83.67	93.31	2.33789	15.1358	3
Scaffold_3369_HRSCAF_3386	11809	No	NA	20	8	0	Low-quality	Genome-fragment	5.56	AAI-based (high-confidence)	0	1	NA	NA	212482	5.55765	high	3.51578	1	GCA_000838105.1	74.57	41.02	2.43388	15.8841	5
Scaffold_3370_HRSCAF_3387	9038	No	NA	14	3	0	Low-quality	Genome-fragment	4.25	AAI-based (high-confidence)	0	1	NA	NA	212482	4.25354	high	1.61001	1	GCA_000838105.1	95.59	91.09	1.84857	6.65681	3
Scaffold_3371_HRSCAF_3388	12388	No	NA	25	3	0	Low-quality	Genome-fragment	5.83	AAI-based (high-confidence)	0	1	NA	NA	212482	5.83014	high	3.77088	1	GCA_000838105.1	81.49	33.46	1.53696	7.75523	3
Scaffold_3375_HRSCAF_3392	2220	No	NA	1	1	0	Low-quality	Genome-fragment	0.53	HMM-based (lower-bound)	0	1	NA	NA	NA	NA	NA	NA	0	NA	NA	NA	0.53	2.07	1
Scaffold_3377_HRSCAF_3394	24376	No	NA	24	8	0	Low-quality	Genome-fragment	11.47	AAI-based (medium-confidence)	0	1	NA	NA	212482	11.472	medium	6.33424	1	GCA_000838105.1	95.62	27.33	8.77508	15.0741	6
Scaffold_3378_HRSCAF_3395	1755	No	NA	3	2	0	Low-quality	Genome-fragment	0.83	AAI-based (high-confidence)	0	1	NA	NA	212482	0.825952	high	1.34465	1	GCA_000838105.1	92.67	90.45	0.130823	1.5187	2
Scaffold_3386_HRSCAF_3403	15963	No	NA	24	3	0	Low-quality	Genome-fragment	7.4	AAI-based (high-confidence)	0	1.38	NA	NA	215823	7.39634	high	2.68753	2	GCA_000838105.1	96.83	39.56	7.00233	18.3504	3
Scaffold_3387_HRSCAF_3404	9793	No	NA	13	6	0	Low-quality	Genome-fragment	4.61	AAI-based (high-confidence)	0	1	NA	NA	212482	4.60886	high	1.35935	1	GCA_000838105.1	95.68	96.53	2.72599	7.17862	6
Scaffold_3393_HRSCAF_3410	1327	No	NA	2	1	0	Low-quality	Genome-fragment	0.65	AAI-based (high-confidence)	0	1	NA	NA	203240	0.652922	high	0.126792	13	GCA_000838105.1	98.7	62.96	0.11	1.04	1
Scaffold_3409_HRSCAF_3427	1454	No	NA	2	1	0	Low-quality	Genome-fragment	0.67	AAI-based (high-confidence)	0	1	NA	NA	216277	0.672286	high	0.4212	27	GCA_000838105.1	98.8	78.33	0.12	1.14	1
Scaffold_3414_HRSCAF_3432	10484	No	NA	13	8	0	Low-quality	Genome-fragment	4.93	AAI-based (high-confidence)	0	1.01	NA	NA	212482	4.93407	high	1.90865	1	GCA_000838105.1	88.68	89.36	4.67878	8.88104	7
Scaffold_3420_HRSCAF_3438	39879	No	NA	67	1	0	Low-quality	Genome-fragment	18.47	HMM-based (lower-bound)	0	1.94	high kmer_freq may indicate large duplication	NA	212482	18.7682	low	34.9146	1	GCA_000838105.1	82.7	7.52	18.47	37.57	1
Scaffold_3424_HRSCAF_3442	5821	No	NA	8	5	0	Low-quality	Genome-fragment	2.7	AAI-based (high-confidence)	0	1.57	high kmer_freq may indicate large duplication	NA	215278	2.70395	high	2.26246	2	GCA_000838105.1	99.31	62.68	1.85866	8.41168	2
Scaffold_3427_HRSCAF_3446	9423	No	NA	10	7	0	Low-quality	Genome-fragment	4.43	AAI-based (high-confidence)	0	1.02	NA	NA	212482	4.43473	high	1.84403	1	GCA_000838105.1	79.58	100	2.52979	11.9155	7
Scaffold_3430_HRSCAF_3449	5477	No	NA	5	3	0	Low-quality	Genome-fragment	2.62	AAI-based (high-confidence)	0	1	NA	NA	208800	2.62308	high	1.44767	4	GCA_000838105.1	87	86.06	1.30353	8.43153	3
Scaffold_3436_HRSCAF_3455	4391	No	NA	3	1	0	Low-quality	Genome-fragment	2.04	AAI-based (high-confidence)	0	1	NA	NA	215466	2.03791	high	3.3936	2	GCA_000838105.1	97.4	48.95	2.02	4.11	1
Scaffold_3437_HRSCAF_3456	2514	No	NA	3	2	0	Low-quality	Genome-fragment	1.17	AAI-based (high-confidence)	0	1.01	NA	NA	215281	1.16778	high	1.56971	2	GCA_000838105.1	95.33	100	0.989095	2.34549	2
Scaffold_3439_HRSCAF_3458	7923	No	NA	11	6	0	Low-quality	Genome-fragment	3.73	AAI-based (high-confidence)	0	1.02	NA	NA	212482	3.72879	high	2.10905	1	GCA_000838105.1	87.8	80.42	3.51415	6.02834	6
Scaffold_3440_HRSCAF_3459	9418	No	NA	13	6	0	Low-quality	Genome-fragment	4.43	AAI-based (high-confidence)	0	1.01	NA	NA	212482	4.43238	high	2.28518	1	GCA_000838105.1	86.58	82.23	3.94214	6.79961	6
Scaffold_3447_HRSCAF_3466	3900	No	NA	6	0	0	Low-quality	Genome-fragment	1.84	AAI-based (high-confidence)	0	1	no viral genes detected	NA	212482	1.83545	high	3.42095	1	GCA_000838105.1	96.93	33.84	NA	NA	0
Scaffold_3448_HRSCAF_3467	9280	No	NA	16	6	0	Low-quality	Genome-fragment	4.31	AAI-based (high-confidence)	0	1.29	NA	NA	215491	4.30644	high	3.01945	2	GCA_000838105.1	86.45	60.16	2.00944	15.313	4
Scaffold_3449_HRSCAF_3468	16119	No	NA	18	4	0	Low-quality	Genome-fragment	7.49	AAI-based (medium-confidence)	0	1	NA	NA	215143	7.49223	medium	7.56527	2	GCA_000838105.1	97.56	45.33	6.47752	18.8626	3
Scaffold_3451_HRSCAF_3470	11216	No	NA	21	7	0	Low-quality	Genome-fragment	5.21	AAI-based (high-confidence)	0	2.04	high kmer_freq may indicate large duplication	NA	215107	5.21415	high	2.44034	2	GCA_000838105.1	94.27	62.09	3.41476	8.66114	3
Scaffold_3452_HRSCAF_3471	11519	No	NA	15	5	0	Low-quality	Genome-fragment	5.42	AAI-based (high-confidence)	0	1	NA	NA	212482	5.42117	high	1.61001	1	GCA_000838105.1	93.55	90.28	2.84553	13.0194	5
Scaffold_3454_HRSCAF_3473	20825	No	NA	37	10	0	Low-quality	Genome-fragment	9.68	AAI-based (high-confidence)	0	1.1	NA	NA	215075	9.68267	high	2.68753	2	GCA_000838105.1	93.67	40.89	4.78864	13.8366	8
Scaffold_3455_HRSCAF_3474	4052	No	NA	4	2	0	Low-quality	Genome-fragment	1.91	AAI-based (high-confidence)	0	1.04	NA	NA	212482	1.90699	high	2.05978	1	GCA_000838105.1	68.74	95.26	1.29388	5.85728	2
Scaffold_3457_HRSCAF_3476	1909	No	NA	4	1	0	Low-quality	Genome-fragment	0.9	AAI-based (high-confidence)	0	1	NA	NA	212482	0.898429	high	2.24947	1	GCA_000838105.1	84.09	87.4	NA	NA	0
Scaffold_3459_HRSCAF_3478	12960	No	NA	23	11	0	Low-quality	Genome-fragment	6.1	AAI-based (high-confidence)	0	1.01	NA	NA	212482	6.09934	high	2.88652	1	GCA_000838105.1	91.96	60.36	5.24214	9.08393	7
Scaffold_3461_HRSCAF_3480	4594	No	NA	10	4	0	Low-quality	Genome-fragment	2.16	AAI-based (high-confidence)	0	1	NA	NA	212482	2.16207	high	2.34705	1	GCA_000838105.1	92.88	68.28	1.27298	3.27265	4
Scaffold_3463_HRSCAF_3482	2597	No	NA	5	2	0	Low-quality	Genome-fragment	1.21	AAI-based (high-confidence)	0	1	NA	NA	215404	1.20564	high	1.74788	2	GCA_000838105.1	95.14	80.72	0.679367	1.83215	2
Scaffold_3465_HRSCAF_3485	7306	No	NA	10	7	0	Low-quality	Genome-fragment	3.36	AAI-based (medium-confidence)	0	1	NA	NA	217222	3.36338	medium	8.16402	2	GCA_000923155.1	50.92	44.03	2.50553	5.96959	4
Scaffold_3472_HRSCAF_3493	4203	No	NA	6	1	0	Low-quality	Genome-fragment	1.98	AAI-based (high-confidence)	0	1	NA	NA	212482	1.97805	high	2.00522	1	GCA_000838105.1	80.68	95.95	0.34	3.65	1
Scaffold_3475_HRSCAF_3496	7849	No	NA	5	2	0	Low-quality	Genome-fragment	3.69	AAI-based (high-confidence)	0	1	NA	NA	212482	3.69396	high	2.20563	1	GCA_000838105.1	97.39	74.22	3.37582	9.44797	2
Scaffold_3476_HRSCAF_3497	1803	No	NA	3	3	0	Low-quality	Genome-fragment	0.85	AAI-based (high-confidence)	0	1	NA	NA	212482	0.848542	high	1.56971	1	GCA_000838105.1	95.14	100	0.397032	0.934256	3
Scaffold_3477_HRSCAF_3498	8735	No	NA	11	3	0	Low-quality	Genome-fragment	4.11	AAI-based (high-confidence)	0	1.01	NA	NA	212482	4.11094	high	3.21174	1	GCA_000838105.1	97.46	40.05	1.16961	5.33916	3
Scaffold_3483_HRSCAF_3504	2174	No	NA	1	1	0	Low-quality	Genome-fragment	0.36	AAI-based (medium-confidence)	0	1	NA	NA	597253	0.364	medium	9.5128	6	3300025727|Ga0209047_1000011	34.2	100	0.11	0.55	1
Scaffold_3486_HRSCAF_3507	39740	No	NA	62	28	0	Low-quality	Genome-fragment	18.48	AAI-based (medium-confidence)	0	1.38	NA	NA	215080	18.4769	medium	6.62306	2	GCA_000838105.1	93.45	65.23	13.9412	35.5658	14
Scaffold_3489_HRSCAF_3510	1911	No	NA	3	0	0	Low-quality	Genome-fragment	0.9	AAI-based (high-confidence)	0	1	no viral genes detected	NA	212482	0.89937	high	1.36078	1	GCA_000838105.1	97.06	93.25	NA	NA	0
Scaffold_3490_HRSCAF_3511	11259	No	NA	18	10	0	Low-quality	Genome-fragment	5.23	AAI-based (high-confidence)	0	1	NA	NA	215326	5.22881	high	1.92956	2	GCA_000838105.1	93.83	81.59	3.70024	8.93696	8
Scaffold_3491_HRSCAF_3512	20066	No	NA	34	9	0	Low-quality	Genome-fragment	9.44	AAI-based (high-confidence)	0	1	NA	NA	212482	9.44362	high	3.18503	1	GCA_000838105.1	90.62	34.8	9.20846	17.3792	4
Scaffold_3494_HRSCAF_3515	6276	No	NA	7	4	0	Low-quality	Genome-fragment	2.95	AAI-based (high-confidence)	0	1.01	NA	NA	212482	2.95366	high	1.33997	1	GCA_000838105.1	88.89	83.13	2.66552	4.08381	3
Scaffold_3496_HRSCAF_3517	2095	No	NA	2	0	0	Low-quality	Genome-fragment	1.32	AAI-based (high-confidence)	0	1	no viral genes detected	NA	158379	1.32278	high	3.8458	65	GCA_000923155.1	63	85.9	NA	NA	0
Scaffold_3508_HRSCAF_3529	3680	No	NA	5	1	0	Low-quality	Genome-fragment	1.73	AAI-based (high-confidence)	0	1	NA	NA	212482	1.73191	high	1.28739	1	GCA_000838105.1	98.21	94.74	0.85	3.42	1
Scaffold_3509_HRSCAF_3530	22136	No	NA	31	12	0	Low-quality	Genome-fragment	10.42	AAI-based (high-confidence)	0	1	NA	NA	212482	10.4178	high	2.22488	1	GCA_000838105.1	95.57	66.98	4.59026	20.8163	10
Scaffold_3510_HRSCAF_3531	7177	No	NA	10	1	0	Low-quality	Genome-fragment	3.38	AAI-based (high-confidence)	0	1	NA	NA	212482	3.3777	high	3.3936	1	GCA_000838105.1	93.82	48.17	1.9	3.32	1
Scaffold_3511_HRSCAF_3532	8271	No	NA	10	1	0	Low-quality	Genome-fragment	3.89	AAI-based (high-confidence)	0	1	NA	NA	212482	3.89257	high	1.81382	1	GCA_000838105.1	92.67	82.75	2.43	6.64	1
Scaffold_3512_HRSCAF_3533	11955	No	NA	12	6	0	Low-quality	Genome-fragment	5.63	AAI-based (high-confidence)	0	1	NA	NA	212482	5.62636	high	3.34814	1	GCA_000838105.1	96.19	28.86	3.79056	10.3422	4
Scaffold_3513_HRSCAF_3534	5605	No	NA	5	2	0	Low-quality	Genome-fragment	2.6	AAI-based (high-confidence)	0	1	NA	NA	215553	2.60029	high	1.28849	2	GCA_000838105.1	97.5	96.8	0.460616	4.39531	2
Scaffold_3517_HRSCAF_3538	3622	No	NA	5	0	0	Low-quality	Genome-fragment	1.68	AAI-based (high-confidence)	0	1.67	no viral genes detected; high kmer_freq may indicate large duplication	NA	215438	1.68123	high	2.87427	2	GCA_000838105.1	84.8	45.65	NA	NA	0
Scaffold_3518_HRSCAF_3539	18144	No	NA	21	9	0	Low-quality	Genome-fragment	8.43	AAI-based (high-confidence)	0	1	NA	NA	215146	8.43336	high	2.5225	2	GCA_000838105.1	95.91	47.64	3.32307	9.19424	7
Scaffold_3525_HRSCAF_3546	6608	No	NA	9	3	0	Low-quality	Genome-fragment	3.07	AAI-based (high-confidence)	0	1	NA	NA	215523	3.06603	high	1.91673	2	GCA_000838105.1	78.64	90.29	0.644802	8.15777	2
Scaffold_3527_HRSCAF_3548	7339	No	NA	9	5	0	Low-quality	Genome-fragment	3.4	AAI-based (high-confidence)	0	1.41	NA	NA	215656	3.40311	high	3.3936	2	GCA_000838105.1	95.15	47.75	2.57757	5.96229	2
Scaffold_3528_HRSCAF_3549	6242	No	NA	4	1	0	Low-quality	Genome-fragment	3.03	AAI-based (high-confidence)	0	1.04	NA	NA	206234	3.02666	high	3.77496	7	GCA_000838105.1	50.58	96.57	3.06	15.71	1
Scaffold_3529_HRSCAF_3550	3466	No	NA	4	4	0	Low-quality	Genome-fragment	1.61	AAI-based (high-confidence)	0	1	NA	NA	215434	1.60885	high	1.61005	2	GCA_000838105.1	92.31	100	1.4959	3.25956	3
Scaffold_3536_HRSCAF_3557	8689	No	NA	11	7	0	Low-quality	Genome-fragment	4.09	AAI-based (high-confidence)	0	1	NA	NA	212482	4.08929	high	1.61001	1	GCA_000838105.1	92.8	87.59	2.96986	6.19937	6
Scaffold_3538_HRSCAF_3559	6380	No	NA	7	3	0	Low-quality	Genome-fragment	2.96	AAI-based (high-confidence)	0	1	NA	NA	215715	2.95761	high	1.47913	2	GCA_000838105.1	82.54	92.26	2.37973	6.24362	3
Scaffold_3544_HRSCAF_3565	7926	No	NA	11	6	0	Low-quality	Genome-fragment	4.65	AAI-based (high-confidence)	0	1	NA	NA	170439	4.65035	high	3.81576	6	GCA_000923155.1	61.3	46.27	2.47893	9.23375	5
Scaffold_3547_HRSCAF_3568	9199	No	NA	12	9	0	Low-quality	Genome-fragment	4.33	AAI-based (high-confidence)	0	1.07	NA	NA	212482	4.32931	high	2.71484	1	GCA_000838105.1	88.32	73.41	3.88803	9.62532	7
Scaffold_3548_HRSCAF_3569	9838	No	NA	20	5	0	Low-quality	Genome-fragment	4.63	AAI-based (high-confidence)	0	1.18	NA	NA	212482	4.63004	high	2.10905	1	GCA_000838105.1	91.13	79.92	3.84675	5.86314	3
Scaffold_3549_HRSCAF_3570	11297	No	NA	11	2	0	Low-quality	Genome-fragment	5.32	AAI-based (high-confidence)	0	1	NA	NA	212482	5.31669	high	1.92956	1	GCA_000838105.1	95.49	81.88	2.04052	6.95888	2
Scaffold_3562_HRSCAF_3583	2138	No	NA	4	1	0	Low-quality	Genome-fragment	1.13	AAI-based (high-confidence)	0	1	NA	NA	188906	1.13178	high	4.2607	115	GCA_000838105.1	89	20.35	0.38	1.28	1
Scaffold_3563_HRSCAF_3584	8700	No	NA	12	7	0	Low-quality	Genome-fragment	4.04	AAI-based (high-confidence)	0	1	NA	NA	215395	4.0391	high	1.92956	2	GCA_000838105.1	92.58	78.47	3.11375	7.42496	6
Scaffold_3566_HRSCAF_3587	12679	No	NA	14	5	0	Low-quality	Genome-fragment	5.89	AAI-based (high-confidence)	0	1.88	high kmer_freq may indicate large duplication	NA	215395	5.88639	high	2.26323	2	GCA_000838105.1	96.94	64.41	4.26775	23.6054	2
Scaffold_3568_HRSCAF_3589	3973	No	NA	5	1	0	Low-quality	Genome-fragment	1.82	HMM-based (lower-bound)	0	1	NA	NA	NA	NA	NA	NA	0	NA	NA	NA	1.82	3.72	1
Scaffold_3570_HRSCAF_3591	12633	No	NA	23	10	0	Low-quality	Genome-fragment	5.95	AAI-based (high-confidence)	0	1	NA	NA	212482	5.94544	high	3.03113	1	GCA_000838105.1	94.18	52.2	4.01442	10.616	6
Scaffold_3573_HRSCAF_3594	4038	No	NA	4	0	0	Low-quality	Genome-fragment	1.87	AAI-based (high-confidence)	0	1	no viral genes detected	NA	215451	1.87421	high	1.41627	2	GCA_000838105.1	97	83.67	NA	NA	0
Scaffold_3574_HRSCAF_3595	6613	No	NA	8	5	0	Low-quality	Genome-fragment	3.11	AAI-based (high-confidence)	0	1	NA	NA	212482	3.11226	high	1.41627	1	GCA_000838105.1	95.78	82.98	1.99652	9.48286	5
Scaffold_3575_HRSCAF_3596	4228	No	NA	5	4	0	Low-quality	Genome-fragment	1.99	AAI-based (high-confidence)	0	1	NA	NA	212482	1.98982	high	1.41627	1	GCA_000838105.1	95.58	82.53	0.979179	5.52072	4
Scaffold_3579_HRSCAF_3600	6414	No	NA	11	4	0	Low-quality	Genome-fragment	3.02	AAI-based (high-confidence)	0	1.01	NA	NA	212482	3.01861	high	1.98882	1	GCA_000838105.1	88.59	80.17	2.80915	4.51709	4
Scaffold_3580_HRSCAF_3601	7028	No	NA	8	3	0	Low-quality	Genome-fragment	3.31	AAI-based (high-confidence)	0	1	NA	NA	212482	3.30757	high	1.33008	1	GCA_000838105.1	96.17	88.35	1.75784	6.21585	3
Scaffold_3581_HRSCAF_3602	10582	No	NA	17	10	0	Low-quality	Genome-fragment	4.92	AAI-based (high-confidence)	0	1	NA	NA	215100	4.91957	high	1.61001	2	GCA_000838105.1	95.35	88.43	2.76214	10.4218	10
Scaffold_3584_HRSCAF_3605	3015	No	NA	4	0	0	Low-quality	Genome-fragment	1.4	AAI-based (high-confidence)	0	1	no viral genes detected	NA	215560	1.39868	high	1.82927	2	GCA_000838105.1	91.22	74.28	NA	NA	0
Scaffold_3592_HRSCAF_3613	10592	No	NA	12	7	0	Low-quality	Genome-fragment	4.92	AAI-based (high-confidence)	0	1	NA	NA	215068	4.92496	high	1.61001	2	GCA_000838105.1	93.62	89.97	3.61926	7.55882	6
Scaffold_3598_HRSCAF_3619	7623	No	NA	9	6	0	Low-quality	Genome-fragment	3.59	AAI-based (high-confidence)	0	1	NA	NA	212482	3.5876	high	1.52384	1	GCA_000838105.1	88.42	97.06	2.21426	10.7856	5
Scaffold_3599_HRSCAF_3620	7377	No	NA	11	3	0	Low-quality	Genome-fragment	3.43	AAI-based (high-confidence)	0	1	NA	NA	215142	3.4289	high	4.87642	2	GCA_000838105.1	97.36	31.22	1.5093	5.43522	3
Scaffold_3600_HRSCAF_3621	8119	No	NA	9	4	0	Low-quality	Genome-fragment	3.82	AAI-based (high-confidence)	0	1.86	high kmer_freq may indicate large duplication	NA	212482	3.82103	high	3.03113	1	GCA_000838105.1	93.6	50.38	1.94	7.55	1
Scaffold_3602_HRSCAF_3623	1813	No	NA	3	1	0	Low-quality	Genome-fragment	0.84	AAI-based (high-confidence)	0	1	NA	NA	216168	0.838701	high	2.53573	2	GCA_000838105.1	92	56.58	0.3	1.08	1
Scaffold_3604_HRSCAF_3625	9766	No	NA	14	4	0	Low-quality	Genome-fragment	3.61	HMM-based (lower-bound)	0	1.04	NA	NA	116345	8.39401	low	36.6648	11	GCA_000838105.1	87.68	21.36	3.60951	5.75351	2
Scaffold_3608_HRSCAF_3629	9136	No	NA	9	2	0	Low-quality	Genome-fragment	4.3	AAI-based (high-confidence)	0	1	NA	NA	212482	4.29966	high	1.52384	1	GCA_000838105.1	90.44	93.18	1.65052	5.62732	2
Scaffold_3610_HRSCAF_3631	6850	No	NA	9	5	0	Low-quality	Genome-fragment	3.04	HMM-based (lower-bound)	0	1.01	NA	NA	216144	3.16919	low	13.7714	2	GCA_000838105.1	91.36	37.91	3.04345	7.43182	4
Scaffold_3616_HRSCAF_3637	1875	No	NA	4	0	0	Low-quality	Genome-fragment	0.99	AAI-based (high-confidence)	0	1	no viral genes detected	NA	188906	0.992557	high	3.40404	115	GCA_000838105.1	89	23.58	NA	NA	0
Scaffold_3617_HRSCAF_3638	3752	No	NA	4	1	0	Low-quality	Genome-fragment	1.81	AAI-based (high-confidence)	0	1.01	NA	NA	207849	1.80515	high	1.98882	5	GCA_000838105.1	87.91	79.74	NA	NA	0
Scaffold_3620_HRSCAF_3641	7343	No	NA	8	5	0	Low-quality	Genome-fragment	3.41	AAI-based (high-confidence)	0	1.03	NA	NA	215360	3.40964	high	2.36222	2	GCA_000838105.1	64.02	89.84	1.86526	7.53849	5
Scaffold_3623_HRSCAF_3644	19302	No	NA	26	9	0	Low-quality	Genome-fragment	9.08	AAI-based (high-confidence)	0	1.2	NA	NA	212482	9.08406	high	2.65359	1	GCA_000838105.1	91.21	59.38	7.89937	15.263	8
Scaffold_3627_HRSCAF_3648	2548	No	NA	3	1	0	Low-quality	Genome-fragment	0.21	HMM-based (lower-bound)	0	1	NA	NA	NA	NA	NA	NA	0	NA	NA	NA	0.21	1.33	1
Scaffold_3631_HRSCAF_3652	6113	No	NA	4	3	0	Low-quality	Genome-fragment	2.81	AAI-based (high-confidence)	0	1	NA	NA	217536	2.81011	high	3.29114	2	GCA_000923155.1	58.24	87.08	2.52968	8.07568	3
Scaffold_3634_HRSCAF_3655	14777	No	NA	25	9	0	Low-quality	Genome-fragment	6.87	AAI-based (high-confidence)	0	1	NA	NA	215071	6.87077	high	2.26323	2	GCA_000838105.1	94.55	66.57	3.89784	13.5879	9
Scaffold_3636_HRSCAF_3657	3875	No	NA	3	3	0	Low-quality	Genome-fragment	1.8	AAI-based (high-confidence)	0	1	NA	NA	215355	1.79936	high	1.28849	2	GCA_000838105.1	94.23	92.75	1.5159	2.28981	3
Scaffold_3640_HRSCAF_3661	10510	No	NA	17	12	0	Low-quality	Genome-fragment	4.89	AAI-based (high-confidence)	0	1	NA	NA	215093	4.88625	high	1.61001	2	GCA_000838105.1	93.89	89.14	2.84191	9.79174	11
Scaffold_3641_HRSCAF_3662	7212	No	NA	10	3	0	Low-quality	Genome-fragment	3.35	AAI-based (high-confidence)	0	1	NA	NA	215077	3.35322	high	1.52052	2	GCA_000838105.1	84.09	93.79	1.71727	11.1013	3
Scaffold_3645_HRSCAF_3666	8503	No	NA	13	9	0	Low-quality	Genome-fragment	3.95	AAI-based (high-confidence)	0	1	NA	NA	215216	3.95091	high	1.92956	2	GCA_000838105.1	96.32	82.22	1.99602	7.91534	9
Scaffold_3647_HRSCAF_3668	5981	No	NA	6	6	0	Low-quality	Genome-fragment	2.78	AAI-based (high-confidence)	0	1	NA	NA	215461	2.7759	high	1.21561	2	GCA_000838105.1	90.97	100	2.1733	5.09468	5
Scaffold_3649_HRSCAF_3671	7770	No	NA	13	10	0	Low-quality	Genome-fragment	3.61	AAI-based (high-confidence)	0	1	NA	NA	215063	3.61289	high	1.61001	2	GCA_000838105.1	96.34	87.73	1.76585	7.23463	10
Scaffold_3650_HRSCAF_3672	13194	No	NA	18	9	0	Low-quality	Genome-fragment	6.21	AAI-based (high-confidence)	0	1	NA	NA	212482	6.20947	high	2.63906	1	GCA_000838105.1	90.83	63.17	4.91383	14.4621	7
Scaffold_3656_HRSCAF_3678	15994	No	NA	19	8	0	Low-quality	Genome-fragment	7.53	AAI-based (high-confidence)	0	1.01	NA	NA	212482	7.52723	high	2.37865	1	GCA_000838105.1	94.49	57.21	4.44998	20.2739	6
Scaffold_3658_HRSCAF_3681	7711	No	NA	10	4	0	Low-quality	Genome-fragment	3.58	AAI-based (high-confidence)	0	1	NA	NA	215201	3.58316	high	2.02396	2	GCA_000838105.1	82.94	90.02	1.69312	9.53692	4
Scaffold_3659_HRSCAF_3682	6421	No	NA	8	3	0	Low-quality	Genome-fragment	2.95	HMM-based (lower-bound)	0	1.61	high kmer_freq may indicate large duplication	NA	NA	NA	NA	NA	0	NA	NA	NA	2.95	6.01	1
Scaffold_3660_HRSCAF_3683	10243	No	NA	11	3	0	Low-quality	Genome-fragment	4.76	AAI-based (high-confidence)	0	1.02	NA	NA	215138	4.76112	high	2.45795	2	GCA_000838105.1	68.08	76.58	3.02664	10.8972	3
Scaffold_3661_HRSCAF_3684	2425	No	NA	1	1	0	Low-quality	Genome-fragment	1.13	AAI-based (high-confidence)	0	1	NA	NA	215328	1.12619	high	1.56971	2	GCA_000838105.1	96.3	100	0.21	1.73	1
Scaffold_3666_HRSCAF_3689	2898	No	NA	2	2	0	Low-quality	Genome-fragment	1.35	AAI-based (high-confidence)	0	2	high kmer_freq may indicate large duplication	NA	215447	1.34511	high	1.61005	2	GCA_000838105.1	90.85	100	0.24	1.69	1
Scaffold_3667_HRSCAF_3690	14146	No	NA	13	7	0	Low-quality	Genome-fragment	6.57	AAI-based (high-confidence)	0	1	NA	NA	215257	6.57169	high	1.35935	2	GCA_000838105.1	94.33	96.07	4.91578	8.55184	7
Scaffold_3668_HRSCAF_3691	15708	No	NA	17	8	0	Low-quality	Genome-fragment	7.39	AAI-based (high-confidence)	0	1	NA	NA	212482	7.39263	high	1.22244	1	GCA_000838105.1	94.58	96.37	4.09023	12.0207	8
Scaffold_3669_HRSCAF_3692	5019	No	NA	5	3	0	Low-quality	Genome-fragment	2.36	AAI-based (high-confidence)	0	1	NA	NA	212482	2.36208	high	1.28849	1	GCA_000838105.1	92.96	96.61	0.667583	3.53075	3
Scaffold_3674_HRSCAF_3697	8366	No	NA	11	8	0	Low-quality	Genome-fragment	3.94	AAI-based (high-confidence)	0	1	NA	NA	212482	3.93727	high	1.61001	1	GCA_000838105.1	93.09	89.76	2.8983	7.50779	7
Scaffold_3675_HRSCAF_3698	6405	No	NA	11	4	0	Low-quality	Genome-fragment	3.01	AAI-based (medium-confidence)	0	1.17	NA	NA	212482	3.01437	medium	5.15628	1	GCA_000838105.1	85.48	18.94	1.7	3.52	1
Scaffold_3677_HRSCAF_3700	12805	No	NA	12	7	0	Low-quality	Genome-fragment	5.95	AAI-based (high-confidence)	0	1	NA	NA	215350	5.94613	high	1.92956	2	GCA_000838105.1	92.89	81.49	5.09234	10.4511	7
Scaffold_3680_HRSCAF_3704	8370	No	NA	5	3	0	Low-quality	Genome-fragment	3.89	AAI-based (high-confidence)	0	1	NA	NA	215084	3.8915	high	2.11569	2	GCA_000838105.1	97.51	72.74	1.188	2.45637	3
Scaffold_3686_HRSCAF_3710	8500	No	NA	4	3	0	Low-quality	Genome-fragment	4	AAI-based (high-confidence)	0	1	NA	NA	212482	4.00034	high	2.26323	1	GCA_000838105.1	97.3	66.28	1.20629	2.49183	3
Scaffold_3687_HRSCAF_3711	2810	No	NA	7	1	0	Low-quality	Genome-fragment	1.32	AAI-based (high-confidence)	0	1	NA	NA	212482	1.32246	high	2.21224	1	GCA_000838105.1	94.61	56.55	0.23	1.56	1
Scaffold_3689_HRSCAF_3714	10967	No	NA	8	6	0	Low-quality	Genome-fragment	5.07	AAI-based (high-confidence)	0	1	NA	NA	216217	5.07222	high	2.44034	2	GCA_000838105.1	93.8	58.22	4.41737	8.0609	6
Scaffold_3692_HRSCAF_3717	3197	No	NA	2	0	0	Low-quality	Genome-fragment	1.48	AAI-based (high-confidence)	0	1	no viral genes detected	NA	215437	1.48396	high	2.03825	2	GCA_000838105.1	97.5	67.97	NA	NA	0
Scaffold_3693_HRSCAF_3718	14370	No	NA	28	6	0	Low-quality	Genome-fragment	6.76	AAI-based (high-confidence)	0	1	NA	NA	212482	6.76293	high	3.8507	1	GCA_000838105.1	81.11	31.95	3.42314	22.1204	3
Scaffold_3695_HRSCAF_3720	5469	No	NA	7	5	0	Low-quality	Genome-fragment	2.57	AAI-based (high-confidence)	0	1	NA	NA	212482	2.57387	high	1.28849	1	GCA_000838105.1	95.96	96.23	2.11092	4.57139	5
Scaffold_3696_HRSCAF_3721	10074	No	NA	15	5	0	Low-quality	Genome-fragment	4.74	AAI-based (high-confidence)	0	1	NA	NA	212482	4.74111	high	2.44034	1	GCA_000838105.1	93	61.98	3.0876	9.5524	4
Scaffold_3697_HRSCAF_3722	11007	No	NA	12	4	0	Low-quality	Genome-fragment	5.18	AAI-based (high-confidence)	0	1	NA	NA	212482	5.1802	high	1.61001	1	GCA_000838105.1	93.47	91.36	2.08707	8.95596	4
Scaffold_3707_HRSCAF_3732	6158	No	NA	9	4	0	Low-quality	Genome-fragment	2.86	AAI-based (high-confidence)	0	1	NA	NA	215109	2.86273	high	2.30101	2	GCA_000838105.1	84.76	76.55	1.46381	9.47785	3
Scaffold_3714_HRSCAF_3739	24513	No	NA	32	13	0	Low-quality	Genome-fragment	11.54	AAI-based (high-confidence)	0	1.34	NA	NA	212482	11.5365	high	2.00247	1	GCA_000838105.1	92.64	67.82	10.1375	19.713	9
Scaffold_3717_HRSCAF_3742	2560	No	NA	5	1	0	Low-quality	Genome-fragment	1.19	AAI-based (high-confidence)	0	1	NA	NA	215570	1.18755	high	1.46444	2	GCA_000838105.1	98.7	54.29	0.68	1.31	1
Scaffold_3718_HRSCAF_3743	13196	No	NA	20	13	0	Low-quality	Genome-fragment	6.21	AAI-based (high-confidence)	0	1	NA	NA	212482	6.21041	high	1.61001	1	GCA_000838105.1	95.45	87.51	3.31155	11.9273	13
Scaffold_3723_HRSCAF_3748	2789	No	NA	4	2	0	Low-quality	Genome-fragment	1.31	AAI-based (high-confidence)	0	1	NA	NA	212482	1.31258	high	3.42649	1	GCA_000838105.1	88.54	46.36	1.11056	1.84642	2
Scaffold_3725_HRSCAF_3750	8840	No	NA	9	3	0	Low-quality	Genome-fragment	4.16	AAI-based (high-confidence)	0	1	NA	NA	212482	4.16035	high	1.95198	1	GCA_000838105.1	89.1	85.14	2.12301	11.3606	3
Scaffold_3726_HRSCAF_3751	2179	No	NA	4	2	0	Low-quality	Genome-fragment	1.01	AAI-based (high-confidence)	0	1	NA	NA	215441	1.01141	high	1.69257	2	GCA_000838105.1	93.27	86.11	0.18	2	1
Scaffold_3730_HRSCAF_3755	5976	No	NA	7	6	0	Low-quality	Genome-fragment	2.76	HMM-based (lower-bound)	0	1.58	high kmer_freq may indicate large duplication	NA	212482	2.81247	low	13.7714	1	GCA_000838105.1	91.62	39.62	2.76	3.61	1
Scaffold_3734_HRSCAF_3759	3984	No	NA	7	2	0	Low-quality	Genome-fragment	1.87	AAI-based (high-confidence)	0	1	NA	NA	212482	1.87498	high	1.21561	1	GCA_000838105.1	92.23	100	0.661208	2.27794	2
Scaffold_3737_HRSCAF_3762	6771	No	NA	5	3	0	Low-quality	Genome-fragment	3.19	AAI-based (high-confidence)	0	2.82	high kmer_freq may indicate large duplication	NA	212482	3.18662	high	2.51545	1	GCA_000838105.1	95.7	66.2	3.11	6.34	1
Scaffold_3739_HRSCAF_3764	9004	No	NA	19	8	0	Low-quality	Genome-fragment	4.19	AAI-based (high-confidence)	0	1	NA	NA	215112	4.18572	high	2.49059	2	GCA_000838105.1	93.4	44.44	3.73704	6.22718	4
Scaffold_3740_HRSCAF_3765	7593	No	NA	15	7	0	Low-quality	Genome-fragment	3.57	AAI-based (high-confidence)	0	1	NA	NA	212482	3.57348	high	3.01945	1	GCA_000838105.1	86.27	60.52	2.22814	10.4736	5
Scaffold_3742_HRSCAF_3767	3430	No	NA	4	2	0	Low-quality	Genome-fragment	1.61	AAI-based (high-confidence)	0	1	NA	NA	212482	1.61425	high	1.36078	1	GCA_000838105.1	95.48	94.59	1.0068	6.08611	2
Scaffold_3747_HRSCAF_3772	13606	No	NA	22	4	0	Low-quality	Genome-fragment	6.32	AAI-based (high-confidence)	0	1	NA	NA	215270	6.32044	high	3.31888	2	GCA_000838105.1	82.39	38.88	2.9824	16.8292	4
Scaffold_3748_HRSCAF_3773	8152	No	NA	10	2	0	Low-quality	Genome-fragment	3.84	AAI-based (high-confidence)	0	1	NA	NA	212482	3.83656	high	2.49059	1	GCA_000838105.1	95.99	43.38	1.47702	5.01978	2
Scaffold_3753_HRSCAF_3778	4436	No	NA	7	4	0	Low-quality	Genome-fragment	2.06	AAI-based (high-confidence)	0	1.97	high kmer_freq may indicate large duplication	NA	215474	2.05872	high	1.33008	2	GCA_000838105.1	97.1	88.47	1.1598	2.59009	2
Scaffold_3755_HRSCAF_3780	15250	No	NA	24	9	0	Low-quality	Genome-fragment	7.08	AAI-based (high-confidence)	0	1	NA	NA	215410	7.07953	high	2.35881	2	GCA_000838105.1	80.3	66.07	4.67707	13.9109	6
Scaffold_3766_HRSCAF_3791	15389	No	NA	23	11	0	Low-quality	Genome-fragment	7.24	AAI-based (high-confidence)	0	1	NA	NA	212482	7.2425	high	2.94629	1	GCA_000838105.1	92.12	38.08	5.2366	13.3654	8
Scaffold_3770_HRSCAF_3795	5157	No	NA	8	1	0	Low-quality	Genome-fragment	2.38	HMM-based (lower-bound)	0	1	NA	NA	198533	2.59755	low	22.9182	1	GCA_000915575.1	48.4	11.39	2.38	3.11	1
Scaffold_3778_HRSCAF_3803	8402	No	NA	13	9	0	Low-quality	Genome-fragment	3.91	AAI-based (high-confidence)	0	1	NA	NA	215102	3.90606	high	1.35935	2	GCA_000838105.1	96.44	92.76	2.32966	8.5856	9
Scaffold_3784_HRSCAF_3809	10671	No	NA	18	5	0	Low-quality	Genome-fragment	4.96	AAI-based (high-confidence)	0	1	NA	NA	215066	4.96173	high	1.81382	2	GCA_000838105.1	95.36	87.32	3.55376	9.29132	5
Scaffold_3787_HRSCAF_3812	2620	No	NA	3	3	0	Low-quality	Genome-fragment	1.22	AAI-based (high-confidence)	0	1	NA	NA	215087	1.21811	high	2.03825	2	GCA_000838105.1	96.6	69.06	1.07842	1.94814	3
Scaffold_3791_HRSCAF_3816	18457	No	NA	34	11	0	Low-quality	Genome-fragment	8.58	AAI-based (high-confidence)	0	1.12	NA	NA	215127	8.57959	high	2.37865	2	GCA_000838105.1	96.07	56.76	5.96426	14.2985	11
Scaffold_3794_HRSCAF_3819	21301	No	NA	23	10	0	Low-quality	Genome-fragment	10.02	AAI-based (high-confidence)	0	1.99	high kmer_freq may indicate large duplication	NA	212482	10.0248	high	1.71792	1	GCA_000838105.1	96.24	82.17	6.61934	18.615	5
Scaffold_3795_HRSCAF_3820	9785	No	NA	21	7	0	Low-quality	Genome-fragment	4.74	HMM-based (lower-bound)	0	1	NA	NA	212482	4.6051	low	21.914	1	GCA_000838105.1	91	13.22	4.74385	8.3775	3
Scaffold_3798_HRSCAF_3823	7660	No	NA	13	6	0	Low-quality	Genome-fragment	3.61	AAI-based (high-confidence)	0	1	NA	NA	212482	3.60501	high	2.63906	1	GCA_000838105.1	91.85	63.77	2.33619	7.29623	5
Scaffold_3800_HRSCAF_3825	2335	No	NA	3	1	0	Low-quality	Genome-fragment	1.09	AAI-based (high-confidence)	0	1.01	NA	NA	215170	1.08519	high	1.91104	2	GCA_000838105.1	86.41	95.94	1.14	1.69	1
Scaffold_3803_HRSCAF_3828	3105	No	NA	4	1	0	Low-quality	Genome-fragment	1.46	AAI-based (high-confidence)	0	1	NA	NA	212482	1.4613	high	1.36078	1	GCA_000838105.1	93.77	97.27	0.82	1.44	1
Scaffold_3814_HRSCAF_3839	2661	No	NA	3	1	0	Low-quality	Genome-fragment	1.25	AAI-based (high-confidence)	0	1.02	NA	NA	212482	1.25234	high	1.71253	1	GCA_000838105.1	88.9	70.13	1.23	1.61	1
Scaffold_3818_HRSCAF_3843	10426	No	NA	8	5	0	Low-quality	Genome-fragment	4.91	AAI-based (high-confidence)	0	1	NA	NA	212482	4.90677	high	3.21174	1	GCA_000838105.1	97.18	41.13	1.48101	3.13937	4
Scaffold_3819_HRSCAF_3844	8600	No	NA	10	3	0	Low-quality	Genome-fragment	4.05	AAI-based (high-confidence)	0	1.12	NA	NA	212482	4.0474	high	2.49059	1	GCA_000838105.1	93.98	43.96	1.92972	5.31489	3
Scaffold_3822_HRSCAF_3847	18565	No	NA	22	10	0	Low-quality	Genome-fragment	8.74	AAI-based (high-confidence)	0	1.83	high kmer_freq may indicate large duplication	NA	212482	8.73721	high	1.18872	1	GCA_000838105.1	95	98.09	5.34684	13.0368	5
Scaffold_3823_HRSCAF_3848	16277	No	NA	23	3	0	Low-quality	Genome-fragment	7.56	AAI-based (high-confidence)	0	1	NA	NA	215400	7.55664	high	3.25735	2	GCA_000838105.1	95.32	36.03	7.22384	23.0861	3
Scaffold_3827_HRSCAF_3852	3048	No	NA	5	0	0	Low-quality	Genome-fragment	1.41	AAI-based (high-confidence)	0	1	no viral genes detected	NA	215506	1.41435	high	1.57867	2	GCA_000838105.1	92.14	93.6	NA	NA	0
Scaffold_3828_HRSCAF_3853	12690	No	NA	17	2	0	Low-quality	Genome-fragment	5.97	AAI-based (high-confidence)	0	1.31	NA	NA	212482	5.97227	high	2.88652	1	GCA_000838105.1	92.33	57.77	2.29403	7.81993	2
Scaffold_3832_HRSCAF_3857	5388	No	NA	5	1	0	Low-quality	Genome-fragment	2.54	AAI-based (high-confidence)	0	1	NA	NA	212482	2.53574	high	1.2042	1	GCA_000838105.1	92.29	88.29	1.29	5.01	1
Scaffold_3833_HRSCAF_3858	8779	No	NA	18	8	0	Low-quality	Genome-fragment	4.13	AAI-based (high-confidence)	0	1	NA	NA	212482	4.13164	high	2.51917	1	GCA_000838105.1	97.36	53.45	2.68843	7.25263	8
Scaffold_3834_HRSCAF_3859	6173	No	NA	11	5	0	Low-quality	Genome-fragment	2.91	AAI-based (high-confidence)	0	1	NA	NA	212482	2.90519	high	2.18287	1	GCA_000838105.1	93.58	74.37	2.28725	4.05329	5
Scaffold_3835_HRSCAF_3860	13697	No	NA	17	1	0	Low-quality	Genome-fragment	1.1	HMM-based (lower-bound)	0	1	NA	NA	NA	NA	NA	NA	0	NA	NA	NA	1.1	7.17	1
Scaffold_3839_HRSCAF_3864	3879	No	NA	5	2	0	Low-quality	Genome-fragment	4.02	AAI-based (high-confidence)	0	1	NA	NA	96504.4	4.0195	high	3.1915	189	GCA_000838105.1	66.74	77.45	1.46952	2.51115	2
Scaffold_3843_HRSCAF_3868	1480	No	NA	2	1	0	Low-quality	Genome-fragment	0.7	AAI-based (high-confidence)	0	1	NA	NA	212482	0.69653	high	0.0565931	1	GCA_000838105.1	95.8	76.19	0.12	1.55	1
Scaffold_3845_HRSCAF_3870	11885	No	NA	16	1	0	Low-quality	Genome-fragment	6.46	AAI-based (medium-confidence)	0	1	NA	NA	184080	6.45643	medium	9.14234	31	GCA_000867825.1	45.6	28.16	2.02	6.12	1
Scaffold_3846_HRSCAF_3871	6073	No	NA	5	2	0	Low-quality	Genome-fragment	2.86	AAI-based (high-confidence)	0	1.97	high kmer_freq may indicate large duplication	NA	212482	2.85812	high	1.33997	1	GCA_000838105.1	90.82	86.6	1.03	3.13	1
Scaffold_3854_HRSCAF_3879	6852	No	NA	13	1	0	Low-quality	Genome-fragment	3.22	AAI-based (high-confidence)	0	1	NA	NA	212482	3.22474	high	3.52396	1	GCA_000838105.1	97.8	36.98	1.23	4.11	1
Scaffold_3856_HRSCAF_3881	11439	No	NA	17	12	0	Low-quality	Genome-fragment	5.38	AAI-based (high-confidence)	0	1	NA	NA	212482	5.38351	high	1.61001	1	GCA_000838105.1	95.41	89.3	3.02	10.6079	12
Scaffold_3859_HRSCAF_3884	4626	No	NA	5	3	0	Low-quality	Genome-fragment	2.18	AAI-based (high-confidence)	0	1	NA	NA	212482	2.17713	high	1.25849	1	GCA_000838105.1	94.46	100	1.61676	3.99883	3
Scaffold_3862_HRSCAF_3887	11563	No	NA	14	1	0	Low-quality	Genome-fragment	2.08	HMM-based (lower-bound)	0	1	NA	NA	212482	5.44187	low	37.7921	1	GCA_000838105.1	86.85	18.72	2.08	6.94	1
Scaffold_3863_HRSCAF_3888	8612	No	NA	10	2	0	Low-quality	Genome-fragment	4.05	AAI-based (high-confidence)	0	1	NA	NA	212482	4.05305	high	2.02396	1	GCA_000838105.1	87.17	88.4	1.26709	5.93884	2
Scaffold_3867_HRSCAF_3892	9728	No	NA	13	1	0	Low-quality	Genome-fragment	4.51	AAI-based (high-confidence)	0	1	NA	NA	215567	4.51275	high	3.34814	2	GCA_000838105.1	94.07	31.78	0.81	7.64	1
Scaffold_3869_HRSCAF_3894	5033	No	NA	5	4	0	Low-quality	Genome-fragment	2.33	AAI-based (high-confidence)	0	1	NA	NA	215696	2.33338	high	1.60321	2	GCA_000838105.1	86.5	100	1.19702	7.74682	3
Scaffold_3873_HRSCAF_3898	19078	No	NA	25	11	0	Low-quality	Genome-fragment	8.98	AAI-based (high-confidence)	0	1.34	NA	NA	212482	8.97864	high	1.8921	1	GCA_000838105.1	91.97	82.73	8.44616	15.319	7
Scaffold_3875_HRSCAF_3900	21348	No	NA	30	12	0	Low-quality	Genome-fragment	10.05	AAI-based (high-confidence)	0	1.97	high kmer_freq may indicate large duplication	NA	212482	10.047	high	1.37296	1	GCA_000838105.1	95.04	90.16	5.82707	15.3616	6
Scaffold_3878_HRSCAF_3903	2588	No	NA	2	1	0	Low-quality	Genome-fragment	0.13	HMM-based (lower-bound)	0	1	NA	NA	565457	0.457683	low	11.5402	6	3300025727|Ga0209047_1000011	33.4	77.55	0.13	0.65	1
Scaffold_3890_HRSCAF_3915	10605	No	NA	11	3	0	Low-quality	Genome-fragment	4.93	AAI-based (high-confidence)	0	1	NA	NA	215274	4.92627	high	2.11569	2	GCA_000838105.1	98.03	75.46	4.03132	17.6487	3
Scaffold_3899_HRSCAF_3924	6150	No	NA	6	5	0	Low-quality	Genome-fragment	2.86	AAI-based (high-confidence)	0	1.79	high kmer_freq may indicate large duplication	NA	215113	2.85897	high	1.41627	2	GCA_000838105.1	95.72	87.46	2.40531	5.73109	2
Scaffold_3901_HRSCAF_3926	10550	No	NA	19	14	0	Low-quality	Genome-fragment	4.97	AAI-based (medium-confidence)	0	1.4	NA	NA	212482	4.96513	medium	6.69482	1	GCA_000838105.1	92.27	25.2	4.59503	8.27953	4
Scaffold_3903_HRSCAF_3928	13381	No	NA	20	5	0	Low-quality	Genome-fragment	6.3	AAI-based (high-confidence)	0	1.26	NA	NA	212482	6.29747	high	2.87766	1	GCA_000838105.1	84.53	47.01	6.04096	9.40444	4
Scaffold_3907_HRSCAF_3932	9498	No	NA	10	6	0	Low-quality	Genome-fragment	4.41	AAI-based (high-confidence)	0	1	NA	NA	215323	4.41104	high	1.92956	2	GCA_000838105.1	94.12	78.77	3.8199	7.33529	6
Scaffold_3908_HRSCAF_3933	10667	No	NA	11	2	0	Low-quality	Genome-fragment	5.02	AAI-based (high-confidence)	0	1	NA	NA	212482	5.02019	high	1.92956	1	GCA_000838105.1	93.07	81.67	3.10006	7.43038	2
Scaffold_3909_HRSCAF_3934	30311	No	NA	46	13	0	Low-quality	Genome-fragment	14.09	AAI-based (high-confidence)	0	2.3	high kmer_freq may indicate large duplication	NA	215187	14.0859	high	2.39389	2	GCA_000838105.1	69.61	59.44	7.69326	31.1179	5
Scaffold_3913_HRSCAF_3938	7479	No	NA	14	5	0	Low-quality	Genome-fragment	3.52	AAI-based (high-confidence)	0	1	NA	NA	212482	3.51983	high	2.91212	1	GCA_000838105.1	91.04	57.82	2.29434	7.09168	4
Scaffold_3914_HRSCAF_3939	6632	No	NA	17	1	0	Low-quality	Genome-fragment	3.12	AAI-based (medium-confidence)	0	1.49	NA	NA	212482	3.12121	medium	5.26256	1	GCA_000838105.1	95.55	23.58	2.26	4	1
Scaffold_3921_HRSCAF_3946	4564	No	NA	4	2	0	Low-quality	Genome-fragment	2.15	AAI-based (high-confidence)	0	1.98	high kmer_freq may indicate large duplication	NA	212482	2.14795	high	1.28849	1	GCA_000838105.1	95.7	94.56	2.09	4.27	1
Scaffold_3922_HRSCAF_3947	6096	No	NA	5	2	0	Low-quality	Genome-fragment	2.83	AAI-based (high-confidence)	0	1	NA	NA	215293	2.83149	high	1.28849	2	GCA_000838105.1	95.66	96.26	1.50574	3.82277	2
Scaffold_3923_HRSCAF_3948	3101	No	NA	1	0	0	Low-quality	Genome-fragment	1.44	AAI-based (high-confidence)	0	1	no viral genes detected	NA	215472	1.43917	high	1.14638	2	GCA_000838105.1	98.2	100	NA	NA	0
Scaffold_3925_HRSCAF_3951	8026	No	NA	5	4	0	Low-quality	Genome-fragment	3.73	AAI-based (high-confidence)	0	1	NA	NA	215359	3.72681	high	1.35935	2	GCA_000838105.1	95.27	96.35	3.06331	4.87541	4
Scaffold_3926_HRSCAF_3952	16638	No	NA	31	8	0	Low-quality	Genome-fragment	7.83	AAI-based (high-confidence)	0	1	NA	NA	212482	7.83031	high	2.00247	1	GCA_000838105.1	93.9	70.27	5.1664	13.3545	8
Scaffold_3927_HRSCAF_3953	1982	No	NA	1	1	0	Low-quality	Genome-fragment	0.92	AAI-based (high-confidence)	0	1	NA	NA	215294	0.920601	high	1.56971	2	GCA_000838105.1	96.2	100	0.52	1.09	1
Scaffold_3929_HRSCAF_3955	40574	No	NA	51	23	0	Low-quality	Genome-fragment	18.85	AAI-based (high-confidence)	0	1.02	NA	NA	215192	18.8548	high	2.55437	2	GCA_000838105.1	92.05	64.1	15.6148	36.3414	19
Scaffold_3930_HRSCAF_3956	17004	No	NA	28	9	0	Low-quality	Genome-fragment	7.9	AAI-based (high-confidence)	0	1	NA	NA	215112	7.90471	high	1.71792	2	GCA_000838105.1	93.77	77.96	6.30586	12.6749	8
Scaffold_3932_HRSCAF_3958	2344	No	NA	6	2	0	Low-quality	Genome-fragment	1.1	AAI-based (high-confidence)	0	1	NA	NA	212482	1.10315	high	1.74788	1	GCA_000838105.1	95.4	79.66	0.964752	1.99804	2
Scaffold_3938_HRSCAF_3964	3073	No	NA	4	1	0	Low-quality	Genome-fragment	1.43	AAI-based (high-confidence)	0	1	NA	NA	215486	1.42608	high	1.56971	2	GCA_000838105.1	97.32	100	0.28	2.89	1
Scaffold_3940_HRSCAF_3966	7925	No	NA	15	7	0	Low-quality	Genome-fragment	3.73	AAI-based (high-confidence)	0	1.14	NA	NA	212482	3.72973	high	3.87442	1	GCA_000838105.1	89.03	36.17	1.24274	6.96624	3
Scaffold_3941_HRSCAF_3967	20961	No	NA	25	7	0	Low-quality	Genome-fragment	9.86	AAI-based (high-confidence)	0	1.61	high kmer_freq may indicate large duplication	NA	212482	9.86484	high	2.23691	1	GCA_000838105.1	71.25	75.56	5.68333	21.7109	4
Scaffold_3945_HRSCAF_3971	13157	No	NA	20	9	0	Low-quality	Genome-fragment	6.19	AAI-based (high-confidence)	0	1.26	NA	NA	212482	6.19205	high	2.63906	1	GCA_000838105.1	91.02	62.92	4.92237	9.8747	6
Scaffold_3949_HRSCAF_3975	16948	No	NA	16	7	0	Low-quality	Genome-fragment	8.06	AAI-based (high-confidence)	0	1.33	NA	NA	210342	8.05735	high	2.61021	3	GCA_000838105.1	96.84	43.02	5.49594	12.1383	3
Scaffold_3951_HRSCAF_3977	1624	No	NA	3	1	0	Low-quality	Genome-fragment	0.76	AAI-based (high-confidence)	0	1	NA	NA	212482	0.7643	high	2.03825	1	GCA_000838105.1	95.41	70.21	0.43	0.98	1
Scaffold_3955_HRSCAF_3981	4947	No	NA	6	0	0	Low-quality	Genome-fragment	2.3	AAI-based (high-confidence)	0	1	no viral genes detected	NA	215133	2.29951	high	2.34705	2	GCA_000838105.1	92.85	71.1	NA	NA	0
Scaffold_3958_HRSCAF_3984	4398	No	NA	6	3	0	Low-quality	Genome-fragment	2.04	AAI-based (high-confidence)	0	1	NA	NA	215142	2.04424	high	1.41627	2	GCA_000838105.1	96.54	87.12	0.901957	3.23808	3
Scaffold_3961_HRSCAF_3987	14145	No	NA	24	10	0	Low-quality	Genome-fragment	6.58	AAI-based (high-confidence)	0	1.25	NA	NA	215094	6.5762	high	2.61065	2	GCA_000838105.1	91.72	55.75	4.98363	8.79297	5
Scaffold_3963_HRSCAF_3989	1661	No	NA	2	1	0	Low-quality	Genome-fragment	1.01	AAI-based (high-confidence)	0	1	NA	NA	164109	1.01213	high	3.95718	173	GCA_000923155.1	58.8	93.72	0.87	3.75	1
Scaffold_3967_HRSCAF_3993	15272	No	NA	26	8	0	Low-quality	Genome-fragment	7.19	AAI-based (high-confidence)	0	1	NA	NA	212482	7.18743	high	2.43004	1	GCA_000838105.1	83.72	71.63	5.01269	14.7352	5
Scaffold_3968_HRSCAF_3994	15278	No	NA	23	10	0	Low-quality	Genome-fragment	7.1	AAI-based (high-confidence)	0	2.08	high kmer_freq may indicate large duplication	NA	215265	7.09729	high	1.73418	2	GCA_000838105.1	86.67	88.48	3.63572	23.5145	3
Scaffold_3970_HRSCAF_3996	17593	No	NA	32	9	0	Low-quality	Genome-fragment	8.28	AAI-based (high-confidence)	0	2	high kmer_freq may indicate large duplication	NA	212482	8.27976	high	2.43004	1	GCA_000838105.1	86.24	71.2	4.18501	27.0822	3
Scaffold_3971_HRSCAF_3997	9799	No	NA	13	5	0	Low-quality	Genome-fragment	4.55	AAI-based (high-confidence)	0	1	NA	NA	215494	4.54722	high	1.88832	2	GCA_000838105.1	81.42	93.43	2.16735	15.1796	4
Scaffold_3976_HRSCAF_4002	8371	No	NA	13	6	0	Low-quality	Genome-fragment	3.94	AAI-based (high-confidence)	0	1	NA	NA	212482	3.93963	high	1.95198	1	GCA_000838105.1	91.78	86.46	3.33429	5.63413	6
Scaffold_3980_HRSCAF_4006	10105	No	NA	15	5	0	Low-quality	Genome-fragment	4.7	AAI-based (high-confidence)	0	1	NA	NA	215182	4.69602	high	2.87766	2	GCA_000838105.1	86.02	45.13	2.48429	13.2083	3
Scaffold_3985_HRSCAF_4011	5916	No	NA	5	2	0	Low-quality	Genome-fragment	2.75	AAI-based (high-confidence)	0	1	NA	NA	215246	2.74848	high	1.33008	2	GCA_000838105.1	96.52	87.62	1.46754	3.71019	2
Scaffold_3993_HRSCAF_4019	6728	No	NA	13	5	0	Low-quality	Genome-fragment	3.17	AAI-based (high-confidence)	0	1.01	NA	NA	212482	3.16639	high	3.42095	1	GCA_000838105.1	94.01	34.1	0.585337	6.68514	2
Scaffold_3996_HRSCAF_4022	41907	No	NA	60	31	0	Low-quality	Genome-fragment	19.72	AAI-based (high-confidence)	0	1.9	high kmer_freq may indicate large duplication	NA	212482	19.7226	high	1.48336	1	GCA_000838105.1	95.49	89.8	10.204	34.8699	17
Scaffold_3997_HRSCAF_4023	8592	No	NA	14	10	0	Low-quality	Genome-fragment	4.04	AAI-based (high-confidence)	0	1	NA	NA	212482	4.04364	high	1.81382	1	GCA_000838105.1	95.15	84.19	1.89949	7.70537	10
Scaffold_4001_HRSCAF_4027	9782	No	NA	8	5	0	Low-quality	Genome-fragment	4.52	AAI-based (medium-confidence)	0	1	NA	NA	216585	4.51647	medium	8.11683	2	GCA_000923155.1	52.84	89.75	3.48593	9.04818	5
Scaffold_4002_HRSCAF_4028	8828	No	NA	16	3	0	Low-quality	Genome-fragment	2.81	HMM-based (lower-bound)	0	1	NA	NA	212482	4.1547	low	32.2054	1	GCA_000838105.1	96.93	18.44	2.8146	12.7528	2
Scaffold_4004_HRSCAF_4030	4788	No	NA	4	2	0	Low-quality	Genome-fragment	2.22	AAI-based (high-confidence)	0	1	NA	NA	215358	2.22327	high	3.3936	2	GCA_000838105.1	95.2	50.97	0.397844	2.86691	2
Scaffold_4009_HRSCAF_4035	17633	No	NA	25	7	0	Low-quality	Genome-fragment	8.3	AAI-based (high-confidence)	0	1.62	high kmer_freq may indicate large duplication	NA	212482	8.29859	high	2.7505	1	GCA_000838105.1	87.26	57.08	7.73099	12.4216	4
Scaffold_4011_HRSCAF_4037	6035	No	NA	10	7	0	Low-quality	Genome-fragment	1.93	HMM-based (lower-bound)	0	1.62	high kmer_freq may indicate large duplication	NA	244134	2.472	low	14.6912	7	GCA_000914535.1	33.71	36.98	1.93059	13.1176	2
Scaffold_4015_HRSCAF_4041	3082	No	NA	7	3	0	Low-quality	Genome-fragment	1.45	AAI-based (high-confidence)	0	1	NA	NA	212482	1.45048	high	2.95626	1	GCA_000838105.1	93.35	39	0.81	1.43	1
Scaffold_4017_HRSCAF_4043	6809	No	NA	15	6	0	Low-quality	Genome-fragment	3.17	AAI-based (high-confidence)	0	1.43	NA	NA	215098	3.16554	high	2.23231	2	GCA_000838105.1	92.12	74.2	2.28756	5.4647	5
Scaffold_4021_HRSCAF_4047	7679	No	NA	8	1	0	Low-quality	Genome-fragment	3.61	AAI-based (high-confidence)	0	1	NA	NA	212482	3.61395	high	2.28518	1	GCA_000838105.1	87.48	81.18	1.38	4.61	1
Scaffold_4035_HRSCAF_4061	10869	No	NA	17	7	0	Low-quality	Genome-fragment	5.12	AAI-based (high-confidence)	0	1	NA	NA	212482	5.11526	high	2.51917	1	GCA_000838105.1	94.25	56.64	4.11806	11.0287	5
Scaffold_4037_HRSCAF_4063	3751	No	NA	5	4	0	Low-quality	Genome-fragment	1.74	AAI-based (high-confidence)	0	1	NA	NA	215082	1.74398	high	1.28849	2	GCA_000838105.1	95.14	95.28	0.829239	2.03891	4
Scaffold_4039_HRSCAF_4065	15624	No	NA	22	7	0	Low-quality	Genome-fragment	7.26	AAI-based (high-confidence)	0	1.4	NA	NA	215067	7.2647	high	2.68753	2	GCA_000838105.1	93.36	37.85	2.56132	4.79883	5
Scaffold_4045_HRSCAF_4071	5824	No	NA	7	4	0	Low-quality	Genome-fragment	2.74	AAI-based (high-confidence)	0	1	NA	NA	212482	2.74094	high	2.18287	1	GCA_000838105.1	97.27	76.48	2.37916	7.5128	4
Scaffold_4050_HRSCAF_4076	8600	No	NA	16	4	0	Low-quality	Genome-fragment	4.05	AAI-based (high-confidence)	0	1	NA	NA	212482	4.0474	high	1.92956	1	GCA_000838105.1	96.2	77.76	3.03743	8.39218	4
Scaffold_4051_HRSCAF_4077	2771	No	NA	4	0	0	Low-quality	Genome-fragment	1.53	AAI-based (medium-confidence)	0	1	no viral genes detected	NA	181415	1.52744	medium	9.39266	30	GCA_000867825.1	45.6	59.5	NA	NA	0
Scaffold_4056_HRSCAF_4082	11740	No	NA	18	7	0	Low-quality	Genome-fragment	5.53	AAI-based (high-confidence)	0	1.01	NA	NA	212482	5.52517	high	2.61065	1	GCA_000838105.1	89.12	52.66	5.24122	8.31936	6
Scaffold_4060_HRSCAF_4086	1349	No	NA	4	0	0	Low-quality	Genome-fragment	0.63	AAI-based (high-confidence)	0	1	no viral genes detected	NA	212482	0.634877	high	1.21635	1	GCA_000838105.1	97.07	91.62	NA	NA	0
Scaffold_4062_HRSCAF_4088	4059	No	NA	6	2	0	Low-quality	Genome-fragment	1.88	AAI-based (high-confidence)	0	1.01	NA	NA	215684	1.88192	high	2.91212	2	GCA_000838105.1	89.11	61.5	1.8875	2.79	2
Scaffold_4064_HRSCAF_4090	13745	No	NA	20	1	0	Low-quality	Genome-fragment	1.16	HMM-based (lower-bound)	0	1	NA	NA	212482	6.46878	low	21.914	1	GCA_000838105.1	90.68	15.83	1.16	9.82	1
Scaffold_4065_HRSCAF_4091	6112	No	NA	8	8	0	Low-quality	Genome-fragment	2.84	AAI-based (high-confidence)	0	1	NA	NA	215178	2.84043	high	1.28849	2	GCA_000838105.1	96.24	95.29	1.30015	4.47807	8
Scaffold_4068_HRSCAF_4094	17750	No	NA	19	3	0	Low-quality	Genome-fragment	8.25	AAI-based (high-confidence)	0	2.2	high kmer_freq may indicate large duplication	NA	215211	8.24772	high	1.82476	2	GCA_000838105.1	97.89	81.02	8.35	16	1
Scaffold_4069_HRSCAF_4095	2869	No	NA	5	2	0	Low-quality	Genome-fragment	1.33	AAI-based (high-confidence)	0	1	NA	NA	215132	1.3336	high	2.03825	2	GCA_000838105.1	96.91	70.12	1.08577	1.85519	2
Scaffold_4075_HRSCAF_4101	10737	No	NA	17	7	0	Low-quality	Genome-fragment	4.98	AAI-based (high-confidence)	0	1.78	high kmer_freq may indicate large duplication	NA	215613	4.97975	high	2.49059	2	GCA_000838105.1	97.42	46.4	2.46077	7.23347	2
Scaffold_4076_HRSCAF_4102	9423	No	NA	14	11	0	Low-quality	Genome-fragment	4.43	AAI-based (high-confidence)	0	1	NA	NA	212482	4.43473	high	1.61001	1	GCA_000838105.1	96.75	91.76	2.08316	8.4465	11
Scaffold_4077_HRSCAF_4103	2068	No	NA	2	0	0	Low-quality	Genome-fragment	0.97	AAI-based (high-confidence)	0	1	no viral genes detected	NA	212482	0.973259	high	1.56971	1	GCA_000838105.1	96.39	100	NA	NA	0
Scaffold_4078_HRSCAF_4104	6250	No	NA	8	1	0	Low-quality	Genome-fragment	2.9	AAI-based (high-confidence)	0	1	NA	NA	215397	2.90162	high	2.21842	2	GCA_000838105.1	98.53	61.86	1.14	4.03	1
Scaffold_4079_HRSCAF_4105	7054	No	NA	11	2	0	Low-quality	Genome-fragment	1.29	HMM-based (lower-bound)	0	1	NA	NA	241868	2.91647	low	11.5125	27	GCA_000918955.1	45.6	33.71	1.29	4.55	1
Scaffold_4080_HRSCAF_4106	1668	No	NA	3	0	0	Low-quality	Genome-fragment	0.79	AAI-based (high-confidence)	0	1.01	no viral genes detected	NA	212482	0.785008	high	3.40685	1	GCA_000838105.1	69.78	78.71	NA	NA	0
Scaffold_4081_HRSCAF_4107	8624	No	NA	14	5	0	Low-quality	Genome-fragment	4.06	AAI-based (high-confidence)	0	1	NA	NA	212482	4.0587	high	1.95198	1	GCA_000838105.1	91.25	84.76	3.19932	5.66487	5
Scaffold_4083_HRSCAF_4109	1602	No	NA	1	0	0	Low-quality	Genome-fragment	0.73	AAI-based (medium-confidence)	0	1	no viral genes detected	NA	220222	0.727448	medium	9.5128	1	GCA_000923155.1	35.3	100	NA	NA	0
Scaffold_4084_HRSCAF_4110	7884	No	NA	14	3	0	Low-quality	Genome-fragment	3.71	AAI-based (high-confidence)	0	1.01	NA	NA	212482	3.71043	high	1.35935	1	GCA_000838105.1	94.65	93.07	1.61198	5.80997	3
Scaffold_4086_HRSCAF_4112	12037	No	NA	16	7	0	Low-quality	Genome-fragment	5.59	AAI-based (high-confidence)	0	1	NA	NA	215390	5.58846	high	2.02396	2	GCA_000838105.1	83.78	91.92	3.94924	11.617	5
Scaffold_4089_HRSCAF_4115	13462	No	NA	19	7	0	Low-quality	Genome-fragment	6.25	AAI-based (high-confidence)	0	1	NA	NA	215241	6.25438	high	2.01853	2	GCA_000838105.1	79.84	88.68	4.12947	12.2785	6
Scaffold_4090_HRSCAF_4116	6026	No	NA	4	1	0	Low-quality	Genome-fragment	2.79	AAI-based (high-confidence)	0	1	NA	NA	215781	2.79265	high	2.21842	2	GCA_000838105.1	97.76	62.34	0.5	4.74	1
Scaffold_4091_HRSCAF_4117	3836	No	NA	5	2	0	Low-quality	Genome-fragment	1.81	AAI-based (high-confidence)	0	1.94	high kmer_freq may indicate large duplication	NA	212482	1.80533	high	1.33008	1	GCA_000838105.1	94.21	92.31	1.76	3.6	1
Scaffold_4092_HRSCAF_4118	19038	No	NA	32	13	0	Low-quality	Genome-fragment	8.96	AAI-based (high-confidence)	0	1.51	high kmer_freq may indicate large duplication	NA	212482	8.95982	high	2.94629	1	GCA_000838105.1	89.53	40.87	8.66268	14.2501	5
Scaffold_4095_HRSCAF_4121	8054	No	NA	15	4	0	Low-quality	Genome-fragment	3.79	AAI-based (high-confidence)	0	1.03	NA	NA	212482	3.79044	high	3.03113	1	GCA_000838105.1	97.49	47.69	3.29622	17.891	2
Scaffold_4096_HRSCAF_4122	49250	No	NA	60	31	0	Low-quality	Genome-fragment	22.89	AAI-based (medium-confidence)	0	1.49	NA	NA	215205	22.8851	medium	6.62306	2	GCA_000838105.1	92.97	64.87	19.0225	38.9004	16
Scaffold_4102_HRSCAF_4128	10958	No	NA	10	1	0	Low-quality	Genome-fragment	5.09	AAI-based (high-confidence)	0	1	NA	NA	215087	5.09469	high	1.92956	2	GCA_000838105.1	95.82	80.71	1.86	5.64	1
Scaffold_4105_HRSCAF_4131	2089	No	NA	2	2	0	Low-quality	Genome-fragment	0.97	AAI-based (high-confidence)	0	1	NA	NA	215475	0.969485	high	1.53917	2	GCA_000838105.1	91.5	85.04	0.891404	1.25607	2
Scaffold_4107_HRSCAF_4133	7905	No	NA	16	4	0	Low-quality	Genome-fragment	3.72	AAI-based (medium-confidence)	0	1	NA	NA	212482	3.72032	medium	5.08559	1	GCA_000838105.1	64.21	27.29	1.18747	5.17227	2
Scaffold_4108_HRSCAF_4134	6207	No	NA	14	3	0	Low-quality	Genome-fragment	2.92	AAI-based (high-confidence)	0	1	NA	NA	212482	2.92119	high	3.42095	1	GCA_000838105.1	96.64	32.98	2.51	3.42	1
Scaffold_4112_HRSCAF_4138	15115	No	NA	15	6	0	Low-quality	Genome-fragment	7.03	AAI-based (high-confidence)	0	1	NA	NA	215123	7.02622	high	1.37296	2	GCA_000838105.1	94.1	90.52	5.44809	10.8971	5
Scaffold_4113_HRSCAF_4139	12323	No	NA	15	7	0	Low-quality	Genome-fragment	5.72	AAI-based (high-confidence)	0	1	NA	NA	215300	5.72365	high	1.81382	2	GCA_000838105.1	93	86.55	4.90148	10.0527	7
Scaffold_4118_HRSCAF_4144	11918	No	NA	20	4	0	Low-quality	Genome-fragment	5.61	AAI-based (high-confidence)	0	1	NA	NA	212482	5.60895	high	2.88652	1	GCA_000838105.1	92.34	59.66	3.20404	6.90464	4
Scaffold_4119_HRSCAF_4145	11985	No	NA	14	9	0	Low-quality	Genome-fragment	5.64	AAI-based (high-confidence)	0	1	NA	NA	212482	5.64048	high	1.61001	1	GCA_000838105.1	93.18	91.1	3.99834	10.6457	8
Scaffold_4120_HRSCAF_4146	11721	No	NA	13	5	0	Low-quality	Genome-fragment	5.52	AAI-based (high-confidence)	0	1.01	NA	NA	212482	5.51623	high	3.6205	1	GCA_000838105.1	96	35.46	3.7366	16.9323	2
Scaffold_4123_HRSCAF_4149	8514	No	NA	15	5	0	Low-quality	Genome-fragment	3.96	AAI-based (high-confidence)	0	1	NA	NA	215081	3.9585	high	1.95198	2	GCA_000838105.1	91.12	86.02	3.36442	5.82146	5
Scaffold_4126_HRSCAF_4152	12062	No	NA	17	13	0	Low-quality	Genome-fragment	5.6	AAI-based (high-confidence)	0	1.94	high kmer_freq may indicate large duplication	NA	215353	5.60105	high	2.63906	2	GCA_000838105.1	91.72	64.97	4.42416	16.4248	6
Scaffold_4131_HRSCAF_4157	6549	No	NA	6	5	0	Low-quality	Genome-fragment	3.05	AAI-based (high-confidence)	0	1.01	NA	NA	215068	3.04508	high	1.15325	2	GCA_000838105.1	91.76	93.28	2.84586	4.63998	4
Scaffold_4132_HRSCAF_4158	12311	No	NA	21	7	0	Low-quality	Genome-fragment	5.83	AAI-based (high-confidence)	0	1	NA	NA	211095	5.83198	high	4.73066	4	GCA_000923155.1	58.79	29.77	4.5726	22.1134	5
Scaffold_4133_HRSCAF_4159	10381	No	NA	14	6	0	Low-quality	Genome-fragment	4.89	AAI-based (high-confidence)	0	1	NA	NA	212482	4.88559	high	1.35935	1	GCA_000838105.1	95.46	96.08	2.88843	7.61058	6
Scaffold_4136_HRSCAF_4162	5438	No	NA	5	1	0	Low-quality	Genome-fragment	2.52	AAI-based (high-confidence)	0	1	NA	NA	215506	2.52336	high	3.44887	2	GCA_000838105.1	92.14	49	0.46	3.88	1
Scaffold_4143_HRSCAF_4169	11389	No	NA	14	11	0	Low-quality	Genome-fragment	5.29	AAI-based (high-confidence)	0	1	NA	NA	215290	5.29007	high	1.463	2	GCA_000838105.1	92.79	97.53	3.5601	8.83747	9
Scaffold_4144_HRSCAF_4170	17991	No	NA	36	10	0	Low-quality	Genome-fragment	8.47	AAI-based (high-confidence)	0	1	NA	NA	212482	8.46707	high	2.68753	1	GCA_000838105.1	93.61	38.82	5.36832	28.7386	6
Scaffold_4149_HRSCAF_4175	8304	No	NA	15	4	0	Low-quality	Genome-fragment	3.91	AAI-based (high-confidence)	0	1.46	NA	NA	212482	3.9081	high	2.20563	1	GCA_000838105.1	96.04	74.1	2.06911	7.34407	3
Scaffold_4151_HRSCAF_4177	11772	No	NA	21	6	0	Low-quality	Genome-fragment	3.48	HMM-based (lower-bound)	0	1	NA	NA	212482	5.54023	low	36.6648	1	GCA_000838105.1	89.16	19.73	3.47913	12.5241	3
Scaffold_4153_HRSCAF_4179	2721	No	NA	4	1	0	Low-quality	Genome-fragment	1.28	AAI-based (high-confidence)	0	1	NA	NA	212482	1.28058	high	1.69257	1	GCA_000838105.1	95.83	86.56	0.46	1.4	1
Scaffold_4155_HRSCAF_4181	8016	No	NA	18	5	0	Low-quality	Genome-fragment	3.77	AAI-based (high-confidence)	0	1.61	high kmer_freq may indicate large duplication	NA	212482	3.77255	high	2.44034	1	GCA_000838105.1	93.7	58.51	3.13956	7.46934	2
Scaffold_4158_HRSCAF_4184	11563	No	NA	13	4	0	Low-quality	Genome-fragment	5.44	AAI-based (high-confidence)	0	1	NA	NA	212482	5.44187	high	1.90865	1	GCA_000838105.1	87.73	91.77	2.53694	14.3038	4
Scaffold_4162_HRSCAF_4188	10143	No	NA	9	2	0	Low-quality	Genome-fragment	4.77	AAI-based (high-confidence)	0	1	NA	NA	212482	4.77358	high	1.92956	1	GCA_000838105.1	93.2	79.84	2.41685	7.89782	2
Scaffold_4171_HRSCAF_4197	3164	No	NA	5	2	0	Low-quality	Genome-fragment	0.25	HMM-based (lower-bound)	0	1.09	NA	NA	NA	NA	NA	NA	0	NA	NA	NA	0.25	1.66	1
Scaffold_4173_HRSCAF_4199	17684	No	NA	11	4	0	Low-quality	Genome-fragment	8.22	AAI-based (high-confidence)	0	1.03	NA	NA	215231	8.21629	high	2.68753	2	GCA_000838105.1	96.82	41.38	6.28163	16.4479	3
Scaffold_4174_HRSCAF_4200	10597	No	NA	18	12	0	Low-quality	Genome-fragment	4.93	AAI-based (high-confidence)	0	1	NA	NA	215162	4.92514	high	1.81382	2	GCA_000838105.1	94.28	85.16	2.8636	9.87563	11
Scaffold_4176_HRSCAF_4202	5043	No	NA	6	2	0	Low-quality	Genome-fragment	2.34	AAI-based (high-confidence)	0	1	NA	NA	215072	2.3448	high	2.66424	2	GCA_000838105.1	96.81	53.37	2.47	12.69	1
Scaffold_4180_HRSCAF_4206	8343	No	NA	12	3	0	Low-quality	Genome-fragment	2.21	HMM-based (lower-bound)	0	1.24	NA	NA	212482	3.92645	low	10.61	1	GCA_000838105.1	79.18	14.99	2.21	4.58	1
Scaffold_4182_HRSCAF_4208	9357	No	NA	11	7	0	Low-quality	Genome-fragment	4.4	AAI-based (high-confidence)	0	1.02	NA	NA	212482	4.40367	high	2.10905	1	GCA_000838105.1	88.35	81.08	4.28213	7.83478	6
Scaffold_4183_HRSCAF_4209	10383	No	NA	18	5	0	Low-quality	Genome-fragment	4.89	AAI-based (high-confidence)	0	1.02	NA	NA	212482	4.88653	high	2.49059	1	GCA_000838105.1	94.03	44.16	3.43129	18.6546	4
Scaffold_4185_HRSCAF_4211	3550	No	NA	5	1	0	Low-quality	Genome-fragment	3.68	AAI-based (high-confidence)	0	1	NA	NA	96504.4	3.67859	high	3.22984	189	GCA_000838105.1	66.74	80.86	0.42	5.71	1
Scaffold_4188_HRSCAF_4214	6384	No	NA	8	3	0	Low-quality	Genome-fragment	3	AAI-based (high-confidence)	0	1	NA	NA	212482	3.00449	high	1.91673	1	GCA_000838105.1	80.1	88.79	1.53168	8.20391	3
Scaffold_4191_HRSCAF_4217	10052	No	NA	22	15	0	Low-quality	Genome-fragment	4.73	AAI-based (high-confidence)	0	1.29	NA	NA	212482	4.73075	high	3.24925	1	GCA_000838105.1	91.32	40.37	4.29498	7.47967	4
Scaffold_4192_HRSCAF_4218	2122	No	NA	4	0	0	Low-quality	Genome-fragment	1.15	AAI-based (medium-confidence)	0	1	no viral genes detected	NA	185004	1.147	medium	9.9712	43	GCA_000867825.1	45.6	66.25	NA	NA	0
Scaffold_4197_HRSCAF_4223	2413	No	NA	1	1	0	Low-quality	Genome-fragment	1.12	AAI-based (high-confidence)	0	1	NA	NA	215470	1.11988	high	1.56971	2	GCA_000838105.1	96.2	100	0.64	1.33	1
Scaffold_4199_HRSCAF_4225	14130	No	NA	16	7	0	Low-quality	Genome-fragment	6.56	AAI-based (high-confidence)	0	1	NA	NA	215290	6.56323	high	2.44034	2	GCA_000838105.1	94.61	61.32	3.27242	18.2135	5
Scaffold_4203_HRSCAF_4229	10082	No	NA	17	11	0	Low-quality	Genome-fragment	4.06	HMM-based (lower-bound)	0	1	NA	NA	180759	5.57761	low	21.4178	2	GCA_000838105.1	65.5	4.5	4.06074	7.40813	6
Scaffold_4209_HRSCAF_4235	8476	No	NA	7	4	0	Low-quality	Genome-fragment	3.9	AAI-based (medium-confidence)	0	1	NA	NA	217163	3.90305	medium	6.68779	2	GCA_000923155.1	52.31	76.25	3.29023	8.17929	4
Scaffold_4210_HRSCAF_4236	5136	No	NA	7	3	0	Low-quality	Genome-fragment	2.42	AAI-based (high-confidence)	0	1	NA	NA	212482	2.41715	high	3.44887	1	GCA_000838105.1	90.01	48.14	0.930888	4.67291	2
Scaffold_4212_HRSCAF_4238	10475	No	NA	21	11	0	Low-quality	Genome-fragment	4.87	AAI-based (high-confidence)	0	1.49	NA	NA	215091	4.87004	high	3.6205	2	GCA_000838105.1	97.03	34.71	3.90434	10.2525	3
Scaffold_4214_HRSCAF_4240	10853	No	NA	18	2	0	Low-quality	Genome-fragment	5.11	AAI-based (high-confidence)	0	1	NA	NA	212482	5.10773	high	4.9046	1	GCA_000838105.1	92.56	27.18	2.82413	6.69398	2
Scaffold_4215_HRSCAF_4241	7318	No	NA	11	6	0	Low-quality	Genome-fragment	3.4	AAI-based (high-confidence)	0	1	NA	NA	215337	3.39839	high	1.78376	2	GCA_000838105.1	94.27	81.88	2.85068	6.31272	6
Scaffold_4219_HRSCAF_4245	6885	No	NA	9	1	0	Low-quality	Genome-fragment	3.24	AAI-based (high-confidence)	0	1	NA	NA	212482	3.24027	high	2.51545	1	GCA_000838105.1	93.38	62.69	1.17	3.54	1
Scaffold_4225_HRSCAF_4251	4585	No	NA	7	5	0	Low-quality	Genome-fragment	2.16	AAI-based (high-confidence)	0	1.03	NA	NA	212482	2.15783	high	2.87427	1	GCA_000838105.1	83.36	43.38	2.00385	4.2748	3
Scaffold_4230_HRSCAF_4256	5150	No	NA	5	3	0	Low-quality	Genome-fragment	2.39	AAI-based (high-confidence)	0	1	NA	NA	215673	2.38787	high	1.58732	2	GCA_000838105.1	98.75	68.13	1.95563	8.57196	3
Scaffold_4234_HRSCAF_4260	14518	No	NA	22	15	0	Low-quality	Genome-fragment	6.83	AAI-based (high-confidence)	0	1.7	high kmer_freq may indicate large duplication	NA	212482	6.83258	high	1.81382	1	GCA_000838105.1	93.52	82.93	5.17165	13.4048	7
Scaffold_4237_HRSCAF_4263	6772	No	NA	14	9	0	Low-quality	Genome-fragment	3.19	AAI-based (high-confidence)	0	1	NA	NA	212482	3.18709	high	2.58602	1	GCA_000838105.1	97.97	46.88	1.65475	5.9978	8
Scaffold_4241_HRSCAF_4267	15280	No	NA	7	2	0	Low-quality	Genome-fragment	7.09	AAI-based (high-confidence)	0	1	NA	NA	215482	7.09107	high	2.19323	2	GCA_000838105.1	75.5	78.35	5.77441	9.88467	2
Scaffold_4247_HRSCAF_4273	3318	No	NA	2	2	0	Low-quality	Genome-fragment	1.56	AAI-based (high-confidence)	0	1	NA	NA	212482	1.56154	high	1.46444	1	GCA_000838105.1	98.1	53.7	1.42569	3.99588	2
Scaffold_4248_HRSCAF_4274	14104	No	NA	24	12	0	Low-quality	Genome-fragment	6.64	AAI-based (high-confidence)	0	1.23	NA	NA	212482	6.63774	high	2.20563	1	GCA_000838105.1	95.56	73.99	3.9238	10.3399	6
Scaffold_4251_HRSCAF_4277	5630	No	NA	7	4	0	Low-quality	Genome-fragment	2.61	AAI-based (high-confidence)	0	1.01	NA	NA	215389	2.61387	high	1.28849	2	GCA_000838105.1	92.9	93.89	2.56196	4.23582	4
Scaffold_4252_HRSCAF_4278	4232	No	NA	7	2	0	Low-quality	Genome-fragment	1.99	AAI-based (high-confidence)	0	1.01	NA	NA	212482	1.9917	high	1.33008	1	GCA_000838105.1	95.89	89.65	1.65849	3.94223	2
Scaffold_4253_HRSCAF_4279	10541	No	NA	10	6	0	Low-quality	Genome-fragment	4.89	AAI-based (high-confidence)	0	1	NA	NA	215408	4.8935	high	1.81382	2	GCA_000838105.1	94.85	87.43	4.24122	8.14065	6
Scaffold_4257_HRSCAF_4283	15092	No	NA	28	7	0	Low-quality	Genome-fragment	7.1	AAI-based (high-confidence)	0	1	NA	NA	212482	7.10272	high	4.22668	1	GCA_000838105.1	95.5	27.63	5.55079	23.1447	4
Scaffold_4259_HRSCAF_4285	9610	No	NA	12	7	0	Low-quality	Genome-fragment	4.47	AAI-based (high-confidence)	0	1.4	NA	NA	215140	4.46685	high	1.81382	2	GCA_000838105.1	94.07	82.77	2.86708	14.3687	3
Scaffold_4260_HRSCAF_4286	1443	No	NA	4	1	0	Low-quality	Genome-fragment	0.68	AAI-based (high-confidence)	0	1	NA	NA	212482	0.679116	high	2.14102	1	GCA_000838105.1	78.32	52.96	0.38	0.79	1
Scaffold_4261_HRSCAF_4287	9633	No	NA	9	2	0	Low-quality	Genome-fragment	4.53	AAI-based (high-confidence)	0	1	NA	NA	212482	4.53356	high	1.61001	1	GCA_000838105.1	96.39	87.6	1.74052	5.93433	2
Scaffold_4270_HRSCAF_4296	5092	No	NA	7	3	0	Low-quality	Genome-fragment	2.4	AAI-based (medium-confidence)	0	1.04	NA	NA	212482	2.39644	medium	5.26256	1	GCA_000838105.1	93.2	24.89	1.98992	3.0057	3
Scaffold_4274_HRSCAF_4300	3281	No	NA	3	1	0	Low-quality	Genome-fragment	1.54	AAI-based (high-confidence)	0	1	NA	NA	212482	1.54413	high	1.56971	1	GCA_000838105.1	93.65	100	0.87	1.52	1
Scaffold_4278_HRSCAF_4304	7276	No	NA	9	7	0	Low-quality	Genome-fragment	3.38	AAI-based (high-confidence)	0	1	NA	NA	215148	3.38185	high	1.28849	2	GCA_000838105.1	95.14	93.94	1.55326	4.81043	7
Scaffold_4280_HRSCAF_4306	3710	No	NA	5	4	0	Low-quality	Genome-fragment	1.72	AAI-based (high-confidence)	0	1.01	NA	NA	215234	1.72371	high	1.33008	2	GCA_000838105.1	92.65	91.97	1.10719	5.54661	3
Scaffold_4282_HRSCAF_4308	4676	No	NA	8	1	0	Low-quality	Genome-fragment	0.39	HMM-based (lower-bound)	0	1	NA	NA	212482	2.20066	low	14.1538	1	GCA_000838105.1	92.5	9.03	0.39	3.67	1
Scaffold_4283_HRSCAF_4309	5079	No	NA	6	2	0	Low-quality	Genome-fragment	2.39	AAI-based (high-confidence)	0	1	NA	NA	212482	2.39032	high	1.28849	1	GCA_000838105.1	96.9	93.05	1.04439	8.5083	2
Scaffold_4284_HRSCAF_4310	4803	No	NA	4	2	0	Low-quality	Genome-fragment	2.39	AAI-based (high-confidence)	0	1.01	NA	NA	201259	2.38647	high	3.24485	8	GCA_000838105.1	95.83	46.18	1.53536	6.9387	2
Scaffold_4288_HRSCAF_4314	9178	No	NA	15	4	0	Low-quality	Genome-fragment	4.32	AAI-based (high-confidence)	0	1	NA	NA	212482	4.31942	high	1.35935	1	GCA_000838105.1	92.62	95.8	1.90591	6.57298	4
Scaffold_4290_HRSCAF_4317	4639	No	NA	7	3	0	Low-quality	Genome-fragment	2.16	AAI-based (high-confidence)	0	1.01	NA	NA	215178	2.15589	high	1.33008	2	GCA_000838105.1	94.49	90.84	1.46659	3.84648	3
Scaffold_4291_HRSCAF_4318	2692	No	NA	4	0	0	Low-quality	Genome-fragment	1.24	AAI-based (medium-confidence)	0	1	no viral genes detected	NA	217085	1.24007	medium	8.63813	2	GCA_000923155.1	45.91	96.76	NA	NA	0
Scaffold_4292_HRSCAF_4319	1910	No	NA	3	0	0	Low-quality	Genome-fragment	0.9	AAI-based (high-confidence)	0	1.01	no viral genes detected	NA	212482	0.8989	high	1.56971	1	GCA_000838105.1	93.96	100	NA	NA	0
Scaffold_4294_HRSCAF_4321	2629	No	NA	3	2	0	Low-quality	Genome-fragment	1.22	AAI-based (high-confidence)	0	1	NA	NA	215317	1.22099	high	1.69257	2	GCA_000838105.1	95.99	83.43	0.67228	4.63242	2
Scaffold_4300_HRSCAF_4327	12726	No	NA	17	6	0	Low-quality	Genome-fragment	5.99	AAI-based (high-confidence)	0	1.01	NA	NA	212482	5.98921	high	2.63906	1	GCA_000838105.1	88.2	66.97	5.50688	8.81398	5
Scaffold_4301_HRSCAF_4328	7255	No	NA	10	3	0	Low-quality	Genome-fragment	3.41	AAI-based (high-confidence)	0	1	NA	NA	212482	3.41441	high	3.13868	1	GCA_000838105.1	82.42	59.03	1.74176	9.32234	3
Scaffold_4308_HRSCAF_4335	13666	No	NA	21	6	0	Low-quality	Genome-fragment	6.43	AAI-based (high-confidence)	0	1	NA	NA	212482	6.4316	high	1.35935	1	GCA_000838105.1	95.55	93.17	4.4108	12.3841	6
Scaffold_4310_HRSCAF_4337	10849	No	NA	9	4	0	Low-quality	Genome-fragment	5.11	AAI-based (high-confidence)	0	1	NA	NA	212482	5.10584	high	1.61001	1	GCA_000838105.1	96.46	91.95	3.67845	9.83398	4
Scaffold_4313_HRSCAF_4340	10795	No	NA	18	6	0	Low-quality	Genome-fragment	5.08	AAI-based (high-confidence)	0	1	NA	NA	212482	5.08043	high	1.52384	1	GCA_000838105.1	88.97	94.93	3.7989	6.90531	6
Scaffold_4321_HRSCAF_4348	2628	No	NA	4	0	0	Low-quality	Genome-fragment	1.24	AAI-based (high-confidence)	0	1	no viral genes detected	NA	212482	1.23681	high	1.10574	1	GCA_000838105.1	97.71	93.42	NA	NA	0
Scaffold_4322_HRSCAF_4349	11104	No	NA	15	5	0	Low-quality	Genome-fragment	5.16	AAI-based (high-confidence)	0	1	NA	NA	215095	5.16237	high	1.35935	2	GCA_000838105.1	92.62	95.58	4.38489	7.59156	5
Scaffold_4326_HRSCAF_4353	7520	No	NA	10	4	0	Low-quality	Genome-fragment	3.49	AAI-based (high-confidence)	0	1	NA	NA	215199	3.49444	high	1.95198	2	GCA_000838105.1	88.21	84.49	1.79053	11.5781	3
Scaffold_4327_HRSCAF_4354	12624	No	NA	10	2	0	Low-quality	Genome-fragment	5.87	AAI-based (high-confidence)	0	1	NA	NA	215125	5.86823	high	1.35935	2	GCA_000838105.1	94.92	96.09	3.29316	9.53061	2
Scaffold_4342_HRSCAF_4370	16889	No	NA	19	2	0	Low-quality	Genome-fragment	7.95	AAI-based (high-confidence)	0	1	NA	NA	212482	7.94844	high	2.5225	1	GCA_000838105.1	92.87	48.62	4.39786	12.7478	2
Scaffold_4346_HRSCAF_4374	4826	No	NA	4	3	0	Low-quality	Genome-fragment	2.24	AAI-based (high-confidence)	0	1	NA	NA	215456	2.2399	high	1.33008	2	GCA_000838105.1	94.68	90.96	1.88816	2.84857	3
Scaffold_4347_HRSCAF_4375	10365	No	NA	16	2	0	Low-quality	Genome-fragment	1.16	HMM-based (lower-bound)	0	1	NA	NA	203704	5.08827	low	44.9894	3	GCA_000838105.1	83.65	15.55	1.16475	4.33412	2
Scaffold_4348_HRSCAF_4376	9882	No	NA	8	4	0	Low-quality	Genome-fragment	4.57	AAI-based (high-confidence)	0	1	NA	NA	216323	4.56816	high	2.73754	2	GCA_000838105.1	91.05	50.15	3.83649	9.5339	4
Scaffold_4349_HRSCAF_4377	3180	No	NA	2	1	0	Low-quality	Genome-fragment	1.46	HMM-based (lower-bound)	0	1	NA	NA	NA	NA	NA	NA	0	NA	NA	NA	1.46	2.98	1
Scaffold_4351_HRSCAF_4379	2110	No	NA	3	1	0	Low-quality	Genome-fragment	0.38	HMM-based (lower-bound)	0	1	NA	NA	191081	1.10424	low	15.5486	140	DTR_386015	46.4	24.31	0.38	1.27	1
Scaffold_4352_HRSCAF_4380	9897	No	NA	9	5	0	Low-quality	Genome-fragment	4.6	AAI-based (high-confidence)	0	1	NA	NA	215177	4.59947	high	1.61001	2	GCA_000838105.1	96.82	87.81	2.68841	9.09364	5
Scaffold_4353_HRSCAF_4381	19914	No	NA	27	11	0	Low-quality	Genome-fragment	9.37	AAI-based (high-confidence)	0	1.39	NA	NA	212482	9.37209	high	1.71792	1	GCA_000838105.1	95.24	78.87	5.44123	15.085	7
Scaffold_4357_HRSCAF_4385	5470	No	NA	11	1	0	Low-quality	Genome-fragment	0.98	HMM-based (lower-bound)	0	1	NA	NA	190865	2.8659	low	22.1131	139	DTR_386015	46.4	13.31	0.98	3.28	1
Scaffold_4358_HRSCAF_4386	15889	No	NA	26	8	0	Low-quality	Genome-fragment	7.48	AAI-based (high-confidence)	0	1	NA	NA	212482	7.47781	high	2.86708	1	GCA_000838105.1	89.72	49.78	6.53481	12.0568	6
Scaffold_4362_HRSCAF_4390	35971	No	NA	15	3	0	Low-quality	Genome-fragment	16.7	AAI-based (high-confidence)	0	1.01	NA	NA	215396	16.7	high	1.93338	2	GCA_000838105.1	95.4	24.63	13.5355	31.0303	2
Scaffold_4368_HRSCAF_4396	2022	No	NA	2	1	0	Low-quality	Genome-fragment	0.97	AAI-based (high-confidence)	0	1	NA	NA	207806	0.973022	high	1.61005	5	GCA_000838105.1	87.65	100	NA	NA	0
Scaffold_4372_HRSCAF_4400	7446	No	NA	10	3	0	Low-quality	Genome-fragment	3.5	AAI-based (high-confidence)	0	1	NA	NA	212482	3.5043	high	2.18287	1	GCA_000838105.1	95.68	77.29	1.5557	5.97757	3
Scaffold_4373_HRSCAF_4401	25260	No	NA	16	5	0	Low-quality	Genome-fragment	11.74	AAI-based (high-confidence)	0	1.04	NA	NA	215169	11.7396	high	2.00247	2	GCA_000838105.1	93.91	71.41	3.5648	21.7068	4
Scaffold_4374_HRSCAF_4402	1351	No	NA	2	2	0	Low-quality	Genome-fragment	0.66	AAI-based (high-confidence)	0	1.02	NA	NA	203385	0.664257	high	0.729148	6	GCA_000838105.1	90.9	68.98	0.52	1.24	1
Scaffold_4376_HRSCAF_4404	7084	No	NA	10	2	0	Low-quality	Genome-fragment	3.33	AAI-based (high-confidence)	0	1	NA	NA	212482	3.33393	high	2.52096	1	GCA_000838105.1	91.95	56.75	1.2	3.65	1
Scaffold_4381_HRSCAF_4409	8687	No	NA	7	6	0	Low-quality	Genome-fragment	4.03	AAI-based (high-confidence)	0	1	NA	NA	215819	4.02514	high	2.51917	2	GCA_000838105.1	92.7	53.44	3.50019	6.38314	6
Scaffold_4387_HRSCAF_4415	13476	No	NA	15	5	0	Low-quality	Genome-fragment	6.34	AAI-based (high-confidence)	0	1	NA	NA	212482	6.34218	high	1.92956	1	GCA_000838105.1	93.88	78.32	3.02864	9.07737	4
Scaffold_4396_HRSCAF_4424	4476	No	NA	8	5	0	Low-quality	Genome-fragment	2.11	AAI-based (high-confidence)	0	1.01	NA	NA	212482	2.10653	high	3.22563	1	GCA_000838105.1	93.32	58.12	1.45149	9.81892	3
Scaffold_4398_HRSCAF_4426	29319	No	NA	50	17	0	Low-quality	Genome-fragment	13.8	AAI-based (high-confidence)	0	1.86	high kmer_freq may indicate large duplication	NA	212482	13.7983	high	2.00247	1	GCA_000838105.1	92.71	70.43	10.747	20.2959	8
Scaffold_4399_HRSCAF_4427	3897	No	NA	4	1	0	Low-quality	Genome-fragment	1.83	AAI-based (high-confidence)	0	1.02	NA	NA	212482	1.83404	high	1.28739	1	GCA_000838105.1	97.99	96.98	0.62	10.38	1
Scaffold_4404_HRSCAF_4432	1185	No	NA	2	1	0	Low-quality	Genome-fragment	0.55	HMM-based (lower-bound)	0	1	NA	NA	198533	0.596878	low	18.3456	1	GCA_000915575.1	30.5	67.27	0.55	0.71	1
Scaffold_4406_HRSCAF_4434	16556	No	NA	18	7	0	Low-quality	Genome-fragment	7.79	AAI-based (high-confidence)	0	1	NA	NA	212482	7.79172	high	1.22244	1	GCA_000838105.1	94.9	96.55	3.20456	12.0084	7
Scaffold_4413_HRSCAF_4441	4541	No	NA	2	2	0	Low-quality	Genome-fragment	2.25	AAI-based (high-confidence)	0	1	NA	NA	202114	2.24675	high	2.18287	3	GCA_000838105.1	96.7	74.46	1.70465	3.91501	2
Scaffold_4414_HRSCAF_4442	10355	No	NA	13	6	0	Low-quality	Genome-fragment	4.8	AAI-based (high-confidence)	0	1	NA	NA	215647	4.80182	high	2.21052	2	GCA_000838105.1	81.05	77.61	3.6325	10.0845	4
Scaffold_4415_HRSCAF_4443	7775	No	NA	8	2	0	Low-quality	Genome-fragment	3.66	AAI-based (high-confidence)	0	1	NA	NA	212482	3.65913	high	2.20563	1	GCA_000838105.1	93.52	74.9	2.02663	5.87068	2
Scaffold_4420_HRSCAF_4448	11383	No	NA	15	4	0	Low-quality	Genome-fragment	5.28	AAI-based (high-confidence)	0	1	NA	NA	215412	5.2843	high	1.65332	2	GCA_000838105.1	86.56	92.98	4.02475	11.1105	4
Scaffold_4421_HRSCAF_4449	19646	No	NA	33	17	0	Low-quality	Genome-fragment	9.13	AAI-based (high-confidence)	0	1.02	NA	NA	215091	9.13381	high	2.35211	2	GCA_000838105.1	95.7	58.81	5.60691	18.0335	13
Scaffold_4422_HRSCAF_4450	1968	No	NA	3	2	0	Low-quality	Genome-fragment	0.93	AAI-based (high-confidence)	0	1	NA	NA	212482	0.926196	high	1.56971	1	GCA_000838105.1	96.93	100	0.524894	1.04957	2
Scaffold_4424_HRSCAF_4452	4795	No	NA	6	3	0	Low-quality	Genome-fragment	2.26	AAI-based (high-confidence)	0	1	NA	NA	212482	2.25666	high	1.25849	1	GCA_000838105.1	93.23	100	1.46154	3.70307	3
Scaffold_4426_HRSCAF_4454	13964	No	NA	22	9	0	Low-quality	Genome-fragment	4.12	HMM-based (lower-bound)	0	1	NA	NA	212482	6.57185	low	21.914	1	GCA_000838105.1	88.37	14.32	4.1171	20.9752	3
Scaffold_4432_HRSCAF_4460	5752	No	NA	7	1	0	Low-quality	Genome-fragment	2.71	AAI-based (high-confidence)	0	1	NA	NA	212482	2.70705	high	1.33008	1	GCA_000838105.1	93.06	88.22	1.69	4.62	1
Scaffold_4433_HRSCAF_4461	1723	No	NA	2	1	0	Low-quality	Genome-fragment	0.81	AAI-based (high-confidence)	0	1	NA	NA	212482	0.810892	high	1.56971	1	GCA_000838105.1	95.95	100	0.46	0.8	1
Scaffold_4434_HRSCAF_4462	8839	No	NA	9	1	0	Low-quality	Genome-fragment	5	AAI-based (medium-confidence)	0	1.01	NA	NA	176668	5.00317	medium	8.63433	133	3300031521|Ga0311364_10000001	35.2	46.6	1.61	5.7	1
Scaffold_4442_HRSCAF_4470	7667	No	NA	17	1	0	Low-quality	Genome-fragment	2.21	HMM-based (lower-bound)	0	1	NA	NA	189853	4.03838	low	28.5654	90	GCA_000838105.1	89	7.94	2.21	4.73	1
Scaffold_4445_HRSCAF_4473	12995	No	NA	13	5	0	Low-quality	Genome-fragment	6.04	AAI-based (high-confidence)	0	1	NA	NA	215245	6.0373	high	1.92956	2	GCA_000838105.1	95.62	78.43	4.68287	19.4946	5
Scaffold_4446_HRSCAF_4474	28918	No	NA	27	13	0	Low-quality	Genome-fragment	13.43	AAI-based (high-confidence)	0	1.68	high kmer_freq may indicate large duplication	NA	215289	13.4322	high	2.00247	2	GCA_000838105.1	96.62	69.96	5.113	12.9182	8
Scaffold_4448_HRSCAF_4476	10421	No	NA	11	8	0	Low-quality	Genome-fragment	4.9	AAI-based (high-confidence)	0	1.01	NA	NA	212482	4.90442	high	1.90865	1	GCA_000838105.1	91.78	90.39	4.08228	7.07297	7
Scaffold_4457_HRSCAF_4485	6190	No	NA	7	4	0	Low-quality	Genome-fragment	2.87	AAI-based (high-confidence)	0	1	NA	NA	215337	2.87457	high	1.15325	2	GCA_000838105.1	88.35	97.21	1.47189	9.53067	3
Scaffold_4458_HRSCAF_4486	5494	No	NA	10	4	0	Low-quality	Genome-fragment	2.55	AAI-based (high-confidence)	0	1	NA	NA	215109	2.55405	high	1.44767	2	GCA_000838105.1	84.76	87.03	1.30923	8.45864	3
Scaffold_4460_HRSCAF_4488	11170	No	NA	18	2	0	Low-quality	Genome-fragment	5.26	AAI-based (high-confidence)	0	1	NA	NA	212482	5.25692	high	4.9046	1	GCA_000838105.1	96.53	24	4.04812	8.51187	2
Scaffold_4463_HRSCAF_4491	21215	No	NA	37	16	0	Low-quality	Genome-fragment	9.98	AAI-based (high-confidence)	0	1	NA	NA	212482	9.98438	high	2.68842	1	GCA_000838105.1	91.01	53.86	6.67705	20.0448	10
Scaffold_4464_HRSCAF_4492	4003	No	NA	4	2	0	Low-quality	Genome-fragment	1.88	AAI-based (high-confidence)	0	1	NA	NA	212482	1.88392	high	1.21561	1	GCA_000838105.1	91.86	100	1.04031	1.92296	2
Scaffold_4470_HRSCAF_4498	10908	No	NA	15	5	0	Low-quality	Genome-fragment	5.13	AAI-based (high-confidence)	0	1	NA	NA	212482	5.13361	high	2.28518	1	GCA_000838105.1	83.67	82.29	2.38933	13.494	4
Scaffold_4472_HRSCAF_4500	2016	No	NA	2	0	0	Low-quality	Genome-fragment	1.08	AAI-based (high-confidence)	0	1	no viral genes detected	NA	187255	1.07661	high	3.27258	81	GCA_000923155.1	61.1	88.94	NA	NA	0
Scaffold_4473_HRSCAF_4501	6553	No	NA	11	2	0	Low-quality	Genome-fragment	3.08	AAI-based (high-confidence)	0	1.76	high kmer_freq may indicate large duplication	NA	212482	3.08403	high	2.15425	1	GCA_000838105.1	74.17	89.97	1.18	3.93	1
Scaffold_4474_HRSCAF_4502	11395	No	NA	11	3	0	Low-quality	Genome-fragment	5.29	AAI-based (high-confidence)	0	1	NA	NA	215360	5.29114	high	2.44034	2	GCA_000838105.1	95.27	58.38	3.28582	7.92696	3
Scaffold_4482_HRSCAF_4510	3750	No	NA	4	3	0	Low-quality	Genome-fragment	1.45	AAI-based (medium-confidence)	0	1	NA	NA	258435	1.45104	medium	5.77575	4	GCA_000838105.1	90	27.64	1.46398	2.21268	3
Scaffold_4483_HRSCAF_4511	11065	No	NA	8	5	0	Low-quality	Genome-fragment	5.21	AAI-based (high-confidence)	0	1	NA	NA	212482	5.2075	high	1.92956	1	GCA_000838105.1	97.11	78.39	1.74417	3.7499	5
Scaffold_4489_HRSCAF_4517	3289	No	NA	2	1	0	Low-quality	Genome-fragment	0.6	HMM-based (lower-bound)	0	1	NA	NA	179984	1.82739	low	10.4792	114	3300031521|Ga0311364_10000001	34.4	84.85	0.6	2.12	1
Scaffold_4494_HRSCAF_4522	8062	No	NA	5	2	0	Low-quality	Genome-fragment	3.75	AAI-based (high-confidence)	0	1.03	NA	NA	215212	3.74608	high	3.00508	2	GCA_000838105.1	63.37	80.8	2.56847	11.6474	2
Scaffold_4495_HRSCAF_4523	5582	No	NA	3	1	0	Low-quality	Genome-fragment	2.59	AAI-based (high-confidence)	0	1	NA	NA	215169	2.59424	high	1.58732	2	GCA_000838105.1	97.88	70.42	1.33	5.45	1
Scaffold_4496_HRSCAF_4524	8589	No	NA	11	4	0	Low-quality	Genome-fragment	2.21	HMM-based (lower-bound)	0	1	NA	NA	219328	3.91605	low	46.8599	4	GCA_000838105.1	99.2	15.6	2.20924	15.1286	2
Scaffold_4500_HRSCAF_4528	5542	No	NA	4	1	0	Low-quality	Genome-fragment	2.57	AAI-based (high-confidence)	0	1	NA	NA	215446	2.57233	high	3.99247	2	GCA_000838105.1	97.3	39.47	2.54	5.19	1
Scaffold_4503_HRSCAF_4531	3160	No	NA	2	2	0	Low-quality	Genome-fragment	1.47	AAI-based (high-confidence)	0	1	NA	NA	215419	1.46691	high	1.34465	2	GCA_000838105.1	96.5	90.73	1.31924	1.87141	2
Scaffold_4505_HRSCAF_4533	14785	No	NA	15	2	0	Low-quality	Genome-fragment	6.87	AAI-based (high-confidence)	0	1	NA	NA	215225	6.86956	high	1.92956	2	GCA_000838105.1	94.6	77.86	2.03464	10.008	2
Scaffold_4506_HRSCAF_4534	8611	No	NA	3	1	0	Low-quality	Genome-fragment	4	AAI-based (high-confidence)	0	1	NA	NA	215298	3.99957	high	1.92956	2	GCA_000838105.1	97.31	79.78	3.95	8.07	1
Scaffold_4507_HRSCAF_4535	3622	No	NA	2	0	0	Low-quality	Genome-fragment	1.68	AAI-based (high-confidence)	0	1	no viral genes detected	NA	215438	1.68122	high	1.58732	2	GCA_000838105.1	97.9	70.34	NA	NA	0
Scaffold_4512_HRSCAF_4541	13059	No	NA	20	3	0	Low-quality	Genome-fragment	1.67	HMM-based (lower-bound)	0	1.19	NA	NA	212482	6.14593	low	31.5995	1	GCA_000838105.1	94.99	8.76	1.66564	2.70839	3
Scaffold_4515_HRSCAF_4544	18059	No	NA	27	3	0	Low-quality	Genome-fragment	8.5	AAI-based (high-confidence)	0	1.16	NA	NA	212482	8.49907	high	2.68753	1	GCA_000838105.1	95.15	42.27	7.77362	21.7367	2
Scaffold_4517_HRSCAF_4546	6602	No	NA	8	6	0	Low-quality	Genome-fragment	3.11	AAI-based (high-confidence)	0	1	NA	NA	212482	3.10709	high	1.21561	1	GCA_000838105.1	89.96	97.89	1.9396	9.10873	5
Scaffold_4518_HRSCAF_4547	20249	No	NA	24	8	0	Low-quality	Genome-fragment	9.41	AAI-based (high-confidence)	0	1.55	high kmer_freq may indicate large duplication	NA	215141	9.41197	high	2.37865	2	GCA_000838105.1	96.42	53.58	6.25584	13.6073	4
Scaffold_4519_HRSCAF_4548	2294	No	NA	4	1	0	Low-quality	Genome-fragment	1.07	AAI-based (high-confidence)	0	1	NA	NA	215335	1.06532	high	1.34213	2	GCA_000838105.1	98.24	84.64	0.51	2.03	1
Scaffold_4522_HRSCAF_4551	7820	No	NA	12	4	0	Low-quality	Genome-fragment	2.94	HMM-based (lower-bound)	0	1	NA	NA	163023	4.79687	low	20.6567	1	GCA_000918955.1	36.1	16.69	2.94222	6.74285	2
Scaffold_4523_HRSCAF_4552	6325	No	NA	11	2	0	Low-quality	Genome-fragment	2.98	AAI-based (high-confidence)	0	1	NA	NA	212482	2.97672	high	1.15325	1	GCA_000838105.1	91.54	93.62	0.523742	4.68389	2
Scaffold_4527_HRSCAF_4556	7743	No	NA	15	4	0	Low-quality	Genome-fragment	3.6	AAI-based (high-confidence)	0	1	NA	NA	215351	3.59552	high	2.48374	2	GCA_000838105.1	98.72	51.03	2.12667	7.50046	4
Scaffold_4536_HRSCAF_4565	1844	No	NA	2	2	0	Low-quality	Genome-fragment	0.87	AAI-based (high-confidence)	0	1.01	NA	NA	212482	0.867838	high	1.25736	1	GCA_000838105.1	99.2	66.39	0.590189	4.00927	2
Scaffold_4542_HRSCAF_4571	1790	No	NA	3	2	0	Low-quality	Genome-fragment	0.84	AAI-based (high-confidence)	0	1	NA	NA	212482	0.842424	high	1.53917	1	GCA_000838105.1	89.2	83.74	0.805362	1.08172	2
Scaffold_4544_HRSCAF_4573	17839	No	NA	25	8	0	Low-quality	Genome-fragment	8.29	AAI-based (high-confidence)	0	1	NA	NA	215103	8.29322	high	2.5225	2	GCA_000838105.1	95.24	48.23	7.17877	13.7754	6
Scaffold_4551_HRSCAF_4580	1961	No	NA	3	0	0	Low-quality	Genome-fragment	0.91	AAI-based (high-confidence)	0	1	no viral genes detected	NA	215347	0.910625	high	1.82927	2	GCA_000838105.1	92.26	76.55	NA	NA	0
Scaffold_4555_HRSCAF_4584	11053	No	NA	17	7	0	Low-quality	Genome-fragment	5.2	AAI-based (high-confidence)	0	1.01	NA	NA	212482	5.20185	high	2.63906	1	GCA_000838105.1	89.55	64.63	4.9208	7.80004	5
Scaffold_4557_HRSCAF_4586	7669	No	NA	9	4	0	Low-quality	Genome-fragment	3.56	AAI-based (high-confidence)	0	1	NA	NA	215457	3.55941	high	2.26323	2	GCA_000838105.1	96.91	66.15	3.14672	4.71957	4
Scaffold_4561_HRSCAF_4590	14002	No	NA	22	7	0	Low-quality	Genome-fragment	6.59	AAI-based (high-confidence)	0	1	NA	NA	212482	6.58973	high	1.81382	1	GCA_000838105.1	94.91	83.17	4.25995	13.0852	7
Scaffold_4563_HRSCAF_4592	7990	No	NA	11	6	0	Low-quality	Genome-fragment	3.76	AAI-based (high-confidence)	0	1	NA	NA	212482	3.76032	high	2.88652	1	GCA_000838105.1	91.31	59.59	2.87574	5.76002	5
Scaffold_4564_HRSCAF_4593	5221	No	NA	7	4	0	Low-quality	Genome-fragment	2.43	AAI-based (high-confidence)	0	1.01	NA	NA	215160	2.42656	high	1.25849	2	GCA_000838105.1	94.78	100	1.45762	4.12816	4
Scaffold_4573_HRSCAF_4602	1533	No	NA	2	0	0	Low-quality	Genome-fragment	0.71	AAI-based (high-confidence)	0	1.02	no viral genes detected	NA	215747	0.710555	high	3.81403	2	GCA_000838105.1	90.2	51.58	NA	NA	0
Scaffold_4574_HRSCAF_4603	6679	No	NA	12	4	0	Low-quality	Genome-fragment	3.1	AAI-based (high-confidence)	0	1.01	NA	NA	215308	3.10207	high	2.18287	2	GCA_000838105.1	92.78	76.33	2.77612	4.62113	4
Scaffold_4577_HRSCAF_4606	8676	No	NA	14	4	0	Low-quality	Genome-fragment	4.93	AAI-based (high-confidence)	0	1.09	NA	NA	175988	4.92987	high	3.34701	4	GCA_000838105.1	67.46	48.13	3.09934	5.75242	4
Scaffold_4581_HRSCAF_4610	6063	No	NA	11	1	0	Low-quality	Genome-fragment	2.85	AAI-based (high-confidence)	0	1	NA	NA	212482	2.85342	high	3.4762	1	GCA_000838105.1	83.5	27.1	1.11	3.91	1
Scaffold_4582_HRSCAF_4611	24906	No	NA	41	11	0	Low-quality	Genome-fragment	11.58	AAI-based (high-confidence)	0	2.35	high kmer_freq may indicate large duplication	NA	215097	11.579	high	1.58198	2	GCA_000838105.1	95.44	84.4	8.80512	24.3023	4
Scaffold_4587_HRSCAF_4616	8086	No	NA	8	4	0	Low-quality	Genome-fragment	3.8	AAI-based (high-confidence)	0	1	NA	NA	213057	3.79524	high	3.34814	3	GCA_000838105.1	96.51	29.76	1.26714	7.10626	3
Scaffold_4592_HRSCAF_4621	48035	No	NA	50	17	0	Low-quality	Genome-fragment	22.61	AAI-based (high-confidence)	0	1.65	high kmer_freq may indicate large duplication	NA	212482	22.6066	high	2.09735	1	GCA_000838105.1	94.07	72.89	13.8653	31.2377	10
Scaffold_4593_HRSCAF_4622	11302	No	NA	13	3	0	Low-quality	Genome-fragment	5.32	AAI-based (high-confidence)	0	1	NA	NA	212482	5.31904	high	3.87442	1	GCA_000838105.1	90.87	36.1	3.80494	14.3025	3
Scaffold_4597_HRSCAF_4626	3556	No	NA	6	1	0	Low-quality	Genome-fragment	1.67	AAI-based (high-confidence)	0	1	NA	NA	212482	1.67355	high	2.87427	1	GCA_000838105.1	83.5	43.35	0.65	2.3	1
Scaffold_4600_HRSCAF_4629	30134	No	NA	15	8	0	Low-quality	Genome-fragment	14	AAI-based (high-confidence)	0	1.04	NA	NA	215250	13.9995	high	4.49192	2	GCA_000838105.1	91.97	26.41	12.1747	21.6306	7
Scaffold_4608_HRSCAF_4637	6329	No	NA	8	4	0	Low-quality	Genome-fragment	2.94	AAI-based (high-confidence)	0	1	NA	NA	215260	2.94016	high	1.33008	2	GCA_000838105.1	94.84	88.97	2.00365	4.60128	4
Scaffold_4609_HRSCAF_4638	9832	No	NA	14	4	0	Low-quality	Genome-fragment	4.63	AAI-based (high-confidence)	0	1	NA	NA	212482	4.62722	high	1.463	1	GCA_000838105.1	93.58	100	1.746	6.85294	4
Scaffold_4614_HRSCAF_4643	5872	No	NA	10	7	0	Low-quality	Genome-fragment	2.76	AAI-based (high-confidence)	0	1.31	NA	NA	212482	2.76353	high	2.18287	1	GCA_000838105.1	96.1	75.77	1.75631	7.12829	3
Scaffold_4615_HRSCAF_4644	32820	No	NA	35	8	0	Low-quality	Genome-fragment	15.24	AAI-based (high-confidence)	0	1.23	NA	NA	215407	15.2363	high	2.22488	2	GCA_000838105.1	94.4	67.31	11.0723	19.4673	6
Scaffold_4616_HRSCAF_4645	7328	No	NA	11	3	0	Low-quality	Genome-fragment	3.45	AAI-based (high-confidence)	0	1	NA	NA	212482	3.44876	high	2.14789	1	GCA_000838105.1	80.54	81.64	1.76065	9.42051	3
Scaffold_4617_HRSCAF_4646	10294	No	NA	15	8	0	Low-quality	Genome-fragment	4.84	AAI-based (high-confidence)	0	1.17	NA	NA	212482	4.84465	high	2.71484	1	GCA_000838105.1	88.92	76.97	4.35612	7.68502	7
Scaffold_4623_HRSCAF_4652	15733	No	NA	27	8	0	Low-quality	Genome-fragment	7.31	AAI-based (high-confidence)	0	1	NA	NA	215194	7.31108	high	2.22488	2	GCA_000838105.1	93.34	62.58	5.43397	10.223	7
Scaffold_4626_HRSCAF_4655	4109	No	NA	5	1	0	Low-quality	Genome-fragment	0.33	HMM-based (lower-bound)	0	1.43	NA	NA	250385	1.64107	low	10.2655	6	3300003321|soilH1_10003285	48.5	42.04	0.33	0.4	1
Scaffold_4627_HRSCAF_4656	8271	No	NA	13	3	0	Low-quality	Genome-fragment	3.84	AAI-based (high-confidence)	0	1	NA	NA	215412	3.83961	high	2.20531	2	GCA_000838105.1	84.04	86.4	3.08167	8.09275	3
Scaffold_4628_HRSCAF_4657	12908	No	NA	12	8	0	Low-quality	Genome-fragment	6	AAI-based (high-confidence)	0	1.01	NA	NA	215287	5.99572	high	1.81382	2	GCA_000838105.1	95.07	86.96	5.06708	9.98944	7
Scaffold_4630_HRSCAF_4659	5140	No	NA	10	1	0	Low-quality	Genome-fragment	2.42	AAI-based (high-confidence)	0	1	NA	NA	212482	2.41903	high	1.15325	1	GCA_000838105.1	90.92	97	0.42	2.86	1
Scaffold_4631_HRSCAF_4660	4917	No	NA	6	2	0	Low-quality	Genome-fragment	2.28	AAI-based (high-confidence)	0	1	NA	NA	215200	2.28485	high	3.44887	2	GCA_000838105.1	88.95	51.46	0.407844	2.93867	2
Scaffold_4632_HRSCAF_4661	18701	No	NA	24	4	0	Low-quality	Genome-fragment	8.8	AAI-based (high-confidence)	0	1	NA	NA	212482	8.80122	high	3.7296	1	GCA_000838105.1	83.73	37.46	3.38754	11.5181	2
Scaffold_4638_HRSCAF_4667	4327	No	NA	11	5	0	Low-quality	Genome-fragment	2.04	AAI-based (high-confidence)	0	1	NA	NA	212482	2.03641	high	2.21842	1	GCA_000838105.1	98.41	57.9	0.947866	6.13694	5
Scaffold_4651_HRSCAF_4680	1644	No	NA	1	1	0	Low-quality	Genome-fragment	0.76	AAI-based (high-confidence)	0	1	NA	NA	215221	0.763866	high	1.56971	2	GCA_000838105.1	95.5	100	0.44	0.9	1
Scaffold_4654_HRSCAF_4683	14345	No	NA	27	18	0	Low-quality	Genome-fragment	6.67	AAI-based (high-confidence)	0	2.45	high kmer_freq may indicate large duplication	NA	215124	6.66825	high	1.92956	2	GCA_000838105.1	96.08	77.52	2.97548	17.6882	6
Scaffold_4661_HRSCAF_4691	41381	No	NA	65	24	0	Low-quality	Genome-fragment	19.23	AAI-based (high-confidence)	0	1	NA	NA	215148	19.2337	high	2.14624	2	GCA_000838105.1	90.32	56.58	13.3164	31.6105	14
Scaffold_4665_HRSCAF_4695	6857	No	NA	10	5	0	Low-quality	Genome-fragment	3.19	AAI-based (high-confidence)	0	1	NA	NA	215104	3.18776	high	1.33008	2	GCA_000838105.1	94.19	92.37	1.89368	5.5204	5
Scaffold_4667_HRSCAF_4697	9320	No	NA	13	7	0	Low-quality	Genome-fragment	4.39	AAI-based (high-confidence)	0	1.01	NA	NA	212482	4.38625	high	2.71484	1	GCA_000838105.1	87.8	74.23	4.13541	7.09077	6
Scaffold_4670_HRSCAF_4700	1202	No	NA	3	1	0	Low-quality	Genome-fragment	0.56	AAI-based (high-confidence)	0	1	NA	NA	215234	0.558463	high	0.767525	2	GCA_000838105.1	90.1	62.42	0.37	0.99	1
Scaffold_4677_HRSCAF_4707	13100	No	NA	19	9	0	Low-quality	Genome-fragment	6.17	AAI-based (high-confidence)	0	1	NA	NA	212482	6.16523	high	1.35935	1	GCA_000838105.1	95.8	92.76	3.54516	13.0418	9
Scaffold_4678_HRSCAF_4708	17699	No	NA	14	9	0	Low-quality	Genome-fragment	8.22	AAI-based (high-confidence)	0	1.75	high kmer_freq may indicate large duplication	NA	215365	8.21813	high	1.22244	2	GCA_000838105.1	93.72	92.99	6.3891	10.7579	5
Scaffold_4682_HRSCAF_4712	3387	No	NA	2	1	0	Low-quality	Genome-fragment	1.59	AAI-based (high-confidence)	0	1	NA	NA	212482	1.59402	high	1.56971	1	GCA_000838105.1	97.44	100	1	2.72	1
Scaffold_4683_HRSCAF_4713	9464	No	NA	14	7	0	Low-quality	Genome-fragment	4.45	AAI-based (high-confidence)	0	1	NA	NA	212482	4.45402	high	2.61065	1	GCA_000838105.1	90.34	52.95	2.72688	12.6974	6
Scaffold_4685_HRSCAF_4715	22450	No	NA	23	15	0	Low-quality	Genome-fragment	10.57	AAI-based (high-confidence)	0	1.48	NA	NA	212482	10.5656	high	2.58134	1	GCA_000838105.1	89.7	66.61	8.8927	14.7346	5
Scaffold_4689_HRSCAF_4719	1976	No	NA	4	1	0	Low-quality	Genome-fragment	0.93	AAI-based (medium-confidence)	0	1	NA	NA	212482	0.929961	medium	6.68663	1	GCA_000838105.1	70.9	27.07	0.45	1.98	1
Scaffold_4697_HRSCAF_4727	3081	No	NA	5	0	0	Low-quality	Genome-fragment	1.45	AAI-based (high-confidence)	0	1.01	no viral genes detected	NA	212482	1.45001	high	1.45349	1	GCA_000838105.1	88.16	90.12	NA	NA	0
Scaffold_4703_HRSCAF_4733	9523	No	NA	13	6	0	Low-quality	Genome-fragment	4.42	AAI-based (high-confidence)	0	1	NA	NA	215535	4.4183	high	2.21052	2	GCA_000838105.1	78.39	79.07	3.12108	9.18845	5
Scaffold_4708_HRSCAF_4738	8866	No	NA	16	3	0	Low-quality	Genome-fragment	4.17	AAI-based (high-confidence)	0	1	NA	NA	212482	4.17259	high	3.21174	1	GCA_000838105.1	97.02	39.12	2.51105	11.0246	3
Scaffold_4710_HRSCAF_4740	8287	No	NA	12	7	0	Low-quality	Genome-fragment	3.9	AAI-based (high-confidence)	0	1	NA	NA	212482	3.9001	high	2.58466	1	GCA_000838105.1	90.1	71.76	2.79952	12.8575	4
Scaffold_4711_HRSCAF_4741	7585	No	NA	10	6	0	Low-quality	Genome-fragment	3.57	AAI-based (high-confidence)	0	1.02	NA	NA	212482	3.56971	high	1.90865	1	GCA_000838105.1	88.09	90.27	3.45187	5.67847	5
Scaffold_4714_HRSCAF_4744	6417	No	NA	8	1	0	Low-quality	Genome-fragment	2.98	AAI-based (high-confidence)	0	1.35	NA	NA	215487	2.9779	high	1.28201	2	GCA_000838105.1	98.25	88.19	1.7	3.87	1
Scaffold_4720_HRSCAF_4750	10807	No	NA	12	4	0	Low-quality	Genome-fragment	5.09	AAI-based (high-confidence)	0	1	NA	NA	212482	5.08608	high	2.58466	1	GCA_000838105.1	91.95	72.08	0.883818	8.81863	3
Scaffold_4725_HRSCAF_4755	4440	No	NA	7	3	0	Low-quality	Genome-fragment	2.06	AAI-based (high-confidence)	0	1.64	high kmer_freq may indicate large duplication	NA	215481	2.06051	high	2.66424	2	GCA_000838105.1	94.5	53.22	0.870869	3.31239	2
Scaffold_4727_HRSCAF_4757	3090	No	NA	4	2	0	Low-quality	Genome-fragment	1.45	AAI-based (high-confidence)	0	1	NA	NA	212482	1.45424	high	2.02356	1	GCA_000838105.1	99.2	31.38	0.28	2.91	1
Scaffold_4733_HRSCAF_4764	8487	No	NA	7	2	0	Low-quality	Genome-fragment	3.99	AAI-based (high-confidence)	0	1	NA	NA	212482	3.99422	high	1.56681	1	GCA_000838105.1	97.51	85.46	1.53702	5.22679	2
Scaffold_4740_HRSCAF_4771	11410	No	NA	11	4	0	Low-quality	Genome-fragment	5.3	AAI-based (high-confidence)	0	1.02	NA	NA	215155	5.30316	high	2.28459	2	GCA_000838105.1	71.83	81.47	3.09768	11.817	4
Scaffold_4742_HRSCAF_4773	1423	No	NA	3	1	0	Low-quality	Genome-fragment	0.66	AAI-based (high-confidence)	0	1	NA	NA	215422	0.660563	high	1.21635	2	GCA_000838105.1	94.04	89.84	0.38	0.86	1
Scaffold_4743_HRSCAF_4774	4084	No	NA	8	5	0	Low-quality	Genome-fragment	1.92	AAI-based (high-confidence)	0	1	NA	NA	212482	1.92205	high	1.30794	1	GCA_000838105.1	98.3	79.86	0.903201	5.23696	5
Scaffold_4745_HRSCAF_4776	7556	No	NA	5	2	0	Low-quality	Genome-fragment	3.51	AAI-based (high-confidence)	0	1	NA	NA	215107	3.51266	high	2.20563	2	GCA_000838105.1	94.99	77.22	1.79485	5.8824	2
Scaffold_4748_HRSCAF_4779	23199	No	NA	35	17	0	Low-quality	Genome-fragment	10.77	AAI-based (high-confidence)	0	1.32	NA	NA	215452	10.7676	high	2.72289	2	GCA_000838105.1	89.31	43.18	10.0579	18.3881	8
Scaffold_4749_HRSCAF_4780	28488	No	NA	45	15	0	Low-quality	Genome-fragment	13.41	AAI-based (high-confidence)	0	1	NA	NA	212482	13.4073	high	2.5225	1	GCA_000838105.1	94.68	48.6	6.2736	14.9827	9
Scaffold_4752_HRSCAF_4783	3545	No	NA	5	2	0	Low-quality	Genome-fragment	1.67	AAI-based (high-confidence)	0	1.01	NA	NA	212482	1.66838	high	1.91673	1	GCA_000838105.1	78.98	92.34	1.5913	2.14286	2
Scaffold_4754_HRSCAF_4785	7513	No	NA	10	3	0	Low-quality	Genome-fragment	3.49	AAI-based (high-confidence)	0	1	NA	NA	215508	3.48618	high	2.02396	2	GCA_000838105.1	83.51	89.97	2.7964	7.3491	3
Scaffold_4755_HRSCAF_4786	25139	No	NA	24	10	0	Low-quality	Genome-fragment	11.68	AAI-based (high-confidence)	0	1.53	high kmer_freq may indicate large duplication	NA	215244	11.6793	high	1.22244	2	GCA_000838105.1	95.62	92.57	9.30737	15.8436	8
Scaffold_4760_HRSCAF_4791	5069	No	NA	5	3	0	Low-quality	Genome-fragment	2.35	AAI-based (high-confidence)	0	1.04	NA	NA	215580	2.35133	high	2.71303	2	GCA_000838105.1	64.39	100	1.56028	6.1967	3
Scaffold_4762_HRSCAF_4793	11354	No	NA	18	10	0	Low-quality	Genome-fragment	5.34	AAI-based (high-confidence)	0	1.76	high kmer_freq may indicate large duplication	NA	212482	5.34351	high	2.26323	1	GCA_000838105.1	93.5	66.29	4.33345	10.5409	5
Scaffold_4767_HRSCAF_4799	3033	No	NA	6	4	0	Low-quality	Genome-fragment	1.41	AAI-based (high-confidence)	0	1	NA	NA	215755	1.40576	high	2.21224	2	GCA_000838105.1	95.65	54.97	0.764348	5.61171	3
Scaffold_4773_HRSCAF_4805	7840	No	NA	7	4	0	Low-quality	Genome-fragment	3.64	AAI-based (high-confidence)	0	1	NA	NA	215503	3.638	high	2.36827	2	GCA_000838105.1	97.56	71.85	2.1357	12.4765	3
Scaffold_4774_HRSCAF_4806	3062	No	NA	2	2	0	Low-quality	Genome-fragment	1.42	AAI-based (high-confidence)	0	1.05	NA	NA	215176	1.42302	high	1.71955	2	GCA_000838105.1	86.4	100	1.47321	2.44105	2
Scaffold_4780_HRSCAF_4812	19674	No	NA	29	8	0	Low-quality	Genome-fragment	9.26	AAI-based (high-confidence)	0	1	NA	NA	212482	9.25914	high	2.58471	1	GCA_000838105.1	81.45	60.61	3.98996	24.5945	6
Scaffold_4781_HRSCAF_4813	7416	No	NA	10	0	0	Low-quality	Genome-fragment	3.49	AAI-based (high-confidence)	0	1.45	no viral genes detected	NA	212482	3.49018	high	3.22563	1	GCA_000838105.1	93.76	59.14	NA	NA	0
Scaffold_4786_HRSCAF_4818	5478	No	NA	4	3	0	Low-quality	Genome-fragment	2.54	AAI-based (high-confidence)	0	1	NA	NA	215386	2.54334	high	1.28849	2	GCA_000838105.1	92.81	94.83	2.14152	3.23151	3
Scaffold_4790_HRSCAF_4822	10960	No	NA	19	6	0	Low-quality	Genome-fragment	5.16	AAI-based (high-confidence)	0	1.8	high kmer_freq may indicate large duplication	NA	212482	5.15808	high	3.77088	1	GCA_000838105.1	79.22	35.77	4.91873	6.61974	2
Scaffold_4795_HRSCAF_4827	10903	No	NA	11	6	0	Low-quality	Genome-fragment	5.07	AAI-based (high-confidence)	0	1	NA	NA	215249	5.0653	high	1.92956	2	GCA_000838105.1	96.22	77.75	2.95901	10.0216	5
Scaffold_4797_HRSCAF_4829	10281	No	NA	14	5	0	Low-quality	Genome-fragment	4.78	AAI-based (high-confidence)	0	1	NA	NA	215206	4.77728	high	2.49059	2	GCA_000838105.1	95.7	45.86	3.09248	24.4177	3
Scaffold_4805_HRSCAF_4837	13176	No	NA	15	6	0	Low-quality	Genome-fragment	6.2	AAI-based (high-confidence)	0	1.19	NA	NA	212482	6.201	high	4.9046	1	GCA_000838105.1	95.53	24.87	5.7695	7.95	2
Scaffold_4807_HRSCAF_4839	9601	No	NA	17	8	0	Low-quality	Genome-fragment	4.52	AAI-based (high-confidence)	0	1.02	NA	NA	212482	4.5185	high	2.87766	1	GCA_000838105.1	85.78	43.73	4.44006	8.4061	6
Scaffold_4811_HRSCAF_4843	8123	No	NA	8	1	0	Low-quality	Genome-fragment	3.78	AAI-based (high-confidence)	0	1.06	NA	NA	215127	3.77591	high	2.51917	2	GCA_000838105.1	96.7	54.9	3.73	7.61	1
Scaffold_4812_HRSCAF_4844	12612	No	NA	12	8	0	Low-quality	Genome-fragment	5.86	AAI-based (high-confidence)	0	1.01	NA	NA	215287	5.85823	high	1.61001	2	GCA_000838105.1	95.07	88.11	4.9484	9.75965	7
Scaffold_4815_HRSCAF_4847	1732	No	NA	3	1	0	Low-quality	Genome-fragment	0.82	AAI-based (high-confidence)	0	1	NA	NA	212482	0.815128	high	1.53917	1	GCA_000838105.1	89.61	85.6	0.14	1.51	1
Scaffold_4818_HRSCAF_4850	7230	No	NA	11	7	0	Low-quality	Genome-fragment	3.18	HMM-based (lower-bound)	0	1.39	NA	NA	212482	3.40264	low	44.5957	1	GCA_000838105.1	93.9	17.16	3.17805	8.2209	3
Scaffold_4823_HRSCAF_4855	9256	No	NA	10	7	0	Low-quality	Genome-fragment	4.36	AAI-based (high-confidence)	0	1.02	NA	NA	212482	4.35613	high	1.52384	1	GCA_000838105.1	89.32	93.42	4.084	6.96764	6
Scaffold_4824_HRSCAF_4856	37673	No	NA	51	19	0	Low-quality	Genome-fragment	17.51	AAI-based (high-confidence)	0	1	NA	NA	215125	17.5121	high	2.4185	2	GCA_000838105.1	89.04	68.96	14.065	35.1057	12
Scaffold_4842_HRSCAF_4874	8396	No	NA	10	3	0	Low-quality	Genome-fragment	3.95	AAI-based (high-confidence)	0	1	NA	NA	212482	3.95139	high	2.27822	1	GCA_000838105.1	95.68	70.63	1.75293	6.73994	3
Scaffold_4852_HRSCAF_4884	11190	No	NA	8	4	0	Low-quality	Genome-fragment	5.27	AAI-based (high-confidence)	0	1	NA	NA	212482	5.26633	high	2.20563	1	GCA_000838105.1	97	74	1.58962	3.37278	4
Scaffold_4853_HRSCAF_4885	23185	No	NA	36	20	0	Low-quality	Genome-fragment	10.78	AAI-based (high-confidence)	0	1.24	NA	NA	215115	10.778	high	1.71792	2	GCA_000838105.1	95.02	80.87	7.2712	20.1585	16
Scaffold_4856_HRSCAF_4888	6156	No	NA	4	2	0	Low-quality	Genome-fragment	2.9	AAI-based (high-confidence)	0	1.01	NA	NA	212482	2.89719	high	3.24485	1	GCA_000838105.1	95.2	45.43	2.24	5.225	2
Scaffold_4858_HRSCAF_4890	16894	No	NA	22	4	0	Low-quality	Genome-fragment	7.85	AAI-based (high-confidence)	0	1.84	high kmer_freq may indicate large duplication	NA	215231	7.84924	high	2.22488	2	GCA_000838105.1	95.07	66.81	4.47474	9.71161	2
Scaffold_4859_HRSCAF_4891	16054	No	NA	23	9	0	Low-quality	Genome-fragment	7.56	AAI-based (high-confidence)	0	1.04	NA	NA	212482	7.55546	high	4.61104	1	GCA_000838105.1	71.49	20.27	5.55433	13.6046	3
Scaffold_4860_HRSCAF_4892	8525	No	NA	13	9	0	Low-quality	Genome-fragment	3.96	AAI-based (high-confidence)	0	1	NA	NA	215067	3.96388	high	1.61001	2	GCA_000838105.1	95.02	87.71	1.94299	7.69403	9
Scaffold_4864_HRSCAF_4896	14869	No	NA	20	12	0	Low-quality	Genome-fragment	6.91	AAI-based (high-confidence)	0	1.12	NA	NA	215272	6.90707	high	1.81382	2	GCA_000838105.1	92.68	86.94	5.43048	10.4403	10
Scaffold_4868_HRSCAF_4900	3744	No	NA	7	1	0	Low-quality	Genome-fragment	1.76	AAI-based (high-confidence)	0	1	NA	NA	212482	1.76203	high	4.87642	1	GCA_000838105.1	95.73	29.96	1.03	9.98	1
Scaffold_4874_HRSCAF_4906	23358	No	NA	42	15	0	Low-quality	Genome-fragment	10.99	AAI-based (high-confidence)	0	1.01	NA	NA	212482	10.9929	high	2.71303	1	GCA_000838105.1	74.26	36.8	8.79839	24.5414	9
Scaffold_4875_HRSCAF_4907	17523	No	NA	37	7	0	Low-quality	Genome-fragment	2.75	HMM-based (lower-bound)	0	1	NA	NA	212482	8.24682	low	14.0028	1	GCA_000838105.1	93.53	16.19	2.74507	15.405	3
Scaffold_4877_HRSCAF_4909	9196	No	NA	12	5	0	Low-quality	Genome-fragment	4.27	AAI-based (high-confidence)	0	1	NA	NA	215143	4.27437	high	2.20531	2	GCA_000838105.1	83.58	85.42	2.01608	11.3723	4
Scaffold_4882_HRSCAF_4914	5337	No	NA	8	3	0	Low-quality	Genome-fragment	2.51	AAI-based (high-confidence)	0	1	NA	NA	212482	2.51174	high	1.41627	1	GCA_000838105.1	95.8	82.52	1.17697	3.11413	3
Scaffold_4883_HRSCAF_4915	4330	No	NA	7	2	0	Low-quality	Genome-fragment	2.04	AAI-based (high-confidence)	0	1.72	high kmer_freq may indicate large duplication	NA	212482	2.03782	high	2.91212	1	GCA_000838105.1	89.1	59.19	0.35	2.02	1
Scaffold_4889_HRSCAF_4921	12898	No	NA	15	2	0	Low-quality	Genome-fragment	5.99	AAI-based (high-confidence)	0	1	NA	NA	215148	5.99494	high	2.20563	2	GCA_000838105.1	95.72	75.04	3.36408	9.73548	2
Scaffold_4890_HRSCAF_4922	6137	No	NA	8	1	0	Low-quality	Genome-fragment	2.89	AAI-based (high-confidence)	0	1	NA	NA	212482	2.88824	high	2.91212	1	GCA_000838105.1	92.08	57.56	1.04	3.16	1
Scaffold_4900_HRSCAF_4932	6639	No	NA	9	2	0	Low-quality	Genome-fragment	3.12	AAI-based (high-confidence)	0	1	NA	NA	212482	3.1245	high	1.41627	1	GCA_000838105.1	95.2	82.81	1.72897	4.42749	2
Scaffold_4904_HRSCAF_4936	9738	No	NA	10	2	0	Low-quality	Genome-fragment	4.58	AAI-based (high-confidence)	0	1	NA	NA	212482	4.58298	high	2.44034	1	GCA_000838105.1	94.47	60.77	1.76052	5.99784	2
Scaffold_4907_HRSCAF_4939	1933	No	NA	7	0	0	Low-quality	Genome-fragment	0.91	AAI-based (high-confidence)	0	1	no viral genes detected	NA	212482	0.909724	high	1.62896	1	GCA_000838105.1	96.58	65.17	NA	NA	0
Scaffold_4910_HRSCAF_4942	6802	No	NA	8	4	0	Low-quality	Genome-fragment	3.16	AAI-based (high-confidence)	0	1	NA	NA	215282	3.15958	high	1.33008	2	GCA_000838105.1	95.18	91.73	2.73639	6.36028	4
Scaffold_4912_HRSCAF_4944	12088	No	NA	24	11	0	Low-quality	Genome-fragment	5.62	AAI-based (high-confidence)	0	1	NA	NA	215187	5.61744	high	2.26323	2	GCA_000838105.1	92.59	66.83	3.18572	8.86434	10
Scaffold_4914_HRSCAF_4946	12662	No	NA	17	12	0	Low-quality	Genome-fragment	5.88	AAI-based (high-confidence)	0	1	NA	NA	215273	5.88183	high	1.35935	2	GCA_000838105.1	93.35	95.04	3.84106	9.82835	10
Scaffold_4921_HRSCAF_4953	15476	No	NA	19	11	0	Low-quality	Genome-fragment	7.28	AAI-based (high-confidence)	0	1.01	NA	NA	212482	7.28344	high	2.68753	1	GCA_000838105.1	93.41	39.29	3.45946	15.0505	8
Scaffold_4923_HRSCAF_4955	5785	No	NA	5	2	0	Low-quality	Genome-fragment	2.69	AAI-based (high-confidence)	0	1.01	NA	NA	215296	2.687	high	1.28849	2	GCA_000838105.1	95.98	95.95	1.43113	3.6294	2
Scaffold_4925_HRSCAF_4957	13706	No	NA	10	4	0	Low-quality	Genome-fragment	6.45	AAI-based (high-confidence)	0	1.72	high kmer_freq may indicate large duplication	NA	212482	6.45043	high	1.35935	1	GCA_000838105.1	93.13	94.63	2.86246	11.0007	3
Scaffold_4926_HRSCAF_4958	2663	No	NA	4	3	0	Low-quality	Genome-fragment	1.25	AAI-based (high-confidence)	0	1	NA	NA	212482	1.25328	high	2.00469	1	GCA_000838105.1	98.37	51.55	1.20437	3.62201	3
Scaffold_4927_HRSCAF_4959	1653	No	NA	4	2	0	Low-quality	Genome-fragment	0.78	AAI-based (high-confidence)	0	1	NA	NA	212482	0.777948	high	2.63271	1	GCA_000838105.1	99	36.79	0.49122	3.46415	2
Scaffold_4928_HRSCAF_4960	11435	No	NA	10	6	0	Low-quality	Genome-fragment	5.38	AAI-based (high-confidence)	0	1	NA	NA	212482	5.38163	high	2.27822	1	GCA_000838105.1	96.68	70.45	1.55023	3.18913	5
Scaffold_4930_HRSCAF_4962	1830	No	NA	4	1	0	Low-quality	Genome-fragment	0.85	AAI-based (high-confidence)	0	1	NA	NA	215375	0.849681	high	1.36517	2	GCA_000838105.1	98.13	78.45	0.4	1.62	1
Scaffold_4934_HRSCAF_4966	14918	No	NA	30	7	0	Low-quality	Genome-fragment	6.93	AAI-based (high-confidence)	0	1	NA	NA	215351	6.92729	high	3.21174	2	GCA_000838105.1	94.68	39.71	4.76833	15.866	5
Scaffold_4935_HRSCAF_4967	8008	No	NA	9	5	0	Low-quality	Genome-fragment	3.71	AAI-based (high-confidence)	0	1	NA	NA	215942	3.70841	high	2.44034	2	GCA_000838105.1	96.28	60.52	2.77147	7.45346	5
Scaffold_4942_HRSCAF_4974	1286	No	NA	3	2	0	Low-quality	Genome-fragment	0.61	AAI-based (high-confidence)	0	1	NA	NA	212482	0.605228	high	1.21635	1	GCA_000838105.1	96.26	90.65	0.34	0.689787	2
Scaffold_4943_HRSCAF_4975	32681	No	NA	45	14	0	Low-quality	Genome-fragment	15.38	AAI-based (high-confidence)	0	1	NA	NA	212482	15.3806	high	2.37865	1	GCA_000838105.1	94.4	54.27	6.88123	26.5643	11
Scaffold_4946_HRSCAF_4978	14601	No	NA	18	10	0	Low-quality	Genome-fragment	6.87	AAI-based (high-confidence)	0	1.02	NA	NA	212482	6.87164	high	2.37834	1	GCA_000838105.1	78.22	85.57	5.17764	14.5585	9
Scaffold_4949_HRSCAF_4981	2763	No	NA	5	4	0	Low-quality	Genome-fragment	1.28	AAI-based (high-confidence)	0	1	NA	NA	215147	1.28424	high	1.34465	2	GCA_000838105.1	97.31	88.19	0.695867	1.77125	4
Scaffold_4952_HRSCAF_4984	3266	No	NA	5	2	0	Low-quality	Genome-fragment	1.54	AAI-based (high-confidence)	0	1.01	NA	NA	212482	1.53707	high	1.53917	1	GCA_000838105.1	91.03	82.54	1.20186	3.01332	2
Scaffold_4956_HRSCAF_4988	3012	No	NA	2	1	0	Low-quality	Genome-fragment	1.4	AAI-based (high-confidence)	0	1	NA	NA	215425	1.39817	high	2.21224	2	GCA_000838105.1	94.7	56.24	0.25	2.15	1
Scaffold_4957_HRSCAF_4989	11864	No	NA	24	8	0	Low-quality	Genome-fragment	5.58	AAI-based (high-confidence)	0	1.25	NA	NA	212482	5.58353	high	3.24925	1	GCA_000838105.1	88.33	42.4	3.07803	18.3663	4
Scaffold_4959_HRSCAF_4991	3488	No	NA	5	2	0	Low-quality	Genome-fragment	1.64	AAI-based (high-confidence)	0	1	NA	NA	212482	1.64155	high	1.66603	1	GCA_000838105.1	97.61	76.4	1.31948	2.25403	2
Scaffold_4960_HRSCAF_4992	3836	No	NA	5	2	0	Low-quality	Genome-fragment	1.78	AAI-based (high-confidence)	0	1	NA	NA	215276	1.7819	high	1.15325	2	GCA_000838105.1	87.57	95.78	1.05883	6.47368	2
Scaffold_4963_HRSCAF_4995	23172	No	NA	36	20	0	Low-quality	Genome-fragment	10.76	AAI-based (high-confidence)	0	1.4	NA	NA	215318	10.7617	high	1.8921	2	GCA_000838105.1	92.34	83.65	6.56114	19.1292	13
Scaffold_4964_HRSCAF_4996	10745	No	NA	16	8	0	Low-quality	Genome-fragment	5.06	AAI-based (high-confidence)	0	1	NA	NA	212482	5.0569	high	2.71484	1	GCA_000838105.1	88.56	77.12	4.18362	6.66308	5
Scaffold_4967_HRSCAF_4999	9263	No	NA	11	6	0	Low-quality	Genome-fragment	4.36	AAI-based (high-confidence)	0	1	NA	NA	212482	4.35943	high	1.81382	1	GCA_000838105.1	96.79	84.63	3.0603	8.57154	6
Scaffold_4972_HRSCAF_5004	2875	No	NA	5	0	0	Low-quality	Genome-fragment	1.35	AAI-based (high-confidence)	0	1	no viral genes detected	NA	212482	1.35306	high	1.56971	1	GCA_000838105.1	96.22	100	NA	NA	0
Scaffold_4975_HRSCAF_5007	11713	No	NA	11	5	0	Low-quality	Genome-fragment	5.44	AAI-based (high-confidence)	0	1	NA	NA	215160	5.44385	high	2.27822	2	GCA_000838105.1	96.55	71.74	3.18128	10.7608	5
Scaffold_4981_HRSCAF_5013	2037	No	NA	3	2	0	Low-quality	Genome-fragment	0.95	AAI-based (high-confidence)	0	1	NA	NA	215273	0.946238	high	1.36078	2	GCA_000838105.1	94.56	95.51	0.74	1.73	2
Scaffold_4982_HRSCAF_5014	15080	No	NA	22	11	0	Low-quality	Genome-fragment	7.1	AAI-based (high-confidence)	0	1.01	NA	NA	212482	7.09707	high	3.18503	1	GCA_000838105.1	89.51	32.53	6.98822	15.4163	5
Scaffold_4984_HRSCAF_5016	9737	No	NA	9	6	0	Low-quality	Genome-fragment	4.58	AAI-based (high-confidence)	0	1.01	NA	NA	212482	4.58251	high	1.35935	1	GCA_000838105.1	92.67	95.49	3.67726	10.0421	4
Scaffold_4985_HRSCAF_5017	1918	No	NA	3	1	0	Low-quality	Genome-fragment	0.9	AAI-based (high-confidence)	0	1	NA	NA	212482	0.902665	high	1.95717	1	GCA_000838105.1	95.95	76.69	0.65	1.16	1
Scaffold_4986_HRSCAF_5018	5049	No	NA	4	2	0	Low-quality	Genome-fragment	2.39	AAI-based (high-confidence)	0	1	NA	NA	211479	2.38747	high	2.26246	4	GCA_000838105.1	97.82	63.59	0.913508	3.11067	2
Scaffold_4989_HRSCAF_5021	17555	No	NA	32	11	0	Low-quality	Genome-fragment	8.16	AAI-based (high-confidence)	0	1.18	NA	NA	215119	8.16059	high	2.68313	2	GCA_000838105.1	85.39	61.41	5.88102	15.5321	6
Scaffold_4997_HRSCAF_5029	9238	No	NA	5	2	0	Low-quality	Genome-fragment	4.35	AAI-based (high-confidence)	0	1	NA	NA	212482	4.34766	high	1.82297	1	GCA_000838105.1	97.75	77.92	3.88758	10.6806	2
Scaffold_4998_HRSCAF_5030	9756	No	NA	8	5	0	Low-quality	Genome-fragment	4.52	AAI-based (high-confidence)	0	1	NA	NA	215699	4.52296	high	2.20563	2	GCA_000838105.1	93.55	73.57	3.83581	5.98748	5
Scaffold_5003_HRSCAF_5035	1172	No	NA	2	2	0	Low-quality	Genome-fragment	0.59	AAI-based (high-confidence)	0	1	NA	NA	198480	0.590489	high	0.06035	9	GCA_000838105.1	100	70.11	0.09	1.07	1
Scaffold_5004_HRSCAF_5036	2555	No	NA	4	1	0	Low-quality	Genome-fragment	1.19	AAI-based (high-confidence)	0	1	NA	NA	215432	1.18599	high	1.74788	2	GCA_000838105.1	97.46	81.06	0.68	1.31	1
Scaffold_5010_HRSCAF_5042	3080	No	NA	5	1	0	Low-quality	Genome-fragment	1.45	AAI-based (high-confidence)	0	1	NA	NA	212482	1.44953	high	3.83955	1	GCA_000838105.1	89.06	39.37	0.56	1.99	1
Scaffold_5016_HRSCAF_5048	11309	No	NA	14	9	0	Low-quality	Genome-fragment	5.32	AAI-based (high-confidence)	0	1	NA	NA	212482	5.32233	high	1.90865	1	GCA_000838105.1	91.31	91.94	4.177	12.3622	8
Scaffold_5018_HRSCAF_5050	7291	No	NA	13	8	0	Low-quality	Genome-fragment	3.43	AAI-based (high-confidence)	0	1	NA	NA	212482	3.43135	high	1.33008	1	GCA_000838105.1	96.65	89.45	1.6869	7.60659	8
Scaffold_5021_HRSCAF_5053	7951	No	NA	9	7	0	Low-quality	Genome-fragment	3.74	AAI-based (high-confidence)	0	1.02	NA	NA	212482	3.74196	high	2.10905	1	GCA_000838105.1	88.42	81.18	3.64211	6.65638	6
Scaffold_5025_HRSCAF_5057	3064	No	NA	4	0	0	Low-quality	Genome-fragment	1.42	AAI-based (high-confidence)	0	1	no viral genes detected	NA	215197	1.42381	high	1.84318	2	GCA_000838105.1	91.38	81.47	NA	NA	0
Scaffold_5026_HRSCAF_5058	9014	No	NA	14	6	0	Low-quality	Genome-fragment	4.24	AAI-based (high-confidence)	0	1	NA	NA	212482	4.24224	high	1.95198	1	GCA_000838105.1	91.11	86.02	3.59025	6.06862	6
Scaffold_5028_HRSCAF_5060	4116	No	NA	2	2	0	Low-quality	Genome-fragment	1.94	AAI-based (high-confidence)	0	1	NA	NA	212482	1.93711	high	2.34705	1	GCA_000838105.1	96.3	68.09	1.7725	4.95923	2
Scaffold_5030_HRSCAF_5062	10686	No	NA	10	6	0	Low-quality	Genome-fragment	4.96	AAI-based (high-confidence)	0	1	NA	NA	215405	4.96088	high	1.81382	2	GCA_000838105.1	94.85	87.45	4.29746	8.25326	6
Scaffold_5033_HRSCAF_5065	2589	No	NA	3	2	0	Low-quality	Genome-fragment	1.2	AAI-based (high-confidence)	0	1	NA	NA	215240	1.20284	high	1.34465	2	GCA_000838105.1	94.47	92.17	0.29254	1.45762	2
Scaffold_5034_HRSCAF_5066	3223	No	NA	6	2	0	Low-quality	Genome-fragment	1.49	AAI-based (high-confidence)	0	1.8	high kmer_freq may indicate large duplication	NA	215616	1.49479	high	2.02356	2	GCA_000838105.1	98.5	31.44	0.837569	1.88307	2
Scaffold_5040_HRSCAF_5072	7069	No	NA	5	4	0	Low-quality	Genome-fragment	3.28	AAI-based (high-confidence)	0	1.46	NA	NA	215343	3.28266	high	2.34705	2	GCA_000838105.1	94.97	69.65	1.69538	4.2704	3
Scaffold_5042_HRSCAF_5074	1980	No	NA	1	1	0	Low-quality	Genome-fragment	0.93	AAI-based (high-confidence)	0	1	NA	NA	212482	0.931844	high	1.56971	1	GCA_000838105.1	96.5	100	0.1	0.5	1
Scaffold_5043_HRSCAF_5075	4449	No	NA	7	4	0	Low-quality	Genome-fragment	2.09	AAI-based (high-confidence)	0	1.32	NA	NA	212482	2.09382	high	2.18287	1	GCA_000838105.1	95.63	76.38	0.979215	2.60007	3
Scaffold_5047_HRSCAF_5079	1534	No	NA	4	1	0	Low-quality	Genome-fragment	0.72	AAI-based (medium-confidence)	0	1	NA	NA	212482	0.721944	medium	6.97425	1	GCA_000838105.1	89.5	11.67	0.37	1.43	1
Scaffold_5048_HRSCAF_5080	4815	No	NA	14	1	0	Low-quality	Genome-fragment	2.27	AAI-based (high-confidence)	0	1.72	high kmer_freq may indicate large duplication	NA	212482	2.26607	high	2.42404	1	GCA_000838105.1	89.66	68.13	0.39	2.68	1
Scaffold_5049_HRSCAF_5081	11829	No	NA	22	8	0	Low-quality	Genome-fragment	5.5	AAI-based (high-confidence)	0	1	NA	NA	215129	5.49857	high	2.61065	2	GCA_000838105.1	91.97	52.55	3.94066	10.2981	5
Scaffold_5058_HRSCAF_5090	3083	No	NA	5	0	0	Low-quality	Genome-fragment	1.45	AAI-based (high-confidence)	0	1.01	no viral genes detected	NA	212482	1.45095	high	1.45349	1	GCA_000838105.1	88.18	90.13	NA	NA	0
Scaffold_5061_HRSCAF_5093	12359	No	NA	9	7	0	Low-quality	Genome-fragment	5.72	AAI-based (high-confidence)	0	1	NA	NA	216194	5.71661	high	2.51917	2	GCA_000838105.1	93.48	57.36	4.8203	9.14795	7
Scaffold_5066_HRSCAF_5098	13571	No	NA	31	9	0	Low-quality	Genome-fragment	6.39	AAI-based (high-confidence)	0	1	NA	NA	212482	6.38689	high	2.88652	1	GCA_000838105.1	92.23	59.87	4.59752	10.9111	5
Scaffold_5071_HRSCAF_5103	8663	No	NA	13	7	0	Low-quality	Genome-fragment	4	AAI-based (medium-confidence)	0	1.15	NA	NA	216540	4.00065	medium	7.71886	2	GCA_000923155.1	52.5	30.16	3.99714	13.9742	4
Scaffold_5077_HRSCAF_5109	8417	No	NA	14	6	0	Low-quality	Genome-fragment	3.96	AAI-based (high-confidence)	0	1	NA	NA	212482	3.96128	high	1.92956	1	GCA_000838105.1	92.71	77.68	3.19228	6.63029	6
Scaffold_5083_HRSCAF_5115	5176	No	NA	10	3	0	Low-quality	Genome-fragment	2.44	AAI-based (high-confidence)	0	1	NA	NA	212482	2.43597	high	2.18287	1	GCA_000838105.1	92.64	75.14	1.40452	3.35696	3
Scaffold_5085_HRSCAF_5117	6105	No	NA	7	4	0	Low-quality	Genome-fragment	2.83	AAI-based (high-confidence)	0	1.01	NA	NA	215387	2.83444	high	1.15325	2	GCA_000838105.1	92.02	94.44	2.78033	4.59075	4
Scaffold_5086_HRSCAF_5118	9492	No	NA	17	4	0	Low-quality	Genome-fragment	4.47	AAI-based (high-confidence)	0	1.22	NA	NA	212482	4.4672	high	3.21174	1	GCA_000838105.1	95.38	40.04	1.71702	5.85082	2
Scaffold_5088_HRSCAF_5120	12931	No	NA	16	3	0	Low-quality	Genome-fragment	6.09	AAI-based (high-confidence)	0	1	NA	NA	212482	6.08569	high	2.58466	1	GCA_000838105.1	88.95	69.07	2.85797	8.42619	3
Scaffold_5093_HRSCAF_5125	1309	No	NA	1	0	0	Low-quality	Genome-fragment	0.61	AAI-based (high-confidence)	0	1	no viral genes detected	NA	215403	0.607699	high	1.20968	2	GCA_000838105.1	89.6	100	NA	NA	0
Scaffold_5104_HRSCAF_5136	1147	No	NA	2	1	0	Low-quality	Genome-fragment	0.54	AAI-based (high-confidence)	0	1.01	NA	NA	212482	0.53981	high	1.1309	1	GCA_000838105.1	98.67	100	0.09	1.08	1
Scaffold_5106_HRSCAF_5138	12406	No	NA	24	7	0	Low-quality	Genome-fragment	5.84	AAI-based (high-confidence)	0	1	NA	NA	212482	5.83861	high	2.87766	1	GCA_000838105.1	86.52	43.29	5.00302	9.5979	7
Scaffold_5112_HRSCAF_5144	7220	No	NA	13	8	0	Low-quality	Genome-fragment	3.4	AAI-based (high-confidence)	0	1	NA	NA	212482	3.39793	high	2.34705	1	GCA_000838105.1	96.18	72.16	2.00493	8.30442	7
Scaffold_5117_HRSCAF_5149	6312	No	NA	12	4	0	Low-quality	Genome-fragment	2.97	AAI-based (medium-confidence)	0	1	NA	NA	212482	2.9706	medium	5.26256	1	GCA_000838105.1	93.71	24.84	1.51514	9.54326	4
Scaffold_5123_HRSCAF_5155	12671	No	NA	19	5	0	Low-quality	Genome-fragment	5.96	AAI-based (high-confidence)	0	1	NA	NA	212482	5.96333	high	1.35935	1	GCA_000838105.1	95.87	93.82	4.22001	11.034	5
Scaffold_5131_HRSCAF_5163	9604	No	NA	14	4	0	Low-quality	Genome-fragment	4.52	AAI-based (high-confidence)	0	2	high kmer_freq may indicate large duplication	NA	212482	4.51991	high	1.67681	1	GCA_000838105.1	91.06	100	0.787485	7.11642	2
Scaffold_5136_HRSCAF_5168	3316	No	NA	7	4	0	Low-quality	Genome-fragment	1.56	AAI-based (high-confidence)	0	1	NA	NA	212482	1.5606	high	1.9883	1	GCA_000838105.1	91.47	63.81	1.36347	2.46529	3
Scaffold_5138_HRSCAF_5170	2034	No	NA	3	2	0	Low-quality	Genome-fragment	0.96	AAI-based (high-confidence)	0	1.01	NA	NA	212482	0.957258	high	1.71955	1	GCA_000838105.1	87.47	100	0.539453	1.49456	2
Scaffold_5145_HRSCAF_5177	13434	No	NA	12	3	0	Low-quality	Genome-fragment	6.32	AAI-based (high-confidence)	0	1.43	NA	NA	212482	6.32242	high	2.26323	1	GCA_000838105.1	94.15	67.45	3.19387	10.4598	2
Scaffold_5146_HRSCAF_5178	13156	No	NA	11	4	0	Low-quality	Genome-fragment	6.11	AAI-based (high-confidence)	0	1	NA	NA	215176	6.11407	high	2.20563	2	GCA_000838105.1	96.12	76.01	4.49007	19.1092	4
Scaffold_5149_HRSCAF_5181	5680	No	NA	5	2	0	Low-quality	Genome-fragment	2.74	AAI-based (high-confidence)	0	1	NA	NA	207606	2.73595	high	2.52096	2	GCA_000838105.1	91.21	53.57	1.81008	8.20626	2
Scaffold_5151_HRSCAF_5183	10660	No	NA	8	5	0	Low-quality	Genome-fragment	4.95	AAI-based (high-confidence)	0	1.54	high kmer_freq may indicate large duplication	NA	215267	4.952	high	2.26323	2	GCA_000838105.1	96.02	64.34	2.38176	6.25944	2
Scaffold_5159_HRSCAF_5191	12049	No	NA	20	8	0	Low-quality	Genome-fragment	5.67	AAI-based (high-confidence)	0	1.55	high kmer_freq may indicate large duplication	NA	212482	5.6706	high	2.63906	1	GCA_000838105.1	87.97	66.43	5.3226	8.87806	5
Scaffold_5168_HRSCAF_5200	10349	No	NA	13	7	0	Low-quality	Genome-fragment	4.81	AAI-based (high-confidence)	0	1	NA	NA	215184	4.80938	high	2.26323	2	GCA_000838105.1	96.26	66.62	3.42309	9.57411	6
Scaffold_5170_HRSCAF_5202	10622	No	NA	13	4	0	Low-quality	Genome-fragment	5	AAI-based (high-confidence)	0	1	NA	NA	212482	4.99901	high	2.27822	1	GCA_000838105.1	96.29	70.65	3.20564	7.81286	4
Scaffold_5173_HRSCAF_5205	6765	No	NA	8	1	0	Low-quality	Genome-fragment	3.18	AAI-based (high-confidence)	0	1.23	NA	NA	212482	3.1838	high	2.34705	1	GCA_000838105.1	92.73	67.63	0.62	6.36	1
Scaffold_5174_HRSCAF_5206	19993	No	NA	26	8	0	Low-quality	Genome-fragment	9.41	AAI-based (high-confidence)	0	1	NA	NA	212482	9.40927	high	2.72289	1	GCA_000838105.1	91.29	44.72	5.63461	18.8822	7
Scaffold_5181_HRSCAF_5213	9261	No	NA	15	3	0	Low-quality	Genome-fragment	4.36	AAI-based (high-confidence)	0	1	NA	NA	212482	4.35849	high	1.35935	1	GCA_000838105.1	95.55	93.49	1.89491	6.82408	3
Scaffold_5184_HRSCAF_5216	13379	No	NA	13	9	0	Low-quality	Genome-fragment	6.17	AAI-based (medium-confidence)	0	1.01	NA	NA	216698	6.17404	medium	7.37677	2	GCA_000923155.1	51.22	66.07	5.61663	10.7974	8
Scaffold_5191_HRSCAF_5223	10499	No	NA	16	11	0	Low-quality	Genome-fragment	4.88	AAI-based (high-confidence)	0	1	NA	NA	215107	4.88083	high	1.61001	2	GCA_000838105.1	95.86	90.94	2.32043	9.41144	11
Scaffold_5202_HRSCAF_5235	39004	No	NA	32	14	0	Low-quality	Genome-fragment	18.36	AAI-based (high-confidence)	0	1.01	NA	NA	212482	18.3564	high	2.49654	1	GCA_000838105.1	88.21	40.38	11.6319	49.8184	8
Scaffold_5208_HRSCAF_5241	9337	No	NA	9	1	0	Low-quality	Genome-fragment	4.39	AAI-based (high-confidence)	0	1	NA	NA	212482	4.39425	high	1.81382	1	GCA_000838105.1	93.26	87.22	2.75	7.49	1
Scaffold_5209_HRSCAF_5242	11131	No	NA	15	5	0	Low-quality	Genome-fragment	5.17	AAI-based (high-confidence)	0	1	NA	NA	215181	5.17285	high	1.88832	2	GCA_000838105.1	79.11	94.53	2.43897	13.7665	4
Scaffold_5210_HRSCAF_5243	13995	No	NA	26	12	0	Low-quality	Genome-fragment	6.51	AAI-based (high-confidence)	0	1	NA	NA	215087	6.50668	high	3.87442	2	GCA_000838105.1	91.8	33.87	4.60655	8.44072	8
Scaffold_5212_HRSCAF_5245	5328	No	NA	5	2	0	Low-quality	Genome-fragment	2.48	AAI-based (high-confidence)	0	1	NA	NA	215270	2.47504	high	1.25849	2	GCA_000838105.1	95.35	100	1.31033	3.60478	2
Scaffold_5214_HRSCAF_5247	3091	No	NA	4	3	0	Low-quality	Genome-fragment	1.44	AAI-based (high-confidence)	0	1	NA	NA	215286	1.43577	high	1.34213	2	GCA_000838105.1	97.65	82.93	0.757679	2.18137	3
Scaffold_5215_HRSCAF_5248	13102	No	NA	19	4	0	Low-quality	Genome-fragment	6.17	AAI-based (high-confidence)	0	1	NA	NA	212482	6.16617	high	3.34814	1	GCA_000838105.1	94.89	30.05	3.71884	16.1382	3
Scaffold_5219_HRSCAF_5252	2778	No	NA	4	1	0	Low-quality	Genome-fragment	1.31	AAI-based (high-confidence)	0	1.01	NA	NA	212482	1.3074	high	4.43371	1	GCA_000838105.1	64.41	58.8	0.5	1.67	1
Scaffold_5222_HRSCAF_5255	1631	No	NA	5	1	0	Low-quality	Genome-fragment	0.77	AAI-based (high-confidence)	0	1	NA	NA	212482	0.767594	high	1.80339	1	GCA_000838105.1	93.35	59.63	0.43	0.76	1
Scaffold_5226_HRSCAF_5259	2781	No	NA	2	2	0	Low-quality	Genome-fragment	1.27	AAI-based (high-confidence)	0	1	NA	NA	219643	1.26615	high	1.14638	12	GCA_000838105.1	98.27	100	0.225308	2.18531	2
Scaffold_5228_HRSCAF_5261	3468	No	NA	7	3	0	Low-quality	Genome-fragment	1.63	AAI-based (high-confidence)	0	1	NA	NA	212482	1.63214	high	2.83324	1	GCA_000838105.1	85.49	64.11	1.4942	2.62462	2
Scaffold_5230_HRSCAF_5263	8985	No	NA	7	3	0	Low-quality	Genome-fragment	4.17	AAI-based (high-confidence)	0	1	NA	NA	215367	4.17195	high	1.35935	2	GCA_000838105.1	96.62	95.2	3.64256	5.47734	3
Scaffold_5231_HRSCAF_5264	2246	No	NA	3	2	0	Low-quality	Genome-fragment	1.04	AAI-based (high-confidence)	0	1	NA	NA	215312	1.04314	high	1.14638	2	GCA_000838105.1	97.88	100	0.857666	1.71853	2
Scaffold_5238_HRSCAF_5271	2022	No	NA	3	1	0	Low-quality	Genome-fragment	0.95	AAI-based (high-confidence)	0	1	NA	NA	212482	0.95161	high	1.80339	1	GCA_000838105.1	93.5	62.36	0.34	1.2	1
Scaffold_5240_HRSCAF_5273	2071	No	NA	3	3	0	Low-quality	Genome-fragment	0.96	AAI-based (high-confidence)	0	1	NA	NA	215196	0.962377	high	1.61005	2	GCA_000838105.1	90.35	100	0.698245	1.65199	3
Scaffold_5241_HRSCAF_5274	3712	No	NA	7	2	0	Low-quality	Genome-fragment	1.75	AAI-based (high-confidence)	0	1	NA	NA	212482	1.74697	high	1.33997	1	GCA_000838105.1	89.11	83.13	1.62042	2.46004	2
Scaffold_5243_HRSCAF_5276	8417	No	NA	6	2	0	Low-quality	Genome-fragment	3.96	AAI-based (high-confidence)	0	1.55	high kmer_freq may indicate large duplication	NA	212482	3.96128	high	1.81382	1	GCA_000838105.1	96.38	82.63	1.51	5.05	1
Scaffold_5256_HRSCAF_5290	7482	No	NA	13	7	0	Low-quality	Genome-fragment	3.47	AAI-based (high-confidence)	0	1	NA	NA	215494	3.47203	high	2.91212	2	GCA_000838105.1	88.78	62.38	3.33972	5.99639	4
Scaffold_5259_HRSCAF_5293	2955	No	NA	4	2	0	Low-quality	Genome-fragment	1.39	AAI-based (high-confidence)	0	1	NA	NA	212261	1.39215	high	2.20484	3	GCA_000838105.1	94.6	34.25	0.536441	2.68722	2
Scaffold_5273_HRSCAF_5307	11534	No	NA	12	6	0	Low-quality	Genome-fragment	5.43	AAI-based (high-confidence)	0	1	NA	NA	212482	5.42822	high	1.92956	1	GCA_000838105.1	97.08	80.09	3.99164	10.732	5
Scaffold_5278_HRSCAF_5312	11389	No	NA	21	9	0	Low-quality	Genome-fragment	5.26	HMM-based (lower-bound)	0	1.01	NA	NA	212482	5.35998	low	21.914	1	GCA_000838105.1	88.82	14.43	5.26226	9.9702	6
Scaffold_5280_HRSCAF_5314	4545	No	NA	11	4	0	Low-quality	Genome-fragment	2.14	AAI-based (high-confidence)	0	2.22	high kmer_freq may indicate large duplication	NA	212482	2.139	high	2.58602	1	GCA_000838105.1	97.75	46.19	1.02624	2.90779	2
Scaffold_5281_HRSCAF_5315	2096	No	NA	3	3	0	Low-quality	Genome-fragment	0.99	AAI-based (high-confidence)	0	1	NA	NA	212482	0.986436	high	2.95626	1	GCA_000838105.1	93.7	39.89	0.6188	3.71583	2
Scaffold_5286_HRSCAF_5320	13202	No	NA	21	5	0	Low-quality	Genome-fragment	4.21	HMM-based (lower-bound)	0	1.1	NA	NA	161337	8.18286	low	28.5654	80	GCA_000838105.1	88.26	7.79	4.20957	19.072	2
Scaffold_5290_HRSCAF_5324	2668	No	NA	5	2	0	Low-quality	Genome-fragment	1.24	AAI-based (high-confidence)	0	1	NA	NA	215314	1.23912	high	1.69257	2	GCA_000838105.1	94.79	85.69	0.694557	1.88215	2
Scaffold_5291_HRSCAF_5325	8892	No	NA	6	3	0	Low-quality	Genome-fragment	4.13	AAI-based (high-confidence)	0	1.01	NA	NA	215183	4.1323	high	2.51917	2	GCA_000838105.1	96.99	56.04	3.22985	8.23187	3
Scaffold_5293_HRSCAF_5327	14472	No	NA	18	3	0	Low-quality	Genome-fragment	6.73	AAI-based (high-confidence)	0	1.61	high kmer_freq may indicate large duplication	NA	215142	6.72672	high	1.81382	2	GCA_000838105.1	95.55	85.47	3.58013	9.07351	2
Scaffold_5298_HRSCAF_5332	8930	No	NA	12	7	0	Low-quality	Genome-fragment	4.15	AAI-based (high-confidence)	0	1	NA	NA	215381	4.14615	high	2.51917	2	GCA_000838105.1	95.09	53.27	3.53459	5.76243	5
Scaffold_5299_HRSCAF_5333	6575	No	NA	8	4	0	Low-quality	Genome-fragment	3.06	AAI-based (high-confidence)	0	1	NA	NA	215113	3.05654	high	1.28849	2	GCA_000838105.1	95.01	97.41	2.07852	4.78238	4
Scaffold_5302_HRSCAF_5336	14466	No	NA	21	8	0	Low-quality	Genome-fragment	6.81	AAI-based (high-confidence)	0	1	NA	NA	212482	6.80811	high	3.03113	1	GCA_000838105.1	96.38	47.52	4.00284	14.372	6
Scaffold_5303_HRSCAF_5337	14672	No	NA	21	6	0	Low-quality	Genome-fragment	6.82	AAI-based (high-confidence)	0	1.01	NA	NA	215075	6.82179	high	3.34814	2	GCA_000838105.1	93.53	30.75	4.33941	15.6092	3
Scaffold_5314_HRSCAF_5348	7869	No	NA	6	4	0	Low-quality	Genome-fragment	4.02	AAI-based (high-confidence)	0	1.81	high kmer_freq may indicate large duplication	NA	195645	4.02208	high	2.49059	2	GCA_000838105.1	96.3	43.3	2.96021	6.78882	2
Scaffold_5318_HRSCAF_5352	6879	No	NA	8	5	0	Low-quality	Genome-fragment	3.24	AAI-based (high-confidence)	0	1.02	NA	NA	212482	3.23745	high	1.44767	1	GCA_000838105.1	86.28	83.42	3.2264	5.01321	4
Scaffold_5322_HRSCAF_5356	13156	No	NA	21	13	0	Low-quality	Genome-fragment	6.12	AAI-based (high-confidence)	0	1	NA	NA	215130	6.11536	high	1.81382	2	GCA_000838105.1	95.54	84.39	3.30142	11.8919	13
Scaffold_5323_HRSCAF_5357	2458	No	NA	1	0	0	Low-quality	Genome-fragment	1.14	AAI-based (high-confidence)	0	1	no viral genes detected	NA	215423	1.14101	high	1.14638	2	GCA_000838105.1	97.9	100	NA	NA	0
Scaffold_5327_HRSCAF_5361	8511	No	NA	8	1	0	Low-quality	Genome-fragment	3.96	AAI-based (high-confidence)	0	1	NA	NA	215077	3.95718	high	2.27822	2	GCA_000838105.1	95.68	67.56	1.44	4.38	1
Scaffold_5333_HRSCAF_5367	6293	No	NA	6	3	0	Low-quality	Genome-fragment	3.09	HMM-based (lower-bound)	0	1.01	NA	NA	NA	NA	NA	NA	0	NA	NA	NA	3.09	15.84	1
Scaffold_5334_HRSCAF_5368	13862	No	NA	13	6	0	Low-quality	Genome-fragment	6.52	AAI-based (high-confidence)	0	1	NA	NA	212482	6.52385	high	2.48374	1	GCA_000838105.1	97.67	51.39	4.77581	15.0618	4
Scaffold_5336_HRSCAF_5370	72015	No	NA	89	47	0	Low-quality	Genome-fragment	33.89	AAI-based (high-confidence)	0	1.59	high kmer_freq may indicate large duplication	NA	212482	33.8923	high	1.24962	1	GCA_000838105.1	94.35	93.1	23.8108	53.8025	28
Scaffold_5337_HRSCAF_5371	1080	No	NA	3	1	0	Low-quality	Genome-fragment	0.5	AAI-based (high-confidence)	0	1	NA	NA	215234	0.50178	high	0.729148	2	GCA_000838105.1	90.1	71.28	0.33	0.89	1
Scaffold_5341_HRSCAF_5375	4539	No	NA	8	1	0	Low-quality	Genome-fragment	2.14	AAI-based (high-confidence)	0	1	NA	NA	212482	2.13618	high	2.8445	1	GCA_000838105.1	74.98	61.32	0.82	2.72	1
Scaffold_5345_HRSCAF_5379	2627	No	NA	1	0	0	Low-quality	Genome-fragment	1.22	AAI-based (high-confidence)	0	1	no viral genes detected	NA	215442	1.21935	high	1.14638	2	GCA_000838105.1	99	100	NA	NA	0
Scaffold_5347_HRSCAF_5381	8129	No	NA	7	3	0	Low-quality	Genome-fragment	3.83	AAI-based (high-confidence)	0	1	NA	NA	212482	3.82574	high	1.35935	1	GCA_000838105.1	93.33	95.75	1.27194	7.14626	3
Scaffold_5350_HRSCAF_5385	10819	No	NA	10	3	0	Low-quality	Genome-fragment	5.03	AAI-based (high-confidence)	0	1	NA	NA	215063	5.03062	high	1.81382	2	GCA_000838105.1	95.38	83.47	2.50548	7.56372	3
Scaffold_5359_HRSCAF_5394	11992	No	NA	14	8	0	Low-quality	Genome-fragment	5.64	AAI-based (high-confidence)	0	1	NA	NA	212482	5.64377	high	1.61001	1	GCA_000838105.1	93.16	88.17	4.15089	10.7565	7
Scaffold_5360_HRSCAF_5395	3220	No	NA	2	1	0	Low-quality	Genome-fragment	0.27	HMM-based (lower-bound)	0	1	NA	NA	NA	NA	NA	NA	0	NA	NA	NA	0.27	2.3	1
Scaffold_5363_HRSCAF_5398	12610	No	NA	20	4	0	Low-quality	Genome-fragment	5.86	AAI-based (medium-confidence)	0	1	NA	NA	215315	5.85654	medium	6.69482	2	GCA_000838105.1	89.38	24.11	2.9202	7.87503	2
Scaffold_5366_HRSCAF_5401	5178	No	NA	6	3	0	Low-quality	Genome-fragment	2.4	AAI-based (high-confidence)	0	1	NA	NA	215365	2.40429	high	1.58732	2	GCA_000838105.1	98.03	71.93	1.96964	8.61694	3
Scaffold_5369_HRSCAF_5404	12995	No	NA	13	5	0	Low-quality	Genome-fragment	6.04	AAI-based (high-confidence)	0	1	NA	NA	215245	6.0373	high	1.92956	2	GCA_000838105.1	95.62	78.43	4.68287	19.4946	5
Scaffold_5370_HRSCAF_5405	16531	No	NA	19	13	0	Low-quality	Genome-fragment	7.68	AAI-based (high-confidence)	0	1	NA	NA	215281	7.6788	high	2.14234	2	GCA_000838105.1	91.92	79.39	5.55496	18.5786	8
Scaffold_5371_HRSCAF_5406	27782	No	NA	32	12	0	Low-quality	Genome-fragment	13.07	AAI-based (high-confidence)	0	1.18	NA	NA	212482	13.075	high	2.62176	1	GCA_000838105.1	85.81	76.95	9.02814	32.7491	7
Scaffold_5372_HRSCAF_5407	11967	No	NA	14	9	0	Low-quality	Genome-fragment	5.54	AAI-based (high-confidence)	0	1	NA	NA	216189	5.53544	high	4.31936	2	GCA_000838105.1	91.97	30.32	4.81965	8.79505	6
Scaffold_5382_HRSCAF_5418	11690	No	NA	15	5	0	Low-quality	Genome-fragment	5.43	AAI-based (high-confidence)	0	1	NA	NA	215239	5.43118	high	1.88832	2	GCA_000838105.1	79.19	95.03	2.56176	14.4582	4
Scaffold_5384_HRSCAF_5420	6233	No	NA	5	3	0	Low-quality	Genome-fragment	2.89	AAI-based (high-confidence)	0	1.03	NA	NA	215523	2.89204	high	2.93728	2	GCA_000838105.1	62.3	100	1.91786	7.61867	3
Scaffold_5386_HRSCAF_5422	1248	No	NA	1	1	0	Low-quality	Genome-fragment	0.3	HMM-based (lower-bound)	0	1	NA	NA	NA	NA	NA	NA	0	NA	NA	NA	0.3	1.16	1
Scaffold_5387_HRSCAF_5423	1702	No	NA	3	1	0	Low-quality	Genome-fragment	0.31	HMM-based (lower-bound)	0	1	NA	NA	190865	0.891729	low	10.7908	139	DTR_386015	46.4	30.69	0.31	1.02	1
Scaffold_5389_HRSCAF_5425	5325	No	NA	6	5	0	Low-quality	Genome-fragment	2.51	AAI-based (high-confidence)	0	1	NA	NA	212482	2.50609	high	1.21561	1	GCA_000838105.1	89.52	100	1.85233	6.63907	4
Scaffold_5395_HRSCAF_5431	9361	No	NA	16	4	0	Low-quality	Genome-fragment	4.41	AAI-based (high-confidence)	0	1	NA	NA	212482	4.40555	high	4.02099	1	GCA_000838105.1	86.34	32.61	3.5383	6.05709	2
Scaffold_5400_HRSCAF_5436	13657	No	NA	20	11	0	Low-quality	Genome-fragment	6.43	AAI-based (high-confidence)	0	1	NA	NA	212482	6.42737	high	2.44034	1	GCA_000838105.1	95.2	60.21	3.37362	9.93704	11
Scaffold_5402_HRSCAF_5438	7562	No	NA	11	8	0	Low-quality	Genome-fragment	3.51	AAI-based (high-confidence)	0	1	NA	NA	215260	3.51297	high	1.61001	2	GCA_000838105.1	95.54	92.13	1.61615	5.12001	8
Scaffold_5403_HRSCAF_5439	1594	No	NA	2	1	0	Low-quality	Genome-fragment	0.75	AAI-based (high-confidence)	0	1	NA	NA	212482	0.750181	high	1.14638	1	GCA_000838105.1	98.16	100	0.57	3.23	1
Scaffold_5405_HRSCAF_5441	20432	No	NA	20	4	0	Low-quality	Genome-fragment	9.5	AAI-based (high-confidence)	0	1.91	high kmer_freq may indicate large duplication	NA	215159	9.49625	high	2.14234	2	GCA_000838105.1	92.47	80.86	1.6753	12.2196	2
Scaffold_5408_HRSCAF_5444	4336	No	NA	9	5	0	Low-quality	Genome-fragment	2	HMM-based (lower-bound)	0	1.2	NA	NA	212482	2.04064	low	18.4088	1	GCA_000838105.1	69.7	10.93	2	2.62	1
Scaffold_5409_HRSCAF_5445	26168	No	NA	25	1	0	Low-quality	Genome-fragment	1.28	HMM-based (lower-bound)	0	1	NA	NA	212482	12.3154	low	14.0028	1	GCA_000838105.1	95.14	17.02	1.28	21.68	1
Scaffold_5412_HRSCAF_5448	9668	No	NA	15	9	0	Low-quality	Genome-fragment	4.55	AAI-based (high-confidence)	0	1.34	NA	NA	212482	4.55003	high	3.87442	1	GCA_000838105.1	90.59	33.58	4.42779	7.48548	5
Scaffold_5414_HRSCAF_5450	6939	No	NA	9	6	0	Low-quality	Genome-fragment	3.22	AAI-based (high-confidence)	0	1	NA	NA	215403	3.2214	high	1.15325	2	GCA_000838105.1	90.8	95.54	2.52289	5.91613	5
Scaffold_5419_HRSCAF_5455	5940	No	NA	6	1	0	Low-quality	Genome-fragment	2.76	AAI-based (high-confidence)	0	1	NA	NA	215140	2.761	high	1.33008	2	GCA_000838105.1	94.88	91.18	1.08	3.83	1
Scaffold_5422_HRSCAF_5458	9482	No	NA	18	4	0	Low-quality	Genome-fragment	4.46	AAI-based (high-confidence)	0	1	NA	NA	212482	4.4625	high	2.26323	1	GCA_000838105.1	94.62	64.2	1.94124	6.98478	3
Scaffold_5427_HRSCAF_5463	6872	No	NA	14	4	0	Low-quality	Genome-fragment	3.23	AAI-based (high-confidence)	0	1.79	high kmer_freq may indicate large duplication	NA	212482	3.23416	high	2.34705	1	GCA_000838105.1	94.81	67.61	1.65288	3.46572	2
Scaffold_5429_HRSCAF_5465	5531	No	NA	10	1	0	Low-quality	Genome-fragment	2.6	AAI-based (high-confidence)	0	1.85	high kmer_freq may indicate large duplication	NA	212482	2.60304	high	2.42404	1	GCA_000838105.1	91	70.34	2.53	5.2	1
Scaffold_5431_HRSCAF_5467	6239	No	NA	7	4	0	Low-quality	Genome-fragment	2.9	AAI-based (high-confidence)	0	1	NA	NA	215337	2.89732	high	1.21561	2	GCA_000838105.1	88.35	97.77	1.48329	9.60488	3
Scaffold_5435_HRSCAF_5471	12038	No	NA	16	7	0	Low-quality	Genome-fragment	5.59	AAI-based (high-confidence)	0	1	NA	NA	215390	5.58892	high	1.65332	2	GCA_000838105.1	83.78	92.56	3.94924	11.617	5
Scaffold_5436_HRSCAF_5472	3750	No	NA	4	1	0	Low-quality	Genome-fragment	1.76	AAI-based (high-confidence)	0	1	NA	NA	212482	1.76486	high	1.28201	1	GCA_000838105.1	98.7	88.95	0.6	9.99	1
Scaffold_5440_HRSCAF_5476	24910	No	NA	44	2	0	Low-quality	Genome-fragment	11.57	AAI-based (medium-confidence)	0	1	NA	NA	215360	11.5667	medium	6.77694	2	GCA_000838105.1	84.15	18.15	6.87504	34.3613	2
Scaffold_5443_HRSCAF_5479	10135	No	NA	10	6	0	Low-quality	Genome-fragment	4.71	AAI-based (high-confidence)	0	1	NA	NA	215349	4.70631	high	1.81382	2	GCA_000838105.1	96.43	86.93	4.07452	7.82455	6
Scaffold_5447_HRSCAF_5483	7594	No	NA	6	3	0	Low-quality	Genome-fragment	3.57	AAI-based (high-confidence)	0	1	NA	NA	212482	3.57395	high	1.35935	1	GCA_000838105.1	92.91	95.25	1.32226	5.86009	3
Scaffold_5448_HRSCAF_5484	9981	No	NA	11	5	0	Low-quality	Genome-fragment	4.64	AAI-based (high-confidence)	0	1	NA	NA	215143	4.63925	high	2.20531	2	GCA_000838105.1	83.58	83.93	2.18982	12.3456	4
Scaffold_5450_HRSCAF_5486	9102	No	NA	14	4	0	Low-quality	Genome-fragment	4.28	AAI-based (high-confidence)	0	1	NA	NA	212482	4.28366	high	1.95198	1	GCA_000838105.1	92.46	86.89	3.38796	8.90589	3
Scaffold_5456_HRSCAF_5492	14541	No	NA	16	4	0	Low-quality	Genome-fragment	6.76	AAI-based (high-confidence)	0	1	NA	NA	215083	6.76066	high	2.51917	2	GCA_000838105.1	95.07	54.15	4.96432	21.1202	4
Scaffold_5463_HRSCAF_5499	7431	No	NA	10	4	0	Low-quality	Genome-fragment	3.45	AAI-based (high-confidence)	0	1	NA	NA	215319	3.45116	high	2.14789	2	GCA_000838105.1	81.03	77.83	2.77018	7.27173	3
Scaffold_5473_HRSCAF_5509	9359	No	NA	9	1	0	Low-quality	Genome-fragment	0.75	HMM-based (lower-bound)	0	1	NA	NA	NA	NA	NA	NA	0	NA	NA	NA	0.75	4.9	1
Scaffold_5474_HRSCAF_5510	7288	No	NA	4	2	0	Low-quality	Genome-fragment	3.43	AAI-based (high-confidence)	0	1	NA	NA	212482	3.42994	high	2.58602	1	GCA_000838105.1	98.28	44.61	3.18851	6.88835	2
Scaffold_5476_HRSCAF_5512	1934	No	NA	4	0	0	Low-quality	Genome-fragment	0.91	AAI-based (high-confidence)	0	1	no viral genes detected	NA	212482	0.910195	high	2.27924	1	GCA_000838105.1	74.67	94.18	NA	NA	0
Scaffold_5477_HRSCAF_5513	4256	No	NA	5	2	0	Low-quality	Genome-fragment	2	AAI-based (high-confidence)	0	1.01	NA	NA	212482	2.00299	high	1.41627	1	GCA_000838105.1	95.41	86.82	1.0563	2.67076	2
Scaffold_5482_HRSCAF_5518	3913	No	NA	6	3	0	Low-quality	Genome-fragment	1.84	AAI-based (high-confidence)	0	1	NA	NA	212482	1.84157	high	2.34705	1	GCA_000838105.1	93.68	70.57	0.977496	3.46055	3
Scaffold_5486_HRSCAF_5522	1877	No	NA	3	2	0	Low-quality	Genome-fragment	0.88	AAI-based (high-confidence)	0	1	NA	NA	212482	0.883369	high	1.46444	1	GCA_000838105.1	99	55.12	0.736821	1.74598	2
Scaffold_5489_HRSCAF_5525	9686	No	NA	7	3	0	Low-quality	Genome-fragment	4.56	AAI-based (high-confidence)	0	1	NA	NA	212482	4.5585	high	2.11569	1	GCA_000838105.1	97.75	73.32	1.34815	2.7148	3
Scaffold_5490_HRSCAF_5526	7192	No	NA	8	4	0	Low-quality	Genome-fragment	3.34	AAI-based (high-confidence)	0	1.03	NA	NA	215365	3.33944	high	2.36222	2	GCA_000838105.1	63.81	91.9	2.01658	8.53178	4
Scaffold_5491_HRSCAF_5527	4306	No	NA	6	3	0	Low-quality	Genome-fragment	1.37	HMM-based (lower-bound)	0	1	NA	NA	156966	2.74326	low	10.7382	4	GCA_000916235.1	32.4	52.53	1.37104	6.22418	2
Scaffold_5495_HRSCAF_5531	4864	No	NA	6	4	0	Low-quality	Genome-fragment	2.29	AAI-based (high-confidence)	0	1.05	NA	NA	212482	2.28914	high	2.66424	1	GCA_000838105.1	94.81	53.56	1.36074	5.76732	4
Scaffold_5496_HRSCAF_5532	12109	No	NA	19	5	0	Low-quality	Genome-fragment	5.61	AAI-based (high-confidence)	0	1	NA	NA	215680	5.61433	high	3.4989	2	GCA_000838105.1	97.61	35.94	3.65404	8.90519	4
Scaffold_5497_HRSCAF_5533	4147	No	NA	4	1	0	Low-quality	Genome-fragment	1.92	AAI-based (high-confidence)	0	1	NA	NA	215542	1.92399	high	1.28849	2	GCA_000838105.1	97	96.03	0.35	3.26	1
Scaffold_5507_HRSCAF_5543	13747	No	NA	21	5	0	Low-quality	Genome-fragment	6.39	AAI-based (high-confidence)	0	1	NA	NA	215229	6.38715	high	2.85944	2	GCA_000838105.1	84.61	30	5.091	22.2404	4
Scaffold_5511_HRSCAF_5547	2516	No	NA	4	2	0	Low-quality	Genome-fragment	1.18	AAI-based (high-confidence)	0	1	NA	NA	212482	1.1841	high	1.36078	1	GCA_000838105.1	95.17	93.57	0.576285	1.74817	2
Scaffold_5513_HRSCAF_5549	7376	No	NA	13	9	0	Low-quality	Genome-fragment	3.43	AAI-based (high-confidence)	0	1	NA	NA	215142	3.42843	high	1.33008	2	GCA_000838105.1	96.53	89.25	1.75244	6.98416	9
Scaffold_5516_HRSCAF_5552	10608	No	NA	16	6	0	Low-quality	Genome-fragment	4.93	AAI-based (high-confidence)	0	1.03	NA	NA	215064	4.93249	high	2.73754	2	GCA_000838105.1	90.02	48.04	1.20977	10.6586	4
Scaffold_5518_HRSCAF_5554	62290	No	NA	32	7	0	Low-quality	Genome-fragment	29.32	AAI-based (high-confidence)	0	1.06	NA	NA	212482	29.3154	high	2.35868	1	GCA_000838105.1	90.75	36.2	26.5095	43.2944	6
Scaffold_5519_HRSCAF_5555	6559	No	NA	5	2	0	Low-quality	Genome-fragment	3.05	AAI-based (high-confidence)	0	1.01	NA	NA	215317	3.04621	high	1.33008	2	GCA_000838105.1	94.99	91.61	1.62675	4.11052	2
Scaffold_5525_HRSCAF_5561	12266	No	NA	15	9	0	Low-quality	Genome-fragment	5.77	AAI-based (high-confidence)	0	1	NA	NA	212482	5.77272	high	2.20563	1	GCA_000838105.1	93.16	75.29	4.09336	10.896	8
Scaffold_5527_HRSCAF_5563	8450	No	NA	11	6	0	Low-quality	Genome-fragment	3.98	AAI-based (high-confidence)	0	1.02	NA	NA	212482	3.97681	high	2.10905	1	GCA_000838105.1	87.8	82.08	3.84615	6.32444	5
Scaffold_5536_HRSCAF_5572	21254	No	NA	31	20	0	Low-quality	Genome-fragment	9.88	AAI-based (high-confidence)	0	1.31	NA	NA	215137	9.87927	high	1.22244	2	GCA_000838105.1	95.62	94.43	5.32089	17.947	15
Scaffold_5539_HRSCAF_5575	8536	No	NA	11	4	0	Low-quality	Genome-fragment	4.02	AAI-based (high-confidence)	0	1	NA	NA	212482	4.01728	high	1.35935	1	GCA_000838105.1	93.14	94.52	1.51869	5.95048	4
Scaffold_5540_HRSCAF_5576	10876	No	NA	19	5	0	Low-quality	Genome-fragment	5.12	AAI-based (high-confidence)	0	1	NA	NA	212482	5.11855	high	3.04295	1	GCA_000838105.1	91.48	43.65	3.09118	8.83527	5
Scaffold_5543_HRSCAF_5579	7438	No	NA	10	5	0	Low-quality	Genome-fragment	3.5	AAI-based (high-confidence)	0	1.01	NA	NA	212482	3.50053	high	1.2042	1	GCA_000838105.1	88.09	90.76	2.81173	7.67359	4
Scaffold_5544_HRSCAF_5580	22761	No	NA	40	8	0	Low-quality	Genome-fragment	10.71	AAI-based (high-confidence)	0	1	NA	NA	212482	10.712	high	3.25735	1	GCA_000838105.1	94.89	33.47	7.54726	18.857	7
Scaffold_5546_HRSCAF_5582	7886	No	NA	11	7	0	Low-quality	Genome-fragment	3.71	AAI-based (high-confidence)	0	1	NA	NA	212482	3.71137	high	1.90865	1	GCA_000838105.1	90.07	90	2.31246	10.8764	5
Scaffold_5547_HRSCAF_5583	9716	No	NA	6	3	0	Low-quality	Genome-fragment	4.52	AAI-based (high-confidence)	0	1	NA	NA	215097	4.51702	high	2.26323	2	GCA_000838105.1	97.24	64.2	1.34987	2.72107	3
Scaffold_5552_HRSCAF_5588	5337	No	NA	10	1	0	Low-quality	Genome-fragment	2.51	AAI-based (high-confidence)	0	1	NA	NA	212482	2.51174	high	1.33008	1	GCA_000838105.1	97.17	90.72	0.49	5.02	1
Scaffold_5554_HRSCAF_5590	4722	No	NA	11	9	0	Low-quality	Genome-fragment	2.22	AAI-based (medium-confidence)	0	1.38	NA	NA	212482	2.22231	medium	8.32177	1	GCA_000838105.1	78.9	5.32	1.9421	3.51251	3
Scaffold_5555_HRSCAF_5591	15991	No	NA	22	7	0	Low-quality	Genome-fragment	7.53	AAI-based (high-confidence)	0	1	NA	NA	212482	7.52581	high	2.00247	1	GCA_000838105.1	94.68	69.45	3.60882	10.8657	7
Scaffold_5556_HRSCAF_5592	9678	No	NA	10	6	0	Low-quality	Genome-fragment	4.5	AAI-based (high-confidence)	0	1	NA	NA	215234	4.49651	high	1.81382	2	GCA_000838105.1	96.82	86.13	3.19924	8.95407	6
Scaffold_5561_HRSCAF_5597	6387	No	NA	9	3	0	Low-quality	Genome-fragment	3.01	AAI-based (high-confidence)	0	1	NA	NA	212482	3.0059	high	2.07254	1	GCA_000838105.1	80.1	87.09	1.53168	8.20836	3
Scaffold_5567_HRSCAF_5603	2905	No	NA	7	2	0	Low-quality	Genome-fragment	1.37	AAI-based (high-confidence)	0	1	NA	NA	212482	1.36717	high	1.53917	1	GCA_000838105.1	91.82	83.41	0.23	2.66	1
Scaffold_5569_HRSCAF_5605	5502	No	NA	7	4	0	Low-quality	Genome-fragment	2.59	AAI-based (high-confidence)	0	1	NA	NA	212482	2.5894	high	1.41627	1	GCA_000838105.1	94.31	84.46	1.2699	7.18113	4
Scaffold_5570_HRSCAF_5606	11466	No	NA	12	9	0	Low-quality	Genome-fragment	5.4	AAI-based (high-confidence)	0	1	NA	NA	212482	5.39622	high	1.52384	1	GCA_000838105.1	92.42	93.28	4.38908	10.9779	8
Scaffold_5572_HRSCAF_5608	8203	No	NA	9	6	0	Low-quality	Genome-fragment	3.81	AAI-based (high-confidence)	0	1	NA	NA	215072	3.81407	high	1.81382	2	GCA_000838105.1	96.71	83.68	2.71057	7.59044	6
Scaffold_5575_HRSCAF_5611	3774	No	NA	7	6	0	Low-quality	Genome-fragment	1.75	AAI-based (high-confidence)	0	1	NA	NA	215141	1.7542	high	1.28201	2	GCA_000838105.1	97.7	87.71	0.887617	2.90807	6
Scaffold_5577_HRSCAF_5613	15330	No	NA	19	6	0	Low-quality	Genome-fragment	7.13	AAI-based (high-confidence)	0	1	NA	NA	215127	7.12602	high	1.8921	2	GCA_000838105.1	87.91	84.84	4.84269	10.4113	5
Scaffold_5578_HRSCAF_5614	13215	No	NA	16	6	0	Low-quality	Genome-fragment	6.22	AAI-based (high-confidence)	0	1	NA	NA	212482	6.21935	high	1.61001	1	GCA_000838105.1	94.08	88.42	2.1927	10.6652	6
Scaffold_5579_HRSCAF_5615	4957	No	NA	6	5	0	Low-quality	Genome-fragment	2.33	AAI-based (high-confidence)	0	1.92	high kmer_freq may indicate large duplication	NA	212482	2.3329	high	3.78771	1	GCA_000838105.1	81.2	39	2.28511	4.66504	2
Scaffold_5580_HRSCAF_5616	15665	No	NA	19	6	0	Low-quality	Genome-fragment	7.37	AAI-based (high-confidence)	0	1	NA	NA	212482	7.37239	high	1.22244	1	GCA_000838105.1	93.07	94.57	3.19082	11.2788	6
Scaffold_5588_HRSCAF_5624	8607	No	NA	12	4	0	Low-quality	Genome-fragment	4.05	AAI-based (high-confidence)	0	1	NA	NA	212482	4.0507	high	1.35935	1	GCA_000838105.1	95.82	96.79	2.72306	6.26112	4
Scaffold_5591_HRSCAF_5627	11518	No	NA	19	6	0	Low-quality	Genome-fragment	5.42	AAI-based (high-confidence)	0	1	NA	NA	212482	5.42069	high	1.81382	1	GCA_000838105.1	95.13	85.76	2.48005	8.0719	6
Scaffold_5593_HRSCAF_5629	3083	No	NA	5	3	0	Low-quality	Genome-fragment	1.43	AAI-based (high-confidence)	0	1	NA	NA	215095	1.43332	high	1.91104	2	GCA_000838105.1	87.13	92.83	0.254542	4.81413	2
Scaffold_5595_HRSCAF_5631	6433	No	NA	9	5	0	Low-quality	Genome-fragment	2.99	AAI-based (high-confidence)	0	1	NA	NA	215150	2.99001	high	1.41627	2	GCA_000838105.1	95.25	86.76	1.85551	4.51615	5
Scaffold_5605_HRSCAF_5641	9446	No	NA	15	4	0	Low-quality	Genome-fragment	4.45	AAI-based (high-confidence)	0	1	NA	NA	212482	4.44555	high	1.35935	1	GCA_000838105.1	92.62	95.8	1.96237	6.76298	4
Scaffold_5609_HRSCAF_5645	7292	No	NA	16	2	0	Low-quality	Genome-fragment	2.94	HMM-based (lower-bound)	0	1	NA	NA	132000	5.52424	low	44.5957	121	GCA_000838105.1	96.55	16.27	2.94	4.02	1
Scaffold_5610_HRSCAF_5646	13089	No	NA	12	8	0	Low-quality	Genome-fragment	6.08	AAI-based (high-confidence)	0	1.01	NA	NA	215275	6.08012	high	1.61001	2	GCA_000838105.1	95.09	89.59	5.13741	10.1291	7
Scaffold_5612_HRSCAF_5648	2824	No	NA	5	4	0	Low-quality	Genome-fragment	1.33	HMM-based (lower-bound)	0	1	NA	NA	NA	NA	NA	NA	0	NA	NA	NA	1.33	2.65	1
Scaffold_5613_HRSCAF_5649	5234	No	NA	5	3	0	Low-quality	Genome-fragment	2.48	AAI-based (high-confidence)	0	1.04	NA	NA	211000	2.48057	high	2.93728	3	GCA_000838105.1	57.65	100	1.60856	6.39698	3
Scaffold_5614_HRSCAF_5650	12017	No	NA	12	4	0	Low-quality	Genome-fragment	5.59	AAI-based (high-confidence)	0	1	NA	NA	215063	5.58766	high	1.35935	2	GCA_000838105.1	93.98	93.19	1.69639	10.3262	4
Scaffold_5615_HRSCAF_5651	16203	No	NA	24	10	0	Low-quality	Genome-fragment	7.52	AAI-based (high-confidence)	0	1.01	NA	NA	215502	7.51872	high	2.78987	2	GCA_000838105.1	65.29	60.15	5.83066	16.0488	8
Scaffold_5621_HRSCAF_5657	16125	No	NA	22	4	0	Low-quality	Genome-fragment	7.59	AAI-based (high-confidence)	0	2.37	high kmer_freq may indicate large duplication	NA	212482	7.58888	high	2.22488	1	GCA_000838105.1	94.7	64.63	2.94	10.41	1
Scaffold_5622_HRSCAF_5658	9553	No	NA	16	3	0	Low-quality	Genome-fragment	4.5	AAI-based (high-confidence)	0	1	NA	NA	212482	4.49591	high	2.10905	1	GCA_000838105.1	91.65	81.95	3.84396	6.0525	3
Scaffold_5623_HRSCAF_5659	3817	No	NA	5	2	0	Low-quality	Genome-fragment	1.77	AAI-based (high-confidence)	0	1.01	NA	NA	215108	1.77446	high	1.25849	2	GCA_000838105.1	96	97.69	1.49364	3.55256	2
Scaffold_5625_HRSCAF_5661	10807	No	NA	10	2	0	Low-quality	Genome-fragment	5.09	AAI-based (high-confidence)	0	1	NA	NA	212482	5.08608	high	1.81382	1	GCA_000838105.1	95.49	86.13	1.95052	6.66187	2
Scaffold_5630_HRSCAF_5666	6631	No	NA	10	4	0	Low-quality	Genome-fragment	3.08	AAI-based (high-confidence)	0	1	NA	NA	215609	3.07548	high	2.30374	2	GCA_000838105.1	87.33	67.92	2.37825	5.33097	3
Scaffold_5636_HRSCAF_5672	21584	No	NA	35	10	0	Low-quality	Genome-fragment	8.57	HMM-based (lower-bound)	0	1	NA	NA	212482	10.158	low	14.0028	1	GCA_000838105.1	95.39	15.98	8.56807	14.1458	7
Scaffold_5638_HRSCAF_5674	19147	No	NA	36	18	0	Low-quality	Genome-fragment	8.9	AAI-based (high-confidence)	0	1.69	high kmer_freq may indicate large duplication	NA	215146	8.89955	high	2.68753	2	GCA_000838105.1	95.2	39.75	7.96523	15.9105	6
Scaffold_5640_HRSCAF_5676	6826	No	NA	6	2	0	Low-quality	Genome-fragment	3.34	AAI-based (high-confidence)	0	1	NA	NA	204641	3.33559	high	2.94453	3	GCA_000838105.1	91.21	45.11	2.1773	9.86002	2
Scaffold_5643_HRSCAF_5679	13975	No	NA	15	5	0	Low-quality	Genome-fragment	6.58	AAI-based (high-confidence)	0	1	NA	NA	212482	6.57703	high	2.26323	1	GCA_000838105.1	96.84	65.42	4.73611	12.6711	4
Scaffold_5645_HRSCAF_5681	10684	No	NA	7	4	0	Low-quality	Genome-fragment	5.28	AAI-based (medium-confidence)	0	1.02	NA	NA	202171	5.28463	medium	8.54613	6	GCA_000915575.1	43.1	40.69	3.71808	12.2532	4
Scaffold_5646_HRSCAF_5682	4413	No	NA	5	2	0	Low-quality	Genome-fragment	2.07	AAI-based (high-confidence)	0	1	NA	NA	213007	2.07177	high	1.28201	3	GCA_000838105.1	98.18	89.61	0.365308	3.46531	2
Scaffold_5647_HRSCAF_5683	6901	No	NA	8	3	0	Low-quality	Genome-fragment	3.21	AAI-based (high-confidence)	0	1	NA	NA	215136	3.20774	high	2.34705	2	GCA_000838105.1	94.33	68.18	2.58575	7.18354	2
Scaffold_5648_HRSCAF_5684	2744	No	NA	5	1	0	Low-quality	Genome-fragment	1.29	AAI-based (high-confidence)	0	1	NA	NA	212482	1.2914	high	1.34465	1	GCA_000838105.1	94.67	87.9	0.22	2.38	1
Scaffold_5650_HRSCAF_5686	5338	No	NA	6	4	0	Low-quality	Genome-fragment	2.47	AAI-based (high-confidence)	0	1	NA	NA	215909	2.47234	high	2.91212	2	GCA_000838105.1	90.34	59.41	2.21494	3.33178	4
Scaffold_5652_HRSCAF_5688	6061	No	NA	6	5	0	Low-quality	Genome-fragment	2.81	AAI-based (high-confidence)	0	1	NA	NA	215862	2.80782	high	3.44887	2	GCA_000838105.1	90.34	50.39	2.38424	3.72104	5
Scaffold_5659_HRSCAF_5695	4695	No	NA	8	0	0	Low-quality	Genome-fragment	2.21	AAI-based (high-confidence)	0	1	no viral genes detected	NA	212482	2.2096	high	2.94453	1	GCA_000838105.1	90.6	44	NA	NA	0
Scaffold_5660_HRSCAF_5696	11341	No	NA	12	4	0	Low-quality	Genome-fragment	5.34	AAI-based (high-confidence)	0	1	NA	NA	212482	5.33739	high	1.52384	1	GCA_000838105.1	92.26	97.01	2.6043	7.89488	4
Scaffold_5662_HRSCAF_5698	12708	No	NA	16	7	0	Low-quality	Genome-fragment	5.98	AAI-based (high-confidence)	0	1	NA	NA	212482	5.98074	high	1.35935	1	GCA_000838105.1	92.87	93.34	5.05259	10.3703	7
Scaffold_5666_HRSCAF_5702	15853	No	NA	25	9	0	Low-quality	Genome-fragment	7.46	AAI-based (high-confidence)	0	2.04	high kmer_freq may indicate large duplication	NA	212482	7.46087	high	1.37296	1	GCA_000838105.1	96.83	89.21	3.61972	10.5477	4
Scaffold_5668_HRSCAF_5704	21263	No	NA	22	10	0	Low-quality	Genome-fragment	10.01	AAI-based (high-confidence)	0	1.01	NA	NA	212482	10.007	high	2.71303	1	GCA_000838105.1	72.73	46.74	4.93099	23.8281	7
Scaffold_5670_HRSCAF_5706	20662	No	NA	26	3	0	Low-quality	Genome-fragment	9.72	AAI-based (medium-confidence)	0	1.63	high kmer_freq may indicate large duplication	NA	212482	9.72412	medium	6.33424	1	GCA_000838105.1	97.38	24.97	8.69842	19.4919	2
Scaffold_5672_HRSCAF_5708	5741	No	NA	7	4	0	Low-quality	Genome-fragment	2.67	AAI-based (high-confidence)	0	1	NA	NA	215417	2.66507	high	1.45648	2	GCA_000838105.1	97.84	73.31	2.34549	7.4088	4
Scaffold_5679_HRSCAF_5715	10004	No	NA	10	3	0	Low-quality	Genome-fragment	4.65	AAI-based (high-confidence)	0	1.02	NA	NA	215138	4.65003	high	2.28459	2	GCA_000838105.1	68.08	79	2.95979	10.6416	3
Scaffold_5685_HRSCAF_5721	7703	No	NA	13	5	0	Low-quality	Genome-fragment	3.63	AAI-based (high-confidence)	0	1.01	NA	NA	212482	3.62525	high	1.35935	1	GCA_000838105.1	93.51	92.58	3.04329	5.26676	5
Scaffold_5686_HRSCAF_5722	3493	No	NA	3	2	0	Low-quality	Genome-fragment	1.64	AAI-based (high-confidence)	0	1	NA	NA	212482	1.6439	high	1.74788	1	GCA_000838105.1	97.15	80.83	0.780332	2.09111	2
Scaffold_5692_HRSCAF_5728	8291	No	NA	18	3	0	Low-quality	Genome-fragment	3.85	AAI-based (high-confidence)	0	1.68	high kmer_freq may indicate large duplication	NA	215283	3.85121	high	2.36926	2	GCA_000838105.1	98.11	61.2	1.6182	6.18453	2
Scaffold_5693_HRSCAF_5729	21522	No	NA	15	3	0	Low-quality	Genome-fragment	8.46	HMM-based (lower-bound)	0	1	NA	NA	307691	6.99468	low	17.6215	2	GCA_000427115.1	43	9.46	8.45947	15.741	3
Scaffold_5696_HRSCAF_5732	1662	No	NA	1	1	0	Low-quality	Genome-fragment	0.08	HMM-based (lower-bound)	0	1	NA	NA	852585	0.194936	low	16.4304	3	GCA_001806195.1	26.3	100	0.08	0.42	1
Scaffold_5697_HRSCAF_5733	14230	No	NA	17	7	0	Low-quality	Genome-fragment	6.61	AAI-based (high-confidence)	0	1	NA	NA	215238	6.61129	high	1.61001	2	GCA_000838105.1	93.28	90.6	5.65949	11.6134	7
Scaffold_5699_HRSCAF_5735	12271	No	NA	13	7	0	Low-quality	Genome-fragment	5.78	AAI-based (high-confidence)	0	1	NA	NA	212482	5.77508	high	3.04295	1	GCA_000838105.1	88.99	44.55	4.60431	17.6096	5
Scaffold_5701_HRSCAF_5737	1754	No	NA	3	2	0	Low-quality	Genome-fragment	0.81	AAI-based (high-confidence)	0	1	NA	NA	215571	0.813652	high	2.4473	2	GCA_000838105.1	82.71	76.16	0.82875	1.13875	2
Scaffold_5703_HRSCAF_5739	28853	No	NA	59	9	0	Low-quality	Genome-fragment	10.48	HMM-based (lower-bound)	0	1	NA	NA	215189	13.4082	low	20.3321	2	GCA_000838105.1	83.95	10.98	10.4767	20.3203	5
Scaffold_5705_HRSCAF_5741	2550	No	NA	6	2	0	Low-quality	Genome-fragment	1.2	AAI-based (high-confidence)	0	1	NA	NA	212482	1.2001	high	2.4473	1	GCA_000838105.1	84.82	76	0.21	6.44	1
Scaffold_5707_HRSCAF_5743	20077	No	NA	24	16	0	Low-quality	Genome-fragment	9.31	AAI-based (high-confidence)	0	1.01	NA	NA	215538	9.31485	high	2.94629	2	GCA_000838105.1	89.51	38.19	8.58653	15.4456	9
Scaffold_5708_HRSCAF_5744	5734	No	NA	10	2	0	Low-quality	Genome-fragment	2.7	AAI-based (high-confidence)	0	1	NA	NA	212482	2.69858	high	2.52096	1	GCA_000838105.1	88.99	52.89	0.97	2.95	1
Scaffold_5709_HRSCAF_5745	2029	No	NA	4	2	0	Low-quality	Genome-fragment	0.94	AAI-based (high-confidence)	0	1	NA	NA	215568	0.941235	high	3.06011	2	GCA_000838105.1	87.13	61.15	0.769659	1.55811	2
Scaffold_5713_HRSCAF_5749	2575	No	NA	3	2	0	Low-quality	Genome-fragment	1.21	AAI-based (high-confidence)	0	1.02	NA	NA	212482	1.21187	high	1.74788	1	GCA_000838105.1	96.46	78.63	0.361679	2.31341	2
Scaffold_5716_HRSCAF_5752	3204	No	NA	4	2	0	Low-quality	Genome-fragment	1.48	AAI-based (high-confidence)	0	1	NA	NA	216012	1.48325	high	2.95626	2	GCA_000838105.1	97.08	39.16	1.25352	4.83071	2
Scaffold_5720_HRSCAF_5756	11076	No	NA	16	6	0	Low-quality	Genome-fragment	5.21	AAI-based (high-confidence)	0	1	NA	NA	212482	5.21268	high	1.61001	1	GCA_000838105.1	95.73	91.96	3.0817	8.11893	6
Scaffold_5721_HRSCAF_5757	1351	No	NA	1	1	0	Low-quality	Genome-fragment	0.63	AAI-based (high-confidence)	0	1.02	NA	NA	215545	0.626782	high	1.20968	2	GCA_000838105.1	91.9	100	0.22	0.8	1
Scaffold_5727_HRSCAF_5763	26256	No	NA	46	23	0	Low-quality	Genome-fragment	12.36	AAI-based (high-confidence)	0	1	NA	NA	212482	12.3568	high	2.68842	1	GCA_000838105.1	92.35	54.3	8.69902	28.8099	12
Scaffold_5729_HRSCAF_5765	7845	No	NA	11	5	0	Low-quality	Genome-fragment	3.69	AAI-based (high-confidence)	0	1.01	NA	NA	212482	3.69208	high	3.03662	1	GCA_000838105.1	77.11	49.51	3.52171	4.73688	2
Scaffold_5733_HRSCAF_5769	16617	No	NA	18	11	0	Low-quality	Genome-fragment	7.72	AAI-based (high-confidence)	0	2.37	high kmer_freq may indicate large duplication	NA	215308	7.71777	high	2.03459	2	GCA_000838105.1	67.52	90.89	5.10842	20.3078	3
Scaffold_5734_HRSCAF_5770	14157	No	NA	12	7	0	Low-quality	Genome-fragment	6.58	AAI-based (high-confidence)	0	1	NA	NA	215313	6.57509	high	1.35935	2	GCA_000838105.1	94.69	93.24	5.28313	8.81001	7
Scaffold_5736_HRSCAF_5772	5731	No	NA	6	2	0	Low-quality	Genome-fragment	2.66	AAI-based (high-confidence)	0	1	NA	NA	215125	2.66403	high	3.22563	2	GCA_000838105.1	94.92	61.21	2.81	14.43	1
Scaffold_5737_HRSCAF_5773	8945	No	NA	5	3	0	Low-quality	Genome-fragment	4.21	AAI-based (high-confidence)	0	1	NA	NA	212482	4.20977	high	1.81382	1	GCA_000838105.1	97.33	86.43	3.51894	10.0992	3
Scaffold_5743_HRSCAF_5779	10300	No	NA	15	9	0	Low-quality	Genome-fragment	4.77	AAI-based (high-confidence)	0	1.49	NA	NA	215755	4.77393	high	2.61065	2	GCA_000838105.1	89.63	57.36	4.27537	7.12349	4
Scaffold_5744_HRSCAF_5780	14982	No	NA	27	11	0	Low-quality	Genome-fragment	7.05	AAI-based (high-confidence)	0	1.47	NA	NA	212482	7.05095	high	2.44034	1	GCA_000838105.1	94.35	61.76	5.27356	13.0232	4
Scaffold_5748_HRSCAF_5784	4317	No	NA	8	7	0	Low-quality	Genome-fragment	2.03	AAI-based (high-confidence)	0	1	NA	NA	212482	2.0317	high	1.4136	1	GCA_000838105.1	97.78	84.99	1.11	4.30979	7
Scaffold_5757_HRSCAF_5793	6548	No	NA	13	8	0	Low-quality	Genome-fragment	3.08	AAI-based (high-confidence)	0	2	high kmer_freq may indicate large duplication	NA	212482	3.08167	high	2.58602	1	GCA_000838105.1	98.48	45.52	2.00992	8.00303	3
Scaffold_5758_HRSCAF_5794	3660	No	NA	5	1	0	Low-quality	Genome-fragment	1.7	AAI-based (high-confidence)	0	1	NA	NA	215208	1.70068	high	2.01777	2	GCA_000838105.1	72.7	100	NA	NA	0
Scaffold_5761_HRSCAF_5797	10670	No	NA	10	2	0	Low-quality	Genome-fragment	5.02	AAI-based (high-confidence)	0	1	NA	NA	212482	5.0216	high	1.35935	1	GCA_000838105.1	94.19	95.36	2.77976	8.05446	2
Scaffold_5764_HRSCAF_5800	11533	No	NA	18	5	0	Low-quality	Genome-fragment	5.36	AAI-based (high-confidence)	0	1.01	NA	NA	215117	5.36128	high	3.04295	2	GCA_000838105.1	92.38	43.23	4.89062	7.72884	4
Scaffold_5766_HRSCAF_5803	2364	No	NA	3	0	0	Low-quality	Genome-fragment	1.11	AAI-based (high-confidence)	0	1.01	no viral genes detected	NA	212482	1.11256	high	1.61005	1	GCA_000838105.1	90.51	100	NA	NA	0
Scaffold_5767_HRSCAF_5804	38029	No	NA	60	14	0	Low-quality	Genome-fragment	17.9	AAI-based (high-confidence)	0	1	NA	NA	212482	17.8975	high	2.11631	1	GCA_000838105.1	91.18	51.34	12.6371	35.0359	10
Scaffold_5771_HRSCAF_5808	13045	No	NA	20	7	0	Low-quality	Genome-fragment	6.14	AAI-based (high-confidence)	0	1.57	high kmer_freq may indicate large duplication	NA	212482	6.13934	high	2.46303	1	GCA_000838105.1	77.05	72.86	3.10213	20.0782	3
Scaffold_5772_HRSCAF_5809	7364	No	NA	8	1	0	Low-quality	Genome-fragment	1.75	HMM-based (lower-bound)	0	1.23	NA	NA	212482	3.46571	low	17.2676	1	GCA_000838105.1	54.4	7.42	1.75	7.19	1
Scaffold_5773_HRSCAF_5810	14931	No	NA	20	8	0	Low-quality	Genome-fragment	7.03	AAI-based (high-confidence)	0	1	NA	NA	212482	7.02695	high	1.81382	1	GCA_000838105.1	95.42	82.58	4.28568	14.2114	8
Scaffold_5774_HRSCAF_5811	7406	No	NA	13	3	0	Low-quality	Genome-fragment	2.57	HMM-based (lower-bound)	0	1.4	NA	NA	212482	3.48547	low	17.4562	1	GCA_000838105.1	90.39	35.71	2.57355	9.56735	2
Scaffold_5776_HRSCAF_5813	57737	No	NA	53	28	0	Low-quality	Genome-fragment	26.84	AAI-based (high-confidence)	0	1.62	high kmer_freq may indicate large duplication	NA	215100	26.8419	high	2.09735	2	GCA_000838105.1	96.27	75.17	15.7822	30.3918	13
Scaffold_5777_HRSCAF_5814	5491	No	NA	3	2	0	Low-quality	Genome-fragment	2.49	AAI-based (high-confidence)	0	1	NA	NA	220222	2.49339	high	3.86428	1	GCA_000923155.1	52.23	100	2.72527	6.56127	2
Scaffold_5778_HRSCAF_5815	4196	No	NA	6	2	0	Low-quality	Genome-fragment	1.97	AAI-based (high-confidence)	0	1.96	high kmer_freq may indicate large duplication	NA	212482	1.97476	high	3.42095	1	GCA_000838105.1	96.1	34.14	1	4.1	1
Scaffold_5781_HRSCAF_5818	11800	No	NA	11	4	0	Low-quality	Genome-fragment	5.49	AAI-based (high-confidence)	0	1	NA	NA	215085	5.48621	high	1.35935	2	GCA_000838105.1	94.07	96.87	1.66718	10.1404	4
Scaffold_5783_HRSCAF_5820	11833	No	NA	14	9	0	Low-quality	Genome-fragment	5.57	AAI-based (high-confidence)	0	1	NA	NA	212482	5.56894	high	1.61001	1	GCA_000838105.1	94.02	87.97	3.94712	10.5117	8
Scaffold_5784_HRSCAF_5821	10596	No	NA	11	6	0	Low-quality	Genome-fragment	4.92	AAI-based (high-confidence)	0	1	NA	NA	215369	4.91993	high	1.92956	2	GCA_000838105.1	94.54	82.32	4.26284	8.18261	6
Scaffold_5788_HRSCAF_5825	4694	No	NA	10	2	0	Low-quality	Genome-fragment	2.21	AAI-based (high-confidence)	0	1	NA	NA	212482	2.20913	high	3.22563	1	GCA_000838105.1	97.47	60.14	1.19988	8.30629	2
Scaffold_5793_HRSCAF_5831	19701	No	NA	28	11	0	Low-quality	Genome-fragment	9.14	AAI-based (high-confidence)	0	1.85	high kmer_freq may indicate large duplication	NA	215499	9.14205	high	2.62176	2	GCA_000838105.1	82.68	75.65	6.90695	19.1833	4
Scaffold_5800_HRSCAF_5838	15106	No	NA	26	14	0	Low-quality	Genome-fragment	7.02	AAI-based (high-confidence)	0	1	NA	NA	215130	7.02181	high	3.08142	2	GCA_000838105.1	82.64	44.01	5.36064	11.345	9
Scaffold_5803_HRSCAF_5841	3587	No	NA	2	2	0	Low-quality	Genome-fragment	1.66	AAI-based (high-confidence)	0	1.01	NA	NA	215503	1.66448	high	2.34705	2	GCA_000838105.1	95.6	71.36	0.95	1.97	1
Scaffold_5804_HRSCAF_5842	9979	No	NA	13	1	0	Low-quality	Genome-fragment	4.94	HMM-based (lower-bound)	0	1	NA	NA	215561	4.62932	low	46.8599	2	GCA_000838105.1	98.4	15.53	4.94	24.87	1
Scaffold_5806_HRSCAF_5844	7230	No	NA	8	3	0	Low-quality	Genome-fragment	3.4	AAI-based (high-confidence)	0	1	NA	NA	212482	3.40264	high	2.34705	1	GCA_000838105.1	94.48	69.72	2.70948	7.52774	2
Scaffold_5807_HRSCAF_5845	2524	No	NA	4	0	0	Low-quality	Genome-fragment	1.17	AAI-based (high-confidence)	0	1	no viral genes detected	NA	215194	1.17289	high	1.56971	2	GCA_000838105.1	95.57	100	NA	NA	0
Scaffold_5814_HRSCAF_5852	9220	No	NA	11	4	0	Low-quality	Genome-fragment	4.34	AAI-based (high-confidence)	0	1	NA	NA	212482	4.33919	high	1.81382	1	GCA_000838105.1	94.01	86.36	2.49403	10.758	4
Scaffold_5816_HRSCAF_5854	4169	No	NA	7	6	0	Low-quality	Genome-fragment	1.68	AAI-based (high-confidence)	0	1.95	high kmer_freq may indicate large duplication	NA	247639	1.6835	high	4.05455	5	GCA_000923155.1	60.02	57.34	1.58251	6.93973	3
Scaffold_5818_HRSCAF_5856	6965	No	NA	14	5	0	Low-quality	Genome-fragment	3.24	AAI-based (medium-confidence)	0	1	NA	NA	215151	3.23726	medium	5.77575	2	GCA_000838105.1	89.27	30.37	1.25749	6.33229	2
Scaffold_5823_HRSCAF_5861	5515	No	NA	8	3	0	Low-quality	Genome-fragment	2.56	AAI-based (high-confidence)	0	1.01	NA	NA	215296	2.56159	high	1.98882	2	GCA_000838105.1	91.44	77.81	2.37836	3.71225	3
Scaffold_5824_HRSCAF_5862	6558	No	NA	5	1	0	Low-quality	Genome-fragment	3.09	AAI-based (high-confidence)	0	1	NA	NA	212482	3.08638	high	1.28849	1	GCA_000838105.1	95.82	94.93	1.04	17.47	1
Scaffold_5831_HRSCAF_5869	17030	No	NA	25	4	0	Low-quality	Genome-fragment	7.92	AAI-based (high-confidence)	0	1	NA	NA	215096	7.91739	high	2.68753	2	GCA_000838105.1	95.59	40.32	5.34862	11.082	3
Scaffold_5834_HRSCAF_5872	8565	No	NA	11	4	0	Low-quality	Genome-fragment	4.03	AAI-based (high-confidence)	0	1	NA	NA	212482	4.03093	high	1.67681	1	GCA_000838105.1	92.3	100	1.51869	5.97179	4
Scaffold_5839_HRSCAF_5878	11631	No	NA	14	4	0	Low-quality	Genome-fragment	5.41	AAI-based (high-confidence)	0	1	NA	NA	215065	5.40814	high	2.65311	2	GCA_000838105.1	82.44	77.38	4.26629	10.8198	3
Scaffold_5841_HRSCAF_5880	11836	No	NA	9	7	0	Low-quality	Genome-fragment	5.48	AAI-based (high-confidence)	0	1.01	NA	NA	216176	5.47516	high	2.73754	2	GCA_000838105.1	89.34	49.63	4.92814	11.3117	6
Scaffold_5845_HRSCAF_5884	12150	No	NA	10	4	0	Low-quality	Genome-fragment	5.64	AAI-based (high-confidence)	0	1	NA	NA	215346	5.64209	high	1.35935	2	GCA_000838105.1	94.21	94.16	4.63902	7.38344	4
Scaffold_5849_HRSCAF_5888	10814	No	NA	10	8	0	Low-quality	Genome-fragment	5.02	AAI-based (high-confidence)	0	1.55	high kmer_freq may indicate large duplication	NA	215335	5.02195	high	1.90865	2	GCA_000838105.1	90.02	89	4.59524	7.87457	5
Scaffold_5852_HRSCAF_5891	7001	No	NA	10	5	0	Low-quality	Genome-fragment	3.25	AAI-based (high-confidence)	0	1	NA	NA	215122	3.25443	high	2.18287	2	GCA_000838105.1	95.03	76.85	2.41359	7.01366	5
Scaffold_5856_HRSCAF_5895	10678	No	NA	16	12	0	Low-quality	Genome-fragment	5.03	AAI-based (high-confidence)	0	1	NA	NA	212482	5.02537	high	1.35935	1	GCA_000838105.1	95.95	92.82	2.31271	9.59192	12
Scaffold_5858_HRSCAF_5897	3291	No	NA	6	2	0	Low-quality	Genome-fragment	1.55	AAI-based (high-confidence)	0	1.01	NA	NA	212482	1.54884	high	1.36078	1	GCA_000838105.1	95.12	93.24	1.28879	3.06425	2
Scaffold_5864_HRSCAF_5903	5608	No	NA	5	3	0	Low-quality	Genome-fragment	2.74	AAI-based (high-confidence)	0	1.02	NA	NA	204721	2.73934	high	2.52096	3	GCA_000838105.1	91.21	55.12	1.78614	8.10658	2
Scaffold_5866_HRSCAF_5905	12257	No	NA	15	1	0	Low-quality	Genome-fragment	5.77	AAI-based (high-confidence)	0	2.19	high kmer_freq may indicate large duplication	NA	212482	5.76849	high	2.49059	1	GCA_000838105.1	95.14	45.55	1.04	8.75	1
Scaffold_5870_HRSCAF_5909	2249	No	NA	3	1	0	Low-quality	Genome-fragment	1.06	AAI-based (high-confidence)	0	1	NA	NA	212482	1.05844	high	2.80547	1	GCA_000838105.1	98.4	27.35	0.8	4.56	1
Scaffold_5871_HRSCAF_5910	9653	No	NA	9	1	0	Low-quality	Genome-fragment	4.54	AAI-based (high-confidence)	0	1	NA	NA	212482	4.54297	high	1.90865	1	GCA_000838105.1	88.99	90.76	0.8	10.12	1
Scaffold_5872_HRSCAF_5911	4011	No	NA	11	2	0	Low-quality	Genome-fragment	1.89	AAI-based (high-confidence)	0	1	NA	NA	212482	1.88769	high	2.18287	1	GCA_000838105.1	94.9	72.97	1.04684	2.82861	2
Scaffold_5876_HRSCAF_5915	12104	No	NA	11	3	0	Low-quality	Genome-fragment	5.62	AAI-based (high-confidence)	0	1	NA	NA	215261	5.62294	high	2.20563	2	GCA_000838105.1	95.53	75.68	4.07544	15.3152	3
Scaffold_5880_HRSCAF_5919	12276	No	NA	13	7	0	Low-quality	Genome-fragment	5.7	AAI-based (high-confidence)	0	1	NA	NA	215470	5.6973	high	3.03113	2	GCA_000838105.1	96.33	52.03	1.81094	4.72707	6
Scaffold_5884_HRSCAF_5923	7177	No	NA	12	5	0	Low-quality	Genome-fragment	3.38	AAI-based (high-confidence)	0	1	NA	NA	212482	3.3777	high	2.23231	1	GCA_000838105.1	92.14	73.37	2.19093	6.83728	5
Scaffold_5888_HRSCAF_5927	6071	No	NA	10	4	0	Low-quality	Genome-fragment	2.86	AAI-based (high-confidence)	0	1.02	NA	NA	212482	2.85718	high	3.24942	1	GCA_000838105.1	86.76	61.64	2.91939	8.56574	2
Scaffold_5896_HRSCAF_5936	3814	No	NA	5	2	0	Low-quality	Genome-fragment	3.69	AAI-based (high-confidence)	0	1	NA	NA	103361	3.68997	high	3.23916	147	GCA_000923155.1	68.23	64.64	1.44133	2.46571	2
Scaffold_5897_HRSCAF_5937	6080	No	NA	4	1	0	Low-quality	Genome-fragment	2.82	AAI-based (high-confidence)	0	1	NA	NA	215343	2.82341	high	1.25849	2	GCA_000838105.1	94.57	100	0.51	4.34	1
Scaffold_5899_HRSCAF_5939	9675	No	NA	11	2	0	Low-quality	Genome-fragment	4.55	AAI-based (high-confidence)	0	1	NA	NA	212482	4.55333	high	1.81382	1	GCA_000838105.1	95.53	83.92	1.75052	5.96082	2
Scaffold_5902_HRSCAF_5942	10077	No	NA	15	5	0	Low-quality	Genome-fragment	4.74	AAI-based (high-confidence)	0	1	NA	NA	212482	4.74252	high	2.44034	1	GCA_000838105.1	93	62.09	3.08896	9.5554	4
Scaffold_5903_HRSCAF_5943	16942	No	NA	28	14	0	Low-quality	Genome-fragment	7.97	AAI-based (high-confidence)	0	1	NA	NA	212482	7.97338	high	2.68842	1	GCA_000838105.1	91.23	52.54	6.57112	16.7058	7
Scaffold_5908_HRSCAF_5948	4587	No	NA	3	1	0	Low-quality	Genome-fragment	2.13	AAI-based (high-confidence)	0	1	NA	NA	215316	2.13036	high	1.30794	2	GCA_000838105.1	97.89	80.35	1.09	4.48	1
Scaffold_5916_HRSCAF_5956	6293	No	NA	9	4	0	Low-quality	Genome-fragment	1.5	HMM-based (lower-bound)	0	1.12	NA	NA	212482	2.96166	low	22.8084	1	GCA_000838105.1	89.5	3.18	1.5	5.85	1
Scaffold_5921_HRSCAF_5961	11097	No	NA	14	7	0	Low-quality	Genome-fragment	5.16	AAI-based (high-confidence)	0	1	NA	NA	215124	5.15842	high	2.27822	2	GCA_000838105.1	94.68	70.56	3.78903	7.9163	6
Scaffold_5927_HRSCAF_5967	9778	No	NA	14	7	0	Low-quality	Genome-fragment	4.6	AAI-based (high-confidence)	0	1.01	NA	NA	212482	4.6018	high	1.90865	1	GCA_000838105.1	90.02	88.7	3.96058	6.85828	7
Scaffold_5930_HRSCAF_5970	10759	No	NA	14	1	0	Low-quality	Genome-fragment	5	AAI-based (high-confidence)	0	1.86	high kmer_freq may indicate large duplication	NA	215282	4.99763	high	2.27822	2	GCA_000838105.1	97.38	70.88	1.82	10.56	1
Scaffold_5931_HRSCAF_5971	11212	No	NA	11	8	0	Low-quality	Genome-fragment	5.28	AAI-based (high-confidence)	0	1	NA	NA	212482	5.27668	high	1.52384	1	GCA_000838105.1	92.23	92.66	4.43084	11.2284	7
Scaffold_5935_HRSCAF_5975	12817	No	NA	16	5	0	Low-quality	Genome-fragment	6.03	AAI-based (high-confidence)	0	1	NA	NA	212482	6.03204	high	2.63906	1	GCA_000838105.1	90.37	66.03	4.75172	8.42116	5
Scaffold_5942_HRSCAF_5982	17368	No	NA	26	1	0	Low-quality	Genome-fragment	8.07	AAI-based (medium-confidence)	0	1	NA	NA	215310	8.0665	medium	6.77694	2	GCA_000838105.1	85.56	20.38	1.4	9.09	1
Scaffold_5944_HRSCAF_5984	6187	No	NA	4	2	0	Low-quality	Genome-fragment	2.87	AAI-based (high-confidence)	0	1	NA	NA	215262	2.87417	high	1.33008	2	GCA_000838105.1	94.72	91.47	0.507844	3.7028	2
Scaffold_5945_HRSCAF_5985	7661	No	NA	16	6	0	Low-quality	Genome-fragment	3.61	AAI-based (high-confidence)	0	1.75	high kmer_freq may indicate large duplication	NA	212482	3.60548	high	2.20563	1	GCA_000838105.1	93.19	73.52	1.71456	11.0524	4
Scaffold_5950_HRSCAF_5991	7363	No	NA	10	4	0	Low-quality	Genome-fragment	3.42	AAI-based (high-confidence)	0	1.01	NA	NA	215266	3.42042	high	1.28849	2	GCA_000838105.1	93.82	95.29	3.05556	5.09365	4
Scaffold_5952_HRSCAF_5993	1398	No	NA	4	0	0	Low-quality	Genome-fragment	0.65	AAI-based (high-confidence)	0	1	no viral genes detected	NA	215650	0.648272	high	0.729148	2	GCA_000838105.1	87.55	71.64	NA	NA	0
Scaffold_5953_HRSCAF_5994	10734	No	NA	12	8	0	Low-quality	Genome-fragment	4.98	AAI-based (high-confidence)	0	1	NA	NA	215364	4.98413	high	1.92956	2	GCA_000838105.1	95.85	81.31	4.21246	8.30765	7
Scaffold_5954_HRSCAF_5995	5798	No	NA	12	6	0	Low-quality	Genome-fragment	2.69	AAI-based (high-confidence)	0	1	NA	NA	215145	2.69493	high	2.34705	2	GCA_000838105.1	96.02	70.19	1.20066	7.14753	6
Scaffold_5956_HRSCAF_5997	6601	No	NA	8	3	0	Low-quality	Genome-fragment	0.91	HMM-based (lower-bound)	0	1.09	NA	NA	183233	3.60251	low	14.6912	3	3300025288|Ga0210044_10000007	36.1	35.82	0.914097	1.49962	2
Scaffold_5958_HRSCAF_5999	3127	No	NA	5	2	0	Low-quality	Genome-fragment	1.53	HMM-based (lower-bound)	0	1	NA	NA	NA	NA	NA	NA	0	NA	NA	NA	1.53	7.87	1
Scaffold_5959_HRSCAF_6000	1662	No	NA	2	1	0	Low-quality	Genome-fragment	1.01	AAI-based (high-confidence)	0	1	NA	NA	164109	1.01274	high	3.95718	173	GCA_000923155.1	58.8	93.72	0.87	3.75	1
Scaffold_5961_HRSCAF_6002	3936	No	NA	6	2	0	Low-quality	Genome-fragment	1.85	AAI-based (high-confidence)	0	1	NA	NA	212482	1.85239	high	3.3936	1	GCA_000838105.1	95.09	49.16	1.02276	2.62339	2
Scaffold_5962_HRSCAF_6003	7346	No	NA	10	6	0	Low-quality	Genome-fragment	3.46	AAI-based (high-confidence)	0	1	NA	NA	212482	3.45723	high	1.2042	1	GCA_000838105.1	90.85	90.22	2.1548	10.1322	5
Scaffold_5963_HRSCAF_6004	11283	No	NA	19	4	0	Low-quality	Genome-fragment	5.53	HMM-based (lower-bound)	0	1.6	high kmer_freq may indicate large duplication	NA	215330	5.23987	low	28.5654	2	GCA_000838105.1	88.3	9.79	5.53	28.4	1
Scaffold_5967_HRSCAF_6008	11899	No	NA	16	2	0	Low-quality	Genome-fragment	5.53	AAI-based (high-confidence)	0	1	NA	NA	215341	5.52565	high	2.49059	2	GCA_000838105.1	96.27	46.74	3.79408	11.1868	2
Scaffold_5971_HRSCAF_6012	15530	No	NA	17	5	0	Low-quality	Genome-fragment	7.31	AAI-based (high-confidence)	0	1.01	NA	NA	212482	7.30885	high	2.35211	1	GCA_000838105.1	96.49	57.71	2.74821	4.84897	4
Scaffold_5974_HRSCAF_6015	10716	No	NA	15	5	0	Low-quality	Genome-fragment	4.98	AAI-based (high-confidence)	0	1	NA	NA	215090	4.98211	high	1.52384	2	GCA_000838105.1	90.81	96.69	4.23148	7.32772	5
Scaffold_5979_HRSCAF_6020	1363	No	NA	2	2	0	Low-quality	Genome-fragment	0.63	AAI-based (high-confidence)	0	1	NA	NA	215121	0.633598	high	1.20269	2	GCA_000838105.1	95.72	100	0.11	1.25	1
Scaffold_5980_HRSCAF_6021	5775	No	NA	11	5	0	Low-quality	Genome-fragment	2.83	HMM-based (lower-bound)	0	1.84	high kmer_freq may indicate large duplication	NA	NA	NA	NA	NA	0	NA	NA	NA	2.83	14.54	1
Scaffold_5982_HRSCAF_6023	12667	No	NA	15	3	0	Low-quality	Genome-fragment	5.96	AAI-based (high-confidence)	0	1	NA	NA	212482	5.96145	high	2.51917	1	GCA_000838105.1	93.92	53.22	4.49651	11.7795	3
Scaffold_5988_HRSCAF_6030	3928	No	NA	4	4	0	Low-quality	Genome-fragment	1.83	AAI-based (high-confidence)	0	1.03	NA	NA	215176	1.82548	high	1.44767	2	GCA_000838105.1	86.4	82.73	1.78728	3.57461	4
Scaffold_5993_HRSCAF_6035	8665	No	NA	8	1	0	Low-quality	Genome-fragment	4.03	AAI-based (high-confidence)	0	1	NA	NA	215122	4.02794	high	2.20563	2	GCA_000838105.1	95.4	76.26	1.47	4.46	1
Scaffold_5998_HRSCAF_6040	6622	No	NA	15	4	0	Low-quality	Genome-fragment	3.12	AAI-based (high-confidence)	0	1	NA	NA	212482	3.1165	high	3.3936	1	GCA_000838105.1	94.76	48	1.34054	4.65965	4
Scaffold_5999_HRSCAF_6041	16744	No	NA	19	7	0	Low-quality	Genome-fragment	7.77	AAI-based (high-confidence)	0	1	NA	NA	215410	7.77309	high	3.25735	2	GCA_000838105.1	97.37	34.56	6.05859	26.7796	5
Scaffold_6002_HRSCAF_6044	7155	No	NA	4	3	0	Low-quality	Genome-fragment	3.37	AAI-based (high-confidence)	0	1	NA	NA	212482	3.36734	high	1.45648	1	GCA_000838105.1	97.93	74.61	2.80819	8.07685	3
Scaffold_6004_HRSCAF_6046	10252	No	NA	18	7	0	Low-quality	Genome-fragment	4.75	AAI-based (high-confidence)	0	1	NA	NA	215840	4.74981	high	3.24925	2	GCA_000838105.1	89.71	37.93	3.82086	10.0299	3
Scaffold_6013_HRSCAF_6055	7614	No	NA	8	3	0	Low-quality	Genome-fragment	3.58	AAI-based (medium-confidence)	0	1	NA	NA	212482	3.58336	medium	6.69482	1	GCA_000838105.1	91.63	25.63	0.62	6.97	1
Scaffold_6014_HRSCAF_6056	4009	No	NA	2	1	0	Low-quality	Genome-fragment	1.86	AAI-based (high-confidence)	0	1	NA	NA	215504	1.86029	high	1.28739	2	GCA_000838105.1	99	94.58	0.73	2.59	1
Scaffold_6015_HRSCAF_6057	8564	No	NA	11	4	0	Low-quality	Genome-fragment	4.03	AAI-based (high-confidence)	0	1	NA	NA	212482	4.03046	high	1.463	1	GCA_000838105.1	95.82	97.97	2.71036	6.22771	4
Scaffold_6016_HRSCAF_6058	10591	No	NA	18	12	0	Low-quality	Genome-fragment	4.92	AAI-based (high-confidence)	0	1	NA	NA	215160	4.92238	high	1.81382	2	GCA_000838105.1	94.4	85.16	2.86187	9.86673	11
Scaffold_6017_HRSCAF_6059	9853	No	NA	10	3	0	Low-quality	Genome-fragment	4.64	AAI-based (high-confidence)	0	1	NA	NA	212482	4.6371	high	2.44034	1	GCA_000838105.1	94.47	57.78	1.24877	4.57795	3
Scaffold_6018_HRSCAF_6060	12727	No	NA	15	4	0	Low-quality	Genome-fragment	5.99	AAI-based (high-confidence)	0	1	NA	NA	212482	5.98968	high	1.35935	1	GCA_000838105.1	94.35	92.61	2.41134	10.3542	4
Scaffold_6020_HRSCAF_6062	3624	No	NA	5	4	0	Low-quality	Genome-fragment	1.73	AAI-based (high-confidence)	0	1	NA	NA	208889	1.73489	high	2.30101	4	GCA_000838105.1	83.78	75.4	0.862673	5.57804	3
Scaffold_6025_HRSCAF_6067	2794	No	NA	7	3	0	Low-quality	Genome-fragment	1.31	AAI-based (high-confidence)	0	1	NA	NA	212482	1.31493	high	2.20484	1	GCA_000838105.1	94.3	35.33	0.74	1.29	1
Scaffold_6026_HRSCAF_6068	9312	No	NA	18	4	0	Low-quality	Genome-fragment	4.38	AAI-based (high-confidence)	0	1	NA	NA	212482	4.38249	high	2.65331	1	GCA_000838105.1	69.86	48.89	0.76817	14.5487	2
Scaffold_6027_HRSCAF_6069	4077	No	NA	8	1	0	Low-quality	Genome-fragment	0.73	HMM-based (lower-bound)	0	1.41	NA	NA	191083	2.13363	low	16.0737	139	DTR_386015	46.4	20.82	0.73	2.45	1
Scaffold_6028_HRSCAF_6070	9319	No	NA	13	5	0	Low-quality	Genome-fragment	1	AAI-based (medium-confidence)	0	1	NA	NA	930026	1.00201	medium	9.643	10	GCA_000838105.1	72.89	15.38	3.54516	15.5087	3
Scaffold_6046_HRSCAF_6088	13161	No	NA	20	13	0	Low-quality	Genome-fragment	6.12	AAI-based (high-confidence)	0	1	NA	NA	215113	6.11819	high	1.35935	2	GCA_000838105.1	95.72	92.64	3.47721	11.4888	13
Scaffold_6047_HRSCAF_6089	8164	No	NA	9	1	0	Low-quality	Genome-fragment	3.79	AAI-based (high-confidence)	0	1	NA	NA	215145	3.79465	high	2.27822	2	GCA_000838105.1	94.93	71.74	1.49	5.27	1
Scaffold_6048_HRSCAF_6090	2210	No	NA	5	2	0	Low-quality	Genome-fragment	0.18	HMM-based (lower-bound)	0	1.7	high kmer_freq may indicate large duplication	NA	NA	NA	NA	NA	0	NA	NA	NA	0.18	1.92	1
Scaffold_6051_HRSCAF_6093	15146	No	NA	16	6	0	Low-quality	Genome-fragment	7.13	AAI-based (high-confidence)	0	1	NA	NA	212482	7.12813	high	1.22244	1	GCA_000838105.1	94.29	93.28	2.51549	12.2267	6
Scaffold_6053_HRSCAF_6095	1894	No	NA	2	1	0	Low-quality	Genome-fragment	0.88	AAI-based (high-confidence)	0	1	NA	NA	215714	0.878015	high	1.34213	2	GCA_000838105.1	98.2	82.88	0.16	1.46	1
Scaffold_6056_HRSCAF_6098	11643	No	NA	9	5	0	Low-quality	Genome-fragment	5.48	AAI-based (high-confidence)	0	1	NA	NA	212482	5.47952	high	2.20563	1	GCA_000838105.1	97.12	76.77	1.83682	3.94978	5
Scaffold_6057_HRSCAF_6099	2243	No	NA	3	1	0	Low-quality	Genome-fragment	1.09	AAI-based (high-confidence)	0	1	NA	NA	205149	1.09335	high	3.45123	12	GCA_000838105.1	79.6	37.93	0.38	1.15	1
Scaffold_6066_HRSCAF_6108	9072	No	NA	10	6	0	Low-quality	Genome-fragment	4.2	AAI-based (high-confidence)	0	1	NA	NA	215759	4.2047	high	2.44034	2	GCA_000838105.1	94.77	61.45	2.88401	7.9662	6
Scaffold_6072_HRSCAF_6114	6809	No	NA	5	2	0	Low-quality	Genome-fragment	3.2	AAI-based (high-confidence)	0	1	NA	NA	212482	3.20451	high	2.66424	1	GCA_000838105.1	96.9	57	2.55698	5.8755	2
Scaffold_6073_HRSCAF_6115	12142	No	NA	12	6	0	Low-quality	Genome-fragment	5.64	AAI-based (high-confidence)	0	1	NA	NA	215224	5.64157	high	1.61001	2	GCA_000838105.1	95.29	90.45	2.81419	15.6505	5
Scaffold_6074_HRSCAF_6116	8128	No	NA	12	2	0	Low-quality	Genome-fragment	3.73	HMM-based (lower-bound)	0	1	NA	NA	1221932	0.665176	low	26.215	1	GCA_002966375.1	42.3	5.55	3.73	7.61	1
Scaffold_6079_HRSCAF_6121	1604	No	NA	3	3	0	Low-quality	Genome-fragment	0.75	AAI-based (high-confidence)	0	1	NA	NA	212482	0.754887	high	1.56971	1	GCA_000838105.1	97.18	100	0.436819	0.999096	3
Scaffold_6084_HRSCAF_6126	6686	No	NA	11	3	0	Low-quality	Genome-fragment	3.15	AAI-based (high-confidence)	0	1.83	high kmer_freq may indicate large duplication	NA	212482	3.14662	high	1.41627	1	GCA_000838105.1	93.6	86.95	1.87456	3.88087	2
Scaffold_6087_HRSCAF_6129	12570	No	NA	14	7	0	Low-quality	Genome-fragment	5.84	AAI-based (high-confidence)	0	1	NA	NA	215126	5.84308	high	1.52384	2	GCA_000838105.1	88.91	94.67	4.59278	22.0789	6
Scaffold_6088_HRSCAF_6130	12661	No	NA	17	12	0	Low-quality	Genome-fragment	5.3	AAI-based (high-confidence)	0	1.89	high kmer_freq may indicate large duplication	NA	238760	5.30282	high	3.04295	3	GCA_000838105.1	91.03	44.39	5.24416	16.7217	3
Scaffold_6090_HRSCAF_6132	3604	No	NA	8	1	0	Low-quality	Genome-fragment	0.33	HMM-based (lower-bound)	0	1	NA	NA	212482	1.69614	low	47.429	1	GCA_000838105.1	96.77	18.79	0.33	3.39	1
Scaffold_6093_HRSCAF_6135	14235	No	NA	13	6	0	Low-quality	Genome-fragment	6.62	AAI-based (high-confidence)	0	1	NA	NA	215078	6.61853	high	2.49059	2	GCA_000838105.1	93.24	44.91	4.01226	9.88579	6
Scaffold_6094_HRSCAF_6136	7025	No	NA	4	2	0	Low-quality	Genome-fragment	3.31	AAI-based (high-confidence)	0	1	NA	NA	212482	3.30616	high	1.28849	1	GCA_000838105.1	97.48	92.93	1.26702	4.32873	2
Scaffold_6095_HRSCAF_6137	8686	No	NA	11	6	0	Low-quality	Genome-fragment	4.09	AAI-based (high-confidence)	0	1.02	NA	NA	212482	4.08788	high	1.90865	1	GCA_000838105.1	87.64	89.39	3.94877	6.49924	5
Scaffold_6101_HRSCAF_6143	6928	No	NA	10	5	0	Low-quality	Genome-fragment	3.26	AAI-based (high-confidence)	0	1	NA	NA	212482	3.26051	high	2.42404	1	GCA_000838105.1	91.31	69.65	2.61876	4.99787	4
Scaffold_6102_HRSCAF_6144	4197	No	NA	7	3	0	Low-quality	Genome-fragment	1.34	HMM-based (lower-bound)	0	1	NA	NA	NA	NA	NA	NA	0	NA	NA	NA	1.33711	6.06199	2
Scaffold_6105_HRSCAF_6147	6042	No	NA	14	1	0	Low-quality	Genome-fragment	1.1	HMM-based (lower-bound)	0	1.09	NA	NA	182218	3.31582	low	10.511	88	GCA_000838105.1	85.4	13.78	1.1	3.9	1
Scaffold_6112_HRSCAF_6154	2497	No	NA	5	3	0	Low-quality	Genome-fragment	1.18	AAI-based (high-confidence)	0	1.01	NA	NA	212482	1.17516	high	3.83955	1	GCA_000838105.1	92.23	38.18	1.22	6.29	1
Scaffold_6113_HRSCAF_6155	5986	No	NA	16	8	0	Low-quality	Genome-fragment	2.78	AAI-based (high-confidence)	0	1.7	high kmer_freq may indicate large duplication	NA	215319	2.78006	high	2.94453	2	GCA_000838105.1	90.52	42.62	0.493627	9.35015	2
Scaffold_6114_HRSCAF_6156	9372	No	NA	14	11	0	Low-quality	Genome-fragment	4.36	AAI-based (high-confidence)	0	1	NA	NA	215076	4.35752	high	1.61001	2	GCA_000838105.1	95.71	91.56	2.08054	8.7171	11
Scaffold_6118_HRSCAF_6160	1412	No	NA	1	1	0	Low-quality	Genome-fragment	0.66	AAI-based (high-confidence)	0	1	NA	NA	212483	0.664523	high	1.1309	3	GCA_000838105.1	98.7	100	0.31	1.25	1
Scaffold_6121_HRSCAF_6163	11799	No	NA	19	7	0	Low-quality	Genome-fragment	5.55	AAI-based (high-confidence)	0	1.01	NA	NA	212482	5.55294	high	2.73754	1	GCA_000838105.1	88.59	52.17	5.23131	8.97942	6
Scaffold_6123_HRSCAF_6165	5846	No	NA	6	3	0	Low-quality	Genome-fragment	2.71	AAI-based (high-confidence)	0	1.04	NA	NA	215454	2.71335	high	4.16323	2	GCA_000838105.1	58.79	94.2	1.80096	7.14503	3
Scaffold_6124_HRSCAF_6166	8317	No	NA	9	7	0	Low-quality	Genome-fragment	3.91	AAI-based (high-confidence)	0	1.02	NA	NA	212482	3.91421	high	1.90865	1	GCA_000838105.1	88.28	88.49	3.80537	6.96154	6
Scaffold_6130_HRSCAF_6172	11678	No	NA	16	8	0	Low-quality	Genome-fragment	5.43	AAI-based (high-confidence)	0	1	NA	NA	215247	5.42539	high	2.44034	2	GCA_000838105.1	95.61	58.73	2.43641	7.20562	3
Scaffold_6136_HRSCAF_6178	1881	No	NA	2	2	0	Low-quality	Genome-fragment	0.9	AAI-based (high-confidence)	0	1.01	NA	NA	208719	0.90121	high	1.84318	4	GCA_000838105.1	87.8	77.6	0.736821	1.75598	2
Scaffold_6137_HRSCAF_6179	9955	No	NA	26	9	0	Low-quality	Genome-fragment	4.69	AAI-based (high-confidence)	0	1.07	NA	NA	212482	4.6851	high	3.01418	1	GCA_000838105.1	87.48	38.55	4.38918	7.31103	4
Scaffold_6139_HRSCAF_6181	10687	No	NA	17	6	0	Low-quality	Genome-fragment	5.03	AAI-based (high-confidence)	0	1.15	NA	NA	212482	5.0296	high	2.44034	1	GCA_000838105.1	93.35	60.4	3.98021	10.4551	3
Scaffold_6142_HRSCAF_6184	4977	No	NA	7	3	0	Low-quality	Genome-fragment	2.31	AAI-based (high-confidence)	0	1	NA	NA	215464	2.3099	high	1.15325	2	GCA_000838105.1	87.8	92.86	1.18369	7.6626	3
Scaffold_6145_HRSCAF_6187	2260	No	NA	4	0	0	Low-quality	Genome-fragment	1.33	AAI-based (high-confidence)	0	1	no viral genes detected	NA	170276	1.32726	high	3.62494	89	GCA_000867825.1	49.3	56.97	NA	NA	0
Scaffold_6148_HRSCAF_6190	4790	No	NA	5	2	0	Low-quality	Genome-fragment	2.18	AAI-based (high-confidence)	0	1.76	high kmer_freq may indicate large duplication	NA	220222	2.17508	high	4.95186	1	GCA_000923155.1	44.15	90.51	2.33	3.64	1
Scaffold_6153_HRSCAF_6195	6377	No	NA	8	4	0	Low-quality	Genome-fragment	2.96	AAI-based (high-confidence)	0	1	NA	NA	215322	2.96161	high	1.15325	2	GCA_000838105.1	88.74	97.42	1.51803	9.81806	3
Scaffold_6156_HRSCAF_6198	1449	No	NA	4	1	0	Low-quality	Genome-fragment	0.68	AAI-based (high-confidence)	0	1.01	NA	NA	212482	0.68194	high	0.0565931	1	GCA_000838105.1	94.75	76.76	0.34	1.41	1
Scaffold_6157_HRSCAF_6199	8866	No	NA	4	1	0	Low-quality	Genome-fragment	4.12	AAI-based (high-confidence)	0	1	NA	NA	215261	4.11871	high	1.92956	2	GCA_000838105.1	97.5	78.82	4.07	8.3	1
Scaffold_6161_HRSCAF_6203	4695	No	NA	4	3	0	Low-quality	Genome-fragment	2.18	AAI-based (high-confidence)	0	1	NA	NA	215377	2.1799	high	1.58732	2	GCA_000838105.1	98.28	68.28	2.12627	6.38508	3
Scaffold_6163_HRSCAF_6205	12385	No	NA	7	4	0	Low-quality	Genome-fragment	5.75	AAI-based (high-confidence)	0	1	NA	NA	215219	5.7546	high	1.81382	2	GCA_000838105.1	97.04	83.78	3.82388	8.31798	4
Scaffold_6166_HRSCAF_6208	16171	No	NA	24	10	0	Low-quality	Genome-fragment	7.46	AAI-based (medium-confidence)	0	1	NA	NA	216827	7.45801	medium	5.99065	2	GCA_000923155.1	53.19	49.99	5.4345	13.6246	6
Scaffold_6168_HRSCAF_6210	2861	No	NA	4	4	0	Low-quality	Genome-fragment	1.33	AAI-based (high-confidence)	0	1	NA	NA	215067	1.33028	high	1.80339	2	GCA_000838105.1	96.1	62.12	1.17653	2.13101	3
Scaffold_6170_HRSCAF_6212	9434	No	NA	11	6	0	Low-quality	Genome-fragment	3.87	HMM-based (lower-bound)	0	1	NA	NA	NA	NA	NA	NA	0	NA	NA	NA	3.87441	5.80286	4
Scaffold_6175_HRSCAF_6217	8177	No	NA	13	6	0	Low-quality	Genome-fragment	3.79	AAI-based (high-confidence)	0	1.74	high kmer_freq may indicate large duplication	NA	215646	3.79187	high	2.70211	2	GCA_000838105.1	82.39	67.52	1.772	13.4917	4
Scaffold_6178_HRSCAF_6220	2023	No	NA	3	2	0	Low-quality	Genome-fragment	0.99	HMM-based (lower-bound)	0	1	NA	NA	NA	NA	NA	NA	0	NA	NA	NA	0.99	5.09	1
Scaffold_6179_HRSCAF_6221	11036	No	NA	19	6	0	Low-quality	Genome-fragment	5.19	AAI-based (high-confidence)	0	1.11	NA	NA	212482	5.19385	high	2.26323	1	GCA_000838105.1	94.87	64.19	2.30459	8.86223	3
Scaffold_6190_HRSCAF_6232	9810	No	NA	10	3	0	Low-quality	Genome-fragment	4.62	AAI-based (high-confidence)	0	1	NA	NA	212482	4.61686	high	2.49059	1	GCA_000838105.1	93.8	46.1	2.3221	6.04727	3
Scaffold_6191_HRSCAF_6233	6295	No	NA	6	2	0	Low-quality	Genome-fragment	2.92	AAI-based (high-confidence)	0	1	NA	NA	215257	2.92441	high	1.28849	2	GCA_000838105.1	95.28	96.57	1.56035	3.94895	2
Scaffold_6194_HRSCAF_6236	3237	No	NA	4	1	0	Low-quality	Genome-fragment	1.5	AAI-based (high-confidence)	0	1	NA	NA	215415	1.50268	high	1.34213	2	GCA_000838105.1	98.08	84.96	0.71	2.86	1
Scaffold_6198_HRSCAF_6240	14824	No	NA	16	2	0	Low-quality	Genome-fragment	6.89	AAI-based (high-confidence)	0	1.66	high kmer_freq may indicate large duplication	NA	215184	6.88899	high	2.27822	2	GCA_000838105.1	96.36	69.84	2.52	7.63	1
Scaffold_6201_HRSCAF_6243	5465	No	NA	5	3	0	Low-quality	Genome-fragment	2.57	AAI-based (high-confidence)	0	1.98	high kmer_freq may indicate large duplication	NA	212482	2.57198	high	2.18287	1	GCA_000838105.1	94.7	76.17	0.447844	3.26789	2
Scaffold_6202_HRSCAF_6244	4949	No	NA	6	3	0	Low-quality	Genome-fragment	2.3	AAI-based (high-confidence)	0	1	NA	NA	215074	2.30106	high	1.28849	2	GCA_000838105.1	95.63	92.96	1.00953	3.64793	3
Scaffold_6208_HRSCAF_6250	34425	No	NA	63	29	0	Low-quality	Genome-fragment	16.2	AAI-based (high-confidence)	0	2.53	high kmer_freq may indicate large duplication	NA	212482	16.2014	high	2.68313	1	GCA_000838105.1	86.99	62.16	14.1133	24.9225	8
Scaffold_6209_HRSCAF_6251	4242	No	NA	5	4	0	Low-quality	Genome-fragment	2	AAI-based (high-confidence)	0	1.03	NA	NA	212482	1.9964	high	2.02569	1	GCA_000838105.1	83.51	81.95	2.01003	3.53753	3
Scaffold_6210_HRSCAF_6252	4020	No	NA	3	2	0	Low-quality	Genome-fragment	2	AAI-based (high-confidence)	0	1	NA	NA	200955	2.00044	high	2.58602	8	GCA_000838105.1	97.51	45.04	1.27923	5.8094	2
Scaffold_6212_HRSCAF_6254	8066	No	NA	10	6	0	Low-quality	Genome-fragment	3.8	AAI-based (high-confidence)	0	1.03	NA	NA	212482	3.79609	high	2.20563	1	GCA_000838105.1	95.27	75.5	2.22523	10.8502	6
Scaffold_6214_HRSCAF_6256	3822	No	NA	5	4	0	Low-quality	Genome-fragment	1.78	AAI-based (high-confidence)	0	1	NA	NA	215268	1.77546	high	1.21561	2	GCA_000838105.1	92.18	100	1.44027	3.2051	4
Scaffold_6217_HRSCAF_6259	8371	No	NA	5	2	0	Low-quality	Genome-fragment	3.89	AAI-based (high-confidence)	0	1	NA	NA	215084	3.89196	high	2.11569	2	GCA_000838105.1	97.51	74.25	3.60036	10.0771	2
Scaffold_6218_HRSCAF_6261	10130	No	NA	15	6	0	Low-quality	Genome-fragment	3.96	HMM-based (lower-bound)	0	1	NA	NA	215596	4.69861	low	28.5654	2	GCA_000838105.1	87.66	12.01	3.96139	5.98139	3
Scaffold_6224_HRSCAF_6267	16498	No	NA	23	16	0	Low-quality	Genome-fragment	7.67	AAI-based (high-confidence)	0	1.11	NA	NA	215069	7.67104	high	1.57329	2	GCA_000838105.1	90.13	90.17	5.9978	12.0783	12
Scaffold_6225_HRSCAF_6268	5883	No	NA	6	1	0	Low-quality	Genome-fragment	2.74	AAI-based (high-confidence)	0	1	NA	NA	215089	2.73515	high	1.41627	2	GCA_000838105.1	96.19	84.89	1.07	3.8	1
Scaffold_6227_HRSCAF_6270	4686	No	NA	10	1	0	Low-quality	Genome-fragment	2.21	AAI-based (high-confidence)	0	1.01	NA	NA	212482	2.20536	high	2.66424	1	GCA_000838105.1	96.86	55.33	0.43	4.41	1
Scaffold_6231_HRSCAF_6274	9772	No	NA	10	4	0	Low-quality	Genome-fragment	4.54	AAI-based (high-confidence)	0	1	NA	NA	215203	4.54083	high	1.61001	2	GCA_000838105.1	94.68	87.85	1.38039	8.39725	4
Scaffold_6236_HRSCAF_6279	10303	No	NA	13	5	0	Low-quality	Genome-fragment	4.78	AAI-based (high-confidence)	0	1	NA	NA	215403	4.78313	high	1.65332	2	GCA_000838105.1	82.72	92.53	3.61452	10.0314	4
Scaffold_6243_HRSCAF_6286	4265	No	NA	5	2	0	Low-quality	Genome-fragment	1.98	AAI-based (high-confidence)	0	1	NA	NA	215133	1.9825	high	1.78376	2	GCA_000838105.1	94.38	78.71	0.477567	2.39811	2
Scaffold_6244_HRSCAF_6287	10446	No	NA	16	12	0	Low-quality	Genome-fragment	4.92	AAI-based (high-confidence)	0	1	NA	NA	212482	4.91618	high	1.61001	1	GCA_000838105.1	95.81	88.9	2.68573	9.4293	12
Scaffold_6245_HRSCAF_6288	8453	No	NA	6	2	0	Low-quality	Genome-fragment	3.98	AAI-based (high-confidence)	0	1	NA	NA	212482	3.97822	high	1.35935	1	GCA_000838105.1	95.04	96.63	2.20241	6.38041	2
Scaffold_6249_HRSCAF_6292	11522	No	NA	17	5	0	Low-quality	Genome-fragment	5.36	AAI-based (high-confidence)	0	1	NA	NA	215086	5.35693	high	3.03113	2	GCA_000838105.1	92.73	48.56	3.43939	8.29093	4
Scaffold_6250_HRSCAF_6293	4742	No	NA	6	5	0	Low-quality	Genome-fragment	2.19	AAI-based (medium-confidence)	0	1.77	high kmer_freq may indicate large duplication	NA	216966	2.1856	medium	9.77042	2	GCA_000923155.1	45.12	46.63	1.88756	3.13331	2
Scaffold_6259_HRSCAF_6302	20033	No	NA	30	7	0	Low-quality	Genome-fragment	9.43	AAI-based (high-confidence)	0	1.16	NA	NA	212482	9.42809	high	3.18503	1	GCA_000838105.1	92.19	36.96	7.57783	14.453	4
Scaffold_6268_HRSCAF_6311	3256	No	NA	3	2	0	Low-quality	Genome-fragment	1.6	AAI-based (high-confidence)	0	1	NA	NA	203289	1.60166	high	1.34213	5	GCA_000838105.1	97.89	86.83	0.265515	2.89727	2
Scaffold_6273_HRSCAF_6316	75044	No	NA	94	31	0	Low-quality	Genome-fragment	34.89	AAI-based (high-confidence)	0	2.03	high kmer_freq may indicate large duplication	NA	215095	34.8887	high	1.86283	2	GCA_000838105.1	94.73	86.76	26.0987	53.7805	14
Scaffold_6276_HRSCAF_6319	17490	No	NA	26	3	0	Low-quality	Genome-fragment	8.23	AAI-based (medium-confidence)	0	1	NA	NA	212482	8.23129	medium	6.77694	1	GCA_000838105.1	84.04	20.03	4.32759	10.6807	2
Scaffold_6277_HRSCAF_6320	16921	No	NA	25	9	0	Low-quality	Genome-fragment	7.96	AAI-based (high-confidence)	0	1.56	high kmer_freq may indicate large duplication	NA	212482	7.9635	high	1.94303	1	GCA_000838105.1	87.03	86.07	6.39057	17.4576	4
Scaffold_6278_HRSCAF_6321	14888	No	NA	18	6	0	Low-quality	Genome-fragment	7.01	AAI-based (high-confidence)	0	1	NA	NA	212482	7.00671	high	1.35935	1	GCA_000838105.1	94.5	95.37	3.03105	10.7186	6
Scaffold_6280_HRSCAF_6323	5041	No	NA	6	5	0	Low-quality	Genome-fragment	2.34	AAI-based (high-confidence)	0	1	NA	NA	215283	2.34157	high	1.33997	2	GCA_000838105.1	91.09	83.57	1.87071	2.9147	4
Scaffold_6283_HRSCAF_6326	3460	No	NA	4	1	0	Low-quality	Genome-fragment	1.61	AAI-based (high-confidence)	0	2.04	high kmer_freq may indicate large duplication	NA	215076	1.60873	high	3.55779	2	GCA_000838105.1	86.3	49.58	1.6	3.26	1
Scaffold_6291_HRSCAF_6334	11243	No	NA	17	7	0	Low-quality	Genome-fragment	5.29	AAI-based (high-confidence)	0	1	NA	NA	212482	5.29127	high	2.63906	1	GCA_000838105.1	91.27	62.82	4.26412	8.85218	6
[truncated: 2,992 more rows]
