# Supplementary material for: Genome and Genetic Engineering of the House Cricket (Acheta domesticus): A Resource for Sustainable Agriculture
Source: Biomolecules. 2023 Mar 24;13(4):589. doi: 10.3390/biom13040589 (PMC10136058; doi:10.3390/biom13040589)
Supplement: Supplementary file 1 [file biomolecules-13-00589-s001.zip › Supplementary_Materials/S5File.xlsx]

## Sheet: File_S5
Gene	Annotation ID	Description	Old Scaffold DT	length	Start	End
PGRP	ANN16589-RA	Similar to PGRP-LB: Peptidoglycan-recognition protein LB (Drosophila melanogaster OX%3D7227)	Ado_MfTpo_scaffold_2119	146652710	64407657	64430359	.	+	.
	ANN17132-RA	Similar to PGRP-2: Peptidoglycan-recognition protein 2 (Holotrichia diomphalia OX%3D33394)	Ado_MfTpo_scaffold_2119	146652710	106913810	106920018	.	+	.
GNBP	ANN01864-RA	Similar to ARF1: ADP-ribosylation factor 1 (Locusta migratoria OX%3D7004)	Ado_MfTpo_scaffold_14394	303995810	162471136	162472870	.	-	.
	ANN05405-RA	Protein of unknown function	Ado_MfTpo_scaffold_3318	267235654	188506033	188514472	.	-	.
	ANN05406-RA	Similar to SLC9A5: Sodium/hydrogen exchanger 5 (Homo sapiens OX%3D9606)	Ado_MfTpo_scaffold_3318	267235654	188522832	188550698	.	-	.
	ANN05690-RA	Protein of unknown function	Ado_MfTpo_scaffold_3318	267235654	213828687	213829097	.	+	.
	ANN05691-RA	Similar to gnbp1: Beta-1%2C3-glucan-binding protein (Fragment) (Hyphantria cunea OX%3D39466)	Ado_MfTpo_scaffold_3318	267235654	213831234	213835241	.	+	.
	ANN05692-RA	Similar to GRP: Beta-1%2C3-glucan-binding protein (Tenebrio molitor OX%3D7067)	Ado_MfTpo_scaffold_3318	267235654	213850913	213861383	.	+	.
	ANN05929-RA	Similar to GRP: Beta-1%2C3-glucan-binding protein (Tenebrio molitor OX%3D7067)	Ado_MfTpo_scaffold_3318	267235654	239392393	239409434	.	+	.
	ANN05931-RA	Protein of unknown function	Ado_MfTpo_scaffold_3318	267235654	239411978	239420551	.	+	.
	ANN16377-RA	Similar to Venom carboxylesterase-6 (Apis mellifera OX%3D7460)	Ado_MfTpo_scaffold_2119	146652710	45649941	45661037	.	-	.
	ANN18580-RA	Similar to dpp: Protein decapentaplegic (Drosophila melanogaster OX%3D7227)	Ado_MfTpo_scaffold_3277	130072251	105226812	105236447	.	+	.
	ANN24857-RA	Protein of unknown function	Ado_MfTpo_scaffold_6549	304898	118936	127685	.	+	.
Lysozyme	ANN19980-RA	Similar to ilys-3: Invertebrate-type lysozyme 3 (Caenorhabditis elegans OX%3D6239)	Ado_MfTpo_scaffold_14394	122537612	72671769	72676378	.	+	.
	ANN24139-RA	Similar to AGAP007347: Lysozyme c-1 (Anopheles gambiae OX%3D7165)	Ado_MfTpo_scaffold_15534	144936178	137472896	137479149	.	+	.
	ANN24140-RA	Similar to AGAP007347: Lysozyme c-1 (Anopheles gambiae OX%3D7165)	Ado_MfTpo_scaffold_15534	144936178	137504973	137513972	.	+	.
	ANN11648-RA	Similar to Lysozyme (Hyphantria cunea OX%3D39466)	Ado_MfTpo_scaffold_8855	225361794	26067651	26076787	.	-	.
PPO	ANN23518-RA	Similar to PPO1: Phenoloxidase 1 (Holotrichia diomphalia OX%3D33394)	Ado_MfTpo_scaffold_15534	144936178	79799330	79834365	.	-	.
	ANN15897-RA	Similar to PPO3: Phenoloxidase 3 (Drosophila melanogaster OX%3D7227)	Ado_MfTpo_scaffold_2119	146652710	4405499	4430226	.	+	.
	ANN15898-RA	Similar to PPO1: Phenoloxidase 1 (Holotrichia diomphalia OX%3D33394)	Ado_MfTpo_scaffold_2119	146652710	4451573	4476082	.	+	.
	ANN15899-RA	Similar to PPO3: Phenoloxidase 3 (Drosophila melanogaster OX%3D7227)	Ado_MfTpo_scaffold_2119	146652710	4502833	4532971	.	+	.
	ANN15900-RA	Similar to PPO2: Phenoloxidase 2 (Drosophila melanogaster OX%3D7227)	Ado_MfTpo_scaffold_2119	146652710	4534505	4540452	.	+	.
	ANN17126-RA	Similar to PPO1: Phenoloxidase 1 (Holotrichia diomphalia OX%3D33394)	Ado_MfTpo_scaffold_2119	146652710	106546266	106557476	.	+	.
	ANN17127-RA	Similar to PPO1: Phenoloxidase 1 (Holotrichia diomphalia OX%3D33394)	Ado_MfTpo_scaffold_2119	146652710	106583874	106625612	.	-	.
	ANN17229-RA	Similar to PPO1: Phenoloxidase 1 (Holotrichia diomphalia OX%3D33394)	Ado_MfTpo_scaffold_2119	146652710	114463139	114481932	.	-	.
	ANN17230-RA	Similar to PPO2: Phenoloxidase 2 (Drosophila melanogaster OX%3D7227)	Ado_MfTpo_scaffold_2119	146652710	114487840	114500649	.	-	.
