# Supplementary material for: Genome and Genetic Engineering of the House Cricket (Acheta domesticus): A Resource for Sustainable Agriculture
Source: Biomolecules. 2023 Mar 24;13(4):589. doi: 10.3390/biom13040589 (PMC10136058; doi:10.3390/biom13040589)
Supplement: Supplementary file 1 [file biomolecules-13-00589-s001.zip › Supplementary_Materials/S7Table.xlsx]

## Sheet: Table_S7A
Table S7a. LINE transposon subclasses and its correlation with intron length and genome size.
Class	Species	Total length (bp)	Contents in genomes (%)	Positive correlation with median length of intron	Positive correlation with genome size
LINE/CR1	Acheta domesticus	6076132	0.00251539	Significant P < 0.001, R2 = 0.89	Significant P < 0.001, R2 = 0.97
	Apteronemobius asahinai	297596	0.000177876
	Gryllus bimaculatus	4193543	0.00252927
	Laupala kohalensis	4586648	0.00287526
	Locusta migratoria	370825149	0.0572555
	Teleogryllus occipitalis	9342779	0.00483106
	Teleogryllus oceanicus	5005041	0.00244737
LINE/Dong-R4	Acheta domesticus	45439878	0.0188111	n.s.	n.s.
	Apteronemobius asahinai	970804	0.00058026
	Gryllus bimaculatus	8014228	0.00483365
	Laupala kohalensis	14752402	0.00924791
	Teleogryllus occipitalis	12572135	0.00650093
	Teleogryllus oceanicus	9864331	0.00482347
LINE/Jockey-I	Acheta domesticus	27292368	0.0112985	n.s.	n.s.
	Apteronemobius asahinai	19377957	0.0115824
	Gryllus bimaculatus	6914429	0.00417032
	Laupala kohalensis	27283272	0.0171032
	Locusta migratoria	134950341	0.0208364
	Teleogryllus occipitalis	50159843	0.0259372
	Teleogryllus oceanicus	12543007	0.0061333
LINE/L1	Acheta domesticus	497717	0.000206044	Significant P = 0.001, R2 = 0.97	Significant P = 0.004, R2 = 0.94
	Apteronemobius asahinai	646990	0.000386713
	Laupala kohalensis	1107703	0.000694391
	Locusta migratoria	49629523	0.00766282
	Teleogryllus oceanicus	129913	6.35e-05
LINE/L2	Acheta domesticus	44901238	0.0185881	n.s.	n.s.
	Apteronemobius asahinai	64463299	0.0385304
	Gryllus bimaculatus	17243581	0.0104002
	Laupala kohalensis	94006905	0.0589306
	Locusta migratoria	103516676	0.015983
	Teleogryllus occipitalis	53278489	0.0275498
	Teleogryllus oceanicus	28345826	0.0138606
LINE/Penelope	Acheta domesticus	13673136	0.00566038	Significant P = 0.002, R2 = 0.86	Significant P < 0.001, R2 = 0.94
	Apteronemobius asahinai	5678701	0.00339422
	Gryllus bimaculatus	3866060	0.00233175
	Laupala kohalensis	15011079	0.00941007
	Locusta migratoria	306936879	0.0473912
	Teleogryllus occipitalis	8151309	0.00421497
	Teleogryllus oceanicus	5566003	0.00272167
LINE/R1	Acheta domesticus	7763996	0.00321413	n.s.	n.s.
	Apteronemobius asahinai	20693502	0.0123687
	Gryllus bimaculatus	2875858	0.00173453
	Laupala kohalensis	23128176	0.0144985
	Locusta migratoria	9027004	0.00139377
	Teleogryllus occipitalis	5887894	0.00304457
	Teleogryllus oceanicus	3825446	0.00187057
LINE/R2	Acheta domesticus	2791566	0.00115565	n.s.	n.s.
	Apteronemobius asahinai	712172	0.000425673
	Gryllus bimaculatus	1033300	0.00062322
	Laupala kohalensis	641434	0.000402099
	Locusta migratoria	102838	1.59e-05
	Teleogryllus occipitalis	2052343	0.00106125
	Teleogryllus oceanicus	909083	0.000444525
LINE/RTE	Acheta domesticus	16863234	0.00698102	Significant P = 0.010, R2 = 0.72	Significant P = 0.003, R2 = 0.81
	Apteronemobius asahinai	39566454	0.0236493
	Gryllus bimaculatus	10517358	0.00634337
	Laupala kohalensis	31154892	0.0195302
	Locusta migratoria	469038724	0.0724198
	Teleogryllus occipitalis	20891572	0.0108028
	Teleogryllus oceanicus	16099330	0.00787227

## Sheet: Table_S7B
Table S7b. DNA transposon subclasses and its correlation with intron length and genome size.
Class	Species	Total length (bp)	Contents in genomes (%)	Positive correlation with median length of intron	Positive correlation with genome size
DNA/CMC	Acheta domesticus	14387061	0.00595593	n.s.	n.s.
	Apteronemobius asahinai	1152043	0.000688588
	Gryllus bimaculatus	5905324	0.0035617
	Laupala kohalensis	4783020	0.00299836
	Locusta migratoria	4510949	0.000696492
	Teleogryllus occipitalis	20668179	0.0106873
	Teleogryllus oceanicus	10180486	0.00497807
DNA/Ginger	Acheta domesticus	1413317	0.000585083	n.s.	n.s.
	Laupala kohalensis	782543	0.000490557
	Locusta migratoria	309914	4.79e-05
	Teleogryllus occipitalis	1377893	0.000712495
DNA/Harbinger	Acheta domesticus	1376428	0.000569812	n.s.	n.s.
	Apteronemobius asahinai	2235865	0.0013364
	Gryllus bimaculatus	359987	0.00021712
	Laupala kohalensis	973553	0.000610296
	Locusta migratoria	14912820	0.00230255
	Teleogryllus occipitalis	3104861	0.00160549
	Teleogryllus oceanicus	1079210	0.000527714
DNA/hAT	Acheta domesticus	49461170	0.0204759	n.s.	Significant P = 0.013, R2 = 0.69
	Apteronemobius asahinai	33190742	0.0198385
	Gryllus bimaculatus	18341531	0.0110624
	Laupala kohalensis	23216773	0.014554
	Locusta migratoria	220458462	0.0340389
	Teleogryllus occipitalis	33900238	0.0175295
	Teleogryllus oceanicus	17607931	0.00860995
DNA/Kolobok	Acheta domesticus	3193877	0.0013222	Significant P = 0.039, R2 = 0.62	Significant P = 0.005, R2 = 0.85
	Apteronemobius asahinai	105612	6.31e-05
	Gryllus bimaculatus	451325	0.00027221
	Locusta migratoria	16333690	0.00252193
	Teleogryllus occipitalis	953767	0.000493184
	Teleogryllus oceanicus	802745	0.000392527
DNA/Maverick	Acheta domesticus	4490268	0.00185887	n.s.	n.s.
	Apteronemobius asahinai	2206615	0.00131892
	Gryllus bimaculatus	524294	0.00031622
	Laupala kohalensis	2978174	0.00186694
	Locusta migratoria	20811258	0.00321327
	Teleogryllus occipitalis	1368359	0.000707565
	Teleogryllus oceanicus	244972	0.000119787
DNA/Merlin	Acheta domesticus	166062	6.87e-05	n.s.	n.s.
	Apteronemobius asahinai	659541	0.000394215
	Gryllus bimaculatus	1169298	0.00070524
	Laupala kohalensis	452716	0.000283796
	Locusta migratoria	1346195	0.000207853
	Teleogryllus occipitalis	574576	0.000297108
	Teleogryllus oceanicus	431322	0.000210908
DNA/MULE	Acheta domesticus	2446737	0.0010129	n.s.	n.s.
	Apteronemobius asahinai	998923	0.000597067
	Gryllus bimaculatus	140885	8.5e-05
	Laupala kohalensis	1599572	0.00100273
	Locusta migratoria	10937300	0.00168872
	Teleogryllus occipitalis	2794525	0.00144502
	Teleogryllus oceanicus	786611	0.000384638
DNA/P	Acheta domesticus	4260094	0.00176359	n.s.	n.s.
	Apteronemobius asahinai	546422	0.000326602
	Gryllus bimaculatus	243273	0.00014673
	Laupala kohalensis	1934058	0.00121241
	Locusta migratoria	10575346	0.00163284
	Teleogryllus occipitalis	1399995	0.000723924
	Teleogryllus oceanicus	776705	0.000379794
DNA/PiggyBac	Acheta domesticus	12687691	0.00525243	n.s.	n.s.
	Apteronemobius asahinai	1881093	0.00112435
	Gryllus bimaculatus	1566749	0.00094496
	Laupala kohalensis	529511	0.000331937
	Locusta migratoria	34614920	0.00534456
	Teleogryllus occipitalis	2687644	0.00138975
	Teleogryllus oceanicus	1938978	0.000948124
DNA/TcMar	Acheta domesticus	97684301	0.0404392	Significant P < 0.001, R2 = 0.89	Significant P < 0.001, R2 = 0.94
	Apteronemobius asahinai	32210940	0.0192528
	Gryllus bimaculatus	54130212	0.0326478
	Laupala kohalensis	37688788	0.0236262
	Locusta migratoria	607852002	0.0938526
	Teleogryllus occipitalis	70103905	0.0362501
	Teleogryllus oceanicus	52649081	0.0257444
DNA/Zator	Acheta domesticus	6076132	0.00251539	n.s.	n.s.
	Apteronemobius asahinai	297596	0.000177876
	Gryllus bimaculatus	1932635	0.00116564
	Laupala kohalensis	2078682	0.00130307
	Locusta migratoria	1006931	0.000155471
	Teleogryllus occipitalis	1758041	0.000909066
	Teleogryllus oceanicus	1571160	0.000768268

## Sheet: Table_S7C
Table S7C. LTR transposon subclasses and its correlation with intron length and genome size.
Class	Species	Total length (bp)	Contents in genomes (%)	Positive correlation with median length of intron	Positive correlation with genome size
LTR/Copia	Acheta domesticus	15696232	0.0064979	n.s.	n.s.
	Apteronemobius asahinai	2381039	0.00142317
	Gryllus bimaculatus	2811198	0.00169553
	Laupala kohalensis	1436213	0.000900326
	Locusta migratoria	5160254	0.000796745
	Teleogryllus occipitalis	1275201	0.000659394
	Teleogryllus oceanicus	459687	0.000224778
LTR/DIRS	Apteronemobius asahinai	345663	0.000206606	n.s.	n.s.
	Gryllus bimaculatus	74166	4.47e-05
	Locusta migratoria	78911	1.22e-05
	Teleogryllus oceanicus	201995	9.88e-05
LTR/ERV1	Acheta domesticus	9206202	0.00381117	n.s.	n.s.
	Apteronemobius asahinai	3337297	0.00199474
	Laupala kohalensis	1267193	0.000794372
	Teleogryllus occipitalis	136890	7.08e-05
LTR/Gypsy	Acheta domesticus	50963154	0.0210976	n.s.	n.s.
	Apteronemobius asahinai	4107677	0.0024552
	Gryllus bimaculatus	2785500	0.00168003
	Laupala kohalensis	14474882	0.00907394
	Locusta migratoria	249056926	0.0384545
	Teleogryllus occipitalis	59611593	0.0308246
	Teleogryllus oceanicus	6324281	0.00309246
LTR/Pao	Acheta domesticus	6993177	0.00289502	n.s.	n.s.
	Apteronemobius asahinai	1530309	0.000914682
	Gryllus bimaculatus	1291270	0.00077881
	Laupala kohalensis	7296589	0.00457405
	Locusta migratoria	32460641	0.00501194
	Teleogryllus occipitalis	1119647	0.000578959
	Teleogryllus oceanicus	4154400	0.00203142
