# Supplementary material for: Genome and Genetic Engineering of the House Cricket (Acheta domesticus): A Resource for Sustainable Agriculture
Source: Biomolecules. 2023 Mar 24;13(4):589. doi: 10.3390/biom13040589 (PMC10136058; doi:10.3390/biom13040589)
Supplement: Supplementary file 1 [file biomolecules-13-00589-s001.zip › Supplementary_Materials/S9File.xlsx]

## Sheet: Acheta_domesticus_Annotations
Scaffold	Length	Annotation name	Annotation
Ado_MfTpo_scaffold_14394	303995810	ANN00001-RA	Similar to mth: G-protein coupled receptor Mth (Drosophila melanogaster OX%3D7227)
Ado_MfTpo_scaffold_14394	303995810	ANN00002-RA	Similar to pol: Retrovirus-related Pol polyprotein from type-2 retrotransposable element R2DM (Drosophila melanogaster OX%3D7227)
Ado_MfTpo_scaffold_14394	303995810	ANN00003-RA	Protein of unknown function
Ado_MfTpo_scaffold_14394	303995810	ANN00004-RA	Protein of unknown function
Ado_MfTpo_scaffold_14394	303995810	ANN00005-RA	Similar to Cyp6a13: Probable cytochrome P450 6a13 (Drosophila melanogaster OX%3D7227)
Ado_MfTpo_scaffold_14394	303995810	ANN00006-RA	Similar to psme4: Proteasome activator complex subunit 4 (Xenopus laevis OX%3D8355)
Ado_MfTpo_scaffold_14394	303995810	ANN00007-RA	Protein of unknown function
Ado_MfTpo_scaffold_14394	303995810	ANN00008-RA	Protein of unknown function
Ado_MfTpo_scaffold_14394	303995810	ANN00009-RA	Protein of unknown function
Ado_MfTpo_scaffold_14394	303995810	ANN00010-RA	Protein of unknown function
Ado_MfTpo_scaffold_14394	303995810	ANN00011-RA	Protein of unknown function
Ado_MfTpo_scaffold_14394	303995810	ANN00012-RA	Similar to jockey\pol: RNA-directed DNA polymerase from mobile element jockey (Drosophila funebris OX%3D7221)
Ado_MfTpo_scaffold_14394	303995810	ANN00013-RA	Protein of unknown function
Ado_MfTpo_scaffold_14394	303995810	ANN00014-RA	Protein of unknown function
Ado_MfTpo_scaffold_14394	303995810	ANN00015-RA	Similar to RTase: Probable RNA-directed DNA polymerase from transposon BS (Drosophila melanogaster OX%3D7227)
Ado_MfTpo_scaffold_14394	303995810	ANN00016-RA	Protein of unknown function
Ado_MfTpo_scaffold_14394	303995810	ANN00017-RA	Similar to Processed variable antigen (Fragment) (Plasmodium falciparum OX%3D5833)
Ado_MfTpo_scaffold_14394	303995810	ANN00018-RA	Similar to Transposable element Tcb1 transposase (Caenorhabditis briggsae OX%3D6238)
Ado_MfTpo_scaffold_14394	303995810	ANN00019-RA	Similar to Jrkl: Jerky protein homolog-like (Mus musculus OX%3D10090)
Ado_MfTpo_scaffold_14394	303995810	ANN00020-RA	Similar to mariner\T: Mariner Mos1 transposase (Drosophila mauritiana OX%3D7226)
Ado_MfTpo_scaffold_14394	303995810	ANN00021-RA	Protein of unknown function
Ado_MfTpo_scaffold_14394	303995810	ANN00022-RA	Protein of unknown function
Ado_MfTpo_scaffold_14394	303995810	ANN00023-RA	Protein of unknown function
Ado_MfTpo_scaffold_14394	303995810	ANN00024-RA	Protein of unknown function
Ado_MfTpo_scaffold_14394	303995810	ANN00025-RA	Protein of unknown function
Ado_MfTpo_scaffold_14394	303995810	ANN00026-RA	Protein of unknown function
Ado_MfTpo_scaffold_14394	303995810	ANN00027-RA	Similar to mariner\T: Mariner Mos1 transposase (Drosophila mauritiana OX%3D7226)
Ado_MfTpo_scaffold_14394	303995810	ANN00028-RA	Similar to Retrovirus-related Pol polyprotein from transposon TNT 1-94 (Nicotiana tabacum OX%3D4097)
Ado_MfTpo_scaffold_14394	303995810	ANN00029-RA	Similar to Retrovirus-related Pol polyprotein from transposon TNT 1-94 (Nicotiana tabacum OX%3D4097)
Ado_MfTpo_scaffold_14394	303995810	ANN00030-RA	Similar to GIP: Copia protein (Drosophila melanogaster OX%3D7227)
Ado_MfTpo_scaffold_14394	303995810	ANN00031-RA	Similar to SE_0175: Accumulation-associated protein (Staphylococcus epidermidis (strain ATCC 12228) OX%3D176280)
Ado_MfTpo_scaffold_14394	303995810	ANN00032-RA	Protein of unknown function
Ado_MfTpo_scaffold_14394	303995810	ANN00033-RA	Protein of unknown function
Ado_MfTpo_scaffold_14394	303995810	ANN00034-RA	Protein of unknown function
Ado_MfTpo_scaffold_14394	303995810	ANN00035-RA	Protein of unknown function
Ado_MfTpo_scaffold_14394	303995810	ANN00036-RA	Protein of unknown function
Ado_MfTpo_scaffold_14394	303995810	ANN00037-RA	Similar to Transposon TX1 uncharacterized 82 kDa protein (Xenopus laevis OX%3D8355)
Ado_MfTpo_scaffold_14394	303995810	ANN00038-RA	Protein of unknown function
Ado_MfTpo_scaffold_14394	303995810	ANN00039-RA	Similar to X-element\ORF2: Probable RNA-directed DNA polymerase from transposon X-element (Drosophila melanogaster OX%3D7227)
Ado_MfTpo_scaffold_14394	303995810	ANN00040-RA	Protein of unknown function
Ado_MfTpo_scaffold_14394	303995810	ANN00041-RA	Protein of unknown function
Ado_MfTpo_scaffold_14394	303995810	ANN00042-RA	Similar to pol: RNA-directed DNA polymerase from mobile element jockey (Drosophila melanogaster OX%3D7227)
Ado_MfTpo_scaffold_14394	303995810	ANN00043-RA	Similar to Spg21: Maspardin (Rattus norvegicus OX%3D10116)
Ado_MfTpo_scaffold_14394	303995810	ANN00044-RA	Similar to RGP1: RAB6A-GEF complex partner protein 2 (Homo sapiens OX%3D9606)
Ado_MfTpo_scaffold_14394	303995810	ANN00045-RA	Similar to RGP1: RAB6A-GEF complex partner protein 2 (Homo sapiens OX%3D9606)
Ado_MfTpo_scaffold_14394	303995810	ANN00046-RA	Similar to Dnmt3c: DNA (cytosine-5)-methyltransferase 3C (Mus musculus OX%3D10090)
Ado_MfTpo_scaffold_14394	303995810	ANN00047-RA	Protein of unknown function
Ado_MfTpo_scaffold_14394	303995810	ANN00048-RA	Protein of unknown function
Ado_MfTpo_scaffold_14394	303995810	ANN00049-RA	Similar to WDR20: WD repeat-containing protein 20 (Homo sapiens OX%3D9606)
Ado_MfTpo_scaffold_14394	303995810	ANN00050-RA	Protein of unknown function
Ado_MfTpo_scaffold_14394	303995810	ANN00051-RA	Protein of unknown function
Ado_MfTpo_scaffold_14394	303995810	ANN00052-RA	Similar to CSE4: Histone H3-like centromeric protein CSE4 (Yarrowia lipolytica (strain CLIB 122 / E 150) OX%3D284591)
Ado_MfTpo_scaffold_14394	303995810	ANN00053-RA	Protein of unknown function
Ado_MfTpo_scaffold_14394	303995810	ANN00054-RA	Similar to Hdgf: Hepatoma-derived growth factor (Mus musculus OX%3D10090)
Ado_MfTpo_scaffold_14394	303995810	ANN00055-RA	Protein of unknown function
Ado_MfTpo_scaffold_14394	303995810	ANN00056-RA	Protein of unknown function
Ado_MfTpo_scaffold_14394	303995810	ANN00057-RA	Similar to VG2: Vitellogenin-2 (Periplaneta americana OX%3D6978)
Ado_MfTpo_scaffold_14394	303995810	ANN00058-RA	Similar to VG2: Vitellogenin-1 (Periplaneta americana OX%3D6978)
Ado_MfTpo_scaffold_14394	303995810	ANN00059-RA	Protein of unknown function
Ado_MfTpo_scaffold_14394	303995810	ANN00060-RA	Similar to chchd7: Coiled-coil-helix-coiled-coil-helix domain-containing protein 7 (Xenopus tropicalis OX%3D8364)
Ado_MfTpo_scaffold_14394	303995810	ANN00061-RA	Protein of unknown function
Ado_MfTpo_scaffold_14394	303995810	ANN00062-RA	Protein of unknown function
Ado_MfTpo_scaffold_14394	303995810	ANN00063-RA	Protein of unknown function
Ado_MfTpo_scaffold_14394	303995810	ANN00064-RA	Similar to X-element\ORF2: Probable RNA-directed DNA polymerase from transposon X-element (Drosophila melanogaster OX%3D7227)
Ado_MfTpo_scaffold_14394	303995810	ANN00065-RA	Protein of unknown function
Ado_MfTpo_scaffold_14394	303995810	ANN00066-RA	Similar to ATPsynbeta: ATP synthase subunit beta%2C mitochondrial (Drosophila melanogaster OX%3D7227)
Ado_MfTpo_scaffold_14394	303995810	ANN00067-RA	Protein of unknown function
Ado_MfTpo_scaffold_14394	303995810	ANN00068-RA	Protein of unknown function
Ado_MfTpo_scaffold_14394	303995810	ANN00069-RA	Similar to OSBPL11: Oxysterol-binding protein-related protein 11 (Homo sapiens OX%3D9606)
Ado_MfTpo_scaffold_14394	303995810	ANN00070-RA	Protein of unknown function
Ado_MfTpo_scaffold_14394	303995810	ANN00071-RA	Similar to dnajc2: DnaJ homolog subfamily C member 2 (Xenopus tropicalis OX%3D8364)
Ado_MfTpo_scaffold_14394	303995810	ANN00072-RA	Similar to xpot: Exportin-T (Danio rerio OX%3D7955)
Ado_MfTpo_scaffold_14394	303995810	ANN00073-RA	Similar to calypso: Ubiquitin carboxyl-terminal hydrolase calypso (Aedes aegypti OX%3D7159)
Ado_MfTpo_scaffold_14394	303995810	ANN00074-RA	Similar to MBD4: Methyl-CpG-binding domain protein 4 (Homo sapiens OX%3D9606)
Ado_MfTpo_scaffold_14394	303995810	ANN00075-RA	Protein of unknown function
Ado_MfTpo_scaffold_14394	303995810	ANN00076-RA	Similar to K02A2.6: Uncharacterized protein K02A2.6 (Caenorhabditis elegans OX%3D6239)
Ado_MfTpo_scaffold_14394	303995810	ANN00077-RA	Protein of unknown function
Ado_MfTpo_scaffold_14394	303995810	ANN00078-RA	Protein of unknown function
Ado_MfTpo_scaffold_14394	303995810	ANN00079-RA	Protein of unknown function
Ado_MfTpo_scaffold_14394	303995810	ANN00080-RA	Protein of unknown function
Ado_MfTpo_scaffold_14394	303995810	ANN00081-RA	Similar to COPA: Coatomer subunit alpha (Bos taurus OX%3D9913)
Ado_MfTpo_scaffold_14394	303995810	ANN00082-RA	Protein of unknown function
Ado_MfTpo_scaffold_14394	303995810	ANN00083-RA	Protein of unknown function
Ado_MfTpo_scaffold_14394	303995810	ANN00084-RA	Protein of unknown function
Ado_MfTpo_scaffold_14394	303995810	ANN00085-RA	Protein of unknown function
Ado_MfTpo_scaffold_14394	303995810	ANN00086-RA	Similar to X-element\ORF2: Probable RNA-directed DNA polymerase from transposon X-element (Drosophila melanogaster OX%3D7227)
Ado_MfTpo_scaffold_14394	303995810	ANN00087-RA	Similar to Apolipophorins (Locusta migratoria OX%3D7004)
Ado_MfTpo_scaffold_14394	303995810	ANN00088-RA	Protein of unknown function
Ado_MfTpo_scaffold_14394	303995810	ANN00089-RA	Similar to KLF2: Krueppel-like factor 2 (Homo sapiens OX%3D9606)
Ado_MfTpo_scaffold_14394	303995810	ANN00090-RA	Protein of unknown function
Ado_MfTpo_scaffold_14394	303995810	ANN00091-RA	Protein of unknown function
Ado_MfTpo_scaffold_14394	303995810	ANN00092-RA	Similar to At3g55350: Protein ALP1-like (Arabidopsis thaliana OX%3D3702)
Ado_MfTpo_scaffold_14394	303995810	ANN00093-RA	Protein of unknown function
Ado_MfTpo_scaffold_14394	303995810	ANN00094-RA	Protein of unknown function
Ado_MfTpo_scaffold_14394	303995810	ANN00095-RA	Similar to Txnl1: Thioredoxin-like protein 1 (Mus musculus OX%3D10090)
Ado_MfTpo_scaffold_14394	303995810	ANN00096-RA	Protein of unknown function
Ado_MfTpo_scaffold_14394	303995810	ANN00097-RA	Similar to K02A2.6: Uncharacterized protein K02A2.6 (Caenorhabditis elegans OX%3D6239)
Ado_MfTpo_scaffold_14394	303995810	ANN00098-RA	Protein of unknown function
Ado_MfTpo_scaffold_14394	303995810	ANN00099-RA	Similar to Harbi1: Putative nuclease HARBI1 (Mus musculus OX%3D10090)
Ado_MfTpo_scaffold_14394	303995810	ANN00100-RA	Similar to msantd3: Myb/SANT-like DNA-binding domain-containing protein 3 (Xenopus tropicalis OX%3D8364)
Ado_MfTpo_scaffold_14394	303995810	ANN00101-RA	Protein of unknown function
Ado_MfTpo_scaffold_14394	303995810	ANN00102-RA	Protein of unknown function
Ado_MfTpo_scaffold_14394	303995810	ANN00103-RA	Protein of unknown function
Ado_MfTpo_scaffold_14394	303995810	ANN00104-RA	Protein of unknown function
Ado_MfTpo_scaffold_14394	303995810	ANN00105-RA	Protein of unknown function
Ado_MfTpo_scaffold_14394	303995810	ANN00106-RA	Protein of unknown function
Ado_MfTpo_scaffold_14394	303995810	ANN00107-RA	Protein of unknown function
Ado_MfTpo_scaffold_14394	303995810	ANN00108-RA	Protein of unknown function
Ado_MfTpo_scaffold_14394	303995810	ANN00109-RA	Protein of unknown function
Ado_MfTpo_scaffold_14394	303995810	ANN00110-RA	Protein of unknown function
Ado_MfTpo_scaffold_14394	303995810	ANN00111-RA	Similar to PGBD4: PiggyBac transposable element-derived protein 4 (Homo sapiens OX%3D9606)
Ado_MfTpo_scaffold_14394	303995810	ANN00112-RA	Similar to pol: Retrovirus-related Pol polyprotein from transposon 17.6 (Drosophila melanogaster OX%3D7227)
Ado_MfTpo_scaffold_14394	303995810	ANN00113-RA	Protein of unknown function
Ado_MfTpo_scaffold_14394	303995810	ANN00114-RA	Protein of unknown function
Ado_MfTpo_scaffold_14394	303995810	ANN00115-RA	Protein of unknown function
Ado_MfTpo_scaffold_14394	303995810	ANN00116-RA	Similar to pol: RNA-directed DNA polymerase from mobile element jockey (Drosophila melanogaster OX%3D7227)
Ado_MfTpo_scaffold_14394	303995810	ANN00117-RA	Protein of unknown function
Ado_MfTpo_scaffold_14394	303995810	ANN00118-RA	Protein of unknown function
Ado_MfTpo_scaffold_14394	303995810	ANN00119-RA	Similar to PGBD4: PiggyBac transposable element-derived protein 4 (Homo sapiens OX%3D9606)
Ado_MfTpo_scaffold_14394	303995810	ANN00120-RA	Similar to harbi1: Putative nuclease HARBI1 (Danio rerio OX%3D7955)
Ado_MfTpo_scaffold_14394	303995810	ANN00121-RA	Protein of unknown function
Ado_MfTpo_scaffold_14394	303995810	ANN00122-RA	Similar to pol: Retrovirus-related Pol polyprotein from type-2 retrotransposable element R2DM (Drosophila melanogaster OX%3D7227)
Ado_MfTpo_scaffold_14394	303995810	ANN00123-RA	Similar to pol: Retrovirus-related Pol polyprotein from type-2 retrotransposable element R2DM (Drosophila melanogaster OX%3D7227)
Ado_MfTpo_scaffold_14394	303995810	ANN00124-RA	Protein of unknown function
Ado_MfTpo_scaffold_14394	303995810	ANN00125-RA	Protein of unknown function
Ado_MfTpo_scaffold_14394	303995810	ANN00126-RA	Similar to ERCC6: Chimeric ERCC6-PGBD3 protein (Homo sapiens OX%3D9606)
Ado_MfTpo_scaffold_14394	303995810	ANN00127-RA	Protein of unknown function
Ado_MfTpo_scaffold_14394	303995810	ANN00128-RA	Protein of unknown function
Ado_MfTpo_scaffold_14394	303995810	ANN00129-RA	Similar to Tubulin beta-1 chain (Manduca sexta OX%3D7130)
Ado_MfTpo_scaffold_14394	303995810	ANN00130-RA	Similar to CG1523: DDB1- and CUL4-associated factor 10 homolog (Drosophila melanogaster OX%3D7227)
Ado_MfTpo_scaffold_14394	303995810	ANN00131-RA	Protein of unknown function
Ado_MfTpo_scaffold_14394	303995810	ANN00132-RA	Protein of unknown function
Ado_MfTpo_scaffold_14394	303995810	ANN00133-RA	Protein of unknown function
Ado_MfTpo_scaffold_14394	303995810	ANN00134-RA	Protein of unknown function
Ado_MfTpo_scaffold_14394	303995810	ANN00135-RA	Protein of unknown function
Ado_MfTpo_scaffold_14394	303995810	ANN00136-RA	Similar to Eukaryotic translation initiation factor 4E (Aplysia californica OX%3D6500)
Ado_MfTpo_scaffold_14394	303995810	ANN00137-RA	Similar to Eukaryotic translation initiation factor 4E (Aplysia californica OX%3D6500)
Ado_MfTpo_scaffold_14394	303995810	ANN00138-RA	Similar to POL: Retrovirus-related Pol polyprotein from transposon 412 (Drosophila melanogaster OX%3D7227)
Ado_MfTpo_scaffold_14394	303995810	ANN00139-RA	Similar to SETMAR: Histone-lysine N-methyltransferase SETMAR (Homo sapiens OX%3D9606)
Ado_MfTpo_scaffold_14394	303995810	ANN00140-RA	Protein of unknown function
Ado_MfTpo_scaffold_14394	303995810	ANN00141-RA	Protein of unknown function
Ado_MfTpo_scaffold_14394	303995810	ANN00142-RA	Protein of unknown function
Ado_MfTpo_scaffold_14394	303995810	ANN00143-RA	Similar to pol: Retrovirus-related Pol polyprotein from transposon 17.6 (Drosophila melanogaster OX%3D7227)
Ado_MfTpo_scaffold_14394	303995810	ANN00144-RA	Similar to PGBD3: PiggyBac transposable element-derived protein 3 (Homo sapiens OX%3D9606)
Ado_MfTpo_scaffold_14394	303995810	ANN00145-RA	Protein of unknown function
Ado_MfTpo_scaffold_14394	303995810	ANN00146-RA	Protein of unknown function
Ado_MfTpo_scaffold_14394	303995810	ANN00147-RA	Protein of unknown function
Ado_MfTpo_scaffold_14394	303995810	ANN00148-RA	Similar to H2BC19P: Putative histone H2B type 2-D (Homo sapiens OX%3D9606)
Ado_MfTpo_scaffold_14394	303995810	ANN00149-RA	Similar to Polysialoglycoprotein (Oncorhynchus mykiss OX%3D8022)
Ado_MfTpo_scaffold_14394	303995810	ANN00150-RA	Similar to TY3B-I: Transposon Ty3-I Gag-Pol polyprotein (Saccharomyces cerevisiae (strain ATCC 204508 / S288c) OX%3D559292)
Ado_MfTpo_scaffold_14394	303995810	ANN00151-RA	Protein of unknown function
Ado_MfTpo_scaffold_14394	303995810	ANN00152-RA	Protein of unknown function
Ado_MfTpo_scaffold_14394	303995810	ANN00153-RA	Protein of unknown function
Ado_MfTpo_scaffold_14394	303995810	ANN00154-RA	Protein of unknown function
Ado_MfTpo_scaffold_14394	303995810	ANN00155-RA	Protein of unknown function
Ado_MfTpo_scaffold_14394	303995810	ANN00156-RA	Similar to mt:CoIII: Cytochrome c oxidase subunit 3 (Aedes aegypti OX%3D7159)
Ado_MfTpo_scaffold_14394	303995810	ANN00157-RA	Similar to GABBR2: Gamma-aminobutyric acid type B receptor subunit 2 (Homo sapiens OX%3D9606)
Ado_MfTpo_scaffold_14394	303995810	ANN00158-RA	Similar to RTase: Probable RNA-directed DNA polymerase from transposon BS (Drosophila melanogaster OX%3D7227)
Ado_MfTpo_scaffold_14394	303995810	ANN00159-RA	Protein of unknown function
Ado_MfTpo_scaffold_14394	303995810	ANN00160-RA	Similar to Trehalase (Apis mellifera OX%3D7460)
Ado_MfTpo_scaffold_14394	303995810	ANN00161-RA	Similar to Trehalase (Apis mellifera OX%3D7460)
Ado_MfTpo_scaffold_14394	303995810	ANN00162-RA	Similar to Jafrac1: Peroxiredoxin 1 (Drosophila melanogaster OX%3D7227)
Ado_MfTpo_scaffold_14394	303995810	ANN00163-RA	Similar to TIGD6: Tigger transposable element-derived protein 6 (Homo sapiens OX%3D9606)
Ado_MfTpo_scaffold_14394	303995810	ANN00164-RA	Similar to Pak1: Serine/threonine-protein kinase PAK 1 (Rattus norvegicus OX%3D10116)
Ado_MfTpo_scaffold_14394	303995810	ANN00165-RA	Protein of unknown function
Ado_MfTpo_scaffold_14394	303995810	ANN00166-RA	Protein of unknown function
Ado_MfTpo_scaffold_14394	303995810	ANN00167-RA	Similar to GPR155: Integral membrane protein GPR155 (Homo sapiens OX%3D9606)
Ado_MfTpo_scaffold_14394	303995810	ANN00168-RA	Similar to CDK17: Cyclin-dependent kinase 17 (Homo sapiens OX%3D9606)
Ado_MfTpo_scaffold_14394	303995810	ANN00169-RA	Similar to DUS4L: tRNA-dihydrouridine(20a/20b) synthase [NAD(P)+]-like (Homo sapiens OX%3D9606)
Ado_MfTpo_scaffold_14394	303995810	ANN00170-RA	Protein of unknown function
Ado_MfTpo_scaffold_14394	303995810	ANN00171-RA	Protein of unknown function
Ado_MfTpo_scaffold_14394	303995810	ANN00172-RA	Protein of unknown function
Ado_MfTpo_scaffold_14394	303995810	ANN00173-RA	Protein of unknown function
Ado_MfTpo_scaffold_14394	303995810	ANN00174-RA	Protein of unknown function
Ado_MfTpo_scaffold_14394	303995810	ANN00175-RA	Protein of unknown function
Ado_MfTpo_scaffold_14394	303995810	ANN00176-RA	Protein of unknown function
Ado_MfTpo_scaffold_14394	303995810	ANN00177-RA	Protein of unknown function
Ado_MfTpo_scaffold_14394	303995810	ANN00178-RA	Protein of unknown function
Ado_MfTpo_scaffold_14394	303995810	ANN00179-RA	Similar to LanB1: Laminin subunit beta-1 (Drosophila melanogaster OX%3D7227)
Ado_MfTpo_scaffold_14394	303995810	ANN00180-RA	Similar to RTase: Probable RNA-directed DNA polymerase from transposon BS (Drosophila melanogaster OX%3D7227)
Ado_MfTpo_scaffold_14394	303995810	ANN00181-RA	Protein of unknown function
Ado_MfTpo_scaffold_14394	303995810	ANN00182-RA	Protein of unknown function
Ado_MfTpo_scaffold_14394	303995810	ANN00183-RA	Similar to Gip: Putative hydroxypyruvate isomerase (Drosophila melanogaster OX%3D7227)
Ado_MfTpo_scaffold_14394	303995810	ANN00184-RA	Similar to farsa-a: Phenylalanine--tRNA ligase alpha subunit A (Xenopus laevis OX%3D8355)
Ado_MfTpo_scaffold_14394	303995810	ANN00185-RA	Protein of unknown function
Ado_MfTpo_scaffold_14394	303995810	ANN00186-RA	Similar to At3g55350: Protein ALP1-like (Arabidopsis thaliana OX%3D3702)
Ado_MfTpo_scaffold_14394	303995810	ANN00187-RA	Similar to CLN3: Battenin (Canis lupus familiaris OX%3D9615)
Ado_MfTpo_scaffold_14394	303995810	ANN00188-RA	Similar to Dpyd: Dihydropyrimidine dehydrogenase [NADP(+)] (Rattus norvegicus OX%3D10116)
Ado_MfTpo_scaffold_14394	303995810	ANN00189-RA	Similar to ZNF585A: Zinc finger protein 585A (Homo sapiens OX%3D9606)
Ado_MfTpo_scaffold_14394	303995810	ANN00190-RA	Protein of unknown function
Ado_MfTpo_scaffold_14394	303995810	ANN00191-RA	Protein of unknown function
Ado_MfTpo_scaffold_14394	303995810	ANN00192-RA	Protein of unknown function
Ado_MfTpo_scaffold_14394	303995810	ANN00193-RA	Similar to Cont: Contactin (Drosophila melanogaster OX%3D7227)
Ado_MfTpo_scaffold_14394	303995810	ANN00194-RA	Protein of unknown function
Ado_MfTpo_scaffold_14394	303995810	ANN00195-RA	Protein of unknown function
Ado_MfTpo_scaffold_14394	303995810	ANN00196-RA	Protein of unknown function
Ado_MfTpo_scaffold_14394	303995810	ANN00197-RA	Similar to Lcp1: Plastin-2 (Mus musculus OX%3D10090)
Ado_MfTpo_scaffold_14394	303995810	ANN00198-RA	Similar to pol: RNA-directed DNA polymerase from mobile element jockey (Drosophila melanogaster OX%3D7227)
Ado_MfTpo_scaffold_14394	303995810	ANN00199-RA	Similar to ERI3: ERI1 exoribonuclease 3 (Homo sapiens OX%3D9606)
Ado_MfTpo_scaffold_14394	303995810	ANN00200-RA	Similar to Dock7: Dedicator of cytokinesis protein 7 (Mus musculus OX%3D10090)
Ado_MfTpo_scaffold_14394	303995810	ANN00201-RA	Protein of unknown function
Ado_MfTpo_scaffold_14394	303995810	ANN00202-RA	Protein of unknown function
Ado_MfTpo_scaffold_14394	303995810	ANN00203-RA	Protein of unknown function
Ado_MfTpo_scaffold_14394	303995810	ANN00204-RA	Similar to Tubulin beta-1 chain (Manduca sexta OX%3D7130)
Ado_MfTpo_scaffold_14394	303995810	ANN00205-RA	Protein of unknown function
Ado_MfTpo_scaffold_14394	303995810	ANN00206-RA	Similar to ELAVL2: ELAV-like protein 2 (Pongo abelii OX%3D9601)
Ado_MfTpo_scaffold_14394	303995810	ANN00207-RA	Protein of unknown function
Ado_MfTpo_scaffold_14394	303995810	ANN00208-RA	Protein of unknown function
Ado_MfTpo_scaffold_14394	303995810	ANN00209-RA	Protein of unknown function
Ado_MfTpo_scaffold_14394	303995810	ANN00210-RA	Protein of unknown function
Ado_MfTpo_scaffold_14394	303995810	ANN00211-RA	Similar to jockey\pol: RNA-directed DNA polymerase from mobile element jockey (Drosophila funebris OX%3D7221)
Ado_MfTpo_scaffold_14394	303995810	ANN00212-RA	Protein of unknown function
Ado_MfTpo_scaffold_14394	303995810	ANN00213-RA	Protein of unknown function
Ado_MfTpo_scaffold_14394	303995810	ANN00214-RA	Protein of unknown function
Ado_MfTpo_scaffold_14394	303995810	ANN00215-RA	Protein of unknown function
Ado_MfTpo_scaffold_14394	303995810	ANN00216-RA	Similar to Alkbh7: Alpha-ketoglutarate-dependent dioxygenase alkB homolog 7%2C mitochondrial (Mus musculus OX%3D10090)
Ado_MfTpo_scaffold_14394	303995810	ANN00217-RA	Similar to Hem: Membrane-associated protein Hem (Drosophila melanogaster OX%3D7227)
Ado_MfTpo_scaffold_14394	303995810	ANN00218-RA	Protein of unknown function
Ado_MfTpo_scaffold_14394	303995810	ANN00219-RA	Protein of unknown function
Ado_MfTpo_scaffold_14394	303995810	ANN00220-RA	Protein of unknown function
Ado_MfTpo_scaffold_14394	303995810	ANN00221-RA	Protein of unknown function
Ado_MfTpo_scaffold_14394	303995810	ANN00222-RA	Protein of unknown function
Ado_MfTpo_scaffold_14394	303995810	ANN00223-RA	Protein of unknown function
Ado_MfTpo_scaffold_14394	303995810	ANN00224-RA	Protein of unknown function
Ado_MfTpo_scaffold_14394	303995810	ANN00225-RA	Similar to X-element\ORF2: Probable RNA-directed DNA polymerase from transposon X-element (Drosophila melanogaster OX%3D7227)
Ado_MfTpo_scaffold_14394	303995810	ANN00226-RA	Protein of unknown function
Ado_MfTpo_scaffold_14394	303995810	ANN00227-RA	Protein of unknown function
Ado_MfTpo_scaffold_14394	303995810	ANN00228-RA	Similar to RhoGAPp190: Rho GTPase-activating protein 190 (Drosophila melanogaster OX%3D7227)
Ado_MfTpo_scaffold_14394	303995810	ANN00229-RA	Similar to RhoGAPp190: Rho GTPase-activating protein 190 (Drosophila melanogaster OX%3D7227)
Ado_MfTpo_scaffold_14394	303995810	ANN00230-RA	Similar to gtdc1: Glycosyltransferase-like domain-containing protein 1 (Danio rerio OX%3D7955)
Ado_MfTpo_scaffold_14394	303995810	ANN00231-RA	Similar to TfIIFalpha: General transcription factor IIF subunit 1 (Drosophila melanogaster OX%3D7227)
Ado_MfTpo_scaffold_14394	303995810	ANN00232-RA	Similar to nipblb: Nipped-B-like protein B (Danio rerio OX%3D7955)
Ado_MfTpo_scaffold_14394	303995810	ANN00233-RA	Similar to pol: Retrovirus-related Pol polyprotein from transposon 17.6 (Drosophila melanogaster OX%3D7227)
Ado_MfTpo_scaffold_14394	303995810	ANN00234-RA	Similar to cpa: F-actin-capping protein subunit alpha (Drosophila melanogaster OX%3D7227)
Ado_MfTpo_scaffold_14394	303995810	ANN00235-RA	Protein of unknown function
Ado_MfTpo_scaffold_14394	303995810	ANN00236-RA	Similar to aldh1l1: Cytosolic 10-formyltetrahydrofolate dehydrogenase (Xenopus laevis OX%3D8355)
Ado_MfTpo_scaffold_14394	303995810	ANN00237-RA	Protein of unknown function
Ado_MfTpo_scaffold_14394	303995810	ANN00238-RA	Similar to Best2: Bestrophin-2 (Mus musculus OX%3D10090)
Ado_MfTpo_scaffold_14394	303995810	ANN00239-RA	Similar to slc12a9: Solute carrier family 12 member 9 (Xenopus laevis OX%3D8355)
Ado_MfTpo_scaffold_14394	303995810	ANN00240-RA	Protein of unknown function
Ado_MfTpo_scaffold_14394	303995810	ANN00241-RA	Similar to Ptprf: Receptor-type tyrosine-protein phosphatase F (Rattus norvegicus OX%3D10116)
Ado_MfTpo_scaffold_14394	303995810	ANN00242-RA	Similar to TAF5L: TAF5-like RNA polymerase II p300/CBP-associated factor-associated factor 65 kDa subunit 5L (Homo sapiens OX%3D9606)
Ado_MfTpo_scaffold_14394	303995810	ANN00243-RA	Protein of unknown function
Ado_MfTpo_scaffold_14394	303995810	ANN00244-RA	Protein of unknown function
Ado_MfTpo_scaffold_14394	303995810	ANN00245-RA	Protein of unknown function
Ado_MfTpo_scaffold_14394	303995810	ANN00246-RA	Protein of unknown function
Ado_MfTpo_scaffold_14394	303995810	ANN00247-RA	Similar to Vinc: Vinculin (Drosophila melanogaster OX%3D7227)
Ado_MfTpo_scaffold_14394	303995810	ANN00248-RA	Similar to Vinc: Vinculin (Drosophila melanogaster OX%3D7227)
Ado_MfTpo_scaffold_14394	303995810	ANN00249-RA	Similar to PGBD4: PiggyBac transposable element-derived protein 4 (Homo sapiens OX%3D9606)
Ado_MfTpo_scaffold_14394	303995810	ANN00250-RA	Protein of unknown function
Ado_MfTpo_scaffold_14394	303995810	ANN00251-RA	Protein of unknown function
Ado_MfTpo_scaffold_14394	303995810	ANN00252-RA	Protein of unknown function
Ado_MfTpo_scaffold_14394	303995810	ANN00253-RA	Similar to THAP9: DNA transposase THAP9 (Homo sapiens OX%3D9606)
Ado_MfTpo_scaffold_14394	303995810	ANN00254-RA	Protein of unknown function
Ado_MfTpo_scaffold_14394	303995810	ANN00255-RA	Protein of unknown function
Ado_MfTpo_scaffold_14394	303995810	ANN00256-RA	Protein of unknown function
Ado_MfTpo_scaffold_14394	303995810	ANN00257-RA	Protein of unknown function
Ado_MfTpo_scaffold_14394	303995810	ANN00258-RA	Protein of unknown function
Ado_MfTpo_scaffold_14394	303995810	ANN00259-RA	Protein of unknown function
Ado_MfTpo_scaffold_14394	303995810	ANN00260-RA	Protein of unknown function
Ado_MfTpo_scaffold_14394	303995810	ANN00261-RA	Protein of unknown function
Ado_MfTpo_scaffold_14394	303995810	ANN00262-RA	Protein of unknown function
Ado_MfTpo_scaffold_14394	303995810	ANN00263-RA	Protein of unknown function
Ado_MfTpo_scaffold_14394	303995810	ANN00264-RA	Protein of unknown function
Ado_MfTpo_scaffold_14394	303995810	ANN00265-RA	Similar to mariner\T: Mariner Mos1 transposase (Drosophila mauritiana OX%3D7226)
Ado_MfTpo_scaffold_14394	303995810	ANN00266-RA	Protein of unknown function
Ado_MfTpo_scaffold_14394	303995810	ANN00267-RA	Protein of unknown function
Ado_MfTpo_scaffold_14394	303995810	ANN00268-RA	Similar to pol: Retrovirus-related Pol polyprotein from transposon opus (Drosophila melanogaster OX%3D7227)
Ado_MfTpo_scaffold_14394	303995810	ANN00269-RA	Similar to K02A2.6: Uncharacterized protein K02A2.6 (Caenorhabditis elegans OX%3D6239)
Ado_MfTpo_scaffold_14394	303995810	ANN00270-RA	Similar to Tigd4: Tigger transposable element-derived protein 4 (Mus musculus OX%3D10090)
Ado_MfTpo_scaffold_14394	303995810	ANN00271-RA	Protein of unknown function
Ado_MfTpo_scaffold_14394	303995810	ANN00272-RA	Protein of unknown function
Ado_MfTpo_scaffold_14394	303995810	ANN00273-RA	Similar to K02A2.6: Uncharacterized protein K02A2.6 (Caenorhabditis elegans OX%3D6239)
Ado_MfTpo_scaffold_14394	303995810	ANN00274-RA	Protein of unknown function
Ado_MfTpo_scaffold_14394	303995810	ANN00275-RA	Similar to Retrovirus-related Pol polyprotein from transposon TNT 1-94 (Nicotiana tabacum OX%3D4097)
Ado_MfTpo_scaffold_14394	303995810	ANN00276-RA	Similar to Retrovirus-related Pol polyprotein from transposon TNT 1-94 (Nicotiana tabacum OX%3D4097)
Ado_MfTpo_scaffold_14394	303995810	ANN00277-RA	Similar to Retrovirus-related Pol polyprotein from transposon TNT 1-94 (Nicotiana tabacum OX%3D4097)
Ado_MfTpo_scaffold_14394	303995810	ANN00278-RA	Protein of unknown function
Ado_MfTpo_scaffold_14394	303995810	ANN00279-RA	Similar to pol: Retrovirus-related Pol polyprotein from transposon 17.6 (Drosophila melanogaster OX%3D7227)
Ado_MfTpo_scaffold_14394	303995810	ANN00280-RA	Protein of unknown function
Ado_MfTpo_scaffold_14394	303995810	ANN00281-RA	Protein of unknown function
Ado_MfTpo_scaffold_14394	303995810	ANN00282-RA	Protein of unknown function
Ado_MfTpo_scaffold_14394	303995810	ANN00283-RA	Protein of unknown function
Ado_MfTpo_scaffold_14394	303995810	ANN00284-RA	Similar to R1A1-element\ORF2: Putative 115 kDa protein in type-1 retrotransposable element R1DM (Drosophila melanogaster OX%3D7227)
Ado_MfTpo_scaffold_14394	303995810	ANN00285-RA	Protein of unknown function
Ado_MfTpo_scaffold_14394	303995810	ANN00286-RA	Protein of unknown function
Ado_MfTpo_scaffold_14394	303995810	ANN00287-RA	Similar to PGBD4: PiggyBac transposable element-derived protein 4 (Homo sapiens OX%3D9606)
Ado_MfTpo_scaffold_14394	303995810	ANN00288-RA	Protein of unknown function
Ado_MfTpo_scaffold_14394	303995810	ANN00289-RA	Similar to IAP3: E3 ubiquitin-protein ligase IAP-3 (Orgyia pseudotsugata multicapsid polyhedrosis virus OX%3D262177)
Ado_MfTpo_scaffold_14394	303995810	ANN00290-RA	Protein of unknown function
Ado_MfTpo_scaffold_14394	303995810	ANN00291-RA	Similar to PGBD3: PiggyBac transposable element-derived protein 3 (Homo sapiens OX%3D9606)
Ado_MfTpo_scaffold_14394	303995810	ANN00292-RA	Similar to tbb-2: Tubulin beta-2 chain (Caenorhabditis elegans OX%3D6239)
Ado_MfTpo_scaffold_14394	303995810	ANN00293-RA	Similar to His1.2: Histone H1.2 (Drosophila virilis OX%3D7244)
Ado_MfTpo_scaffold_14394	303995810	ANN00294-RA	Protein of unknown function
Ado_MfTpo_scaffold_14394	303995810	ANN00295-RA	Protein of unknown function
Ado_MfTpo_scaffold_14394	303995810	ANN00296-RA	Similar to pol: Retrovirus-related Pol polyprotein from transposon opus (Drosophila melanogaster OX%3D7227)
Ado_MfTpo_scaffold_14394	303995810	ANN00297-RA	Protein of unknown function
Ado_MfTpo_scaffold_14394	303995810	ANN00298-RA	Protein of unknown function
Ado_MfTpo_scaffold_14394	303995810	ANN00299-RA	Similar to pol: Retrovirus-related Pol polyprotein from transposon 297 (Drosophila melanogaster OX%3D7227)
Ado_MfTpo_scaffold_14394	303995810	ANN00300-RA	Similar to POL: Retrovirus-related Pol polyprotein from transposon 412 (Drosophila melanogaster OX%3D7227)
Ado_MfTpo_scaffold_14394	303995810	ANN00301-RA	Similar to At3g55350: Protein ALP1-like (Arabidopsis thaliana OX%3D3702)
Ado_MfTpo_scaffold_14394	303995810	ANN00302-RA	Protein of unknown function
Ado_MfTpo_scaffold_14394	303995810	ANN00303-RA	Protein of unknown function
Ado_MfTpo_scaffold_14394	303995810	ANN00304-RA	Similar to Aurkc: Aurora kinase C (Mus musculus OX%3D10090)
Ado_MfTpo_scaffold_14394	303995810	ANN00305-RA	Similar to pol: RNA-directed DNA polymerase from mobile element jockey (Drosophila melanogaster OX%3D7227)
Ado_MfTpo_scaffold_14394	303995810	ANN00306-RA	Protein of unknown function
Ado_MfTpo_scaffold_14394	303995810	ANN00307-RA	Similar to ZBED1: Zinc finger BED domain-containing protein 1 (Homo sapiens OX%3D9606)
Ado_MfTpo_scaffold_14394	303995810	ANN00308-RA	Protein of unknown function
Ado_MfTpo_scaffold_14394	303995810	ANN00309-RA	Protein of unknown function
Ado_MfTpo_scaffold_14394	303995810	ANN00310-RA	Protein of unknown function
Ado_MfTpo_scaffold_14394	303995810	ANN00311-RA	Similar to THAP1: THAP domain-containing protein 1 (Bos taurus OX%3D9913)
Ado_MfTpo_scaffold_14394	303995810	ANN00312-RA	Protein of unknown function
Ado_MfTpo_scaffold_14394	303995810	ANN00313-RA	Protein of unknown function
Ado_MfTpo_scaffold_14394	303995810	ANN00314-RA	Protein of unknown function
Ado_MfTpo_scaffold_14394	303995810	ANN00315-RA	Protein of unknown function
Ado_MfTpo_scaffold_14394	303995810	ANN00316-RA	Similar to Tubulin beta-2 chain (Homarus americanus OX%3D6706)
Ado_MfTpo_scaffold_14394	303995810	ANN00317-RA	Protein of unknown function
Ado_MfTpo_scaffold_14394	303995810	ANN00318-RA	Similar to Tubulin beta-1 chain (Manduca sexta OX%3D7130)
Ado_MfTpo_scaffold_14394	303995810	ANN00319-RA	Similar to Tubulin beta chain (Fragment) (Lytechinus pictus OX%3D7653)
Ado_MfTpo_scaffold_14394	303995810	ANN00320-RA	Similar to Tubulin beta-1 chain (Manduca sexta OX%3D7130)
Ado_MfTpo_scaffold_14394	303995810	ANN00321-RA	Similar to bag: IgA FC receptor (Streptococcus agalactiae OX%3D1311)
Ado_MfTpo_scaffold_14394	303995810	ANN00322-RA	Similar to Tubulin beta-1 chain (Manduca sexta OX%3D7130)
Ado_MfTpo_scaffold_14394	303995810	ANN00323-RA	Similar to Tubulin beta-2 chain (Homarus americanus OX%3D6706)
Ado_MfTpo_scaffold_14394	303995810	ANN00324-RA	Similar to PGBD3: PiggyBac transposable element-derived protein 3 (Homo sapiens OX%3D9606)
Ado_MfTpo_scaffold_14394	303995810	ANN00325-RA	Protein of unknown function
Ado_MfTpo_scaffold_14394	303995810	ANN00326-RA	Protein of unknown function
Ado_MfTpo_scaffold_14394	303995810	ANN00327-RA	Similar to TY3B-I: Transposon Ty3-I Gag-Pol polyprotein (Saccharomyces cerevisiae (strain ATCC 204508 / S288c) OX%3D559292)
Ado_MfTpo_scaffold_14394	303995810	ANN00328-RA	Protein of unknown function
Ado_MfTpo_scaffold_14394	303995810	ANN00329-RA	Similar to TACC2: Transforming acidic coiled-coil-containing protein 2 (Homo sapiens OX%3D9606)
Ado_MfTpo_scaffold_14394	303995810	ANN00330-RA	Similar to At3g55350: Protein ALP1-like (Arabidopsis thaliana OX%3D3702)
Ado_MfTpo_scaffold_14394	303995810	ANN00331-RA	Protein of unknown function
Ado_MfTpo_scaffold_14394	303995810	ANN00332-RA	Similar to Txnl1: Thioredoxin-like protein 1 (Mus musculus OX%3D10090)
Ado_MfTpo_scaffold_14394	303995810	ANN00333-RA	Protein of unknown function
Ado_MfTpo_scaffold_14394	303995810	ANN00334-RA	Protein of unknown function
Ado_MfTpo_scaffold_14394	303995810	ANN00335-RA	Similar to Transposon TX1 uncharacterized 149 kDa protein (Xenopus laevis OX%3D8355)
Ado_MfTpo_scaffold_14394	303995810	ANN00336-RA	Protein of unknown function
Ado_MfTpo_scaffold_14394	303995810	ANN00337-RA	Protein of unknown function
Ado_MfTpo_scaffold_14394	303995810	ANN00338-RA	Protein of unknown function
Ado_MfTpo_scaffold_14394	303995810	ANN00339-RA	Protein of unknown function
Ado_MfTpo_scaffold_14394	303995810	ANN00340-RA	Protein of unknown function
Ado_MfTpo_scaffold_14394	303995810	ANN00341-RA	Protein of unknown function
Ado_MfTpo_scaffold_14394	303995810	ANN00342-RA	Protein of unknown function
Ado_MfTpo_scaffold_14394	303995810	ANN00343-RA	Protein of unknown function
Ado_MfTpo_scaffold_14394	303995810	ANN00344-RA	Protein of unknown function
Ado_MfTpo_scaffold_14394	303995810	ANN00345-RA	Protein of unknown function
Ado_MfTpo_scaffold_14394	303995810	ANN00346-RA	Protein of unknown function
Ado_MfTpo_scaffold_14394	303995810	ANN00347-RA	Protein of unknown function
Ado_MfTpo_scaffold_14394	303995810	ANN00348-RA	Protein of unknown function
Ado_MfTpo_scaffold_14394	303995810	ANN00349-RA	Protein of unknown function
Ado_MfTpo_scaffold_14394	303995810	ANN00350-RA	Protein of unknown function
Ado_MfTpo_scaffold_14394	303995810	ANN00351-RA	Protein of unknown function
Ado_MfTpo_scaffold_14394	303995810	ANN00352-RA	Protein of unknown function
Ado_MfTpo_scaffold_14394	303995810	ANN00353-RA	Protein of unknown function
Ado_MfTpo_scaffold_14394	303995810	ANN00354-RA	Protein of unknown function
Ado_MfTpo_scaffold_14394	303995810	ANN00355-RA	Protein of unknown function
Ado_MfTpo_scaffold_14394	303995810	ANN00356-RA	Protein of unknown function
Ado_MfTpo_scaffold_14394	303995810	ANN00357-RA	Protein of unknown function
Ado_MfTpo_scaffold_14394	303995810	ANN00358-RA	Protein of unknown function
Ado_MfTpo_scaffold_14394	303995810	ANN00359-RA	Protein of unknown function
Ado_MfTpo_scaffold_14394	303995810	ANN00360-RA	Protein of unknown function
Ado_MfTpo_scaffold_14394	303995810	ANN00361-RA	Similar to wdr61: WD repeat-containing protein 61 (Danio rerio OX%3D7955)
Ado_MfTpo_scaffold_14394	303995810	ANN00362-RA	Protein of unknown function
Ado_MfTpo_scaffold_14394	303995810	ANN00363-RA	Protein of unknown function
Ado_MfTpo_scaffold_14394	303995810	ANN00364-RA	Protein of unknown function
Ado_MfTpo_scaffold_14394	303995810	ANN00365-RA	Protein of unknown function
Ado_MfTpo_scaffold_14394	303995810	ANN00366-RA	Protein of unknown function
Ado_MfTpo_scaffold_14394	303995810	ANN00367-RA	Protein of unknown function
Ado_MfTpo_scaffold_14394	303995810	ANN00368-RA	Similar to Txnl1: Thioredoxin-like protein 1 (Mus musculus OX%3D10090)
Ado_MfTpo_scaffold_14394	303995810	ANN00369-RA	Protein of unknown function
Ado_MfTpo_scaffold_14394	303995810	ANN00370-RA	Protein of unknown function
Ado_MfTpo_scaffold_14394	303995810	ANN00371-RA	Similar to Brd8: Bromodomain-containing protein 8 (Mus musculus OX%3D10090)
Ado_MfTpo_scaffold_14394	303995810	ANN00372-RA	Protein of unknown function
Ado_MfTpo_scaffold_14394	303995810	ANN00373-RA	Similar to PGBD3: PiggyBac transposable element-derived protein 3 (Homo sapiens OX%3D9606)
Ado_MfTpo_scaffold_14394	303995810	ANN00374-RA	Protein of unknown function
Ado_MfTpo_scaffold_14394	303995810	ANN00375-RA	Protein of unknown function
Ado_MfTpo_scaffold_14394	303995810	ANN00376-RA	Similar to pol: RNA-directed DNA polymerase from mobile element jockey (Drosophila melanogaster OX%3D7227)
Ado_MfTpo_scaffold_14394	303995810	ANN00377-RA	Protein of unknown function
Ado_MfTpo_scaffold_14394	303995810	ANN00378-RA	Protein of unknown function
Ado_MfTpo_scaffold_14394	303995810	ANN00379-RA	Protein of unknown function
Ado_MfTpo_scaffold_14394	303995810	ANN00380-RA	Similar to PGBD4: PiggyBac transposable element-derived protein 4 (Homo sapiens OX%3D9606)
Ado_MfTpo_scaffold_14394	303995810	ANN00381-RA	Similar to Harbi1: Putative nuclease HARBI1 (Rattus norvegicus OX%3D10116)
Ado_MfTpo_scaffold_14394	303995810	ANN00382-RA	Protein of unknown function
Ado_MfTpo_scaffold_14394	303995810	ANN00383-RA	Similar to GIP: Copia protein (Drosophila melanogaster OX%3D7227)
Ado_MfTpo_scaffold_14394	303995810	ANN00384-RA	Similar to GIP: Copia protein (Drosophila melanogaster OX%3D7227)
Ado_MfTpo_scaffold_14394	303995810	ANN00385-RA	Similar to SETMAR: Histone-lysine N-methyltransferase SETMAR (Homo sapiens OX%3D9606)
Ado_MfTpo_scaffold_14394	303995810	ANN00386-RA	Protein of unknown function
Ado_MfTpo_scaffold_14394	303995810	ANN00387-RA	Similar to Retrovirus-related Pol polyprotein from type-1 retrotransposable element R2 (Fragment) (Nasonia vitripennis OX%3D7425)
Ado_MfTpo_scaffold_14394	303995810	ANN00388-RA	Protein of unknown function
Ado_MfTpo_scaffold_14394	303995810	ANN00389-RA	Protein of unknown function
Ado_MfTpo_scaffold_14394	303995810	ANN00390-RA	Protein of unknown function
Ado_MfTpo_scaffold_14394	303995810	ANN00391-RA	Protein of unknown function
Ado_MfTpo_scaffold_14394	303995810	ANN00392-RA	Similar to pol: Retrovirus-related Pol polyprotein from type-2 retrotransposable element R2DM (Drosophila melanogaster OX%3D7227)
Ado_MfTpo_scaffold_14394	303995810	ANN00393-RA	Protein of unknown function
Ado_MfTpo_scaffold_14394	303995810	ANN00394-RA	Protein of unknown function
Ado_MfTpo_scaffold_14394	303995810	ANN00395-RA	Protein of unknown function
Ado_MfTpo_scaffold_14394	303995810	ANN00396-RA	Protein of unknown function
Ado_MfTpo_scaffold_14394	303995810	ANN00397-RA	Similar to JRKL: Jerky protein homolog-like (Homo sapiens OX%3D9606)
Ado_MfTpo_scaffold_14394	303995810	ANN00398-RA	Protein of unknown function
Ado_MfTpo_scaffold_14394	303995810	ANN00399-RA	Similar to Msantd3: Myb/SANT-like DNA-binding domain-containing protein 3 (Mus musculus OX%3D10090)
Ado_MfTpo_scaffold_14394	303995810	ANN00400-RA	Protein of unknown function
Ado_MfTpo_scaffold_14394	303995810	ANN00401-RA	Protein of unknown function
Ado_MfTpo_scaffold_14394	303995810	ANN00402-RA	Protein of unknown function
Ado_MfTpo_scaffold_14394	303995810	ANN00403-RA	Similar to jockey\pol: RNA-directed DNA polymerase from mobile element jockey (Drosophila funebris OX%3D7221)
Ado_MfTpo_scaffold_14394	303995810	ANN00404-RA	Similar to THAP12: 52 kDa repressor of the inhibitor of the protein kinase (Homo sapiens OX%3D9606)
Ado_MfTpo_scaffold_14394	303995810	ANN00405-RA	Protein of unknown function
Ado_MfTpo_scaffold_14394	303995810	ANN00406-RA	Protein of unknown function
Ado_MfTpo_scaffold_14394	303995810	ANN00407-RA	Similar to FEM1B: Protein fem-1 homolog B (Gallus gallus OX%3D9031)
Ado_MfTpo_scaffold_14394	303995810	ANN00408-RA	Protein of unknown function
Ado_MfTpo_scaffold_14394	303995810	ANN00409-RA	Protein of unknown function
Ado_MfTpo_scaffold_14394	303995810	ANN00410-RA	Similar to PGBD4: PiggyBac transposable element-derived protein 4 (Homo sapiens OX%3D9606)
Ado_MfTpo_scaffold_14394	303995810	ANN00411-RA	Protein of unknown function
Ado_MfTpo_scaffold_14394	303995810	ANN00412-RA	Protein of unknown function
Ado_MfTpo_scaffold_14394	303995810	ANN00413-RA	Similar to Retrovirus-related Pol polyprotein from type-1 retrotransposable element R1 (Fragment) (Bradysia coprophila OX%3D38358)
Ado_MfTpo_scaffold_14394	303995810	ANN00414-RA	Protein of unknown function
Ado_MfTpo_scaffold_14394	303995810	ANN00415-RA	Similar to pif1: ATP-dependent DNA helicase PIF1 (Emericella nidulans (strain FGSC A4 / ATCC 38163 / CBS 112.46 / NRRL 194 / M139) OX%3D227321)
Ado_MfTpo_scaffold_14394	303995810	ANN00416-RA	Protein of unknown function
Ado_MfTpo_scaffold_14394	303995810	ANN00417-RA	Protein of unknown function
Ado_MfTpo_scaffold_14394	303995810	ANN00418-RA	Protein of unknown function
Ado_MfTpo_scaffold_14394	303995810	ANN00419-RA	Protein of unknown function
Ado_MfTpo_scaffold_14394	303995810	ANN00420-RA	Similar to HARBI1: Putative nuclease HARBI1 (Homo sapiens OX%3D9606)
Ado_MfTpo_scaffold_14394	303995810	ANN00421-RA	Protein of unknown function
Ado_MfTpo_scaffold_14394	303995810	ANN00422-RA	Protein of unknown function
Ado_MfTpo_scaffold_14394	303995810	ANN00423-RA	Similar to Retrovirus-related Pol polyprotein from type-1 retrotransposable element R1 (Fragment) (Bradysia coprophila OX%3D38358)
Ado_MfTpo_scaffold_14394	303995810	ANN00424-RA	Similar to R1A1-element\ORF2: Putative 115 kDa protein in type-1 retrotransposable element R1DM (Drosophila melanogaster OX%3D7227)
Ado_MfTpo_scaffold_14394	303995810	ANN00425-RA	Similar to fem1b: Protein fem-1 homolog B (Xenopus laevis OX%3D8355)
Ado_MfTpo_scaffold_14394	303995810	ANN00426-RA	Protein of unknown function
Ado_MfTpo_scaffold_14394	303995810	ANN00427-RA	Protein of unknown function
Ado_MfTpo_scaffold_14394	303995810	ANN00428-RA	Similar to IAP: Apoptosis inhibitor IAP (Cydia pomonella granulosis virus (isolate Mexico/1963) OX%3D654905)
Ado_MfTpo_scaffold_14394	303995810	ANN00429-RA	Protein of unknown function
Ado_MfTpo_scaffold_14394	303995810	ANN00430-RA	Similar to IAP: Apoptosis inhibitor IAP (Cydia pomonella granulosis virus (isolate Mexico/1963) OX%3D654905)
Ado_MfTpo_scaffold_14394	303995810	ANN00431-RA	Similar to Diap1: Death-associated inhibitor of apoptosis 1 (Drosophila melanogaster OX%3D7227)
Ado_MfTpo_scaffold_14394	303995810	ANN00432-RA	Similar to Ubr2: E3 ubiquitin-protein ligase UBR2 (Mus musculus OX%3D10090)
Ado_MfTpo_scaffold_14394	303995810	ANN00433-RA	Protein of unknown function
Ado_MfTpo_scaffold_14394	303995810	ANN00434-RA	Similar to Msantd3: Myb/SANT-like DNA-binding domain-containing protein 3 (Mus musculus OX%3D10090)
Ado_MfTpo_scaffold_14394	303995810	ANN00435-RA	Similar to HARBI1: Putative nuclease HARBI1 (Homo sapiens OX%3D9606)
Ado_MfTpo_scaffold_14394	303995810	ANN00436-RA	Protein of unknown function
Ado_MfTpo_scaffold_14394	303995810	ANN00437-RA	Protein of unknown function
Ado_MfTpo_scaffold_14394	303995810	ANN00438-RA	Similar to ANK3: Ankyrin-3 (Homo sapiens OX%3D9606)
Ado_MfTpo_scaffold_14394	303995810	ANN00439-RA	Similar to Topors: E3 ubiquitin-protein ligase Topors (Drosophila melanogaster OX%3D7227)
Ado_MfTpo_scaffold_14394	303995810	ANN00440-RA	Similar to K02A2.6: Uncharacterized protein K02A2.6 (Caenorhabditis elegans OX%3D6239)
Ado_MfTpo_scaffold_14394	303995810	ANN00441-RA	Protein of unknown function
Ado_MfTpo_scaffold_14394	303995810	ANN00442-RA	Protein of unknown function
Ado_MfTpo_scaffold_14394	303995810	ANN00443-RA	Protein of unknown function
Ado_MfTpo_scaffold_14394	303995810	ANN00444-RA	Similar to pol: Retrovirus-related Pol polyprotein from transposon 297 (Drosophila melanogaster OX%3D7227)
Ado_MfTpo_scaffold_14394	303995810	ANN00445-RA	Similar to PIF1: ATP-dependent DNA helicase PIF1 (Candida albicans (strain SC5314 / ATCC MYA-2876) OX%3D237561)
Ado_MfTpo_scaffold_14394	303995810	ANN00446-RA	Protein of unknown function
Ado_MfTpo_scaffold_14394	303995810	ANN00447-RA	Protein of unknown function
Ado_MfTpo_scaffold_14394	303995810	ANN00448-RA	Protein of unknown function
Ado_MfTpo_scaffold_14394	303995810	ANN00449-RA	Protein of unknown function
Ado_MfTpo_scaffold_14394	303995810	ANN00450-RA	Protein of unknown function
Ado_MfTpo_scaffold_14394	303995810	ANN00451-RA	Similar to jockey\pol: RNA-directed DNA polymerase from mobile element jockey (Drosophila funebris OX%3D7221)
Ado_MfTpo_scaffold_14394	303995810	ANN00452-RA	Protein of unknown function
Ado_MfTpo_scaffold_14394	303995810	ANN00453-RA	Similar to NMT1: Glycylpeptide N-tetradecanoyltransferase 1 (Homo sapiens OX%3D9606)
Ado_MfTpo_scaffold_14394	303995810	ANN00454-RA	Similar to Ggt7: Glutathione hydrolase 7 (Rattus norvegicus OX%3D10116)
Ado_MfTpo_scaffold_14394	303995810	ANN00455-RA	Protein of unknown function
Ado_MfTpo_scaffold_14394	303995810	ANN00456-RA	Similar to Jrkl: Jerky protein homolog-like (Mus musculus OX%3D10090)
Ado_MfTpo_scaffold_14394	303995810	ANN00457-RA	Similar to Retrovirus-related Pol polyprotein from type-1 retrotransposable element R2 (Fragment) (Nasonia vitripennis OX%3D7425)
Ado_MfTpo_scaffold_14394	303995810	ANN00458-RA	Similar to SLC41A2: Solute carrier family 41 member 2 (Macaca fascicularis OX%3D9541)
Ado_MfTpo_scaffold_14394	303995810	ANN00459-RA	Similar to Fcho2: F-BAR domain only protein 2 (Rattus norvegicus OX%3D10116)
Ado_MfTpo_scaffold_14394	303995810	ANN00460-RA	Similar to GCDH: Glutaryl-CoA dehydrogenase%2C mitochondrial (Homo sapiens OX%3D9606)
Ado_MfTpo_scaffold_14394	303995810	ANN00461-RA	Protein of unknown function
Ado_MfTpo_scaffold_14394	303995810	ANN00462-RA	Similar to TEX55: Testis-specific expressed protein 55 (Homo sapiens OX%3D9606)
Ado_MfTpo_scaffold_14394	303995810	ANN00463-RA	Similar to Nfil3: Nuclear factor interleukin-3-regulated protein (Rattus norvegicus OX%3D10116)
Ado_MfTpo_scaffold_14394	303995810	ANN00464-RA	Similar to Retrovirus-related Pol polyprotein from type-1 retrotransposable element R1 (Fragment) (Bradysia coprophila OX%3D38358)
Ado_MfTpo_scaffold_14394	303995810	ANN00465-RA	Similar to R1A1-element\ORF2: Putative 115 kDa protein in type-1 retrotransposable element R1DM (Drosophila melanogaster OX%3D7227)
Ado_MfTpo_scaffold_14394	303995810	ANN00466-RA	Similar to Csp: DnaJ homolog subfamily C member 5 homolog (Drosophila melanogaster OX%3D7227)
Ado_MfTpo_scaffold_14394	303995810	ANN00467-RA	Protein of unknown function
Ado_MfTpo_scaffold_14394	303995810	ANN00468-RA	Similar to cos: Kinesin-like protein costa (Drosophila melanogaster OX%3D7227)
Ado_MfTpo_scaffold_14394	303995810	ANN00469-RA	Protein of unknown function
Ado_MfTpo_scaffold_14394	303995810	ANN00470-RA	Similar to LPCAT3: Lysophospholipid acyltransferase 5 (Homo sapiens OX%3D9606)
Ado_MfTpo_scaffold_14394	303995810	ANN00471-RA	Protein of unknown function
Ado_MfTpo_scaffold_14394	303995810	ANN00472-RA	Similar to Lrig3: Leucine-rich repeats and immunoglobulin-like domains protein 3 (Mus musculus OX%3D10090)
Ado_MfTpo_scaffold_14394	303995810	ANN00473-RA	Similar to Manf: Mesencephalic astrocyte-derived neurotrophic factor homolog (Drosophila willistoni OX%3D7260)
Ado_MfTpo_scaffold_14394	303995810	ANN00474-RA	Protein of unknown function
Ado_MfTpo_scaffold_14394	303995810	ANN00475-RA	Protein of unknown function
Ado_MfTpo_scaffold_14394	303995810	ANN00476-RA	Similar to arpc4: Actin-related protein 2/3 complex subunit 4 (Xenopus laevis OX%3D8355)
Ado_MfTpo_scaffold_14394	303995810	ANN00477-RA	Similar to Ythdc1: YTH domain-containing protein 1 (Drosophila melanogaster OX%3D7227)
Ado_MfTpo_scaffold_14394	303995810	ANN00478-RA	Protein of unknown function
Ado_MfTpo_scaffold_14394	303995810	ANN00479-RA	Protein of unknown function
Ado_MfTpo_scaffold_14394	303995810	ANN00480-RA	Protein of unknown function
Ado_MfTpo_scaffold_14394	303995810	ANN00481-RA	Similar to CRELD1: Protein disulfide isomerase CRELD1 (Bos taurus OX%3D9913)
Ado_MfTpo_scaffold_14394	303995810	ANN00482-RA	Similar to Arx: Homeobox protein ARX (Rattus norvegicus OX%3D10116)
Ado_MfTpo_scaffold_14394	303995810	ANN00483-RA	Similar to Itpr: Inositol 1%2C4%2C5-trisphosphate receptor (Drosophila melanogaster OX%3D7227)
Ado_MfTpo_scaffold_14394	303995810	ANN00484-RA	Protein of unknown function
Ado_MfTpo_scaffold_14394	303995810	ANN00485-RA	Similar to Itpr: Inositol 1%2C4%2C5-trisphosphate receptor (Drosophila melanogaster OX%3D7227)
Ado_MfTpo_scaffold_14394	303995810	ANN00486-RA	Protein of unknown function
Ado_MfTpo_scaffold_14394	303995810	ANN00487-RA	Similar to ATP2B3: Plasma membrane calcium-transporting ATPase 3 (Homo sapiens OX%3D9606)
Ado_MfTpo_scaffold_14394	303995810	ANN00488-RA	Similar to Ank2: Ankyrin-2 (Mus musculus OX%3D10090)
Ado_MfTpo_scaffold_14394	303995810	ANN00489-RA	Similar to WDR63: WD repeat-containing protein 63 (Homo sapiens OX%3D9606)
Ado_MfTpo_scaffold_14394	303995810	ANN00490-RA	Similar to Fzr1: Fizzy-related protein homolog (Mus musculus OX%3D10090)
Ado_MfTpo_scaffold_14394	303995810	ANN00491-RA	Protein of unknown function
Ado_MfTpo_scaffold_14394	303995810	ANN00492-RA	Similar to l(2)03659: Probable multidrug resistance-associated protein lethal(2)03659 (Drosophila melanogaster OX%3D7227)
Ado_MfTpo_scaffold_14394	303995810	ANN00493-RA	Protein of unknown function
Ado_MfTpo_scaffold_14394	303995810	ANN00494-RA	Similar to Ankrd16: Ankyrin repeat domain-containing protein 16 (Mus musculus OX%3D10090)
Ado_MfTpo_scaffold_14394	303995810	ANN00495-RA	Similar to SVEP1: Sushi%2C von Willebrand factor type A%2C EGF and pentraxin domain-containing protein 1 (Homo sapiens OX%3D9606)
Ado_MfTpo_scaffold_14394	303995810	ANN00496-RA	Similar to FBN2: Fibrillin-2 (Homo sapiens OX%3D9606)
Ado_MfTpo_scaffold_14394	303995810	ANN00497-RA	Similar to Fbln5: Fibulin-5 (Rattus norvegicus OX%3D10116)
Ado_MfTpo_scaffold_14394	303995810	ANN00498-RA	Protein of unknown function
Ado_MfTpo_scaffold_14394	303995810	ANN00499-RA	Protein of unknown function
Ado_MfTpo_scaffold_14394	303995810	ANN00500-RA	Protein of unknown function
Ado_MfTpo_scaffold_14394	303995810	ANN00501-RA	Similar to Transposable element Tcb1 transposase (Caenorhabditis briggsae OX%3D6238)
Ado_MfTpo_scaffold_14394	303995810	ANN00502-RA	Similar to infB: Translation initiation factor IF-2 (Desulfitobacterium hafniense (strain Y51) OX%3D138119)
Ado_MfTpo_scaffold_14394	303995810	ANN00503-RA	Protein of unknown function
Ado_MfTpo_scaffold_14394	303995810	ANN00504-RA	Protein of unknown function
Ado_MfTpo_scaffold_14394	303995810	ANN00505-RA	Similar to RTase: Probable RNA-directed DNA polymerase from transposon BS (Drosophila melanogaster OX%3D7227)
Ado_MfTpo_scaffold_14394	303995810	ANN00506-RA	Similar to mariner\T: Mariner Mos1 transposase (Drosophila mauritiana OX%3D7226)
Ado_MfTpo_scaffold_14394	303995810	ANN00507-RA	Similar to Retrovirus-related Pol polyprotein from type-1 retrotransposable element R2 (Fragment) (Popillia japonica OX%3D7064)
Ado_MfTpo_scaffold_14394	303995810	ANN00508-RA	Protein of unknown function
Ado_MfTpo_scaffold_14394	303995810	ANN00509-RA	Similar to DDAH1: N(G)%2CN(G)-dimethylarginine dimethylaminohydrolase 1 (Homo sapiens OX%3D9606)
Ado_MfTpo_scaffold_14394	303995810	ANN00510-RA	Protein of unknown function
Ado_MfTpo_scaffold_14394	303995810	ANN00511-RA	Protein of unknown function
Ado_MfTpo_scaffold_14394	303995810	ANN00512-RA	Similar to fax: Failed axon connections (Drosophila melanogaster OX%3D7227)
Ado_MfTpo_scaffold_14394	303995810	ANN00513-RA	Protein of unknown function
Ado_MfTpo_scaffold_14394	303995810	ANN00514-RA	Protein of unknown function
Ado_MfTpo_scaffold_14394	303995810	ANN00515-RA	Protein of unknown function
Ado_MfTpo_scaffold_14394	303995810	ANN00516-RA	Protein of unknown function
Ado_MfTpo_scaffold_14394	303995810	ANN00517-RA	Similar to TRIO: Triple functional domain protein (Homo sapiens OX%3D9606)
Ado_MfTpo_scaffold_14394	303995810	ANN00518-RA	Similar to KALRN: Kalirin (Homo sapiens OX%3D9606)
Ado_MfTpo_scaffold_14394	303995810	ANN00519-RA	Similar to PGBD3: PiggyBac transposable element-derived protein 3 (Homo sapiens OX%3D9606)
Ado_MfTpo_scaffold_14394	303995810	ANN00520-RA	Similar to PGBD2: PiggyBac transposable element-derived protein 2 (Homo sapiens OX%3D9606)
Ado_MfTpo_scaffold_14394	303995810	ANN00521-RA	Protein of unknown function
Ado_MfTpo_scaffold_14394	303995810	ANN00522-RA	Protein of unknown function
Ado_MfTpo_scaffold_14394	303995810	ANN00523-RA	Similar to LSM5: U6 snRNA-associated Sm-like protein LSm5 (Pongo abelii OX%3D9601)
Ado_MfTpo_scaffold_14394	303995810	ANN00524-RA	Similar to DHCR24: Delta(24)-sterol reductase (Homo sapiens OX%3D9606)
Ado_MfTpo_scaffold_14394	303995810	ANN00525-RA	Protein of unknown function
Ado_MfTpo_scaffold_14394	303995810	ANN00526-RA	Similar to Asnsd1: Asparagine synthetase domain-containing protein 1 (Mus musculus OX%3D10090)
Ado_MfTpo_scaffold_14394	303995810	ANN00527-RA	Similar to VPS50: Syndetin (Homo sapiens OX%3D9606)
Ado_MfTpo_scaffold_14394	303995810	ANN00528-RA	Protein of unknown function
Ado_MfTpo_scaffold_14394	303995810	ANN00529-RA	Protein of unknown function
Ado_MfTpo_scaffold_14394	303995810	ANN00530-RA	Protein of unknown function
Ado_MfTpo_scaffold_14394	303995810	ANN00531-RA	Protein of unknown function
Ado_MfTpo_scaffold_14394	303995810	ANN00532-RA	Similar to Retrovirus-related Pol polyprotein from transposon TNT 1-94 (Nicotiana tabacum OX%3D4097)
Ado_MfTpo_scaffold_14394	303995810	ANN00533-RA	Similar to tmem177: Transmembrane protein 177 (Danio rerio OX%3D7955)
Ado_MfTpo_scaffold_14394	303995810	ANN00534-RA	Protein of unknown function
Ado_MfTpo_scaffold_14394	303995810	ANN00535-RA	Similar to Vezt: Vezatin (Mus musculus OX%3D10090)
Ado_MfTpo_scaffold_14394	303995810	ANN00536-RA	Similar to LINE-1 reverse transcriptase homolog (Nycticebus coucang OX%3D9470)
Ado_MfTpo_scaffold_14394	303995810	ANN00537-RA	Similar to Ptp69D: Tyrosine-protein phosphatase 69D (Drosophila melanogaster OX%3D7227)
Ado_MfTpo_scaffold_14394	303995810	ANN00538-RA	Similar to RTase: Probable RNA-directed DNA polymerase from transposon BS (Drosophila melanogaster OX%3D7227)
Ado_MfTpo_scaffold_14394	303995810	ANN00539-RA	Similar to ORF1: Nucleic-acid-binding protein from transposon X-element (Drosophila melanogaster OX%3D7227)
Ado_MfTpo_scaffold_14394	303995810	ANN00540-RA	Protein of unknown function
Ado_MfTpo_scaffold_14394	303995810	ANN00541-RA	Protein of unknown function
Ado_MfTpo_scaffold_14394	303995810	ANN00542-RA	Protein of unknown function
Ado_MfTpo_scaffold_14394	303995810	ANN00543-RA	Protein of unknown function
Ado_MfTpo_scaffold_14394	303995810	ANN00544-RA	Similar to rad54l2: Helicase ARIP4 (Xenopus tropicalis OX%3D8364)
Ado_MfTpo_scaffold_14394	303995810	ANN00545-RA	Protein of unknown function
Ado_MfTpo_scaffold_14394	303995810	ANN00546-RA	Protein of unknown function
Ado_MfTpo_scaffold_14394	303995810	ANN00547-RA	Protein of unknown function
Ado_MfTpo_scaffold_14394	303995810	ANN00548-RA	Similar to HSDL1: Inactive hydroxysteroid dehydrogenase-like protein 1 (Pongo abelii OX%3D9601)
Ado_MfTpo_scaffold_14394	303995810	ANN00549-RA	Protein of unknown function
Ado_MfTpo_scaffold_14394	303995810	ANN00550-RA	Similar to Or22c: Odorant receptor 22c (Drosophila melanogaster OX%3D7227)
Ado_MfTpo_scaffold_14394	303995810	ANN00551-RA	Protein of unknown function
Ado_MfTpo_scaffold_14394	303995810	ANN00552-RA	Similar to LAC: Lachesin (Schistocerca americana OX%3D7009)
Ado_MfTpo_scaffold_14394	303995810	ANN00553-RA	Similar to olpB: Cell surface glycoprotein 1 (Hungateiclostridium thermocellum (strain ATCC 27405 / DSM 1237 / JCM 9322 / NBRC 103400 / NCIMB 10682 / NRRL B-4536 / VPI 7372) OX%3D203119)
Ado_MfTpo_scaffold_14394	303995810	ANN00554-RA	Similar to Insulin-like peptide receptor (Branchiostoma lanceolatum OX%3D7740)
Ado_MfTpo_scaffold_14394	303995810	ANN00555-RA	Similar to INSR: Insulin receptor (Homo sapiens OX%3D9606)
Ado_MfTpo_scaffold_14394	303995810	ANN00556-RA	Protein of unknown function
Ado_MfTpo_scaffold_14394	303995810	ANN00557-RA	Protein of unknown function
Ado_MfTpo_scaffold_14394	303995810	ANN00558-RA	Protein of unknown function
Ado_MfTpo_scaffold_14394	303995810	ANN00559-RA	Similar to CYP15A1: Methyl farnesoate epoxidase (Diploptera punctata OX%3D6984)
Ado_MfTpo_scaffold_14394	303995810	ANN00560-RA	Protein of unknown function
Ado_MfTpo_scaffold_14394	303995810	ANN00561-RA	Similar to At3g55350: Protein ALP1-like (Arabidopsis thaliana OX%3D3702)
Ado_MfTpo_scaffold_14394	303995810	ANN00562-RA	Protein of unknown function
Ado_MfTpo_scaffold_14394	303995810	ANN00563-RA	Similar to PIF1: ATP-dependent DNA helicase PIF1 (Candida albicans (strain SC5314 / ATCC MYA-2876) OX%3D237561)
Ado_MfTpo_scaffold_14394	303995810	ANN00564-RA	Protein of unknown function
Ado_MfTpo_scaffold_14394	303995810	ANN00565-RA	Similar to Dscam2: Down syndrome cell adhesion molecule-like protein Dscam2 (Drosophila melanogaster OX%3D7227)
Ado_MfTpo_scaffold_14394	303995810	ANN00566-RA	Similar to pol: Retrovirus-related Pol polyprotein from type-2 retrotransposable element R2DM (Drosophila melanogaster OX%3D7227)
Ado_MfTpo_scaffold_14394	303995810	ANN00567-RA	Protein of unknown function
Ado_MfTpo_scaffold_14394	303995810	ANN00568-RA	Similar to X-element\ORF2: Probable RNA-directed DNA polymerase from transposon X-element (Drosophila melanogaster OX%3D7227)
Ado_MfTpo_scaffold_14394	303995810	ANN00569-RA	Protein of unknown function
Ado_MfTpo_scaffold_14394	303995810	ANN00570-RA	Protein of unknown function
Ado_MfTpo_scaffold_14394	303995810	ANN00571-RA	Protein of unknown function
Ado_MfTpo_scaffold_14394	303995810	ANN00572-RA	Protein of unknown function
Ado_MfTpo_scaffold_14394	303995810	ANN00573-RA	Protein of unknown function
Ado_MfTpo_scaffold_14394	303995810	ANN00574-RA	Protein of unknown function
Ado_MfTpo_scaffold_14394	303995810	ANN00575-RA	Protein of unknown function
Ado_MfTpo_scaffold_14394	303995810	ANN00576-RA	Protein of unknown function
Ado_MfTpo_scaffold_14394	303995810	ANN00577-RA	Similar to Eps8: Epidermal growth factor receptor kinase substrate 8 (Rattus norvegicus OX%3D10116)
Ado_MfTpo_scaffold_14394	303995810	ANN00578-RA	Protein of unknown function
Ado_MfTpo_scaffold_14394	303995810	ANN00579-RA	Similar to Vg: Vitellogenin (Apis mellifera OX%3D7460)
Ado_MfTpo_scaffold_14394	303995810	ANN00580-RA	Protein of unknown function
Ado_MfTpo_scaffold_14394	303995810	ANN00581-RA	Protein of unknown function
Ado_MfTpo_scaffold_14394	303995810	ANN00582-RA	Similar to Cytochrome b5 (Rhizopus stolonifer OX%3D4846)
Ado_MfTpo_scaffold_14394	303995810	ANN00583-RA	Protein of unknown function
Ado_MfTpo_scaffold_14394	303995810	ANN00584-RA	Protein of unknown function
Ado_MfTpo_scaffold_14394	303995810	ANN00585-RA	Similar to RTase: Probable RNA-directed DNA polymerase from transposon BS (Drosophila melanogaster OX%3D7227)
Ado_MfTpo_scaffold_14394	303995810	ANN00586-RA	Protein of unknown function
Ado_MfTpo_scaffold_14394	303995810	ANN00587-RA	Protein of unknown function
Ado_MfTpo_scaffold_14394	303995810	ANN00588-RA	Similar to Pgk: Phosphoglycerate kinase (Drosophila melanogaster OX%3D7227)
Ado_MfTpo_scaffold_14394	303995810	ANN00589-RA	Similar to FASN: Fatty acid synthase (Homo sapiens OX%3D9606)
Ado_MfTpo_scaffold_14394	303995810	ANN00590-RA	Protein of unknown function
Ado_MfTpo_scaffold_14394	303995810	ANN00591-RA	Protein of unknown function
Ado_MfTpo_scaffold_14394	303995810	ANN00592-RA	Protein of unknown function
Ado_MfTpo_scaffold_14394	303995810	ANN00593-RA	Similar to RTase: Probable RNA-directed DNA polymerase from transposon BS (Drosophila melanogaster OX%3D7227)
Ado_MfTpo_scaffold_14394	303995810	ANN00594-RA	Similar to RTase: Probable RNA-directed DNA polymerase from transposon BS (Drosophila melanogaster OX%3D7227)
Ado_MfTpo_scaffold_14394	303995810	ANN00595-RA	Protein of unknown function
Ado_MfTpo_scaffold_14394	303995810	ANN00596-RA	Protein of unknown function
Ado_MfTpo_scaffold_14394	303995810	ANN00597-RA	Similar to THAP9: DNA transposase THAP9 (Homo sapiens OX%3D9606)
Ado_MfTpo_scaffold_14394	303995810	ANN00598-RA	Similar to CLOCK: Circadian locomoter output cycles protein kaput (Pongo abelii OX%3D9601)
Ado_MfTpo_scaffold_14394	303995810	ANN00599-RA	Protein of unknown function
Ado_MfTpo_scaffold_14394	303995810	ANN00600-RA	Similar to Scai: Protein SCAI (Mus musculus OX%3D10090)
Ado_MfTpo_scaffold_14394	303995810	ANN00601-RA	Similar to se: Pyrimidodiazepine synthase (Drosophila melanogaster OX%3D7227)
Ado_MfTpo_scaffold_14394	303995810	ANN00602-RA	Similar to se: Pyrimidodiazepine synthase (Drosophila melanogaster OX%3D7227)
Ado_MfTpo_scaffold_14394	303995810	ANN00603-RA	Similar to AGAP009593: Zinc carboxypeptidase A 1 (Anopheles gambiae OX%3D7165)
Ado_MfTpo_scaffold_14394	303995810	ANN00604-RA	Similar to AGAP009593: Zinc carboxypeptidase A 1 (Anopheles gambiae OX%3D7165)
Ado_MfTpo_scaffold_14394	303995810	ANN00605-RA	Similar to AGAP009593: Zinc carboxypeptidase A 1 (Anopheles gambiae OX%3D7165)
Ado_MfTpo_scaffold_14394	303995810	ANN00606-RA	Similar to Vesicle-associated membrane protein/synaptobrevin-binding protein (Aplysia californica OX%3D6500)
Ado_MfTpo_scaffold_14394	303995810	ANN00607-RA	Similar to Vps4a: Vacuolar protein sorting-associated protein 4A (Rattus norvegicus OX%3D10116)
Ado_MfTpo_scaffold_14394	303995810	ANN00608-RA	Protein of unknown function
Ado_MfTpo_scaffold_14394	303995810	ANN00609-RA	Similar to PDP2: [Pyruvate dehydrogenase [acetyl-transferring]]-phosphatase 2%2C mitochondrial (Homo sapiens OX%3D9606)
Ado_MfTpo_scaffold_14394	303995810	ANN00610-RA	Protein of unknown function
Ado_MfTpo_scaffold_14394	303995810	ANN00611-RA	Similar to Def8: Differentially expressed in FDCP 8 (Mus musculus OX%3D10090)
Ado_MfTpo_scaffold_14394	303995810	ANN00612-RA	Similar to Taf4: Transcription initiation factor TFIID subunit 4 (Drosophila melanogaster OX%3D7227)
Ado_MfTpo_scaffold_14394	303995810	ANN00613-RA	Protein of unknown function
Ado_MfTpo_scaffold_14394	303995810	ANN00614-RA	Protein of unknown function
Ado_MfTpo_scaffold_14394	303995810	ANN00615-RA	Protein of unknown function
Ado_MfTpo_scaffold_14394	303995810	ANN00616-RA	Protein of unknown function
Ado_MfTpo_scaffold_14394	303995810	ANN00617-RA	Protein of unknown function
Ado_MfTpo_scaffold_14394	303995810	ANN00618-RA	Similar to pol: Retrovirus-related Pol polyprotein from transposon 297 (Drosophila melanogaster OX%3D7227)
Ado_MfTpo_scaffold_14394	303995810	ANN00619-RA	Protein of unknown function
Ado_MfTpo_scaffold_14394	303995810	ANN00620-RA	Protein of unknown function
Ado_MfTpo_scaffold_14394	303995810	ANN00621-RA	Protein of unknown function
Ado_MfTpo_scaffold_14394	303995810	ANN00622-RA	Protein of unknown function
Ado_MfTpo_scaffold_14394	303995810	ANN00623-RA	Protein of unknown function
Ado_MfTpo_scaffold_14394	303995810	ANN00624-RA	Protein of unknown function
Ado_MfTpo_scaffold_14394	303995810	ANN00625-RA	Protein of unknown function
Ado_MfTpo_scaffold_14394	303995810	ANN00626-RA	Protein of unknown function
Ado_MfTpo_scaffold_14394	303995810	ANN00627-RA	Similar to TRMT13: tRNA:m(4)X modification enzyme TRM13 homolog (Homo sapiens OX%3D9606)
Ado_MfTpo_scaffold_14394	303995810	ANN00628-RA	Protein of unknown function
Ado_MfTpo_scaffold_14394	303995810	ANN00629-RA	Protein of unknown function
Ado_MfTpo_scaffold_14394	303995810	ANN00630-RA	Similar to scyl1: N-terminal kinase-like protein (Xenopus tropicalis OX%3D8364)
Ado_MfTpo_scaffold_14394	303995810	ANN00631-RA	Protein of unknown function
Ado_MfTpo_scaffold_14394	303995810	ANN00632-RA	Protein of unknown function
Ado_MfTpo_scaffold_14394	303995810	ANN00633-RA	Protein of unknown function
Ado_MfTpo_scaffold_14394	303995810	ANN00634-RA	Protein of unknown function
Ado_MfTpo_scaffold_14394	303995810	ANN00635-RA	Similar to EPRS1: Bifunctional glutamate/proline--tRNA ligase (Homo sapiens OX%3D9606)
Ado_MfTpo_scaffold_14394	303995810	ANN00636-RA	Similar to pros: Homeobox protein prospero (Drosophila virilis OX%3D7244)
Ado_MfTpo_scaffold_14394	303995810	ANN00637-RA	Similar to pros: Homeobox protein prospero (Drosophila melanogaster OX%3D7227)
Ado_MfTpo_scaffold_14394	303995810	ANN00638-RA	Protein of unknown function
Ado_MfTpo_scaffold_14394	303995810	ANN00639-RA	Protein of unknown function
Ado_MfTpo_scaffold_14394	303995810	ANN00640-RA	Similar to RTase: Probable RNA-directed DNA polymerase from transposon BS (Drosophila melanogaster OX%3D7227)
Ado_MfTpo_scaffold_14394	303995810	ANN00641-RA	Protein of unknown function
Ado_MfTpo_scaffold_14394	303995810	ANN00642-RA	Protein of unknown function
Ado_MfTpo_scaffold_14394	303995810	ANN00643-RA	Protein of unknown function
Ado_MfTpo_scaffold_14394	303995810	ANN00644-RA	Protein of unknown function
Ado_MfTpo_scaffold_14394	303995810	ANN00645-RA	Protein of unknown function
Ado_MfTpo_scaffold_14394	303995810	ANN00646-RA	Protein of unknown function
Ado_MfTpo_scaffold_14394	303995810	ANN00647-RA	Protein of unknown function
Ado_MfTpo_scaffold_14394	303995810	ANN00648-RA	Protein of unknown function
Ado_MfTpo_scaffold_14394	303995810	ANN00649-RA	Protein of unknown function
Ado_MfTpo_scaffold_14394	303995810	ANN00650-RA	Similar to Transposable element Tcb1 transposase (Caenorhabditis briggsae OX%3D6238)
Ado_MfTpo_scaffold_14394	303995810	ANN00651-RA	Similar to GVQW3: Protein GVQW3 (Homo sapiens OX%3D9606)
Ado_MfTpo_scaffold_14394	303995810	ANN00652-RA	Similar to Amfr: E3 ubiquitin-protein ligase AMFR (Mus musculus OX%3D10090)
Ado_MfTpo_scaffold_14394	303995810	ANN00653-RA	Protein of unknown function
Ado_MfTpo_scaffold_14394	303995810	ANN00654-RA	Similar to Dad1: Dolichyl-diphosphooligosaccharide--protein glycosyltransferase subunit DAD1 (Drosophila melanogaster OX%3D7227)
Ado_MfTpo_scaffold_14394	303995810	ANN00655-RA	Protein of unknown function
Ado_MfTpo_scaffold_14394	303995810	ANN00656-RA	Protein of unknown function
Ado_MfTpo_scaffold_14394	303995810	ANN00657-RA	Similar to Jrkl: Jerky protein homolog-like (Mus musculus OX%3D10090)
Ado_MfTpo_scaffold_14394	303995810	ANN00658-RA	Similar to Jrkl: Jerky protein homolog-like (Mus musculus OX%3D10090)
Ado_MfTpo_scaffold_14394	303995810	ANN00659-RA	Protein of unknown function
Ado_MfTpo_scaffold_14394	303995810	ANN00660-RA	Protein of unknown function
Ado_MfTpo_scaffold_14394	303995810	ANN00661-RA	Protein of unknown function
Ado_MfTpo_scaffold_14394	303995810	ANN00662-RA	Protein of unknown function
Ado_MfTpo_scaffold_14394	303995810	ANN00663-RA	Protein of unknown function
Ado_MfTpo_scaffold_14394	303995810	ANN00664-RA	Protein of unknown function
Ado_MfTpo_scaffold_14394	303995810	ANN00665-RA	Protein of unknown function
Ado_MfTpo_scaffold_14394	303995810	ANN00666-RA	Protein of unknown function
Ado_MfTpo_scaffold_14394	303995810	ANN00667-RA	Protein of unknown function
Ado_MfTpo_scaffold_14394	303995810	ANN00668-RA	Protein of unknown function
Ado_MfTpo_scaffold_14394	303995810	ANN00669-RA	Protein of unknown function
Ado_MfTpo_scaffold_14394	303995810	ANN00670-RA	Similar to X-element\ORF2: Probable RNA-directed DNA polymerase from transposon X-element (Drosophila melanogaster OX%3D7227)
Ado_MfTpo_scaffold_14394	303995810	ANN00671-RA	Protein of unknown function
Ado_MfTpo_scaffold_14394	303995810	ANN00672-RA	Similar to Sh: Potassium voltage-gated channel protein Shaker (Drosophila melanogaster OX%3D7227)
Ado_MfTpo_scaffold_14394	303995810	ANN00673-RA	Protein of unknown function
Ado_MfTpo_scaffold_14394	303995810	ANN00674-RA	Protein of unknown function
Ado_MfTpo_scaffold_14394	303995810	ANN00675-RA	Similar to NaCP60E: Sodium channel protein 60E (Drosophila melanogaster OX%3D7227)
Ado_MfTpo_scaffold_14394	303995810	ANN00676-RA	Similar to Eip78C: Ecdysone-induced protein 78C (Drosophila melanogaster OX%3D7227)
Ado_MfTpo_scaffold_14394	303995810	ANN00677-RA	Similar to DLST: Dihydrolipoyllysine-residue succinyltransferase component of 2-oxoglutarate dehydrogenase complex%2C mitochondrial (Bos taurus OX%3D9913)
Ado_MfTpo_scaffold_14394	303995810	ANN00678-RA	Protein of unknown function
Ado_MfTpo_scaffold_14394	303995810	ANN00679-RA	Protein of unknown function
Ado_MfTpo_scaffold_14394	303995810	ANN00680-RA	Similar to MTA1: Metastasis-associated protein MTA1 (Homo sapiens OX%3D9606)
Ado_MfTpo_scaffold_14394	303995810	ANN00681-RA	Protein of unknown function
Ado_MfTpo_scaffold_14394	303995810	ANN00682-RA	Protein of unknown function
Ado_MfTpo_scaffold_14394	303995810	ANN00683-RA	Protein of unknown function
Ado_MfTpo_scaffold_14394	303995810	ANN00684-RA	Protein of unknown function
Ado_MfTpo_scaffold_14394	303995810	ANN00685-RA	Similar to Egflam: Pikachurin (Rattus norvegicus OX%3D10116)
Ado_MfTpo_scaffold_14394	303995810	ANN00686-RA	Protein of unknown function
Ado_MfTpo_scaffold_14394	303995810	ANN00687-RA	Protein of unknown function
Ado_MfTpo_scaffold_14394	303995810	ANN00688-RA	Similar to GAS8: Dynein regulatory complex subunit 4 (Homo sapiens OX%3D9606)
Ado_MfTpo_scaffold_14394	303995810	ANN00689-RA	Similar to SLC25A44: Solute carrier family 25 member 44 (Homo sapiens OX%3D9606)
Ado_MfTpo_scaffold_14394	303995810	ANN00690-RA	Similar to Luciferin 4-monooxygenase (Luciola mingrelica OX%3D27446)
Ado_MfTpo_scaffold_14394	303995810	ANN00691-RA	Similar to Bpnt1: 3'(2')%2C5'-bisphosphate nucleotidase 1 (Rattus norvegicus OX%3D10116)
Ado_MfTpo_scaffold_14394	303995810	ANN00692-RA	Protein of unknown function
Ado_MfTpo_scaffold_14394	303995810	ANN00693-RA	Similar to gfm2: Ribosome-releasing factor 2%2C mitochondrial (Danio rerio OX%3D7955)
Ado_MfTpo_scaffold_14394	303995810	ANN00694-RA	Similar to Retrovirus-related Pol polyprotein from type-1 retrotransposable element R2 (Fragment) (Nasonia vitripennis OX%3D7425)
Ado_MfTpo_scaffold_14394	303995810	ANN00695-RA	Protein of unknown function
Ado_MfTpo_scaffold_14394	303995810	ANN00696-RA	Protein of unknown function
Ado_MfTpo_scaffold_14394	303995810	ANN00697-RA	Protein of unknown function
Ado_MfTpo_scaffold_14394	303995810	ANN00698-RA	Protein of unknown function
Ado_MfTpo_scaffold_14394	303995810	ANN00699-RA	Protein of unknown function
Ado_MfTpo_scaffold_14394	303995810	ANN00700-RA	Protein of unknown function
Ado_MfTpo_scaffold_14394	303995810	ANN00701-RA	Protein of unknown function
Ado_MfTpo_scaffold_14394	303995810	ANN00702-RA	Protein of unknown function
Ado_MfTpo_scaffold_14394	303995810	ANN00703-RA	Protein of unknown function
Ado_MfTpo_scaffold_14394	303995810	ANN00704-RA	Protein of unknown function
Ado_MfTpo_scaffold_14394	303995810	ANN00705-RA	Similar to At1g75040: Pathogenesis-related protein 5 (Arabidopsis thaliana OX%3D3702)
Ado_MfTpo_scaffold_14394	303995810	ANN00706-RA	Protein of unknown function
Ado_MfTpo_scaffold_14394	303995810	ANN00707-RA	Protein of unknown function
Ado_MfTpo_scaffold_14394	303995810	ANN00708-RA	Similar to RTase: Probable RNA-directed DNA polymerase from transposon BS (Drosophila melanogaster OX%3D7227)
Ado_MfTpo_scaffold_14394	303995810	ANN00709-RA	Protein of unknown function
Ado_MfTpo_scaffold_14394	303995810	ANN00710-RA	Protein of unknown function
Ado_MfTpo_scaffold_14394	303995810	ANN00711-RA	Similar to ACO1: Cytoplasmic aconitate hydratase (Oryctolagus cuniculus OX%3D9986)
Ado_MfTpo_scaffold_14394	303995810	ANN00712-RA	Protein of unknown function
Ado_MfTpo_scaffold_14394	303995810	ANN00713-RA	Protein of unknown function
Ado_MfTpo_scaffold_14394	303995810	ANN00714-RA	Similar to Stat5a: Signal transducer and activator of transcription 5A (Mus musculus OX%3D10090)
Ado_MfTpo_scaffold_14394	303995810	ANN00715-RA	Similar to pol: Retrovirus-related Pol polyprotein from transposon 17.6 (Drosophila melanogaster OX%3D7227)
Ado_MfTpo_scaffold_14394	303995810	ANN00716-RA	Protein of unknown function
Ado_MfTpo_scaffold_14394	303995810	ANN00717-RA	Protein of unknown function
Ado_MfTpo_scaffold_14394	303995810	ANN00718-RA	Protein of unknown function
Ado_MfTpo_scaffold_14394	303995810	ANN00719-RA	Similar to CALML4: Calmodulin-like protein 4 (Bos taurus OX%3D9913)
Ado_MfTpo_scaffold_14394	303995810	ANN00720-RA	Similar to RpL4: 60S ribosomal protein L4 (Drosophila melanogaster OX%3D7227)
Ado_MfTpo_scaffold_14394	303995810	ANN00721-RA	Similar to CIA30: Complex I intermediate-associated protein 30%2C mitochondrial (Drosophila melanogaster OX%3D7227)
Ado_MfTpo_scaffold_14394	303995810	ANN00722-RA	Similar to srfbp1: Serum response factor-binding protein 1 (Xenopus tropicalis OX%3D8364)
Ado_MfTpo_scaffold_14394	303995810	ANN00723-RA	Protein of unknown function
Ado_MfTpo_scaffold_14394	303995810	ANN00724-RA	Similar to At3g55350: Protein ALP1-like (Arabidopsis thaliana OX%3D3702)
Ado_MfTpo_scaffold_14394	303995810	ANN00725-RA	Protein of unknown function
Ado_MfTpo_scaffold_14394	303995810	ANN00726-RA	Similar to Slc4a2: Anion exchange protein 2 (Rattus norvegicus OX%3D10116)
Ado_MfTpo_scaffold_14394	303995810	ANN00727-RA	Similar to mos: Serine/threonine-protein kinase mos (Patiria pectinifera OX%3D7594)
Ado_MfTpo_scaffold_14394	303995810	ANN00728-RA	Similar to Ube2h: Ubiquitin-conjugating enzyme E2 H (Mus musculus OX%3D10090)
Ado_MfTpo_scaffold_14394	303995810	ANN00729-RA	Protein of unknown function
Ado_MfTpo_scaffold_14394	303995810	ANN00730-RA	Protein of unknown function
Ado_MfTpo_scaffold_14394	303995810	ANN00731-RA	Protein of unknown function
Ado_MfTpo_scaffold_14394	303995810	ANN00732-RA	Protein of unknown function
Ado_MfTpo_scaffold_14394	303995810	ANN00733-RA	Similar to Myrosinase 1 (Brevicoryne brassicae OX%3D69196)
Ado_MfTpo_scaffold_14394	303995810	ANN00734-RA	Similar to Vps41: Vacuolar protein sorting-associated protein 41 homolog (Mus musculus OX%3D10090)
Ado_MfTpo_scaffold_14394	303995810	ANN00735-RA	Similar to RTase: Probable RNA-directed DNA polymerase from transposon BS (Drosophila melanogaster OX%3D7227)
Ado_MfTpo_scaffold_14394	303995810	ANN00736-RA	Protein of unknown function
Ado_MfTpo_scaffold_14394	303995810	ANN00737-RA	Protein of unknown function
Ado_MfTpo_scaffold_14394	303995810	ANN00738-RA	Protein of unknown function
Ado_MfTpo_scaffold_14394	303995810	ANN00739-RA	Protein of unknown function
Ado_MfTpo_scaffold_14394	303995810	ANN00740-RA	Protein of unknown function
Ado_MfTpo_scaffold_14394	303995810	ANN00741-RA	Similar to Atp13a3: Probable cation-transporting ATPase 13A3 (Mus musculus OX%3D10090)
Ado_MfTpo_scaffold_14394	303995810	ANN00742-RA	Protein of unknown function
Ado_MfTpo_scaffold_14394	303995810	ANN00743-RA	Protein of unknown function
Ado_MfTpo_scaffold_14394	303995810	ANN00744-RA	Similar to ATP13A3: Probable cation-transporting ATPase 13A3 (Homo sapiens OX%3D9606)
Ado_MfTpo_scaffold_14394	303995810	ANN00745-RA	Protein of unknown function
Ado_MfTpo_scaffold_14394	303995810	ANN00746-RA	Similar to PLEKHG7: Pleckstrin homology domain-containing family G member 7 (Homo sapiens OX%3D9606)
Ado_MfTpo_scaffold_14394	303995810	ANN00747-RA	Similar to Dscam2: Down syndrome cell adhesion molecule-like protein Dscam2 (Drosophila melanogaster OX%3D7227)
Ado_MfTpo_scaffold_14394	303995810	ANN00748-RA	Similar to PGBD2: PiggyBac transposable element-derived protein 2 (Homo sapiens OX%3D9606)
Ado_MfTpo_scaffold_14394	303995810	ANN00749-RA	Similar to pol: RNA-directed DNA polymerase from mobile element jockey (Drosophila melanogaster OX%3D7227)
Ado_MfTpo_scaffold_14394	303995810	ANN00750-RA	Similar to RNF19B: E3 ubiquitin-protein ligase RNF19B (Homo sapiens OX%3D9606)
Ado_MfTpo_scaffold_14394	303995810	ANN00751-RA	Similar to PGBD4: PiggyBac transposable element-derived protein 4 (Homo sapiens OX%3D9606)
Ado_MfTpo_scaffold_14394	303995810	ANN00752-RA	Similar to R1A1-element\ORF1: Uncharacterized 50 kDa protein in type I retrotransposable element R1DM (Drosophila melanogaster OX%3D7227)
Ado_MfTpo_scaffold_14394	303995810	ANN00753-RA	Similar to Retrovirus-related Pol polyprotein from type-1 retrotransposable element R1 (Fragment) (Bradysia coprophila OX%3D38358)
Ado_MfTpo_scaffold_14394	303995810	ANN00754-RA	Similar to Retrovirus-related Pol polyprotein from type-1 retrotransposable element R1 4 (Fragment) (Nasonia vitripennis OX%3D7425)
Ado_MfTpo_scaffold_14394	303995810	ANN00755-RA	Protein of unknown function
Ado_MfTpo_scaffold_14394	303995810	ANN00756-RA	Protein of unknown function
Ado_MfTpo_scaffold_14394	303995810	ANN00757-RA	Protein of unknown function
Ado_MfTpo_scaffold_14394	303995810	ANN00758-RA	Protein of unknown function
Ado_MfTpo_scaffold_14394	303995810	ANN00759-RA	Protein of unknown function
Ado_MfTpo_scaffold_14394	303995810	ANN00760-RA	Protein of unknown function
Ado_MfTpo_scaffold_14394	303995810	ANN00761-RA	Similar to ARL14EPL: ARL14 effector protein-like (Homo sapiens OX%3D9606)
Ado_MfTpo_scaffold_14394	303995810	ANN00762-RA	Similar to pol: Retrovirus-related Pol polyprotein from type-2 retrotransposable element R2DM (Drosophila melanogaster OX%3D7227)
Ado_MfTpo_scaffold_14394	303995810	ANN00763-RA	Protein of unknown function
Ado_MfTpo_scaffold_14394	303995810	ANN00764-RA	Protein of unknown function
Ado_MfTpo_scaffold_14394	303995810	ANN00765-RA	Protein of unknown function
Ado_MfTpo_scaffold_14394	303995810	ANN00766-RA	Protein of unknown function
Ado_MfTpo_scaffold_14394	303995810	ANN00767-RA	Protein of unknown function
Ado_MfTpo_scaffold_14394	303995810	ANN00768-RA	Protein of unknown function
Ado_MfTpo_scaffold_14394	303995810	ANN00769-RA	Similar to Dscam2: Down syndrome cell adhesion molecule-like protein Dscam2 (Drosophila melanogaster OX%3D7227)
Ado_MfTpo_scaffold_14394	303995810	ANN00770-RA	Protein of unknown function
Ado_MfTpo_scaffold_14394	303995810	ANN00771-RA	Similar to Dscam2: Down syndrome cell adhesion molecule-like protein Dscam2 (Drosophila melanogaster OX%3D7227)
Ado_MfTpo_scaffold_14394	303995810	ANN00772-RA	Protein of unknown function
Ado_MfTpo_scaffold_14394	303995810	ANN00773-RA	Similar to SEH1L: Nucleoporin SEH1 (Pongo abelii OX%3D9601)
Ado_MfTpo_scaffold_14394	303995810	ANN00774-RA	Protein of unknown function
Ado_MfTpo_scaffold_14394	303995810	ANN00775-RA	Protein of unknown function
Ado_MfTpo_scaffold_14394	303995810	ANN00776-RA	Protein of unknown function
Ado_MfTpo_scaffold_14394	303995810	ANN00777-RA	Similar to Dscam2: Down syndrome cell adhesion molecule-like protein Dscam2 (Drosophila melanogaster OX%3D7227)
Ado_MfTpo_scaffold_14394	303995810	ANN00778-RA	Similar to Dscam2: Down syndrome cell adhesion molecule-like protein Dscam2 (Drosophila melanogaster OX%3D7227)
Ado_MfTpo_scaffold_14394	303995810	ANN00779-RA	Protein of unknown function
Ado_MfTpo_scaffold_14394	303995810	ANN00780-RA	Protein of unknown function
Ado_MfTpo_scaffold_14394	303995810	ANN00781-RA	Protein of unknown function
Ado_MfTpo_scaffold_14394	303995810	ANN00782-RA	Protein of unknown function
Ado_MfTpo_scaffold_14394	303995810	ANN00783-RA	Protein of unknown function
Ado_MfTpo_scaffold_14394	303995810	ANN00784-RA	Protein of unknown function
Ado_MfTpo_scaffold_14394	303995810	ANN00785-RA	Protein of unknown function
Ado_MfTpo_scaffold_14394	303995810	ANN00786-RA	Protein of unknown function
Ado_MfTpo_scaffold_14394	303995810	ANN00787-RA	Protein of unknown function
Ado_MfTpo_scaffold_14394	303995810	ANN00788-RA	Similar to tc1a: Transposable element Tc1 transposase (Caenorhabditis elegans OX%3D6239)
Ado_MfTpo_scaffold_14394	303995810	ANN00789-RA	Protein of unknown function
Ado_MfTpo_scaffold_14394	303995810	ANN00790-RA	Protein of unknown function
Ado_MfTpo_scaffold_14394	303995810	ANN00791-RA	Protein of unknown function
Ado_MfTpo_scaffold_14394	303995810	ANN00792-RA	Protein of unknown function
Ado_MfTpo_scaffold_14394	303995810	ANN00793-RA	Protein of unknown function
Ado_MfTpo_scaffold_14394	303995810	ANN00794-RA	Protein of unknown function
Ado_MfTpo_scaffold_14394	303995810	ANN00795-RA	Similar to pol: Retrovirus-related Pol polyprotein from transposon 17.6 (Drosophila melanogaster OX%3D7227)
Ado_MfTpo_scaffold_14394	303995810	ANN00796-RA	Protein of unknown function
Ado_MfTpo_scaffold_14394	303995810	ANN00797-RA	Similar to Transposable element Tcb1 transposase (Caenorhabditis briggsae OX%3D6238)
Ado_MfTpo_scaffold_14394	303995810	ANN00798-RA	Protein of unknown function
Ado_MfTpo_scaffold_14394	303995810	ANN00799-RA	Protein of unknown function
Ado_MfTpo_scaffold_14394	303995810	ANN00800-RA	Protein of unknown function
Ado_MfTpo_scaffold_14394	303995810	ANN00801-RA	Similar to UBC2: Ubiquitin-conjugating enzyme E2 2 (Cryptococcus neoformans var. neoformans serotype D (strain JEC21 / ATCC MYA-565) OX%3D214684)
Ado_MfTpo_scaffold_14394	303995810	ANN00802-RA	Protein of unknown function
Ado_MfTpo_scaffold_14394	303995810	ANN00803-RA	Similar to pol: Retrovirus-related Pol polyprotein from transposon 17.6 (Drosophila melanogaster OX%3D7227)
Ado_MfTpo_scaffold_14394	303995810	ANN00804-RA	Protein of unknown function
Ado_MfTpo_scaffold_14394	303995810	ANN00805-RA	Protein of unknown function
Ado_MfTpo_scaffold_14394	303995810	ANN00806-RA	Similar to TY3B-I: Transposon Ty3-I Gag-Pol polyprotein (Saccharomyces cerevisiae (strain ATCC 204508 / S288c) OX%3D559292)
Ado_MfTpo_scaffold_14394	303995810	ANN00807-RA	Similar to CYP6K1: Cytochrome P450 6k1 (Blattella germanica OX%3D6973)
Ado_MfTpo_scaffold_14394	303995810	ANN00808-RA	Protein of unknown function
Ado_MfTpo_scaffold_14394	303995810	ANN00809-RA	Protein of unknown function
Ado_MfTpo_scaffold_14394	303995810	ANN00810-RA	Protein of unknown function
Ado_MfTpo_scaffold_14394	303995810	ANN00811-RA	Protein of unknown function
Ado_MfTpo_scaffold_14394	303995810	ANN00812-RA	Similar to msantd3: Myb/SANT-like DNA-binding domain-containing protein 3 (Xenopus laevis OX%3D8355)
Ado_MfTpo_scaffold_14394	303995810	ANN00813-RA	Similar to PGBD4: PiggyBac transposable element-derived protein 4 (Homo sapiens OX%3D9606)
Ado_MfTpo_scaffold_14394	303995810	ANN00814-RA	Protein of unknown function
Ado_MfTpo_scaffold_14394	303995810	ANN00815-RA	Protein of unknown function
Ado_MfTpo_scaffold_14394	303995810	ANN00816-RA	Protein of unknown function
Ado_MfTpo_scaffold_14394	303995810	ANN00817-RA	Protein of unknown function
Ado_MfTpo_scaffold_14394	303995810	ANN00818-RA	Protein of unknown function
Ado_MfTpo_scaffold_14394	303995810	ANN00819-RA	Protein of unknown function
Ado_MfTpo_scaffold_14394	303995810	ANN00820-RA	Similar to PGBD2: PiggyBac transposable element-derived protein 2 (Homo sapiens OX%3D9606)
Ado_MfTpo_scaffold_14394	303995810	ANN00821-RA	Protein of unknown function
Ado_MfTpo_scaffold_14394	303995810	ANN00822-RA	Protein of unknown function
Ado_MfTpo_scaffold_14394	303995810	ANN00823-RA	Similar to dnmbp: Dynamin-binding protein (Danio rerio OX%3D7955)
Ado_MfTpo_scaffold_14394	303995810	ANN00824-RA	Similar to SETMAR: Histone-lysine N-methyltransferase SETMAR (Homo sapiens OX%3D9606)
Ado_MfTpo_scaffold_14394	303995810	ANN00825-RA	Protein of unknown function
Ado_MfTpo_scaffold_14394	303995810	ANN00826-RA	Protein of unknown function
Ado_MfTpo_scaffold_14394	303995810	ANN00827-RA	Protein of unknown function
Ado_MfTpo_scaffold_14394	303995810	ANN00828-RA	Protein of unknown function
Ado_MfTpo_scaffold_14394	303995810	ANN00829-RA	Similar to SETMAR: Histone-lysine N-methyltransferase SETMAR (Homo sapiens OX%3D9606)
Ado_MfTpo_scaffold_14394	303995810	ANN00830-RA	Protein of unknown function
Ado_MfTpo_scaffold_14394	303995810	ANN00831-RA	Similar to NOVA1: RNA-binding protein Nova-1 (Homo sapiens OX%3D9606)
Ado_MfTpo_scaffold_14394	303995810	ANN00832-RA	Similar to Wdr34: WD repeat-containing protein 34 (Mus musculus OX%3D10090)
Ado_MfTpo_scaffold_14394	303995810	ANN00833-RA	Similar to mettl5: rRNA N6-adenosine-methyltransferase METTL5 (Danio rerio OX%3D7955)
Ado_MfTpo_scaffold_14394	303995810	ANN00834-RA	Protein of unknown function
Ado_MfTpo_scaffold_14394	303995810	ANN00835-RA	Similar to TY3B-G: Transposon Ty3-G Gag-Pol polyprotein (Saccharomyces cerevisiae (strain ATCC 204508 / S288c) OX%3D559292)
Ado_MfTpo_scaffold_14394	303995810	ANN00836-RA	Similar to pik-1: Pelle-like serine/threonine-protein kinase pik-1 (Caenorhabditis elegans OX%3D6239)
Ado_MfTpo_scaffold_14394	303995810	ANN00837-RA	Protein of unknown function
Ado_MfTpo_scaffold_14394	303995810	ANN00838-RA	Similar to Circumsporozoite protein (Plasmodium knowlesi (strain H) OX%3D5851)
Ado_MfTpo_scaffold_14394	303995810	ANN00839-RA	Protein of unknown function
Ado_MfTpo_scaffold_14394	303995810	ANN00840-RA	Protein of unknown function
Ado_MfTpo_scaffold_14394	303995810	ANN00841-RA	Similar to abcb8: Mitochondrial potassium channel ATP-binding subunit (Danio rerio OX%3D7955)
Ado_MfTpo_scaffold_14394	303995810	ANN00842-RA	Similar to APMAP: Adipocyte plasma membrane-associated protein (Gallus gallus OX%3D9031)
Ado_MfTpo_scaffold_14394	303995810	ANN00843-RA	Similar to THAP12: 52 kDa repressor of the inhibitor of the protein kinase (Homo sapiens OX%3D9606)
Ado_MfTpo_scaffold_14394	303995810	ANN00844-RA	Protein of unknown function
Ado_MfTpo_scaffold_14394	303995810	ANN00845-RA	Protein of unknown function
Ado_MfTpo_scaffold_14394	303995810	ANN00846-RA	Similar to Naus: CTTNBP2 N-terminal-like protein (Drosophila melanogaster OX%3D7227)
Ado_MfTpo_scaffold_14394	303995810	ANN00847-RA	Similar to rxylt1: Ribitol-5-phosphate xylosyltransferase 1 (Danio rerio OX%3D7955)
Ado_MfTpo_scaffold_14394	303995810	ANN00848-RA	Protein of unknown function
Ado_MfTpo_scaffold_14394	303995810	ANN00849-RA	Similar to Otulin: Ubiquitin thioesterase otulin (Mus musculus OX%3D10090)
Ado_MfTpo_scaffold_14394	303995810	ANN00850-RA	Similar to Fgd6: FYVE%2C RhoGEF and PH domain-containing protein 6 (Mus musculus OX%3D10090)
Ado_MfTpo_scaffold_14394	303995810	ANN00851-RA	Protein of unknown function
Ado_MfTpo_scaffold_14394	303995810	ANN00852-RA	Protein of unknown function
Ado_MfTpo_scaffold_14394	303995810	ANN00853-RA	Protein of unknown function
Ado_MfTpo_scaffold_14394	303995810	ANN00854-RA	Similar to CHI3L1: Chitinase-3-like protein 1 (Bubalus bubalis OX%3D89462)
Ado_MfTpo_scaffold_14394	303995810	ANN00855-RA	Similar to pol: Retrovirus-related Pol polyprotein from transposon 17.6 (Drosophila melanogaster OX%3D7227)
Ado_MfTpo_scaffold_14394	303995810	ANN00856-RA	Protein of unknown function
Ado_MfTpo_scaffold_14394	303995810	ANN00857-RA	Similar to pol: Retrovirus-related Pol polyprotein from transposon 17.6 (Drosophila melanogaster OX%3D7227)
Ado_MfTpo_scaffold_14394	303995810	ANN00858-RA	Protein of unknown function
Ado_MfTpo_scaffold_14394	303995810	ANN00859-RA	Protein of unknown function
Ado_MfTpo_scaffold_14394	303995810	ANN00860-RA	Protein of unknown function
Ado_MfTpo_scaffold_14394	303995810	ANN00861-RA	Protein of unknown function
Ado_MfTpo_scaffold_14394	303995810	ANN00862-RA	Similar to Pcgf2: Polycomb group RING finger protein 2 (Mus musculus OX%3D10090)
Ado_MfTpo_scaffold_14394	303995810	ANN00863-RA	Protein of unknown function
Ado_MfTpo_scaffold_14394	303995810	ANN00864-RA	Protein of unknown function
Ado_MfTpo_scaffold_14394	303995810	ANN00865-RA	Protein of unknown function
Ado_MfTpo_scaffold_14394	303995810	ANN00866-RA	Similar to PGBD4: PiggyBac transposable element-derived protein 4 (Homo sapiens OX%3D9606)
Ado_MfTpo_scaffold_14394	303995810	ANN00867-RA	Similar to PGBD3: PiggyBac transposable element-derived protein 3 (Homo sapiens OX%3D9606)
Ado_MfTpo_scaffold_14394	303995810	ANN00868-RA	Protein of unknown function
Ado_MfTpo_scaffold_14394	303995810	ANN00869-RA	Protein of unknown function
Ado_MfTpo_scaffold_14394	303995810	ANN00870-RA	Protein of unknown function
Ado_MfTpo_scaffold_14394	303995810	ANN00871-RA	Protein of unknown function
Ado_MfTpo_scaffold_14394	303995810	ANN00872-RA	Protein of unknown function
Ado_MfTpo_scaffold_14394	303995810	ANN00873-RA	Protein of unknown function
Ado_MfTpo_scaffold_14394	303995810	ANN00874-RA	Similar to pol: Retrovirus-related Pol polyprotein from transposon 17.6 (Drosophila melanogaster OX%3D7227)
Ado_MfTpo_scaffold_14394	303995810	ANN00875-RA	Similar to THAP9: DNA transposase THAP9 (Homo sapiens OX%3D9606)
Ado_MfTpo_scaffold_14394	303995810	ANN00876-RA	Protein of unknown function
Ado_MfTpo_scaffold_14394	303995810	ANN00877-RA	Protein of unknown function
Ado_MfTpo_scaffold_14394	303995810	ANN00878-RA	Protein of unknown function
Ado_MfTpo_scaffold_14394	303995810	ANN00879-RA	Similar to mindy3: Ubiquitin carboxyl-terminal hydrolase MINDY-3 homolog (Drosophila melanogaster OX%3D7227)
Ado_MfTpo_scaffold_14394	303995810	ANN00880-RA	Similar to ACPP: Prostatic acid phosphatase (Bos taurus OX%3D9913)
Ado_MfTpo_scaffold_14394	303995810	ANN00881-RA	Protein of unknown function
Ado_MfTpo_scaffold_14394	303995810	ANN00882-RA	Similar to Ccdc177: Coiled-coil domain-containing protein 177 (Mus musculus OX%3D10090)
Ado_MfTpo_scaffold_14394	303995810	ANN00883-RA	Similar to Cers6: Ceramide synthase 6 (Mus musculus OX%3D10090)
Ado_MfTpo_scaffold_14394	303995810	ANN00884-RA	Similar to ERCC6: Chimeric ERCC6-PGBD3 protein (Homo sapiens OX%3D9606)
Ado_MfTpo_scaffold_14394	303995810	ANN00885-RA	Similar to PGBD3: PiggyBac transposable element-derived protein 3 (Homo sapiens OX%3D9606)
Ado_MfTpo_scaffold_14394	303995810	ANN00886-RA	Protein of unknown function
Ado_MfTpo_scaffold_14394	303995810	ANN00887-RA	Protein of unknown function
Ado_MfTpo_scaffold_14394	303995810	ANN00888-RA	Protein of unknown function
Ado_MfTpo_scaffold_14394	303995810	ANN00889-RA	Similar to ari-2: Potential E3 ubiquitin-protein ligase ariadne-2 (Drosophila melanogaster OX%3D7227)
Ado_MfTpo_scaffold_14394	303995810	ANN00890-RA	Similar to CERK: Ceramide kinase (Homo sapiens OX%3D9606)
Ado_MfTpo_scaffold_14394	303995810	ANN00891-RA	Similar to olpB: Cell surface glycoprotein 1 (Hungateiclostridium thermocellum (strain ATCC 27405 / DSM 1237 / JCM 9322 / NBRC 103400 / NCIMB 10682 / NRRL B-4536 / VPI 7372) OX%3D203119)
Ado_MfTpo_scaffold_14394	303995810	ANN00892-RA	Protein of unknown function
Ado_MfTpo_scaffold_14394	303995810	ANN00893-RA	Similar to SelD: Inactive selenide%2C water dikinase-like protein (Drosophila melanogaster OX%3D7227)
Ado_MfTpo_scaffold_14394	303995810	ANN00894-RA	Protein of unknown function
Ado_MfTpo_scaffold_14394	303995810	ANN00895-RA	Protein of unknown function
Ado_MfTpo_scaffold_14394	303995810	ANN00896-RA	Protein of unknown function
Ado_MfTpo_scaffold_14394	303995810	ANN00897-RA	Protein of unknown function
Ado_MfTpo_scaffold_14394	303995810	ANN00898-RA	Similar to SelD: Inactive selenide%2C water dikinase-like protein (Drosophila melanogaster OX%3D7227)
Ado_MfTpo_scaffold_14394	303995810	ANN00899-RA	Similar to SelD: Inactive selenide%2C water dikinase-like protein (Drosophila melanogaster OX%3D7227)
Ado_MfTpo_scaffold_14394	303995810	ANN00900-RA	Similar to Retrovirus-related Pol polyprotein from transposon TNT 1-94 (Nicotiana tabacum OX%3D4097)
Ado_MfTpo_scaffold_14394	303995810	ANN00901-RA	Protein of unknown function
Ado_MfTpo_scaffold_14394	303995810	ANN00902-RA	Protein of unknown function
Ado_MfTpo_scaffold_14394	303995810	ANN00903-RA	Protein of unknown function
Ado_MfTpo_scaffold_14394	303995810	ANN00904-RA	Similar to SETMAR: Histone-lysine N-methyltransferase SETMAR (Homo sapiens OX%3D9606)
Ado_MfTpo_scaffold_14394	303995810	ANN00905-RA	Protein of unknown function
Ado_MfTpo_scaffold_14394	303995810	ANN00906-RA	Protein of unknown function
Ado_MfTpo_scaffold_14394	303995810	ANN00907-RA	Similar to RTase: Probable RNA-directed DNA polymerase from transposon BS (Drosophila melanogaster OX%3D7227)
Ado_MfTpo_scaffold_14394	303995810	ANN00908-RA	Protein of unknown function
Ado_MfTpo_scaffold_14394	303995810	ANN00909-RA	Protein of unknown function
Ado_MfTpo_scaffold_14394	303995810	ANN00910-RA	Protein of unknown function
Ado_MfTpo_scaffold_14394	303995810	ANN00911-RA	Protein of unknown function
Ado_MfTpo_scaffold_14394	303995810	ANN00912-RA	Protein of unknown function
Ado_MfTpo_scaffold_14394	303995810	ANN00913-RA	Similar to Dscam2: Down syndrome cell adhesion molecule-like protein Dscam2 (Drosophila melanogaster OX%3D7227)
Ado_MfTpo_scaffold_14394	303995810	ANN00914-RA	Protein of unknown function
Ado_MfTpo_scaffold_14394	303995810	ANN00915-RA	Protein of unknown function
Ado_MfTpo_scaffold_14394	303995810	ANN00916-RA	Protein of unknown function
Ado_MfTpo_scaffold_14394	303995810	ANN00917-RA	Similar to Dscam2: Down syndrome cell adhesion molecule-like protein Dscam2 (Drosophila melanogaster OX%3D7227)
Ado_MfTpo_scaffold_14394	303995810	ANN00918-RA	Similar to Dscaml1: Down syndrome cell adhesion molecule-like protein 1 homolog (Mus musculus OX%3D10090)
Ado_MfTpo_scaffold_14394	303995810	ANN00919-RA	Protein of unknown function
Ado_MfTpo_scaffold_14394	303995810	ANN00920-RA	Protein of unknown function
Ado_MfTpo_scaffold_14394	303995810	ANN00921-RA	Similar to Dscam2: Down syndrome cell adhesion molecule-like protein Dscam2 (Drosophila melanogaster OX%3D7227)
Ado_MfTpo_scaffold_14394	303995810	ANN00922-RA	Similar to Dscam2: Down syndrome cell adhesion molecule-like protein Dscam2 (Drosophila melanogaster OX%3D7227)
Ado_MfTpo_scaffold_14394	303995810	ANN00923-RA	Protein of unknown function
Ado_MfTpo_scaffold_14394	303995810	ANN00924-RA	Protein of unknown function
Ado_MfTpo_scaffold_14394	303995810	ANN00925-RA	Protein of unknown function
Ado_MfTpo_scaffold_14394	303995810	ANN00926-RA	Protein of unknown function
Ado_MfTpo_scaffold_14394	303995810	ANN00927-RA	Protein of unknown function
Ado_MfTpo_scaffold_14394	303995810	ANN00928-RA	Protein of unknown function
Ado_MfTpo_scaffold_14394	303995810	ANN00929-RA	Protein of unknown function
Ado_MfTpo_scaffold_14394	303995810	ANN00930-RA	Protein of unknown function
Ado_MfTpo_scaffold_14394	303995810	ANN00931-RA	Protein of unknown function
Ado_MfTpo_scaffold_14394	303995810	ANN00932-RA	Protein of unknown function
Ado_MfTpo_scaffold_14394	303995810	ANN00933-RA	Protein of unknown function
Ado_MfTpo_scaffold_14394	303995810	ANN00934-RA	Protein of unknown function
Ado_MfTpo_scaffold_14394	303995810	ANN00935-RA	Protein of unknown function
Ado_MfTpo_scaffold_14394	303995810	ANN00936-RA	Protein of unknown function
Ado_MfTpo_scaffold_14394	303995810	ANN00937-RA	Protein of unknown function
Ado_MfTpo_scaffold_14394	303995810	ANN00938-RA	Similar to Set: Protein SET (Drosophila melanogaster OX%3D7227)
Ado_MfTpo_scaffold_14394	303995810	ANN00939-RA	Similar to Set: Protein SET (Drosophila melanogaster OX%3D7227)
Ado_MfTpo_scaffold_14394	303995810	ANN00940-RA	Similar to RSBN1L: Lysine-specific demethylase RSBN1L (Homo sapiens OX%3D9606)
Ado_MfTpo_scaffold_14394	303995810	ANN00941-RA	Similar to Dennd6b: Protein DENND6B (Mus musculus OX%3D10090)
Ado_MfTpo_scaffold_14394	303995810	ANN00942-RA	Protein of unknown function
Ado_MfTpo_scaffold_14394	303995810	ANN00943-RA	Protein of unknown function
Ado_MfTpo_scaffold_14394	303995810	ANN00944-RA	Similar to ERCC6: Chimeric ERCC6-PGBD3 protein (Homo sapiens OX%3D9606)
Ado_MfTpo_scaffold_14394	303995810	ANN00945-RA	Protein of unknown function
Ado_MfTpo_scaffold_14394	303995810	ANN00946-RA	Similar to ARL6IP5: PRA1 family protein 3 (Macaca fascicularis OX%3D9541)
Ado_MfTpo_scaffold_14394	303995810	ANN00947-RA	Similar to alas2: 5-aminolevulinate synthase%2C erythroid-specific%2C mitochondrial (Opsanus tau OX%3D8068)
Ado_MfTpo_scaffold_14394	303995810	ANN00948-RA	Protein of unknown function
Ado_MfTpo_scaffold_14394	303995810	ANN00949-RA	Protein of unknown function
Ado_MfTpo_scaffold_14394	303995810	ANN00950-RA	Protein of unknown function
Ado_MfTpo_scaffold_14394	303995810	ANN00951-RA	Protein of unknown function
Ado_MfTpo_scaffold_14394	303995810	ANN00952-RA	Similar to X-element\ORF2: Probable RNA-directed DNA polymerase from transposon X-element (Drosophila melanogaster OX%3D7227)
Ado_MfTpo_scaffold_14394	303995810	ANN00953-RA	Similar to NUDT5: ADP-sugar pyrophosphatase (Homo sapiens OX%3D9606)
Ado_MfTpo_scaffold_14394	303995810	ANN00954-RA	Protein of unknown function
Ado_MfTpo_scaffold_14394	303995810	ANN00955-RA	Similar to GLRA2: Glycine receptor subunit alpha-2 (Homo sapiens OX%3D9606)
Ado_MfTpo_scaffold_14394	303995810	ANN00956-RA	Similar to IGHMBP2: DNA-binding protein SMUBP-2 (Mesocricetus auratus OX%3D10036)
Ado_MfTpo_scaffold_14394	303995810	ANN00957-RA	Similar to Ighmbp2: DNA-binding protein SMUBP-2 (Rattus norvegicus OX%3D10116)
Ado_MfTpo_scaffold_14394	303995810	ANN00958-RA	Protein of unknown function
Ado_MfTpo_scaffold_14394	303995810	ANN00959-RA	Protein of unknown function
Ado_MfTpo_scaffold_14394	303995810	ANN00960-RA	Similar to ben: Ubiquitin-conjugating enzyme E2 N (Drosophila melanogaster OX%3D7227)
Ado_MfTpo_scaffold_14394	303995810	ANN00961-RA	Similar to ben: Ubiquitin-conjugating enzyme E2 N (Drosophila melanogaster OX%3D7227)
Ado_MfTpo_scaffold_14394	303995810	ANN00962-RA	Protein of unknown function
Ado_MfTpo_scaffold_14394	303995810	ANN00963-RA	Protein of unknown function
Ado_MfTpo_scaffold_14394	303995810	ANN00964-RA	Similar to PLIM2A: LIM domain-containing protein PLIM2a (Arabidopsis thaliana OX%3D3702)
Ado_MfTpo_scaffold_14394	303995810	ANN00965-RA	Similar to S-antigen protein (Plasmodium falciparum (isolate NF7 / Ghana) OX%3D5842)
Ado_MfTpo_scaffold_14394	303995810	ANN00966-RA	Protein of unknown function
Ado_MfTpo_scaffold_14394	303995810	ANN00967-RA	Protein of unknown function
Ado_MfTpo_scaffold_14394	303995810	ANN00968-RA	Similar to harbi1: Putative nuclease HARBI1 (Danio rerio OX%3D7955)
Ado_MfTpo_scaffold_14394	303995810	ANN00969-RA	Protein of unknown function
Ado_MfTpo_scaffold_14394	303995810	ANN00970-RA	Similar to SETMAR: Histone-lysine N-methyltransferase SETMAR (Homo sapiens OX%3D9606)
Ado_MfTpo_scaffold_14394	303995810	ANN00971-RA	Protein of unknown function
Ado_MfTpo_scaffold_14394	303995810	ANN00972-RA	Similar to GIP: Copia protein (Drosophila melanogaster OX%3D7227)
Ado_MfTpo_scaffold_14394	303995810	ANN00973-RA	Protein of unknown function
Ado_MfTpo_scaffold_14394	303995810	ANN00974-RA	Similar to Transposable element Tcb1 transposase (Caenorhabditis briggsae OX%3D6238)
Ado_MfTpo_scaffold_14394	303995810	ANN00975-RA	Similar to Edem1: ER degradation-enhancing alpha-mannosidase-like protein 1 (Mus musculus OX%3D10090)
Ado_MfTpo_scaffold_14394	303995810	ANN00976-RA	Similar to SLC41A2: Solute carrier family 41 member 2 (Gallus gallus OX%3D9031)
Ado_MfTpo_scaffold_14394	303995810	ANN00977-RA	Protein of unknown function
Ado_MfTpo_scaffold_14394	303995810	ANN00978-RA	Similar to Slc41a1: Solute carrier family 41 member 1 (Mus musculus OX%3D10090)
Ado_MfTpo_scaffold_14394	303995810	ANN00979-RA	Similar to tmed1: Transmembrane emp24 domain-containing protein 1 (Xenopus tropicalis OX%3D8364)
Ado_MfTpo_scaffold_14394	303995810	ANN00980-RA	Protein of unknown function
Ado_MfTpo_scaffold_14394	303995810	ANN00981-RA	Protein of unknown function
Ado_MfTpo_scaffold_14394	303995810	ANN00982-RA	Protein of unknown function
Ado_MfTpo_scaffold_14394	303995810	ANN00983-RA	Similar to Mutyh: Adenine DNA glycosylase (Rattus norvegicus OX%3D10116)
Ado_MfTpo_scaffold_14394	303995810	ANN00984-RA	Similar to RP2: Protein XRP2 (Homo sapiens OX%3D9606)
Ado_MfTpo_scaffold_14394	303995810	ANN00985-RA	Similar to Smarca4: Transcription activator BRG1 (Rattus norvegicus OX%3D10116)
Ado_MfTpo_scaffold_14394	303995810	ANN00986-RA	Similar to brm: ATP-dependent helicase brm (Drosophila melanogaster OX%3D7227)
Ado_MfTpo_scaffold_14394	303995810	ANN00987-RA	Protein of unknown function
Ado_MfTpo_scaffold_14394	303995810	ANN00988-RA	Protein of unknown function
Ado_MfTpo_scaffold_14394	303995810	ANN00989-RA	Protein of unknown function
Ado_MfTpo_scaffold_14394	303995810	ANN00990-RA	Similar to pol: Retrovirus-related Pol polyprotein from transposon 17.6 (Drosophila melanogaster OX%3D7227)
Ado_MfTpo_scaffold_14394	303995810	ANN00991-RA	Protein of unknown function
Ado_MfTpo_scaffold_14394	303995810	ANN00992-RA	Protein of unknown function
Ado_MfTpo_scaffold_14394	303995810	ANN00993-RA	Similar to infB: Translation initiation factor IF-2 (Desulfitobacterium hafniense (strain Y51) OX%3D138119)
Ado_MfTpo_scaffold_14394	303995810	ANN00994-RA	Protein of unknown function
Ado_MfTpo_scaffold_14394	303995810	ANN00995-RA	Similar to RAB29: Ras-related protein Rab-7L1 (Pongo abelii OX%3D9601)
Ado_MfTpo_scaffold_14394	303995810	ANN00996-RA	Protein of unknown function
Ado_MfTpo_scaffold_14394	303995810	ANN00997-RA	Protein of unknown function
Ado_MfTpo_scaffold_14394	303995810	ANN00998-RA	Similar to Srm: Spermidine synthase (Mus musculus OX%3D10090)
Ado_MfTpo_scaffold_14394	303995810	ANN00999-RA	Similar to AAEL010953: Protein OPI10 homolog (Aedes aegypti OX%3D7159)
Ado_MfTpo_scaffold_14394	303995810	ANN01000-RA	Similar to DBT: Lipoamide acyltransferase component of branched-chain alpha-keto acid dehydrogenase complex%2C mitochondrial (Bos taurus OX%3D9913)
Ado_MfTpo_scaffold_14394	303995810	ANN01001-RA	Similar to Sptlc1: Serine palmitoyltransferase 1 (Mus musculus OX%3D10090)
Ado_MfTpo_scaffold_14394	303995810	ANN01002-RA	Protein of unknown function
Ado_MfTpo_scaffold_14394	303995810	ANN01003-RA	Similar to RUNDC1: RUN domain-containing protein 1 (Homo sapiens OX%3D9606)
Ado_MfTpo_scaffold_14394	303995810	ANN01004-RA	Similar to Retrovirus-related Pol polyprotein from transposon TNT 1-94 (Nicotiana tabacum OX%3D4097)
Ado_MfTpo_scaffold_14394	303995810	ANN01005-RA	Similar to ZMYM1: Zinc finger MYM-type protein 1 (Homo sapiens OX%3D9606)
Ado_MfTpo_scaffold_14394	303995810	ANN01006-RA	Protein of unknown function
Ado_MfTpo_scaffold_14394	303995810	ANN01007-RA	Protein of unknown function
Ado_MfTpo_scaffold_14394	303995810	ANN01008-RA	Similar to THAP9: DNA transposase THAP9 (Homo sapiens OX%3D9606)
Ado_MfTpo_scaffold_14394	303995810	ANN01009-RA	Similar to ZNF583: Zinc finger protein 583 (Homo sapiens OX%3D9606)
Ado_MfTpo_scaffold_14394	303995810	ANN01010-RA	Similar to SLC9A3R2: Na(+)/H(+) exchange regulatory cofactor NHE-RF2 (Oryctolagus cuniculus OX%3D9986)
Ado_MfTpo_scaffold_14394	303995810	ANN01011-RA	Similar to CG4743: S-adenosylmethionine mitochondrial carrier protein homolog (Drosophila melanogaster OX%3D7227)
Ado_MfTpo_scaffold_14394	303995810	ANN01012-RA	Similar to Rab11fip1: Rab11 family-interacting protein 1 (Mus musculus OX%3D10090)
Ado_MfTpo_scaffold_14394	303995810	ANN01013-RA	Protein of unknown function
Ado_MfTpo_scaffold_14394	303995810	ANN01014-RA	Protein of unknown function
Ado_MfTpo_scaffold_14394	303995810	ANN01015-RA	Similar to Thap1: THAP domain-containing protein 1 (Mus musculus OX%3D10090)
Ado_MfTpo_scaffold_14394	303995810	ANN01016-RA	Protein of unknown function
Ado_MfTpo_scaffold_14394	303995810	ANN01017-RA	Similar to GlcAT-P: Galactosylgalactosylxylosylprotein 3-beta-glucuronosyltransferase P (Drosophila melanogaster OX%3D7227)
Ado_MfTpo_scaffold_14394	303995810	ANN01018-RA	Protein of unknown function
Ado_MfTpo_scaffold_14394	303995810	ANN01019-RA	Similar to ALG10B: Putative Dol-P-Glc:Glc(2)Man(9)GlcNAc(2)-PP-Dol alpha-1%2C2-glucosyltransferase (Homo sapiens OX%3D9606)
Ado_MfTpo_scaffold_14394	303995810	ANN01020-RA	Protein of unknown function
Ado_MfTpo_scaffold_14394	303995810	ANN01021-RA	Protein of unknown function
Ado_MfTpo_scaffold_14394	303995810	ANN01022-RA	Similar to xynB: Endo-1%2C4-beta-xylanase B (Neocallimastix patriciarum OX%3D4758)
Ado_MfTpo_scaffold_14394	303995810	ANN01023-RA	Similar to pi4k2b: Phosphatidylinositol 4-kinase type 2-beta (Xenopus tropicalis OX%3D8364)
Ado_MfTpo_scaffold_14394	303995810	ANN01024-RA	Protein of unknown function
Ado_MfTpo_scaffold_14394	303995810	ANN01025-RA	Similar to JRKL: Jerky protein homolog-like (Homo sapiens OX%3D9606)
Ado_MfTpo_scaffold_14394	303995810	ANN01026-RA	Similar to lst-4: Sorting nexin lst-4 (Caenorhabditis elegans OX%3D6239)
Ado_MfTpo_scaffold_14394	303995810	ANN01027-RA	Similar to pol: Retrovirus-related Pol polyprotein from transposon 17.6 (Drosophila melanogaster OX%3D7227)
Ado_MfTpo_scaffold_14394	303995810	ANN01028-RA	Protein of unknown function
Ado_MfTpo_scaffold_14394	303995810	ANN01029-RA	Protein of unknown function
Ado_MfTpo_scaffold_14394	303995810	ANN01030-RA	Protein of unknown function
Ado_MfTpo_scaffold_14394	303995810	ANN01031-RA	Similar to K02A2.6: Uncharacterized protein K02A2.6 (Caenorhabditis elegans OX%3D6239)
Ado_MfTpo_scaffold_14394	303995810	ANN01032-RA	Protein of unknown function
Ado_MfTpo_scaffold_14394	303995810	ANN01033-RA	Protein of unknown function
Ado_MfTpo_scaffold_14394	303995810	ANN01034-RA	Similar to CG8111: Transmembrane protein 43 homolog (Drosophila melanogaster OX%3D7227)
Ado_MfTpo_scaffold_14394	303995810	ANN01035-RA	Protein of unknown function
Ado_MfTpo_scaffold_14394	303995810	ANN01036-RA	Similar to RTase: Probable RNA-directed DNA polymerase from transposon BS (Drosophila melanogaster OX%3D7227)
Ado_MfTpo_scaffold_14394	303995810	ANN01037-RA	Similar to X-element\ORF2: Probable RNA-directed DNA polymerase from transposon X-element (Drosophila melanogaster OX%3D7227)
Ado_MfTpo_scaffold_14394	303995810	ANN01038-RA	Protein of unknown function
Ado_MfTpo_scaffold_14394	303995810	ANN01039-RA	Protein of unknown function
Ado_MfTpo_scaffold_14394	303995810	ANN01040-RA	Protein of unknown function
Ado_MfTpo_scaffold_14394	303995810	ANN01041-RA	Protein of unknown function
Ado_MfTpo_scaffold_14394	303995810	ANN01042-RA	Protein of unknown function
Ado_MfTpo_scaffold_14394	303995810	ANN01043-RA	Protein of unknown function
Ado_MfTpo_scaffold_14394	303995810	ANN01044-RA	Similar to tc1a: Transposable element Tc1 transposase (Caenorhabditis elegans OX%3D6239)
Ado_MfTpo_scaffold_14394	303995810	ANN01045-RA	Similar to pm20d1: N-fatty-acyl-amino acid synthase/hydrolase PM20D1 (Xenopus tropicalis OX%3D8364)
Ado_MfTpo_scaffold_14394	303995810	ANN01046-RA	Similar to Eif2d: Eukaryotic translation initiation factor 2D (Mus musculus OX%3D10090)
Ado_MfTpo_scaffold_14394	303995810	ANN01047-RA	Protein of unknown function
Ado_MfTpo_scaffold_14394	303995810	ANN01048-RA	Similar to IRAK4: Interleukin-1 receptor-associated kinase 4 (Bos taurus OX%3D9913)
Ado_MfTpo_scaffold_14394	303995810	ANN01049-RA	Similar to Mcoln3: Mucolipin-3 (Mus musculus OX%3D10090)
Ado_MfTpo_scaffold_14394	303995810	ANN01050-RA	Protein of unknown function
Ado_MfTpo_scaffold_14394	303995810	ANN01051-RA	Protein of unknown function
Ado_MfTpo_scaffold_14394	303995810	ANN01052-RA	Protein of unknown function
Ado_MfTpo_scaffold_14394	303995810	ANN01053-RA	Protein of unknown function
Ado_MfTpo_scaffold_14394	303995810	ANN01054-RA	Similar to Bmi1: Polycomb complex protein BMI-1 (Mus musculus OX%3D10090)
Ado_MfTpo_scaffold_14394	303995810	ANN01055-RA	Similar to HSD17B12: Very-long-chain 3-oxoacyl-CoA reductase (Anas platyrhynchos OX%3D8839)
Ado_MfTpo_scaffold_14394	303995810	ANN01056-RA	Similar to Aldh5a1: Succinate-semialdehyde dehydrogenase%2C mitochondrial (Mus musculus OX%3D10090)
Ado_MfTpo_scaffold_14394	303995810	ANN01057-RA	Protein of unknown function
Ado_MfTpo_scaffold_14394	303995810	ANN01058-RA	Similar to ptpdc1: Protein tyrosine phosphatase domain-containing protein 1 (Danio rerio OX%3D7955)
Ado_MfTpo_scaffold_14394	303995810	ANN01059-RA	Similar to Kdm4B: Probable lysine-specific demethylase 4B (Drosophila melanogaster OX%3D7227)
Ado_MfTpo_scaffold_14394	303995810	ANN01060-RA	Similar to Kdm4B: Probable lysine-specific demethylase 4B (Drosophila melanogaster OX%3D7227)
Ado_MfTpo_scaffold_14394	303995810	ANN01061-RA	Similar to KDM4A: Lysine-specific demethylase 4A (Homo sapiens OX%3D9606)
Ado_MfTpo_scaffold_14394	303995810	ANN01062-RA	Similar to cher: Filamin-A (Drosophila melanogaster OX%3D7227)
Ado_MfTpo_scaffold_14394	303995810	ANN01063-RA	Protein of unknown function
Ado_MfTpo_scaffold_14394	303995810	ANN01064-RA	Protein of unknown function
Ado_MfTpo_scaffold_14394	303995810	ANN01065-RA	Protein of unknown function
Ado_MfTpo_scaffold_14394	303995810	ANN01066-RA	Protein of unknown function
Ado_MfTpo_scaffold_14394	303995810	ANN01067-RA	Similar to gtpbp6: Putative GTP-binding protein 6 (Xenopus laevis OX%3D8355)
Ado_MfTpo_scaffold_14394	303995810	ANN01068-RA	Similar to DDB_G0278901: Probable serine/threonine-protein kinase DDB_G0278901 (Dictyostelium discoideum OX%3D44689)
Ado_MfTpo_scaffold_14394	303995810	ANN01069-RA	Protein of unknown function
Ado_MfTpo_scaffold_14394	303995810	ANN01070-RA	Protein of unknown function
Ado_MfTpo_scaffold_14394	303995810	ANN01071-RA	Similar to Guanine nucleotide exchange C9orf72 homolog (Rattus norvegicus OX%3D10116)
Ado_MfTpo_scaffold_14394	303995810	ANN01072-RA	Similar to FRMD4B: FERM domain-containing protein 4B (Homo sapiens OX%3D9606)
Ado_MfTpo_scaffold_14394	303995810	ANN01073-RA	Protein of unknown function
Ado_MfTpo_scaffold_14394	303995810	ANN01074-RA	Similar to skap2-a: Src kinase-associated phosphoprotein 2-A (Xenopus laevis OX%3D8355)
Ado_MfTpo_scaffold_14394	303995810	ANN01075-RA	Protein of unknown function
Ado_MfTpo_scaffold_14394	303995810	ANN01076-RA	Similar to CPT2: Carnitine O-palmitoyltransferase 2%2C mitochondrial (Bos taurus OX%3D9913)
Ado_MfTpo_scaffold_14394	303995810	ANN01077-RA	Protein of unknown function
Ado_MfTpo_scaffold_14394	303995810	ANN01078-RA	Protein of unknown function
Ado_MfTpo_scaffold_14394	303995810	ANN01079-RA	Protein of unknown function
Ado_MfTpo_scaffold_14394	303995810	ANN01080-RA	Protein of unknown function
Ado_MfTpo_scaffold_14394	303995810	ANN01081-RA	Similar to Borcs6: BLOC-1-related complex subunit 6 (Rattus norvegicus OX%3D10116)
Ado_MfTpo_scaffold_14394	303995810	ANN01082-RA	Similar to Map3k1: Mitogen-activated protein kinase kinase kinase 1 (Rattus norvegicus OX%3D10116)
Ado_MfTpo_scaffold_14394	303995810	ANN01083-RA	Similar to Asnsd1: Asparagine synthetase domain-containing protein 1 (Mus musculus OX%3D10090)
Ado_MfTpo_scaffold_14394	303995810	ANN01084-RA	Protein of unknown function
Ado_MfTpo_scaffold_14394	303995810	ANN01085-RA	Protein of unknown function
Ado_MfTpo_scaffold_14394	303995810	ANN01086-RA	Similar to egal-1: Egalitarian protein homolog (Caenorhabditis elegans OX%3D6239)
Ado_MfTpo_scaffold_14394	303995810	ANN01087-RA	Similar to SETMAR: Histone-lysine N-methyltransferase SETMAR (Homo sapiens OX%3D9606)
Ado_MfTpo_scaffold_14394	303995810	ANN01088-RA	Protein of unknown function
Ado_MfTpo_scaffold_14394	303995810	ANN01089-RA	Protein of unknown function
Ado_MfTpo_scaffold_14394	303995810	ANN01090-RA	Protein of unknown function
Ado_MfTpo_scaffold_14394	303995810	ANN01091-RA	Protein of unknown function
Ado_MfTpo_scaffold_14394	303995810	ANN01092-RA	Protein of unknown function
Ado_MfTpo_scaffold_14394	303995810	ANN01093-RA	Protein of unknown function
Ado_MfTpo_scaffold_14394	303995810	ANN01094-RA	Similar to Retrovirus-related Pol polyprotein from transposon TNT 1-94 (Nicotiana tabacum OX%3D4097)
Ado_MfTpo_scaffold_14394	303995810	ANN01095-RA	Protein of unknown function
Ado_MfTpo_scaffold_14394	303995810	ANN01096-RA	Protein of unknown function
Ado_MfTpo_scaffold_14394	303995810	ANN01097-RA	Similar to osm-3: Osmotic avoidance abnormal protein 3 (Caenorhabditis elegans OX%3D6239)
Ado_MfTpo_scaffold_14394	303995810	ANN01098-RA	Protein of unknown function
Ado_MfTpo_scaffold_14394	303995810	ANN01099-RA	Similar to Vps26: Vacuolar protein sorting-associated protein 26 (Drosophila melanogaster OX%3D7227)
Ado_MfTpo_scaffold_14394	303995810	ANN01100-RA	Protein of unknown function
Ado_MfTpo_scaffold_14394	303995810	ANN01101-RA	Similar to Protein Asterix (Manduca sexta OX%3D7130)
Ado_MfTpo_scaffold_14394	303995810	ANN01102-RA	Protein of unknown function
Ado_MfTpo_scaffold_14394	303995810	ANN01103-RA	Protein of unknown function
Ado_MfTpo_scaffold_14394	303995810	ANN01104-RA	Similar to RTase: Probable RNA-directed DNA polymerase from transposon BS (Drosophila melanogaster OX%3D7227)
Ado_MfTpo_scaffold_14394	303995810	ANN01105-RA	Similar to RE1: Retrovirus-related Pol polyprotein from transposon RE1 (Arabidopsis thaliana OX%3D3702)
Ado_MfTpo_scaffold_14394	303995810	ANN01106-RA	Protein of unknown function
Ado_MfTpo_scaffold_14394	303995810	ANN01107-RA	Similar to ZMYM6: Zinc finger MYM-type protein 6 (Homo sapiens OX%3D9606)
Ado_MfTpo_scaffold_14394	303995810	ANN01108-RA	Similar to Chst11: Carbohydrate sulfotransferase 11 (Rattus norvegicus OX%3D10116)
Ado_MfTpo_scaffold_14394	303995810	ANN01109-RA	Similar to Mfsd10: Major facilitator superfamily domain-containing protein 10 (Mus musculus OX%3D10090)
Ado_MfTpo_scaffold_14394	303995810	ANN01110-RA	Similar to NCLN: Nicalin (Homo sapiens OX%3D9606)
Ado_MfTpo_scaffold_14394	303995810	ANN01111-RA	Protein of unknown function
Ado_MfTpo_scaffold_14394	303995810	ANN01112-RA	Protein of unknown function
Ado_MfTpo_scaffold_14394	303995810	ANN01113-RA	Similar to Twf1: Twinfilin-1 (Rattus norvegicus OX%3D10116)
Ado_MfTpo_scaffold_14394	303995810	ANN01114-RA	Protein of unknown function
Ado_MfTpo_scaffold_14394	303995810	ANN01115-RA	Similar to Sin1: Stress-activated map kinase-interacting protein 1 (Drosophila pseudoobscura pseudoobscura OX%3D46245)
Ado_MfTpo_scaffold_14394	303995810	ANN01116-RA	Protein of unknown function
Ado_MfTpo_scaffold_14394	303995810	ANN01117-RA	Protein of unknown function
Ado_MfTpo_scaffold_14394	303995810	ANN01118-RA	Protein of unknown function
Ado_MfTpo_scaffold_14394	303995810	ANN01119-RA	Protein of unknown function
Ado_MfTpo_scaffold_14394	303995810	ANN01120-RA	Protein of unknown function
Ado_MfTpo_scaffold_14394	303995810	ANN01121-RA	Protein of unknown function
Ado_MfTpo_scaffold_14394	303995810	ANN01122-RA	Similar to TBC1D22B: TBC1 domain family member 22B (Macaca fascicularis OX%3D9541)
Ado_MfTpo_scaffold_14394	303995810	ANN01123-RA	Similar to ttc39b: Tetratricopeptide repeat protein 39B (Xenopus laevis OX%3D8355)
Ado_MfTpo_scaffold_14394	303995810	ANN01124-RA	Similar to tacc3: Transforming acidic coiled-coil-containing protein 3 (Xenopus laevis OX%3D8355)
Ado_MfTpo_scaffold_14394	303995810	ANN01125-RA	Similar to Retrovirus-related Pol polyprotein from transposon TNT 1-94 (Nicotiana tabacum OX%3D4097)
Ado_MfTpo_scaffold_14394	303995810	ANN01126-RA	Similar to Proclotting enzyme (Tachypleus tridentatus OX%3D6853)
Ado_MfTpo_scaffold_14394	303995810	ANN01127-RA	Protein of unknown function
Ado_MfTpo_scaffold_14394	303995810	ANN01128-RA	Similar to X-element\ORF2: Probable RNA-directed DNA polymerase from transposon X-element (Drosophila melanogaster OX%3D7227)
Ado_MfTpo_scaffold_14394	303995810	ANN01129-RA	Protein of unknown function
Ado_MfTpo_scaffold_14394	303995810	ANN01130-RA	Protein of unknown function
Ado_MfTpo_scaffold_14394	303995810	ANN01131-RA	Protein of unknown function
Ado_MfTpo_scaffold_14394	303995810	ANN01132-RA	Protein of unknown function
Ado_MfTpo_scaffold_14394	303995810	ANN01133-RA	Protein of unknown function
Ado_MfTpo_scaffold_14394	303995810	ANN01134-RA	Protein of unknown function
Ado_MfTpo_scaffold_14394	303995810	ANN01135-RA	Protein of unknown function
Ado_MfTpo_scaffold_14394	303995810	ANN01136-RA	Protein of unknown function
Ado_MfTpo_scaffold_14394	303995810	ANN01137-RA	Similar to NPR1: Atrial natriuretic peptide receptor 1 (Homo sapiens OX%3D9606)
Ado_MfTpo_scaffold_14394	303995810	ANN01138-RA	Protein of unknown function
Ado_MfTpo_scaffold_14394	303995810	ANN01139-RA	Protein of unknown function
Ado_MfTpo_scaffold_14394	303995810	ANN01140-RA	Protein of unknown function
Ado_MfTpo_scaffold_14394	303995810	ANN01141-RA	Protein of unknown function
Ado_MfTpo_scaffold_14394	303995810	ANN01142-RA	Similar to AKR1A1: Aldo-keto reductase family 1 member A1 (Cricetulus griseus OX%3D10029)
Ado_MfTpo_scaffold_14394	303995810	ANN01143-RA	Similar to AAEL008679: Alpha-tubulin N-acetyltransferase (Aedes aegypti OX%3D7159)
Ado_MfTpo_scaffold_14394	303995810	ANN01144-RA	Protein of unknown function
Ado_MfTpo_scaffold_14394	303995810	ANN01145-RA	Similar to CFDP2: Craniofacial development protein 2 (Bos taurus OX%3D9913)
Ado_MfTpo_scaffold_14394	303995810	ANN01146-RA	Protein of unknown function
Ado_MfTpo_scaffold_14394	303995810	ANN01147-RA	Protein of unknown function
Ado_MfTpo_scaffold_14394	303995810	ANN01148-RA	Similar to FGD4: FYVE%2C RhoGEF and PH domain-containing protein 4 (Homo sapiens OX%3D9606)
Ado_MfTpo_scaffold_14394	303995810	ANN01149-RA	Similar to ARL6: ADP-ribosylation factor-like protein 6 (Homo sapiens OX%3D9606)
Ado_MfTpo_scaffold_14394	303995810	ANN01150-RA	Similar to Chpf: Chondroitin sulfate synthase 2 (Mus musculus OX%3D10090)
Ado_MfTpo_scaffold_14394	303995810	ANN01151-RA	Protein of unknown function
Ado_MfTpo_scaffold_14394	303995810	ANN01152-RA	Similar to GVQW3: Protein GVQW3 (Homo sapiens OX%3D9606)
Ado_MfTpo_scaffold_14394	303995810	ANN01153-RA	Similar to MAM and LDL-receptor class A domain-containing protein 2 (Fragment) (Acropora millepora OX%3D45264)
Ado_MfTpo_scaffold_14394	303995810	ANN01154-RA	Protein of unknown function
Ado_MfTpo_scaffold_14394	303995810	ANN01155-RA	Protein of unknown function
Ado_MfTpo_scaffold_14394	303995810	ANN01156-RA	Similar to K02A2.6: Uncharacterized protein K02A2.6 (Caenorhabditis elegans OX%3D6239)
Ado_MfTpo_scaffold_14394	303995810	ANN01157-RA	Protein of unknown function
Ado_MfTpo_scaffold_14394	303995810	ANN01158-RA	Similar to EPHA6: Ephrin type-A receptor 6 (Homo sapiens OX%3D9606)
Ado_MfTpo_scaffold_14394	303995810	ANN01159-RA	Similar to Transposable element Tcb1 transposase (Caenorhabditis briggsae OX%3D6238)
Ado_MfTpo_scaffold_14394	303995810	ANN01160-RA	Protein of unknown function
Ado_MfTpo_scaffold_14394	303995810	ANN01161-RA	Protein of unknown function
Ado_MfTpo_scaffold_14394	303995810	ANN01162-RA	Protein of unknown function
Ado_MfTpo_scaffold_14394	303995810	ANN01163-RA	Protein of unknown function
Ado_MfTpo_scaffold_14394	303995810	ANN01164-RA	Protein of unknown function
Ado_MfTpo_scaffold_14394	303995810	ANN01165-RA	Protein of unknown function
Ado_MfTpo_scaffold_14394	303995810	ANN01166-RA	Protein of unknown function
Ado_MfTpo_scaffold_14394	303995810	ANN01167-RA	Protein of unknown function
Ado_MfTpo_scaffold_14394	303995810	ANN01168-RA	Similar to TY3B-G: Transposon Ty3-G Gag-Pol polyprotein (Saccharomyces cerevisiae (strain ATCC 204508 / S288c) OX%3D559292)
Ado_MfTpo_scaffold_14394	303995810	ANN01169-RA	Protein of unknown function
Ado_MfTpo_scaffold_14394	303995810	ANN01170-RA	Protein of unknown function
Ado_MfTpo_scaffold_14394	303995810	ANN01171-RA	Protein of unknown function
Ado_MfTpo_scaffold_14394	303995810	ANN01172-RA	Protein of unknown function
Ado_MfTpo_scaffold_14394	303995810	ANN01173-RA	Protein of unknown function
Ado_MfTpo_scaffold_14394	303995810	ANN01174-RA	Protein of unknown function
Ado_MfTpo_scaffold_14394	303995810	ANN01175-RA	Protein of unknown function
Ado_MfTpo_scaffold_14394	303995810	ANN01176-RA	Protein of unknown function
Ado_MfTpo_scaffold_14394	303995810	ANN01177-RA	Protein of unknown function
Ado_MfTpo_scaffold_14394	303995810	ANN01178-RA	Protein of unknown function
Ado_MfTpo_scaffold_14394	303995810	ANN01179-RA	Protein of unknown function
Ado_MfTpo_scaffold_14394	303995810	ANN01180-RA	Protein of unknown function
Ado_MfTpo_scaffold_14394	303995810	ANN01181-RA	Similar to tc1a: Transposable element Tc1 transposase (Caenorhabditis elegans OX%3D6239)
Ado_MfTpo_scaffold_14394	303995810	ANN01182-RA	Protein of unknown function
Ado_MfTpo_scaffold_14394	303995810	ANN01183-RA	Similar to PlexB: Plexin-B (Drosophila melanogaster OX%3D7227)
Ado_MfTpo_scaffold_14394	303995810	ANN01184-RA	Protein of unknown function
Ado_MfTpo_scaffold_14394	303995810	ANN01185-RA	Protein of unknown function
Ado_MfTpo_scaffold_14394	303995810	ANN01186-RA	Protein of unknown function
Ado_MfTpo_scaffold_14394	303995810	ANN01187-RA	Protein of unknown function
Ado_MfTpo_scaffold_14394	303995810	ANN01188-RA	Protein of unknown function
Ado_MfTpo_scaffold_14394	303995810	ANN01189-RA	Similar to Gld: Glucose dehydrogenase [FAD%2C quinone] (Drosophila melanogaster OX%3D7227)
Ado_MfTpo_scaffold_14394	303995810	ANN01190-RA	Similar to X-element\ORF2: Probable RNA-directed DNA polymerase from transposon X-element (Drosophila melanogaster OX%3D7227)
Ado_MfTpo_scaffold_14394	303995810	ANN01191-RA	Protein of unknown function
Ado_MfTpo_scaffold_14394	303995810	ANN01192-RA	Protein of unknown function
Ado_MfTpo_scaffold_14394	303995810	ANN01193-RA	Similar to mfsd4b: Sodium-dependent glucose transporter 1 (Danio rerio OX%3D7955)
Ado_MfTpo_scaffold_14394	303995810	ANN01194-RA	Similar to rnf170: E3 ubiquitin-protein ligase RNF170 (Xenopus tropicalis OX%3D8364)
Ado_MfTpo_scaffold_14394	303995810	ANN01195-RA	Similar to Hdhd5: Haloacid dehalogenase-like hydrolase domain-containing 5 (Mus musculus OX%3D10090)
Ado_MfTpo_scaffold_14394	303995810	ANN01196-RA	Protein of unknown function
Ado_MfTpo_scaffold_14394	303995810	ANN01197-RA	Similar to Slc39a8: Metal cation symporter ZIP8 (Rattus norvegicus OX%3D10116)
Ado_MfTpo_scaffold_14394	303995810	ANN01198-RA	Protein of unknown function
Ado_MfTpo_scaffold_14394	303995810	ANN01199-RA	Similar to Ces4a: Carboxylesterase 4A (Mus musculus OX%3D10090)
Ado_MfTpo_scaffold_14394	303995810	ANN01200-RA	Similar to Thap12: 52 kDa repressor of the inhibitor of the protein kinase (Mus musculus OX%3D10090)
Ado_MfTpo_scaffold_14394	303995810	ANN01201-RA	Similar to Bbs2: Bardet-Biedl syndrome 2 protein homolog (Mus musculus OX%3D10090)
Ado_MfTpo_scaffold_14394	303995810	ANN01202-RA	Similar to POLE3: DNA polymerase epsilon subunit 3 (Pongo abelii OX%3D9601)
Ado_MfTpo_scaffold_14394	303995810	ANN01203-RA	Protein of unknown function
Ado_MfTpo_scaffold_14394	303995810	ANN01204-RA	Protein of unknown function
Ado_MfTpo_scaffold_14394	303995810	ANN01205-RA	Protein of unknown function
Ado_MfTpo_scaffold_14394	303995810	ANN01206-RA	Protein of unknown function
Ado_MfTpo_scaffold_14394	303995810	ANN01207-RA	Similar to THAP9: DNA transposase THAP9 (Homo sapiens OX%3D9606)
Ado_MfTpo_scaffold_14394	303995810	ANN01208-RA	Similar to ABCD2: ATP-binding cassette sub-family D member 2 (Homo sapiens OX%3D9606)
Ado_MfTpo_scaffold_14394	303995810	ANN01209-RA	Protein of unknown function
Ado_MfTpo_scaffold_14394	303995810	ANN01210-RA	Protein of unknown function
Ado_MfTpo_scaffold_14394	303995810	ANN01211-RA	Protein of unknown function
Ado_MfTpo_scaffold_14394	303995810	ANN01212-RA	Similar to KANK1: KN motif and ankyrin repeat domain-containing protein 1 (Homo sapiens OX%3D9606)
Ado_MfTpo_scaffold_14394	303995810	ANN01213-RA	Protein of unknown function
Ado_MfTpo_scaffold_14394	303995810	ANN01214-RA	Similar to ERCC6: Chimeric ERCC6-PGBD3 protein (Homo sapiens OX%3D9606)
Ado_MfTpo_scaffold_14394	303995810	ANN01215-RA	Similar to Harbi1: Putative nuclease HARBI1 (Rattus norvegicus OX%3D10116)
Ado_MfTpo_scaffold_14394	303995810	ANN01216-RA	Similar to SHISA4: Protein shisa-4 (Homo sapiens OX%3D9606)
Ado_MfTpo_scaffold_14394	303995810	ANN01217-RA	Protein of unknown function
Ado_MfTpo_scaffold_14394	303995810	ANN01218-RA	Similar to GA17575: Protein ST7 homolog (Drosophila pseudoobscura pseudoobscura OX%3D46245)
Ado_MfTpo_scaffold_14394	303995810	ANN01219-RA	Protein of unknown function
Ado_MfTpo_scaffold_14394	303995810	ANN01220-RA	Protein of unknown function
Ado_MfTpo_scaffold_14394	303995810	ANN01221-RA	Similar to W08D2.5: Probable cation-transporting ATPase W08D2.5 (Caenorhabditis elegans OX%3D6239)
Ado_MfTpo_scaffold_14394	303995810	ANN01222-RA	Similar to DPYS: Dihydropyrimidinase (Homo sapiens OX%3D9606)
Ado_MfTpo_scaffold_14394	303995810	ANN01223-RA	Similar to pol: RNA-directed DNA polymerase from mobile element jockey (Drosophila melanogaster OX%3D7227)
Ado_MfTpo_scaffold_14394	303995810	ANN01224-RA	Similar to mariner\T: Mariner Mos1 transposase (Drosophila mauritiana OX%3D7226)
Ado_MfTpo_scaffold_14394	303995810	ANN01225-RA	Protein of unknown function
Ado_MfTpo_scaffold_14394	303995810	ANN01226-RA	Similar to Nr2c2: Nuclear receptor subfamily 2 group C member 2 (Mus musculus OX%3D10090)
Ado_MfTpo_scaffold_14394	303995810	ANN01227-RA	Similar to BRAFLDRAFT_281537: Protein Hook homolog (Branchiostoma floridae OX%3D7739)
Ado_MfTpo_scaffold_14394	303995810	ANN01228-RA	Similar to RTase: Probable RNA-directed DNA polymerase from transposon BS (Drosophila melanogaster OX%3D7227)
Ado_MfTpo_scaffold_14394	303995810	ANN01229-RA	Protein of unknown function
Ado_MfTpo_scaffold_14394	303995810	ANN01230-RA	Similar to hook3: Protein Hook homolog 3 (Xenopus laevis OX%3D8355)
Ado_MfTpo_scaffold_14394	303995810	ANN01231-RA	Similar to Elk1: ETS domain-containing protein Elk-1 (Mus musculus OX%3D10090)
Ado_MfTpo_scaffold_14394	303995810	ANN01232-RA	Protein of unknown function
Ado_MfTpo_scaffold_14394	303995810	ANN01233-RA	Similar to RTase: Probable RNA-directed DNA polymerase from transposon BS (Drosophila melanogaster OX%3D7227)
Ado_MfTpo_scaffold_14394	303995810	ANN01234-RA	Similar to Szt2: KICSTOR complex protein SZT2 (Mus musculus OX%3D10090)
Ado_MfTpo_scaffold_14394	303995810	ANN01235-RA	Similar to K02A2.6: Uncharacterized protein K02A2.6 (Caenorhabditis elegans OX%3D6239)
Ado_MfTpo_scaffold_14394	303995810	ANN01236-RA	Similar to SZT2: KICSTOR complex protein SZT2 (Homo sapiens OX%3D9606)
Ado_MfTpo_scaffold_14394	303995810	ANN01237-RA	Protein of unknown function
Ado_MfTpo_scaffold_14394	303995810	ANN01238-RA	Protein of unknown function
Ado_MfTpo_scaffold_14394	303995810	ANN01239-RA	Protein of unknown function
Ado_MfTpo_scaffold_14394	303995810	ANN01240-RA	Protein of unknown function
Ado_MfTpo_scaffold_14394	303995810	ANN01241-RA	Similar to Nefh: Neurofilament heavy polypeptide (Mus musculus OX%3D10090)
Ado_MfTpo_scaffold_14394	303995810	ANN01242-RA	Similar to Dscam2: Down syndrome cell adhesion molecule-like protein Dscam2 (Drosophila melanogaster OX%3D7227)
Ado_MfTpo_scaffold_14394	303995810	ANN01243-RA	Protein of unknown function
Ado_MfTpo_scaffold_14394	303995810	ANN01244-RA	Protein of unknown function
Ado_MfTpo_scaffold_14394	303995810	ANN01245-RA	Similar to PGBD4: PiggyBac transposable element-derived protein 4 (Homo sapiens OX%3D9606)
Ado_MfTpo_scaffold_14394	303995810	ANN01246-RA	Protein of unknown function
Ado_MfTpo_scaffold_14394	303995810	ANN01247-RA	Similar to JRKL: Jerky protein homolog-like (Homo sapiens OX%3D9606)
Ado_MfTpo_scaffold_14394	303995810	ANN01248-RA	Similar to Pde7b: cAMP-specific 3'%2C5'-cyclic phosphodiesterase 7B (Mus musculus OX%3D10090)
Ado_MfTpo_scaffold_14394	303995810	ANN01249-RA	Protein of unknown function
Ado_MfTpo_scaffold_14394	303995810	ANN01250-RA	Similar to Dscam2: Down syndrome cell adhesion molecule-like protein Dscam2 (Drosophila melanogaster OX%3D7227)
Ado_MfTpo_scaffold_14394	303995810	ANN01251-RA	Similar to Retrovirus-related Pol polyprotein from type-1 retrotransposable element R1 (Fragment) (Bradysia coprophila OX%3D38358)
Ado_MfTpo_scaffold_14394	303995810	ANN01252-RA	Similar to X-element\ORF2: Probable RNA-directed DNA polymerase from transposon X-element (Drosophila melanogaster OX%3D7227)
Ado_MfTpo_scaffold_14394	303995810	ANN01253-RA	Protein of unknown function
Ado_MfTpo_scaffold_14394	303995810	ANN01254-RA	Protein of unknown function
Ado_MfTpo_scaffold_14394	303995810	ANN01255-RA	Similar to BicC: Protein bicaudal C (Drosophila melanogaster OX%3D7227)
Ado_MfTpo_scaffold_14394	303995810	ANN01256-RA	Similar to BicC: Protein bicaudal C (Drosophila melanogaster OX%3D7227)
Ado_MfTpo_scaffold_14394	303995810	ANN01257-RA	Similar to BICC1: Protein bicaudal C homolog 1 (Homo sapiens OX%3D9606)
Ado_MfTpo_scaffold_14394	303995810	ANN01258-RA	Protein of unknown function
Ado_MfTpo_scaffold_14394	303995810	ANN01259-RA	Protein of unknown function
Ado_MfTpo_scaffold_14394	303995810	ANN01260-RA	Similar to THAP9: DNA transposase THAP9 (Homo sapiens OX%3D9606)
Ado_MfTpo_scaffold_14394	303995810	ANN01261-RA	Protein of unknown function
Ado_MfTpo_scaffold_14394	303995810	ANN01262-RA	Similar to Retrovirus-related Pol polyprotein from transposon TNT 1-94 (Nicotiana tabacum OX%3D4097)
Ado_MfTpo_scaffold_14394	303995810	ANN01263-RA	Protein of unknown function
Ado_MfTpo_scaffold_14394	303995810	ANN01264-RA	Similar to Mvl: Protein Malvolio (Drosophila melanogaster OX%3D7227)
Ado_MfTpo_scaffold_14394	303995810	ANN01265-RA	Similar to Transposable element Tcb2 transposase (Caenorhabditis briggsae OX%3D6238)
Ado_MfTpo_scaffold_14394	303995810	ANN01266-RA	Protein of unknown function
Ado_MfTpo_scaffold_14394	303995810	ANN01267-RA	Similar to Pogk: Pogo transposable element with KRAB domain (Mus musculus OX%3D10090)
Ado_MfTpo_scaffold_14394	303995810	ANN01268-RA	Protein of unknown function
Ado_MfTpo_scaffold_14394	303995810	ANN01269-RA	Similar to PEX5: Peroxisomal targeting signal 1 receptor (Cricetulus griseus OX%3D10029)
Ado_MfTpo_scaffold_14394	303995810	ANN01270-RA	Similar to FBXL5: F-box/LRR-repeat protein 5 (Bos taurus OX%3D9913)
Ado_MfTpo_scaffold_14394	303995810	ANN01271-RA	Similar to X-element\ORF2: Probable RNA-directed DNA polymerase from transposon X-element (Drosophila melanogaster OX%3D7227)
Ado_MfTpo_scaffold_14394	303995810	ANN01272-RA	Protein of unknown function
Ado_MfTpo_scaffold_14394	303995810	ANN01273-RA	Protein of unknown function
Ado_MfTpo_scaffold_14394	303995810	ANN01274-RA	Protein of unknown function
Ado_MfTpo_scaffold_14394	303995810	ANN01275-RA	Similar to olf413: MOXD1 homolog 2 (Drosophila melanogaster OX%3D7227)
Ado_MfTpo_scaffold_14394	303995810	ANN01276-RA	Protein of unknown function
Ado_MfTpo_scaffold_14394	303995810	ANN01277-RA	Protein of unknown function
Ado_MfTpo_scaffold_14394	303995810	ANN01278-RA	Protein of unknown function
Ado_MfTpo_scaffold_14394	303995810	ANN01279-RA	Protein of unknown function
Ado_MfTpo_scaffold_14394	303995810	ANN01280-RA	Protein of unknown function
Ado_MfTpo_scaffold_14394	303995810	ANN01281-RA	Similar to Akap5: A-kinase anchor protein 5 (Rattus norvegicus OX%3D10116)
Ado_MfTpo_scaffold_14394	303995810	ANN01282-RA	Protein of unknown function
Ado_MfTpo_scaffold_14394	303995810	ANN01283-RA	Protein of unknown function
Ado_MfTpo_scaffold_14394	303995810	ANN01284-RA	Protein of unknown function
Ado_MfTpo_scaffold_14394	303995810	ANN01285-RA	Similar to cyp-44A1: Probable cytochrome P450 CYP44 (Caenorhabditis elegans OX%3D6239)
Ado_MfTpo_scaffold_14394	303995810	ANN01286-RA	Similar to tdcB: L-threonine dehydratase catabolic TdcB (Staphylococcus aureus (strain N315) OX%3D158879)
Ado_MfTpo_scaffold_14394	303995810	ANN01287-RA	Protein of unknown function
Ado_MfTpo_scaffold_14394	303995810	ANN01288-RA	Similar to PGBD3: PiggyBac transposable element-derived protein 3 (Homo sapiens OX%3D9606)
Ado_MfTpo_scaffold_14394	303995810	ANN01289-RA	Protein of unknown function
Ado_MfTpo_scaffold_14394	303995810	ANN01290-RA	Similar to Lrrc7: Leucine-rich repeat-containing protein 7 (Mus musculus OX%3D10090)
Ado_MfTpo_scaffold_14394	303995810	ANN01291-RA	Protein of unknown function
Ado_MfTpo_scaffold_14394	303995810	ANN01292-RA	Similar to Myrosinase 1 (Brevicoryne brassicae OX%3D69196)
Ado_MfTpo_scaffold_14394	303995810	ANN01293-RA	Similar to SETMAR: Histone-lysine N-methyltransferase SETMAR (Homo sapiens OX%3D9606)
Ado_MfTpo_scaffold_14394	303995810	ANN01294-RA	Similar to pol: RNA-directed DNA polymerase from mobile element jockey (Drosophila melanogaster OX%3D7227)
Ado_MfTpo_scaffold_14394	303995810	ANN01295-RA	Similar to nipblb: Nipped-B-like protein B (Danio rerio OX%3D7955)
Ado_MfTpo_scaffold_14394	303995810	ANN01296-RA	Similar to GTF2IRD2: General transcription factor II-I repeat domain-containing protein 2 (Bos taurus OX%3D9913)
Ado_MfTpo_scaffold_14394	303995810	ANN01297-RA	Protein of unknown function
Ado_MfTpo_scaffold_14394	303995810	ANN01298-RA	Protein of unknown function
Ado_MfTpo_scaffold_14394	303995810	ANN01299-RA	Similar to Arhgap29: Rho GTPase-activating protein 29 (Mus musculus OX%3D10090)
Ado_MfTpo_scaffold_14394	303995810	ANN01300-RA	Protein of unknown function
Ado_MfTpo_scaffold_14394	303995810	ANN01301-RA	Similar to Magi2: Membrane-associated guanylate kinase%2C WW and PDZ domain-containing protein 2 (Mus musculus OX%3D10090)
Ado_MfTpo_scaffold_14394	303995810	ANN01302-RA	Similar to MAGI2: Membrane-associated guanylate kinase%2C WW and PDZ domain-containing protein 2 (Homo sapiens OX%3D9606)
Ado_MfTpo_scaffold_14394	303995810	ANN01303-RA	Similar to Washc4: WASH complex subunit 4 (Mus musculus OX%3D10090)
Ado_MfTpo_scaffold_14394	303995810	ANN01304-RA	Similar to AdipoR: Adiponectin receptor protein (Drosophila melanogaster OX%3D7227)
Ado_MfTpo_scaffold_14394	303995810	ANN01305-RA	Similar to AdipoR: Adiponectin receptor protein (Drosophila melanogaster OX%3D7227)
Ado_MfTpo_scaffold_14394	303995810	ANN01306-RA	Similar to Glra2: Glycine receptor subunit alpha-2 (Rattus norvegicus OX%3D10116)
Ado_MfTpo_scaffold_14394	303995810	ANN01307-RA	Similar to Chymotrypsin BI (Penaeus vannamei OX%3D6689)
Ado_MfTpo_scaffold_14394	303995810	ANN01308-RA	Protein of unknown function
Ado_MfTpo_scaffold_14394	303995810	ANN01309-RA	Similar to DYRK2: Dual specificity tyrosine-phosphorylation-regulated kinase 2 (Gallus gallus OX%3D9031)
Ado_MfTpo_scaffold_14394	303995810	ANN01310-RA	Similar to ZNF277: Zinc finger protein 277 (Homo sapiens OX%3D9606)
Ado_MfTpo_scaffold_14394	303995810	ANN01311-RA	Protein of unknown function
Ado_MfTpo_scaffold_14394	303995810	ANN01312-RA	Similar to R1A1-element\ORF2: Putative 115 kDa protein in type-1 retrotransposable element R1DM (Drosophila melanogaster OX%3D7227)
Ado_MfTpo_scaffold_14394	303995810	ANN01313-RA	Protein of unknown function
Ado_MfTpo_scaffold_14394	303995810	ANN01314-RA	Protein of unknown function
Ado_MfTpo_scaffold_14394	303995810	ANN01315-RA	Protein of unknown function
Ado_MfTpo_scaffold_14394	303995810	ANN01316-RA	Protein of unknown function
Ado_MfTpo_scaffold_14394	303995810	ANN01317-RA	Protein of unknown function
Ado_MfTpo_scaffold_14394	303995810	ANN01318-RA	Protein of unknown function
Ado_MfTpo_scaffold_14394	303995810	ANN01319-RA	Protein of unknown function
Ado_MfTpo_scaffold_14394	303995810	ANN01320-RA	Similar to pol: Retrovirus-related Pol polyprotein from transposon 297 (Drosophila melanogaster OX%3D7227)
Ado_MfTpo_scaffold_14394	303995810	ANN01321-RA	Similar to pol: Retrovirus-related Pol polyprotein from transposon 297 (Drosophila melanogaster OX%3D7227)
Ado_MfTpo_scaffold_14394	303995810	ANN01322-RA	Similar to Tf2-11: Transposon Tf2-11 polyprotein (Schizosaccharomyces pombe (strain 972 / ATCC 24843) OX%3D284812)
Ado_MfTpo_scaffold_14394	303995810	ANN01323-RA	Protein of unknown function
Ado_MfTpo_scaffold_14394	303995810	ANN01324-RA	Protein of unknown function
Ado_MfTpo_scaffold_14394	303995810	ANN01325-RA	Protein of unknown function
Ado_MfTpo_scaffold_14394	303995810	ANN01326-RA	Similar to CG12262: Probable medium-chain specific acyl-CoA dehydrogenase%2C mitochondrial (Drosophila melanogaster OX%3D7227)
Ado_MfTpo_scaffold_14394	303995810	ANN01327-RA	Protein of unknown function
Ado_MfTpo_scaffold_14394	303995810	ANN01328-RA	Protein of unknown function
Ado_MfTpo_scaffold_14394	303995810	ANN01329-RA	Similar to FTZ-F1: Nuclear hormone receptor FTZ-F1 (Bombyx mori OX%3D7091)
Ado_MfTpo_scaffold_14394	303995810	ANN01330-RA	Protein of unknown function
Ado_MfTpo_scaffold_14394	303995810	ANN01331-RA	Similar to Retrovirus-related Pol polyprotein from type-1 retrotransposable element R1 4 (Fragment) (Nasonia vitripennis OX%3D7425)
Ado_MfTpo_scaffold_14394	303995810	ANN01332-RA	Protein of unknown function
Ado_MfTpo_scaffold_14394	303995810	ANN01333-RA	Protein of unknown function
Ado_MfTpo_scaffold_14394	303995810	ANN01334-RA	Protein of unknown function
Ado_MfTpo_scaffold_14394	303995810	ANN01335-RA	Similar to RpS2: 40S ribosomal protein S2 (Drosophila melanogaster OX%3D7227)
Ado_MfTpo_scaffold_14394	303995810	ANN01336-RA	Similar to ZMYM1: Zinc finger MYM-type protein 1 (Homo sapiens OX%3D9606)
Ado_MfTpo_scaffold_14394	303995810	ANN01337-RA	Protein of unknown function
Ado_MfTpo_scaffold_14394	303995810	ANN01338-RA	Similar to Trpv6: Transient receptor potential cation channel subfamily V member 6 (Mus musculus OX%3D10090)
Ado_MfTpo_scaffold_14394	303995810	ANN01339-RA	Protein of unknown function
Ado_MfTpo_scaffold_14394	303995810	ANN01340-RA	Similar to TRPV4: Transient receptor potential cation channel subfamily V member 4 (Homo sapiens OX%3D9606)
Ado_MfTpo_scaffold_14394	303995810	ANN01341-RA	Similar to Pdhb: Pyruvate dehydrogenase E1 component subunit beta%2C mitochondrial (Rattus norvegicus OX%3D10116)
Ado_MfTpo_scaffold_14394	303995810	ANN01342-RA	Similar to pdhb-1: Pyruvate dehydrogenase E1 component subunit beta%2C mitochondrial (Caenorhabditis elegans OX%3D6239)
Ado_MfTpo_scaffold_14394	303995810	ANN01343-RA	Protein of unknown function
Ado_MfTpo_scaffold_14394	303995810	ANN01344-RA	Similar to EI24: Etoposide-induced protein 2.4 homolog (Homo sapiens OX%3D9606)
Ado_MfTpo_scaffold_14394	303995810	ANN01345-RA	Protein of unknown function
Ado_MfTpo_scaffold_14394	303995810	ANN01346-RA	Similar to PAN3: PAN2-PAN3 deadenylation complex subunit PAN3 (Drosophila melanogaster OX%3D7227)
Ado_MfTpo_scaffold_14394	303995810	ANN01347-RA	Similar to Retrovirus-related Pol polyprotein from transposon TNT 1-94 (Nicotiana tabacum OX%3D4097)
Ado_MfTpo_scaffold_14394	303995810	ANN01348-RA	Protein of unknown function
Ado_MfTpo_scaffold_14394	303995810	ANN01349-RA	Protein of unknown function
Ado_MfTpo_scaffold_14394	303995810	ANN01350-RA	Protein of unknown function
Ado_MfTpo_scaffold_14394	303995810	ANN01351-RA	Protein of unknown function
Ado_MfTpo_scaffold_14394	303995810	ANN01352-RA	Similar to RXLR161: Secreted RxLR effector protein 161 (Plasmopara viticola OX%3D143451)
Ado_MfTpo_scaffold_14394	303995810	ANN01353-RA	Protein of unknown function
Ado_MfTpo_scaffold_14394	303995810	ANN01354-RA	Similar to GIP: Copia protein (Drosophila melanogaster OX%3D7227)
Ado_MfTpo_scaffold_14394	303995810	ANN01355-RA	Similar to wash: WASH complex subunit 1 (Drosophila melanogaster OX%3D7227)
Ado_MfTpo_scaffold_14394	303995810	ANN01356-RA	Similar to PGBD3: PiggyBac transposable element-derived protein 3 (Homo sapiens OX%3D9606)
Ado_MfTpo_scaffold_14394	303995810	ANN01357-RA	Protein of unknown function
Ado_MfTpo_scaffold_14394	303995810	ANN01358-RA	Protein of unknown function
Ado_MfTpo_scaffold_14394	303995810	ANN01359-RA	Similar to AtMg00860: Uncharacterized mitochondrial protein AtMg00860 (Arabidopsis thaliana OX%3D3702)
Ado_MfTpo_scaffold_14394	303995810	ANN01360-RA	Similar to PRKAB1: 5'-AMP-activated protein kinase subunit beta-1 (Pongo abelii OX%3D9601)
Ado_MfTpo_scaffold_14394	303995810	ANN01361-RA	Similar to TY3B-I: Transposon Ty3-I Gag-Pol polyprotein (Saccharomyces cerevisiae (strain ATCC 204508 / S288c) OX%3D559292)
Ado_MfTpo_scaffold_14394	303995810	ANN01362-RA	Similar to mep-1: MOG interacting and ectopic P-granules protein 1 (Caenorhabditis elegans OX%3D6239)
Ado_MfTpo_scaffold_14394	303995810	ANN01363-RA	Protein of unknown function
Ado_MfTpo_scaffold_14394	303995810	ANN01364-RA	Similar to sumo3: Small ubiquitin-related modifier 3 (Xenopus tropicalis OX%3D8364)
Ado_MfTpo_scaffold_14394	303995810	ANN01365-RA	Similar to Zc3h18: Zinc finger CCCH domain-containing protein 18 (Mus musculus OX%3D10090)
Ado_MfTpo_scaffold_14394	303995810	ANN01366-RA	Similar to Transposable element Tcb1 transposase (Caenorhabditis briggsae OX%3D6238)
Ado_MfTpo_scaffold_14394	303995810	ANN01367-RA	Similar to DNA2: DNA replication ATP-dependent helicase/nuclease DNA2 (Homo sapiens OX%3D9606)
Ado_MfTpo_scaffold_14394	303995810	ANN01368-RA	Similar to Sema5b: Semaphorin-5B (Mus musculus OX%3D10090)
Ado_MfTpo_scaffold_14394	303995810	ANN01369-RA	Similar to gadl1: Acidic amino acid decarboxylase GADL1 (Fragment) (Xenopus tropicalis OX%3D8364)
Ado_MfTpo_scaffold_14394	303995810	ANN01370-RA	Protein of unknown function
Ado_MfTpo_scaffold_14394	303995810	ANN01371-RA	Protein of unknown function
Ado_MfTpo_scaffold_14394	303995810	ANN01372-RA	Similar to pol: Retrovirus-related Pol polyprotein from transposon opus (Drosophila melanogaster OX%3D7227)
Ado_MfTpo_scaffold_14394	303995810	ANN01373-RA	Protein of unknown function
Ado_MfTpo_scaffold_14394	303995810	ANN01374-RA	Protein of unknown function
Ado_MfTpo_scaffold_14394	303995810	ANN01375-RA	Protein of unknown function
Ado_MfTpo_scaffold_14394	303995810	ANN01376-RA	Similar to Cyp4aa1: Probable cytochrome P450 4aa1 (Drosophila melanogaster OX%3D7227)
Ado_MfTpo_scaffold_14394	303995810	ANN01377-RA	Protein of unknown function
Ado_MfTpo_scaffold_14394	303995810	ANN01378-RA	Similar to Pclaf: PCNA-associated factor (Rattus norvegicus OX%3D10116)
Ado_MfTpo_scaffold_14394	303995810	ANN01379-RA	Protein of unknown function
Ado_MfTpo_scaffold_14394	303995810	ANN01380-RA	Protein of unknown function
Ado_MfTpo_scaffold_14394	303995810	ANN01381-RA	Protein of unknown function
Ado_MfTpo_scaffold_14394	303995810	ANN01382-RA	Similar to Syne1: Nesprin-1 (Mus musculus OX%3D10090)
Ado_MfTpo_scaffold_14394	303995810	ANN01383-RA	Protein of unknown function
Ado_MfTpo_scaffold_14394	303995810	ANN01384-RA	Protein of unknown function
Ado_MfTpo_scaffold_14394	303995810	ANN01385-RA	Similar to Syne1: Nesprin-1 (Mus musculus OX%3D10090)
Ado_MfTpo_scaffold_14394	303995810	ANN01386-RA	Similar to ANK2: Ankyrin-2 (Homo sapiens OX%3D9606)
Ado_MfTpo_scaffold_14394	303995810	ANN01387-RA	Protein of unknown function
Ado_MfTpo_scaffold_14394	303995810	ANN01388-RA	Protein of unknown function
Ado_MfTpo_scaffold_14394	303995810	ANN01389-RA	Similar to X-element\ORF2: Probable RNA-directed DNA polymerase from transposon X-element (Drosophila melanogaster OX%3D7227)
Ado_MfTpo_scaffold_14394	303995810	ANN01390-RA	Similar to REPTOR-BP: REPTOR-binding partner (Drosophila melanogaster OX%3D7227)
Ado_MfTpo_scaffold_14394	303995810	ANN01391-RA	Protein of unknown function
Ado_MfTpo_scaffold_14394	303995810	ANN01392-RA	Protein of unknown function
Ado_MfTpo_scaffold_14394	303995810	ANN01393-RA	Similar to STRN3: Striatin-3 (Homo sapiens OX%3D9606)
Ado_MfTpo_scaffold_14394	303995810	ANN01394-RA	Protein of unknown function
Ado_MfTpo_scaffold_14394	303995810	ANN01395-RA	Similar to pol: Retrovirus-related Pol polyprotein from transposon gypsy (Drosophila melanogaster OX%3D7227)
Ado_MfTpo_scaffold_14394	303995810	ANN01396-RA	Similar to Togaram1: TOG array regulator of axonemal microtubules protein 1 (Mus musculus OX%3D10090)
Ado_MfTpo_scaffold_14394	303995810	ANN01397-RA	Protein of unknown function
Ado_MfTpo_scaffold_14394	303995810	ANN01398-RA	Similar to X-element\ORF2: Probable RNA-directed DNA polymerase from transposon X-element (Drosophila melanogaster OX%3D7227)
Ado_MfTpo_scaffold_14394	303995810	ANN01399-RA	Protein of unknown function
Ado_MfTpo_scaffold_14394	303995810	ANN01400-RA	Similar to NT5C2: Cytosolic purine 5'-nucleotidase (Pongo abelii OX%3D9601)
Ado_MfTpo_scaffold_14394	303995810	ANN01401-RA	Protein of unknown function
Ado_MfTpo_scaffold_14394	303995810	ANN01402-RA	Protein of unknown function
Ado_MfTpo_scaffold_14394	303995810	ANN01403-RA	Similar to Klhl11: Kelch-like protein 11 (Mus musculus OX%3D10090)
Ado_MfTpo_scaffold_14394	303995810	ANN01404-RA	Similar to ZNF99: Zinc finger protein 99 (Homo sapiens OX%3D9606)
Ado_MfTpo_scaffold_14394	303995810	ANN01405-RA	Similar to THAP9: DNA transposase THAP9 (Homo sapiens OX%3D9606)
Ado_MfTpo_scaffold_14394	303995810	ANN01406-RA	Protein of unknown function
Ado_MfTpo_scaffold_14394	303995810	ANN01407-RA	Protein of unknown function
Ado_MfTpo_scaffold_14394	303995810	ANN01408-RA	Similar to Xdh: Xanthine dehydrogenase (Drosophila subobscura OX%3D7241)
Ado_MfTpo_scaffold_14394	303995810	ANN01409-RA	Protein of unknown function
Ado_MfTpo_scaffold_14394	303995810	ANN01410-RA	Protein of unknown function
Ado_MfTpo_scaffold_14394	303995810	ANN01411-RA	Similar to Endothelin-converting enzyme homolog (Locusta migratoria OX%3D7004)
Ado_MfTpo_scaffold_14394	303995810	ANN01412-RA	Protein of unknown function
Ado_MfTpo_scaffold_14394	303995810	ANN01413-RA	Protein of unknown function
Ado_MfTpo_scaffold_14394	303995810	ANN01414-RA	Protein of unknown function
Ado_MfTpo_scaffold_14394	303995810	ANN01415-RA	Protein of unknown function
Ado_MfTpo_scaffold_14394	303995810	ANN01416-RA	Protein of unknown function
Ado_MfTpo_scaffold_14394	303995810	ANN01417-RA	Similar to rps20: 40S ribosomal protein S20 (Xenopus laevis OX%3D8355)
Ado_MfTpo_scaffold_14394	303995810	ANN01418-RA	Protein of unknown function
Ado_MfTpo_scaffold_14394	303995810	ANN01419-RA	Protein of unknown function
Ado_MfTpo_scaffold_14394	303995810	ANN01420-RA	Protein of unknown function
Ado_MfTpo_scaffold_14394	303995810	ANN01421-RA	Similar to PGBD4: PiggyBac transposable element-derived protein 4 (Homo sapiens OX%3D9606)
Ado_MfTpo_scaffold_14394	303995810	ANN01422-RA	Protein of unknown function
Ado_MfTpo_scaffold_14394	303995810	ANN01423-RA	Similar to ZNF235: Zinc finger protein 235 (Homo sapiens OX%3D9606)
Ado_MfTpo_scaffold_14394	303995810	ANN01424-RA	Protein of unknown function
Ado_MfTpo_scaffold_14394	303995810	ANN01425-RA	Protein of unknown function
Ado_MfTpo_scaffold_14394	303995810	ANN01426-RA	Protein of unknown function
Ado_MfTpo_scaffold_14394	303995810	ANN01427-RA	Similar to R1A1-element\ORF2: Putative 115 kDa protein in type-1 retrotransposable element R1DM (Drosophila melanogaster OX%3D7227)
Ado_MfTpo_scaffold_14394	303995810	ANN01428-RA	Similar to Retrovirus-related Pol polyprotein from type-1 retrotransposable element R1 (Fragment) (Bradysia coprophila OX%3D38358)
Ado_MfTpo_scaffold_14394	303995810	ANN01429-RA	Protein of unknown function
Ado_MfTpo_scaffold_14394	303995810	ANN01430-RA	Similar to POL: Retrovirus-related Pol polyprotein from transposon 412 (Drosophila melanogaster OX%3D7227)
Ado_MfTpo_scaffold_14394	303995810	ANN01431-RA	Protein of unknown function
Ado_MfTpo_scaffold_14394	303995810	ANN01432-RA	Similar to POL: Retrovirus-related Pol polyprotein from transposon 412 (Drosophila melanogaster OX%3D7227)
Ado_MfTpo_scaffold_14394	303995810	ANN01433-RA	Similar to pol: Retrovirus-related Pol polyprotein from transposon 297 (Drosophila melanogaster OX%3D7227)
Ado_MfTpo_scaffold_14394	303995810	ANN01434-RA	Similar to pol: Retrovirus-related Pol polyprotein from transposon gypsy (Drosophila melanogaster OX%3D7227)
Ado_MfTpo_scaffold_14394	303995810	ANN01435-RA	Protein of unknown function
Ado_MfTpo_scaffold_14394	303995810	ANN01436-RA	Protein of unknown function
Ado_MfTpo_scaffold_14394	303995810	ANN01437-RA	Similar to harbi1: Putative nuclease HARBI1 (Danio rerio OX%3D7955)
Ado_MfTpo_scaffold_14394	303995810	ANN01438-RA	Similar to Trehalase (Apis mellifera OX%3D7460)
Ado_MfTpo_scaffold_14394	303995810	ANN01439-RA	Protein of unknown function
Ado_MfTpo_scaffold_14394	303995810	ANN01440-RA	Similar to PHF8: Histone lysine demethylase PHF8 (Homo sapiens OX%3D9606)
Ado_MfTpo_scaffold_14394	303995810	ANN01441-RA	Similar to Cenpb: Major centromere autoantigen B (Mus musculus OX%3D10090)
Ado_MfTpo_scaffold_14394	303995810	ANN01442-RA	Protein of unknown function
Ado_MfTpo_scaffold_14394	303995810	ANN01443-RA	Protein of unknown function
Ado_MfTpo_scaffold_14394	303995810	ANN01444-RA	Similar to Cadps: Calcium-dependent secretion activator (Drosophila melanogaster OX%3D7227)
Ado_MfTpo_scaffold_14394	303995810	ANN01445-RA	Protein of unknown function
Ado_MfTpo_scaffold_14394	303995810	ANN01446-RA	Protein of unknown function
Ado_MfTpo_scaffold_14394	303995810	ANN01447-RA	Protein of unknown function
Ado_MfTpo_scaffold_14394	303995810	ANN01448-RA	Similar to CG3021: Mitochondrial tRNA-specific 2-thiouridylase 1 (Drosophila melanogaster OX%3D7227)
Ado_MfTpo_scaffold_14394	303995810	ANN01449-RA	Similar to Retrovirus-related Pol polyprotein from transposon TNT 1-94 (Nicotiana tabacum OX%3D4097)
Ado_MfTpo_scaffold_14394	303995810	ANN01450-RA	Similar to Retrovirus-related Pol polyprotein from transposon TNT 1-94 (Nicotiana tabacum OX%3D4097)
Ado_MfTpo_scaffold_14394	303995810	ANN01451-RA	Similar to Yaf2: YY1-associated factor 2 (Mus musculus OX%3D10090)
Ado_MfTpo_scaffold_14394	303995810	ANN01452-RA	Protein of unknown function
Ado_MfTpo_scaffold_14394	303995810	ANN01453-RA	Protein of unknown function
Ado_MfTpo_scaffold_14394	303995810	ANN01454-RA	Similar to GBE1: 1%2C4-alpha-glucan-branching enzyme (Homo sapiens OX%3D9606)
Ado_MfTpo_scaffold_14394	303995810	ANN01455-RA	Similar to GBE1: 1%2C4-alpha-glucan-branching enzyme (Felis catus OX%3D9685)
Ado_MfTpo_scaffold_14394	303995810	ANN01456-RA	Similar to PRKAA2: 5'-AMP-activated protein kinase catalytic subunit alpha-2 (Homo sapiens OX%3D9606)
Ado_MfTpo_scaffold_14394	303995810	ANN01457-RA	Protein of unknown function
Ado_MfTpo_scaffold_14394	303995810	ANN01458-RA	Similar to RTase: Probable RNA-directed DNA polymerase from transposon BS (Drosophila melanogaster OX%3D7227)
Ado_MfTpo_scaffold_14394	303995810	ANN01459-RA	Similar to Arf102F: ADP-ribosylation factor 2 (Drosophila melanogaster OX%3D7227)
Ado_MfTpo_scaffold_14394	303995810	ANN01460-RA	Similar to HARBI1: Putative nuclease HARBI1 (Bos taurus OX%3D9913)
Ado_MfTpo_scaffold_14394	303995810	ANN01461-RA	Protein of unknown function
Ado_MfTpo_scaffold_14394	303995810	ANN01462-RA	Protein of unknown function
Ado_MfTpo_scaffold_14394	303995810	ANN01463-RA	Similar to ZMYM1: Zinc finger MYM-type protein 1 (Homo sapiens OX%3D9606)
Ado_MfTpo_scaffold_14394	303995810	ANN01464-RA	Similar to rdx: Protein roadkill (Drosophila melanogaster OX%3D7227)
Ado_MfTpo_scaffold_14394	303995810	ANN01465-RA	Protein of unknown function
Ado_MfTpo_scaffold_14394	303995810	ANN01466-RA	Protein of unknown function
Ado_MfTpo_scaffold_14394	303995810	ANN01467-RA	Protein of unknown function
Ado_MfTpo_scaffold_14394	303995810	ANN01468-RA	Protein of unknown function
Ado_MfTpo_scaffold_14394	303995810	ANN01469-RA	Similar to RTase: Probable RNA-directed DNA polymerase from transposon BS (Drosophila melanogaster OX%3D7227)
Ado_MfTpo_scaffold_14394	303995810	ANN01470-RA	Protein of unknown function
Ado_MfTpo_scaffold_14394	303995810	ANN01471-RA	Protein of unknown function
Ado_MfTpo_scaffold_14394	303995810	ANN01472-RA	Protein of unknown function
Ado_MfTpo_scaffold_14394	303995810	ANN01473-RA	Protein of unknown function
Ado_MfTpo_scaffold_14394	303995810	ANN01474-RA	Protein of unknown function
Ado_MfTpo_scaffold_14394	303995810	ANN01475-RA	Protein of unknown function
Ado_MfTpo_scaffold_14394	303995810	ANN01476-RA	Protein of unknown function
Ado_MfTpo_scaffold_14394	303995810	ANN01477-RA	Protein of unknown function
Ado_MfTpo_scaffold_14394	303995810	ANN01478-RA	Protein of unknown function
Ado_MfTpo_scaffold_14394	303995810	ANN01479-RA	Protein of unknown function
Ado_MfTpo_scaffold_14394	303995810	ANN01480-RA	Protein of unknown function
Ado_MfTpo_scaffold_14394	303995810	ANN01481-RA	Protein of unknown function
Ado_MfTpo_scaffold_14394	303995810	ANN01482-RA	Similar to mon2: Protein MON2 homolog (Drosophila melanogaster OX%3D7227)
Ado_MfTpo_scaffold_14394	303995810	ANN01483-RA	Similar to mon2: Protein MON2 homolog (Drosophila melanogaster OX%3D7227)
Ado_MfTpo_scaffold_14394	303995810	ANN01484-RA	Similar to mon2: Protein MON2 homolog (Drosophila melanogaster OX%3D7227)
Ado_MfTpo_scaffold_14394	303995810	ANN01485-RA	Protein of unknown function
Ado_MfTpo_scaffold_14394	303995810	ANN01486-RA	Similar to SSUH2: Protein SSUH2 homolog (Homo sapiens OX%3D9606)
Ado_MfTpo_scaffold_14394	303995810	ANN01487-RA	Protein of unknown function
Ado_MfTpo_scaffold_14394	303995810	ANN01488-RA	Similar to NUAK1: NUAK family SNF1-like kinase 1 (Homo sapiens OX%3D9606)
Ado_MfTpo_scaffold_14394	303995810	ANN01489-RA	Protein of unknown function
Ado_MfTpo_scaffold_14394	303995810	ANN01490-RA	Protein of unknown function
Ado_MfTpo_scaffold_14394	303995810	ANN01491-RA	Protein of unknown function
Ado_MfTpo_scaffold_14394	303995810	ANN01492-RA	Protein of unknown function
Ado_MfTpo_scaffold_14394	303995810	ANN01493-RA	Protein of unknown function
Ado_MfTpo_scaffold_14394	303995810	ANN01494-RA	Similar to Retrovirus-related Pol polyprotein from transposon TNT 1-94 (Nicotiana tabacum OX%3D4097)
Ado_MfTpo_scaffold_14394	303995810	ANN01495-RA	Similar to Retrovirus-related Pol polyprotein from transposon TNT 1-94 (Nicotiana tabacum OX%3D4097)
Ado_MfTpo_scaffold_14394	303995810	ANN01496-RA	Similar to RE1: Retrovirus-related Pol polyprotein from transposon RE1 (Arabidopsis thaliana OX%3D3702)
Ado_MfTpo_scaffold_14394	303995810	ANN01497-RA	Similar to pol: Retrovirus-related Pol polyprotein from transposon 17.6 (Drosophila melanogaster OX%3D7227)
Ado_MfTpo_scaffold_14394	303995810	ANN01498-RA	Similar to K02A2.6: Uncharacterized protein K02A2.6 (Caenorhabditis elegans OX%3D6239)
Ado_MfTpo_scaffold_14394	303995810	ANN01499-RA	Protein of unknown function
Ado_MfTpo_scaffold_14394	303995810	ANN01500-RA	Protein of unknown function
Ado_MfTpo_scaffold_14394	303995810	ANN01501-RA	Protein of unknown function
Ado_MfTpo_scaffold_14394	303995810	ANN01502-RA	Protein of unknown function
Ado_MfTpo_scaffold_14394	303995810	ANN01503-RA	Similar to Nipbl: Nipped-B-like protein (Mus musculus OX%3D10090)
Ado_MfTpo_scaffold_14394	303995810	ANN01504-RA	Similar to Tango1: Transport and Golgi organization protein 1 (Drosophila melanogaster OX%3D7227)
Ado_MfTpo_scaffold_14394	303995810	ANN01505-RA	Similar to Tango1: Transport and Golgi organization protein 1 (Drosophila melanogaster OX%3D7227)
Ado_MfTpo_scaffold_14394	303995810	ANN01506-RA	Protein of unknown function
Ado_MfTpo_scaffold_14394	303995810	ANN01507-RA	Protein of unknown function
Ado_MfTpo_scaffold_14394	303995810	ANN01508-RA	Protein of unknown function
Ado_MfTpo_scaffold_14394	303995810	ANN01509-RA	Protein of unknown function
Ado_MfTpo_scaffold_14394	303995810	ANN01510-RA	Protein of unknown function
Ado_MfTpo_scaffold_14394	303995810	ANN01511-RA	Similar to pol: Retrovirus-related Pol polyprotein from transposon 17.6 (Drosophila melanogaster OX%3D7227)
Ado_MfTpo_scaffold_14394	303995810	ANN01512-RA	Protein of unknown function
Ado_MfTpo_scaffold_14394	303995810	ANN01513-RA	Similar to Lrpprc: Leucine-rich PPR motif-containing protein%2C mitochondrial (Rattus norvegicus OX%3D10116)
Ado_MfTpo_scaffold_14394	303995810	ANN01514-RA	Protein of unknown function
Ado_MfTpo_scaffold_14394	303995810	ANN01515-RA	Similar to Jrkl: Jerky protein homolog-like (Mus musculus OX%3D10090)
Ado_MfTpo_scaffold_14394	303995810	ANN01516-RA	Similar to XDH: Xanthine dehydrogenase/oxidase (Gallus gallus OX%3D9031)
Ado_MfTpo_scaffold_14394	303995810	ANN01517-RA	Protein of unknown function
Ado_MfTpo_scaffold_14394	303995810	ANN01518-RA	Protein of unknown function
Ado_MfTpo_scaffold_14394	303995810	ANN01519-RA	Protein of unknown function
Ado_MfTpo_scaffold_14394	303995810	ANN01520-RA	Similar to Upf2: Regulator of nonsense transcripts 2 (Mus musculus OX%3D10090)
Ado_MfTpo_scaffold_14394	303995810	ANN01521-RA	Protein of unknown function
Ado_MfTpo_scaffold_14394	303995810	ANN01522-RA	Protein of unknown function
Ado_MfTpo_scaffold_14394	303995810	ANN01523-RA	Protein of unknown function
Ado_MfTpo_scaffold_14394	303995810	ANN01524-RA	Protein of unknown function
Ado_MfTpo_scaffold_14394	303995810	ANN01525-RA	Similar to NBL1: Neuroblastoma suppressor of tumorigenicity 1 (Gallus gallus OX%3D9031)
Ado_MfTpo_scaffold_14394	303995810	ANN01526-RA	Protein of unknown function
Ado_MfTpo_scaffold_14394	303995810	ANN01527-RA	Protein of unknown function
Ado_MfTpo_scaffold_14394	303995810	ANN01528-RA	Similar to Syx5: Syntaxin-5 (Drosophila melanogaster OX%3D7227)
Ado_MfTpo_scaffold_14394	303995810	ANN01529-RA	Similar to ORF1: Nucleic-acid-binding protein from transposon X-element (Drosophila melanogaster OX%3D7227)
Ado_MfTpo_scaffold_14394	303995810	ANN01530-RA	Protein of unknown function
Ado_MfTpo_scaffold_14394	303995810	ANN01531-RA	Protein of unknown function
Ado_MfTpo_scaffold_14394	303995810	ANN01532-RA	Protein of unknown function
Ado_MfTpo_scaffold_14394	303995810	ANN01533-RA	Protein of unknown function
Ado_MfTpo_scaffold_14394	303995810	ANN01534-RA	Similar to tc1a: Transposable element Tc1 transposase (Caenorhabditis elegans OX%3D6239)
Ado_MfTpo_scaffold_14394	303995810	ANN01535-RA	Protein of unknown function
Ado_MfTpo_scaffold_14394	303995810	ANN01536-RA	Similar to pol: RNA-directed DNA polymerase from mobile element jockey (Drosophila melanogaster OX%3D7227)
Ado_MfTpo_scaffold_14394	303995810	ANN01537-RA	Similar to EFNB1: Ephrin-B1 (Gallus gallus OX%3D9031)
Ado_MfTpo_scaffold_14394	303995810	ANN01538-RA	Protein of unknown function
Ado_MfTpo_scaffold_14394	303995810	ANN01539-RA	Similar to pol: Retrovirus-related Pol polyprotein from transposon 297 (Drosophila melanogaster OX%3D7227)
Ado_MfTpo_scaffold_14394	303995810	ANN01540-RA	Protein of unknown function
Ado_MfTpo_scaffold_14394	303995810	ANN01541-RA	Protein of unknown function
Ado_MfTpo_scaffold_14394	303995810	ANN01542-RA	Protein of unknown function
Ado_MfTpo_scaffold_14394	303995810	ANN01543-RA	Protein of unknown function
Ado_MfTpo_scaffold_14394	303995810	ANN01544-RA	Similar to Obsl1: Obscurin-like protein 1 (Rattus norvegicus OX%3D10116)
Ado_MfTpo_scaffold_14394	303995810	ANN01545-RA	Protein of unknown function
Ado_MfTpo_scaffold_14394	303995810	ANN01546-RA	Protein of unknown function
Ado_MfTpo_scaffold_14394	303995810	ANN01547-RA	Protein of unknown function
Ado_MfTpo_scaffold_14394	303995810	ANN01548-RA	Protein of unknown function
Ado_MfTpo_scaffold_14394	303995810	ANN01549-RA	Protein of unknown function
Ado_MfTpo_scaffold_14394	303995810	ANN01550-RA	Protein of unknown function
Ado_MfTpo_scaffold_14394	303995810	ANN01551-RA	Protein of unknown function
Ado_MfTpo_scaffold_14394	303995810	ANN01552-RA	Protein of unknown function
Ado_MfTpo_scaffold_14394	303995810	ANN01553-RA	Protein of unknown function
Ado_MfTpo_scaffold_14394	303995810	ANN01554-RA	Similar to SETMAR: Histone-lysine N-methyltransferase SETMAR (Homo sapiens OX%3D9606)
Ado_MfTpo_scaffold_14394	303995810	ANN01555-RA	Similar to cdk20: Cyclin-dependent kinase 20 (Danio rerio OX%3D7955)
Ado_MfTpo_scaffold_14394	303995810	ANN01556-RA	Similar to ppm1h: Protein phosphatase 1H (Danio rerio OX%3D7955)
Ado_MfTpo_scaffold_14394	303995810	ANN01557-RA	Similar to Eaf: Ell-associated factor Eaf (Drosophila willistoni OX%3D7260)
Ado_MfTpo_scaffold_14394	303995810	ANN01558-RA	Protein of unknown function
Ado_MfTpo_scaffold_14394	303995810	ANN01559-RA	Protein of unknown function
Ado_MfTpo_scaffold_14394	303995810	ANN01560-RA	Similar to gon-1: A disintegrin and metalloproteinase with thrombospondin motifs gon-1 (Caenorhabditis elegans OX%3D6239)
Ado_MfTpo_scaffold_14394	303995810	ANN01561-RA	Similar to ADAMTS9: A disintegrin and metalloproteinase with thrombospondin motifs 9 (Homo sapiens OX%3D9606)
Ado_MfTpo_scaffold_14394	303995810	ANN01562-RA	Protein of unknown function
Ado_MfTpo_scaffold_14394	303995810	ANN01563-RA	Protein of unknown function
Ado_MfTpo_scaffold_14394	303995810	ANN01564-RA	Protein of unknown function
Ado_MfTpo_scaffold_14394	303995810	ANN01565-RA	Protein of unknown function
Ado_MfTpo_scaffold_14394	303995810	ANN01566-RA	Protein of unknown function
Ado_MfTpo_scaffold_14394	303995810	ANN01567-RA	Similar to ORF1: Nucleic-acid-binding protein from transposon X-element (Drosophila melanogaster OX%3D7227)
Ado_MfTpo_scaffold_14394	303995810	ANN01568-RA	Protein of unknown function
Ado_MfTpo_scaffold_14394	303995810	ANN01569-RA	Protein of unknown function
Ado_MfTpo_scaffold_14394	303995810	ANN01570-RA	Protein of unknown function
Ado_MfTpo_scaffold_14394	303995810	ANN01571-RA	Protein of unknown function
Ado_MfTpo_scaffold_14394	303995810	ANN01572-RA	Protein of unknown function
Ado_MfTpo_scaffold_14394	303995810	ANN01573-RA	Protein of unknown function
Ado_MfTpo_scaffold_14394	303995810	ANN01574-RA	Similar to T: Transposable element P transposase (Drosophila melanogaster OX%3D7227)
Ado_MfTpo_scaffold_14394	303995810	ANN01575-RA	Similar to THAP9: DNA transposase THAP9 (Homo sapiens OX%3D9606)
Ado_MfTpo_scaffold_14394	303995810	ANN01576-RA	Similar to Cals: Calsyntenin-1 (Drosophila melanogaster OX%3D7227)
Ado_MfTpo_scaffold_14394	303995810	ANN01577-RA	Protein of unknown function
Ado_MfTpo_scaffold_14394	303995810	ANN01578-RA	Similar to ROR1: Inactive tyrosine-protein kinase transmembrane receptor ROR1 (Homo sapiens OX%3D9606)
Ado_MfTpo_scaffold_14394	303995810	ANN01579-RA	Protein of unknown function
Ado_MfTpo_scaffold_14394	303995810	ANN01580-RA	Similar to Ror: Tyrosine-protein kinase transmembrane receptor Ror (Drosophila melanogaster OX%3D7227)
Ado_MfTpo_scaffold_14394	303995810	ANN01581-RA	Protein of unknown function
Ado_MfTpo_scaffold_14394	303995810	ANN01582-RA	Similar to POGK: Pogo transposable element with KRAB domain (Homo sapiens OX%3D9606)
Ado_MfTpo_scaffold_14394	303995810	ANN01583-RA	Protein of unknown function
Ado_MfTpo_scaffold_14394	303995810	ANN01584-RA	Similar to pol: RNA-directed DNA polymerase from mobile element jockey (Drosophila melanogaster OX%3D7227)
Ado_MfTpo_scaffold_14394	303995810	ANN01585-RA	Protein of unknown function
Ado_MfTpo_scaffold_14394	303995810	ANN01586-RA	Similar to HSPB11: Intraflagellar transport protein 25 homolog (Homo sapiens OX%3D9606)
Ado_MfTpo_scaffold_14394	303995810	ANN01587-RA	Similar to SLC35F6: Solute carrier family 35 member F6 (Homo sapiens OX%3D9606)
Ado_MfTpo_scaffold_14394	303995810	ANN01588-RA	Protein of unknown function
Ado_MfTpo_scaffold_14394	303995810	ANN01589-RA	Similar to SLC2A13: Proton myo-inositol cotransporter (Homo sapiens OX%3D9606)
Ado_MfTpo_scaffold_14394	303995810	ANN01590-RA	Protein of unknown function
Ado_MfTpo_scaffold_14394	303995810	ANN01591-RA	Similar to mariner\T: Mariner Mos1 transposase (Drosophila mauritiana OX%3D7226)
Ado_MfTpo_scaffold_14394	303995810	ANN01592-RA	Similar to Nefh: Neurofilament heavy polypeptide (Rattus norvegicus OX%3D10116)
Ado_MfTpo_scaffold_14394	303995810	ANN01593-RA	Protein of unknown function
Ado_MfTpo_scaffold_14394	303995810	ANN01594-RA	Protein of unknown function
Ado_MfTpo_scaffold_14394	303995810	ANN01595-RA	Protein of unknown function
Ado_MfTpo_scaffold_14394	303995810	ANN01596-RA	Similar to GIP: Copia protein (Drosophila melanogaster OX%3D7227)
Ado_MfTpo_scaffold_14394	303995810	ANN01597-RA	Similar to unc-22: Twitchin (Caenorhabditis elegans OX%3D6239)
Ado_MfTpo_scaffold_14394	303995810	ANN01598-RA	Similar to unc-22: Twitchin (Caenorhabditis elegans OX%3D6239)
Ado_MfTpo_scaffold_14394	303995810	ANN01599-RA	Similar to unc-22: Twitchin (Caenorhabditis elegans OX%3D6239)
Ado_MfTpo_scaffold_14394	303995810	ANN01600-RA	Similar to unc-22: Twitchin (Caenorhabditis elegans OX%3D6239)
Ado_MfTpo_scaffold_14394	303995810	ANN01601-RA	Protein of unknown function
Ado_MfTpo_scaffold_14394	303995810	ANN01602-RA	Protein of unknown function
Ado_MfTpo_scaffold_14394	303995810	ANN01603-RA	Protein of unknown function
Ado_MfTpo_scaffold_14394	303995810	ANN01604-RA	Similar to unc-22: Twitchin (Caenorhabditis elegans OX%3D6239)
Ado_MfTpo_scaffold_14394	303995810	ANN01605-RA	Protein of unknown function
Ado_MfTpo_scaffold_14394	303995810	ANN01606-RA	Protein of unknown function
Ado_MfTpo_scaffold_14394	303995810	ANN01607-RA	Protein of unknown function
Ado_MfTpo_scaffold_14394	303995810	ANN01608-RA	Protein of unknown function
Ado_MfTpo_scaffold_14394	303995810	ANN01609-RA	Protein of unknown function
Ado_MfTpo_scaffold_14394	303995810	ANN01610-RA	Protein of unknown function
Ado_MfTpo_scaffold_14394	303995810	ANN01611-RA	Protein of unknown function
Ado_MfTpo_scaffold_14394	303995810	ANN01612-RA	Protein of unknown function
Ado_MfTpo_scaffold_14394	303995810	ANN01613-RA	Protein of unknown function
Ado_MfTpo_scaffold_14394	303995810	ANN01614-RA	Protein of unknown function
Ado_MfTpo_scaffold_14394	303995810	ANN01615-RA	Similar to dome: Cytokine receptor (Drosophila melanogaster OX%3D7227)
Ado_MfTpo_scaffold_14394	303995810	ANN01616-RA	Protein of unknown function
Ado_MfTpo_scaffold_14394	303995810	ANN01617-RA	Protein of unknown function
Ado_MfTpo_scaffold_14394	303995810	ANN01618-RA	Protein of unknown function
Ado_MfTpo_scaffold_14394	303995810	ANN01619-RA	Similar to nipblb: Nipped-B-like protein B (Danio rerio OX%3D7955)
Ado_MfTpo_scaffold_14394	303995810	ANN01620-RA	Protein of unknown function
Ado_MfTpo_scaffold_14394	303995810	ANN01621-RA	Protein of unknown function
Ado_MfTpo_scaffold_14394	303995810	ANN01622-RA	Protein of unknown function
Ado_MfTpo_scaffold_14394	303995810	ANN01623-RA	Protein of unknown function
Ado_MfTpo_scaffold_14394	303995810	ANN01624-RA	Similar to DNAH6: Dynein heavy chain 6%2C axonemal (Homo sapiens OX%3D9606)
Ado_MfTpo_scaffold_14394	303995810	ANN01625-RA	Protein of unknown function
Ado_MfTpo_scaffold_14394	303995810	ANN01626-RA	Similar to DNAH6: Dynein heavy chain 6%2C axonemal (Homo sapiens OX%3D9606)
Ado_MfTpo_scaffold_14394	303995810	ANN01627-RA	Similar to STIP1: Stress-induced-phosphoprotein 1 (Cricetulus griseus OX%3D10029)
Ado_MfTpo_scaffold_14394	303995810	ANN01628-RA	Protein of unknown function
Ado_MfTpo_scaffold_14394	303995810	ANN01629-RA	Similar to Retrovirus-related Pol polyprotein from transposon TNT 1-94 (Nicotiana tabacum OX%3D4097)
Ado_MfTpo_scaffold_14394	303995810	ANN01630-RA	Similar to Retrovirus-related Pol polyprotein from transposon TNT 1-94 (Nicotiana tabacum OX%3D4097)
Ado_MfTpo_scaffold_14394	303995810	ANN01631-RA	Similar to Xpo1: Exportin-1 (Rattus norvegicus OX%3D10116)
Ado_MfTpo_scaffold_14394	303995810	ANN01632-RA	Protein of unknown function
Ado_MfTpo_scaffold_14394	303995810	ANN01633-RA	Protein of unknown function
Ado_MfTpo_scaffold_14394	303995810	ANN01634-RA	Protein of unknown function
Ado_MfTpo_scaffold_14394	303995810	ANN01635-RA	Protein of unknown function
Ado_MfTpo_scaffold_14394	303995810	ANN01636-RA	Protein of unknown function
Ado_MfTpo_scaffold_14394	303995810	ANN01637-RA	Protein of unknown function
Ado_MfTpo_scaffold_14394	303995810	ANN01638-RA	Protein of unknown function
Ado_MfTpo_scaffold_14394	303995810	ANN01639-RA	Protein of unknown function
Ado_MfTpo_scaffold_14394	303995810	ANN01640-RA	Protein of unknown function
Ado_MfTpo_scaffold_14394	303995810	ANN01641-RA	Protein of unknown function
Ado_MfTpo_scaffold_14394	303995810	ANN01642-RA	Protein of unknown function
Ado_MfTpo_scaffold_14394	303995810	ANN01643-RA	Protein of unknown function
Ado_MfTpo_scaffold_14394	303995810	ANN01644-RA	Protein of unknown function
Ado_MfTpo_scaffold_14394	303995810	ANN01645-RA	Protein of unknown function
Ado_MfTpo_scaffold_14394	303995810	ANN01646-RA	Protein of unknown function
Ado_MfTpo_scaffold_14394	303995810	ANN01647-RA	Protein of unknown function
Ado_MfTpo_scaffold_14394	303995810	ANN01648-RA	Protein of unknown function
Ado_MfTpo_scaffold_14394	303995810	ANN01649-RA	Protein of unknown function
Ado_MfTpo_scaffold_14394	303995810	ANN01650-RA	Protein of unknown function
Ado_MfTpo_scaffold_14394	303995810	ANN01651-RA	Similar to CLCN5: H(+)/Cl(-) exchange transporter 5 (Cavia porcellus OX%3D10141)
Ado_MfTpo_scaffold_14394	303995810	ANN01652-RA	Similar to CLCN3: H(+)/Cl(-) exchange transporter 3 (Pongo abelii OX%3D9601)
Ado_MfTpo_scaffold_14394	303995810	ANN01653-RA	Protein of unknown function
Ado_MfTpo_scaffold_14394	303995810	ANN01654-RA	Protein of unknown function
Ado_MfTpo_scaffold_14394	303995810	ANN01655-RA	Protein of unknown function
Ado_MfTpo_scaffold_14394	303995810	ANN01656-RA	Protein of unknown function
Ado_MfTpo_scaffold_14394	303995810	ANN01657-RA	Protein of unknown function
Ado_MfTpo_scaffold_14394	303995810	ANN01658-RA	Similar to GNL1: Guanine nucleotide-binding protein-like 1 (Pongo abelii OX%3D9601)
Ado_MfTpo_scaffold_14394	303995810	ANN01659-RA	Similar to THAP9: DNA transposase THAP9 (Homo sapiens OX%3D9606)
Ado_MfTpo_scaffold_14394	303995810	ANN01660-RA	Protein of unknown function
Ado_MfTpo_scaffold_14394	303995810	ANN01661-RA	Similar to Arp3: Actin-related protein 3 (Drosophila melanogaster OX%3D7227)
Ado_MfTpo_scaffold_14394	303995810	ANN01662-RA	Protein of unknown function
Ado_MfTpo_scaffold_14394	303995810	ANN01663-RA	Protein of unknown function
Ado_MfTpo_scaffold_14394	303995810	ANN01664-RA	Similar to GIP: Copia protein (Drosophila melanogaster OX%3D7227)
Ado_MfTpo_scaffold_14394	303995810	ANN01665-RA	Protein of unknown function
Ado_MfTpo_scaffold_14394	303995810	ANN01666-RA	Protein of unknown function
Ado_MfTpo_scaffold_14394	303995810	ANN01667-RA	Similar to fry: Protein furry (Drosophila melanogaster OX%3D7227)
Ado_MfTpo_scaffold_14394	303995810	ANN01668-RA	Protein of unknown function
Ado_MfTpo_scaffold_14394	303995810	ANN01669-RA	Protein of unknown function
Ado_MfTpo_scaffold_14394	303995810	ANN01670-RA	Similar to fry: Protein furry (Drosophila melanogaster OX%3D7227)
Ado_MfTpo_scaffold_14394	303995810	ANN01671-RA	Protein of unknown function
Ado_MfTpo_scaffold_14394	303995810	ANN01672-RA	Protein of unknown function
Ado_MfTpo_scaffold_14394	303995810	ANN01673-RA	Protein of unknown function
Ado_MfTpo_scaffold_14394	303995810	ANN01674-RA	Protein of unknown function
Ado_MfTpo_scaffold_14394	303995810	ANN01675-RA	Protein of unknown function
Ado_MfTpo_scaffold_14394	303995810	ANN01676-RA	Protein of unknown function
Ado_MfTpo_scaffold_14394	303995810	ANN01677-RA	Similar to Shal: Potassium voltage-gated channel protein Shal (Drosophila melanogaster OX%3D7227)
Ado_MfTpo_scaffold_14394	303995810	ANN01678-RA	Protein of unknown function
Ado_MfTpo_scaffold_14394	303995810	ANN01679-RA	Protein of unknown function
Ado_MfTpo_scaffold_14394	303995810	ANN01680-RA	Protein of unknown function
Ado_MfTpo_scaffold_14394	303995810	ANN01681-RA	Protein of unknown function
Ado_MfTpo_scaffold_14394	303995810	ANN01682-RA	Protein of unknown function
Ado_MfTpo_scaffold_14394	303995810	ANN01683-RA	Protein of unknown function
Ado_MfTpo_scaffold_14394	303995810	ANN01684-RA	Protein of unknown function
Ado_MfTpo_scaffold_14394	303995810	ANN01685-RA	Similar to PGBD2: PiggyBac transposable element-derived protein 2 (Homo sapiens OX%3D9606)
Ado_MfTpo_scaffold_14394	303995810	ANN01686-RA	Similar to Nprl2: GATOR complex protein NPRL2 (Mus musculus OX%3D10090)
Ado_MfTpo_scaffold_14394	303995810	ANN01687-RA	Protein of unknown function
Ado_MfTpo_scaffold_14394	303995810	ANN01688-RA	Protein of unknown function
Ado_MfTpo_scaffold_14394	303995810	ANN01689-RA	Protein of unknown function
Ado_MfTpo_scaffold_14394	303995810	ANN01690-RA	Protein of unknown function
Ado_MfTpo_scaffold_14394	303995810	ANN01691-RA	Similar to celf1: CUGBP Elav-like family member 1 (Xenopus tropicalis OX%3D8364)
Ado_MfTpo_scaffold_14394	303995810	ANN01692-RA	Protein of unknown function
Ado_MfTpo_scaffold_14394	303995810	ANN01693-RA	Protein of unknown function
Ado_MfTpo_scaffold_14394	303995810	ANN01694-RA	Similar to pol: Retrovirus-related Pol polyprotein from transposon 297 (Drosophila melanogaster OX%3D7227)
Ado_MfTpo_scaffold_14394	303995810	ANN01695-RA	Protein of unknown function
Ado_MfTpo_scaffold_14394	303995810	ANN01696-RA	Similar to GVQW3: Protein GVQW3 (Homo sapiens OX%3D9606)
Ado_MfTpo_scaffold_14394	303995810	ANN01697-RA	Protein of unknown function
Ado_MfTpo_scaffold_14394	303995810	ANN01698-RA	Similar to LINE-1 reverse transcriptase homolog (Nycticebus coucang OX%3D9470)
Ado_MfTpo_scaffold_14394	303995810	ANN01699-RA	Protein of unknown function
Ado_MfTpo_scaffold_14394	303995810	ANN01700-RA	Protein of unknown function
Ado_MfTpo_scaffold_14394	303995810	ANN01701-RA	Protein of unknown function
Ado_MfTpo_scaffold_14394	303995810	ANN01702-RA	Similar to RPTN: Repetin (Homo sapiens OX%3D9606)
Ado_MfTpo_scaffold_14394	303995810	ANN01703-RA	Protein of unknown function
Ado_MfTpo_scaffold_14394	303995810	ANN01704-RA	Protein of unknown function
Ado_MfTpo_scaffold_14394	303995810	ANN01705-RA	Protein of unknown function
Ado_MfTpo_scaffold_14394	303995810	ANN01706-RA	Similar to spp-11: Saposin-like protein 11 (Caenorhabditis elegans OX%3D6239)
Ado_MfTpo_scaffold_14394	303995810	ANN01707-RA	Similar to Retrovirus-related Pol polyprotein from transposon TNT 1-94 (Nicotiana tabacum OX%3D4097)
Ado_MfTpo_scaffold_14394	303995810	ANN01708-RA	Similar to TNPO3: Transportin-3 (Homo sapiens OX%3D9606)
Ado_MfTpo_scaffold_14394	303995810	ANN01709-RA	Similar to Washc3: WASH complex subunit 3 (Mus musculus OX%3D10090)
Ado_MfTpo_scaffold_14394	303995810	ANN01710-RA	Similar to TY3B-I: Transposon Ty3-I Gag-Pol polyprotein (Saccharomyces cerevisiae (strain ATCC 204508 / S288c) OX%3D559292)
Ado_MfTpo_scaffold_14394	303995810	ANN01711-RA	Protein of unknown function
Ado_MfTpo_scaffold_14394	303995810	ANN01712-RA	Protein of unknown function
Ado_MfTpo_scaffold_14394	303995810	ANN01713-RA	Protein of unknown function
Ado_MfTpo_scaffold_14394	303995810	ANN01714-RA	Protein of unknown function
Ado_MfTpo_scaffold_14394	303995810	ANN01715-RA	Protein of unknown function
Ado_MfTpo_scaffold_14394	303995810	ANN01716-RA	Protein of unknown function
Ado_MfTpo_scaffold_14394	303995810	ANN01717-RA	Protein of unknown function
Ado_MfTpo_scaffold_14394	303995810	ANN01718-RA	Similar to pol: Retrovirus-related Pol polyprotein from transposon 17.6 (Drosophila melanogaster OX%3D7227)
Ado_MfTpo_scaffold_14394	303995810	ANN01719-RA	Similar to pol: Retrovirus-related Pol polyprotein from transposon opus (Drosophila melanogaster OX%3D7227)
Ado_MfTpo_scaffold_14394	303995810	ANN01720-RA	Protein of unknown function
Ado_MfTpo_scaffold_14394	303995810	ANN01721-RA	Protein of unknown function
Ado_MfTpo_scaffold_14394	303995810	ANN01722-RA	Protein of unknown function
Ado_MfTpo_scaffold_14394	303995810	ANN01723-RA	Protein of unknown function
Ado_MfTpo_scaffold_14394	303995810	ANN01724-RA	Similar to X-element\ORF2: Probable RNA-directed DNA polymerase from transposon X-element (Drosophila melanogaster OX%3D7227)
Ado_MfTpo_scaffold_14394	303995810	ANN01725-RA	Protein of unknown function
Ado_MfTpo_scaffold_14394	303995810	ANN01726-RA	Protein of unknown function
Ado_MfTpo_scaffold_14394	303995810	ANN01727-RA	Similar to mariner\T: Mariner Mos1 transposase (Drosophila mauritiana OX%3D7226)
Ado_MfTpo_scaffold_14394	303995810	ANN01728-RA	Protein of unknown function
Ado_MfTpo_scaffold_14394	303995810	ANN01729-RA	Protein of unknown function
Ado_MfTpo_scaffold_14394	303995810	ANN01730-RA	Protein of unknown function
Ado_MfTpo_scaffold_14394	303995810	ANN01731-RA	Protein of unknown function
Ado_MfTpo_scaffold_14394	303995810	ANN01732-RA	Protein of unknown function
Ado_MfTpo_scaffold_14394	303995810	ANN01733-RA	Protein of unknown function
Ado_MfTpo_scaffold_14394	303995810	ANN01734-RA	Similar to GIP: Copia protein (Drosophila melanogaster OX%3D7227)
Ado_MfTpo_scaffold_14394	303995810	ANN01735-RA	Protein of unknown function
Ado_MfTpo_scaffold_14394	303995810	ANN01736-RA	Protein of unknown function
Ado_MfTpo_scaffold_14394	303995810	ANN01737-RA	Protein of unknown function
Ado_MfTpo_scaffold_14394	303995810	ANN01738-RA	Similar to TIGD5: Tigger transposable element-derived protein 5 (Bos taurus OX%3D9913)
Ado_MfTpo_scaffold_14394	303995810	ANN01739-RA	Protein of unknown function
Ado_MfTpo_scaffold_14394	303995810	ANN01740-RA	Protein of unknown function
Ado_MfTpo_scaffold_14394	303995810	ANN01741-RA	Similar to pol: RNA-directed DNA polymerase from mobile element jockey (Drosophila melanogaster OX%3D7227)
Ado_MfTpo_scaffold_14394	303995810	ANN01742-RA	Similar to pol: Retrovirus-related Pol polyprotein from type-2 retrotransposable element R2DM (Drosophila melanogaster OX%3D7227)
Ado_MfTpo_scaffold_14394	303995810	ANN01743-RA	Protein of unknown function
Ado_MfTpo_scaffold_14394	303995810	ANN01744-RA	Protein of unknown function
Ado_MfTpo_scaffold_14394	303995810	ANN01745-RA	Protein of unknown function
Ado_MfTpo_scaffold_14394	303995810	ANN01746-RA	Protein of unknown function
Ado_MfTpo_scaffold_14394	303995810	ANN01747-RA	Similar to jockey\pol: RNA-directed DNA polymerase from mobile element jockey (Drosophila funebris OX%3D7221)
Ado_MfTpo_scaffold_14394	303995810	ANN01748-RA	Protein of unknown function
Ado_MfTpo_scaffold_14394	303995810	ANN01749-RA	Similar to SETMAR: Histone-lysine N-methyltransferase SETMAR (Homo sapiens OX%3D9606)
Ado_MfTpo_scaffold_14394	303995810	ANN01750-RA	Protein of unknown function
Ado_MfTpo_scaffold_14394	303995810	ANN01751-RA	Protein of unknown function
Ado_MfTpo_scaffold_14394	303995810	ANN01752-RA	Similar to pol: Retrovirus-related Pol polyprotein from transposon 17.6 (Drosophila melanogaster OX%3D7227)
Ado_MfTpo_scaffold_14394	303995810	ANN01753-RA	Protein of unknown function
Ado_MfTpo_scaffold_14394	303995810	ANN01754-RA	Protein of unknown function
Ado_MfTpo_scaffold_14394	303995810	ANN01755-RA	Protein of unknown function
Ado_MfTpo_scaffold_14394	303995810	ANN01756-RA	Protein of unknown function
Ado_MfTpo_scaffold_14394	303995810	ANN01757-RA	Protein of unknown function
Ado_MfTpo_scaffold_14394	303995810	ANN01758-RA	Protein of unknown function
Ado_MfTpo_scaffold_14394	303995810	ANN01759-RA	Protein of unknown function
Ado_MfTpo_scaffold_14394	303995810	ANN01760-RA	Similar to POL: Retrovirus-related Pol polyprotein from transposon 412 (Drosophila melanogaster OX%3D7227)
Ado_MfTpo_scaffold_14394	303995810	ANN01761-RA	Similar to OARD1: ADP-ribose glycohydrolase OARD1 (Homo sapiens OX%3D9606)
Ado_MfTpo_scaffold_14394	303995810	ANN01762-RA	Similar to K02A2.6: Uncharacterized protein K02A2.6 (Caenorhabditis elegans OX%3D6239)
Ado_MfTpo_scaffold_14394	303995810	ANN01763-RA	Similar to ERCC6: Chimeric ERCC6-PGBD3 protein (Homo sapiens OX%3D9606)
Ado_MfTpo_scaffold_14394	303995810	ANN01764-RA	Similar to pol: RNA-directed DNA polymerase from mobile element jockey (Drosophila melanogaster OX%3D7227)
Ado_MfTpo_scaffold_14394	303995810	ANN01765-RA	Similar to THAP2: THAP domain-containing protein 2 (Homo sapiens OX%3D9606)
Ado_MfTpo_scaffold_14394	303995810	ANN01766-RA	Protein of unknown function
Ado_MfTpo_scaffold_14394	303995810	ANN01767-RA	Protein of unknown function
Ado_MfTpo_scaffold_14394	303995810	ANN01768-RA	Similar to LINE-1 reverse transcriptase homolog (Nycticebus coucang OX%3D9470)
Ado_MfTpo_scaffold_14394	303995810	ANN01769-RA	Similar to sgsm3: Small G protein signaling modulator 3 homolog (Xenopus laevis OX%3D8355)
Ado_MfTpo_scaffold_14394	303995810	ANN01770-RA	Protein of unknown function
Ado_MfTpo_scaffold_14394	303995810	ANN01771-RA	Similar to TY3B-I: Transposon Ty3-I Gag-Pol polyprotein (Saccharomyces cerevisiae (strain ATCC 204508 / S288c) OX%3D559292)
Ado_MfTpo_scaffold_14394	303995810	ANN01772-RA	Protein of unknown function
Ado_MfTpo_scaffold_14394	303995810	ANN01773-RA	Protein of unknown function
Ado_MfTpo_scaffold_14394	303995810	ANN01774-RA	Protein of unknown function
Ado_MfTpo_scaffold_14394	303995810	ANN01775-RA	Protein of unknown function
Ado_MfTpo_scaffold_14394	303995810	ANN01776-RA	Similar to POL: Retrovirus-related Pol polyprotein from transposon 412 (Drosophila melanogaster OX%3D7227)
Ado_MfTpo_scaffold_14394	303995810	ANN01777-RA	Protein of unknown function
Ado_MfTpo_scaffold_14394	303995810	ANN01778-RA	Protein of unknown function
Ado_MfTpo_scaffold_14394	303995810	ANN01779-RA	Protein of unknown function
Ado_MfTpo_scaffold_14394	303995810	ANN01780-RA	Similar to shg: DE-cadherin (Drosophila melanogaster OX%3D7227)
Ado_MfTpo_scaffold_14394	303995810	ANN01781-RA	Protein of unknown function
Ado_MfTpo_scaffold_14394	303995810	ANN01782-RA	Protein of unknown function
Ado_MfTpo_scaffold_14394	303995810	ANN01783-RA	Protein of unknown function
Ado_MfTpo_scaffold_14394	303995810	ANN01784-RA	Protein of unknown function
Ado_MfTpo_scaffold_14394	303995810	ANN01785-RA	Similar to Retrovirus-related Pol polyprotein from transposon TNT 1-94 (Nicotiana tabacum OX%3D4097)
Ado_MfTpo_scaffold_14394	303995810	ANN01786-RA	Protein of unknown function
Ado_MfTpo_scaffold_14394	303995810	ANN01787-RA	Protein of unknown function
Ado_MfTpo_scaffold_14394	303995810	ANN01788-RA	Protein of unknown function
Ado_MfTpo_scaffold_14394	303995810	ANN01789-RA	Protein of unknown function
Ado_MfTpo_scaffold_14394	303995810	ANN01790-RA	Protein of unknown function
Ado_MfTpo_scaffold_14394	303995810	ANN01791-RA	Similar to alx1: ALX homeobox protein 1 (Danio rerio OX%3D7955)
Ado_MfTpo_scaffold_14394	303995810	ANN01792-RA	Similar to PGBD3: PiggyBac transposable element-derived protein 3 (Homo sapiens OX%3D9606)
Ado_MfTpo_scaffold_14394	303995810	ANN01793-RA	Protein of unknown function
Ado_MfTpo_scaffold_14394	303995810	ANN01794-RA	Protein of unknown function
Ado_MfTpo_scaffold_14394	303995810	ANN01795-RA	Protein of unknown function
Ado_MfTpo_scaffold_14394	303995810	ANN01796-RA	Protein of unknown function
Ado_MfTpo_scaffold_14394	303995810	ANN01797-RA	Protein of unknown function
Ado_MfTpo_scaffold_14394	303995810	ANN01798-RA	Protein of unknown function
Ado_MfTpo_scaffold_14394	303995810	ANN01799-RA	Protein of unknown function
Ado_MfTpo_scaffold_14394	303995810	ANN01800-RA	Protein of unknown function
Ado_MfTpo_scaffold_14394	303995810	ANN01801-RA	Protein of unknown function
Ado_MfTpo_scaffold_14394	303995810	ANN01802-RA	Similar to xt: Xylosyltransferase (Ciona intestinalis OX%3D7719)
Ado_MfTpo_scaffold_14394	303995810	ANN01803-RA	Protein of unknown function
Ado_MfTpo_scaffold_14394	303995810	ANN01804-RA	Protein of unknown function
Ado_MfTpo_scaffold_14394	303995810	ANN01805-RA	Protein of unknown function
Ado_MfTpo_scaffold_14394	303995810	ANN01806-RA	Protein of unknown function
Ado_MfTpo_scaffold_14394	303995810	ANN01807-RA	Similar to ZMYM6: Zinc finger MYM-type protein 6 (Homo sapiens OX%3D9606)
Ado_MfTpo_scaffold_14394	303995810	ANN01808-RA	Protein of unknown function
Ado_MfTpo_scaffold_14394	303995810	ANN01809-RA	Protein of unknown function
Ado_MfTpo_scaffold_14394	303995810	ANN01810-RA	Protein of unknown function
Ado_MfTpo_scaffold_14394	303995810	ANN01811-RA	Protein of unknown function
Ado_MfTpo_scaffold_14394	303995810	ANN01812-RA	Protein of unknown function
Ado_MfTpo_scaffold_14394	303995810	ANN01813-RA	Protein of unknown function
Ado_MfTpo_scaffold_14394	303995810	ANN01814-RA	Similar to X-element\ORF2: Probable RNA-directed DNA polymerase from transposon X-element (Drosophila melanogaster OX%3D7227)
Ado_MfTpo_scaffold_14394	303995810	ANN01815-RA	Similar to PGBD1: PiggyBac transposable element-derived protein 1 (Homo sapiens OX%3D9606)
Ado_MfTpo_scaffold_14394	303995810	ANN01816-RA	Protein of unknown function
Ado_MfTpo_scaffold_14394	303995810	ANN01817-RA	Similar to RTase: Probable RNA-directed DNA polymerase from transposon BS (Drosophila melanogaster OX%3D7227)
Ado_MfTpo_scaffold_14394	303995810	ANN01818-RA	Protein of unknown function
Ado_MfTpo_scaffold_14394	303995810	ANN01819-RA	Protein of unknown function
Ado_MfTpo_scaffold_14394	303995810	ANN01820-RA	Similar to cah-2: Putative carbonic anhydrase-like protein 2 (Caenorhabditis elegans OX%3D6239)
Ado_MfTpo_scaffold_14394	303995810	ANN01821-RA	Similar to HARBI1: Putative nuclease HARBI1 (Bos taurus OX%3D9913)
Ado_MfTpo_scaffold_14394	303995810	ANN01822-RA	Protein of unknown function
Ado_MfTpo_scaffold_14394	303995810	ANN01823-RA	Protein of unknown function
Ado_MfTpo_scaffold_14394	303995810	ANN01824-RA	Protein of unknown function
Ado_MfTpo_scaffold_14394	303995810	ANN01825-RA	Protein of unknown function
Ado_MfTpo_scaffold_14394	303995810	ANN01826-RA	Protein of unknown function
Ado_MfTpo_scaffold_14394	303995810	ANN01827-RA	Protein of unknown function
Ado_MfTpo_scaffold_14394	303995810	ANN01828-RA	Protein of unknown function
Ado_MfTpo_scaffold_14394	303995810	ANN01829-RA	Similar to ERCC6: Chimeric ERCC6-PGBD3 protein (Homo sapiens OX%3D9606)
Ado_MfTpo_scaffold_14394	303995810	ANN01830-RA	Protein of unknown function
Ado_MfTpo_scaffold_14394	303995810	ANN01831-RA	Protein of unknown function
Ado_MfTpo_scaffold_14394	303995810	ANN01832-RA	Protein of unknown function
Ado_MfTpo_scaffold_14394	303995810	ANN01833-RA	Protein of unknown function
Ado_MfTpo_scaffold_14394	303995810	ANN01834-RA	Protein of unknown function
Ado_MfTpo_scaffold_14394	303995810	ANN01835-RA	Protein of unknown function
Ado_MfTpo_scaffold_14394	303995810	ANN01836-RA	Protein of unknown function
Ado_MfTpo_scaffold_14394	303995810	ANN01837-RA	Similar to pol: RNA-directed DNA polymerase from mobile element jockey (Drosophila melanogaster OX%3D7227)
Ado_MfTpo_scaffold_14394	303995810	ANN01838-RA	Protein of unknown function
Ado_MfTpo_scaffold_14394	303995810	ANN01839-RA	Protein of unknown function
Ado_MfTpo_scaffold_14394	303995810	ANN01840-RA	Protein of unknown function
Ado_MfTpo_scaffold_14394	303995810	ANN01841-RA	Similar to pol: RNA-directed DNA polymerase from mobile element jockey (Drosophila melanogaster OX%3D7227)
Ado_MfTpo_scaffold_14394	303995810	ANN01842-RA	Protein of unknown function
Ado_MfTpo_scaffold_14394	303995810	ANN01843-RA	Protein of unknown function
Ado_MfTpo_scaffold_14394	303995810	ANN01844-RA	Similar to X-element\ORF2: Probable RNA-directed DNA polymerase from transposon X-element (Drosophila melanogaster OX%3D7227)
Ado_MfTpo_scaffold_14394	303995810	ANN01845-RA	Protein of unknown function
Ado_MfTpo_scaffold_14394	303995810	ANN01846-RA	Protein of unknown function
Ado_MfTpo_scaffold_14394	303995810	ANN01847-RA	Protein of unknown function
Ado_MfTpo_scaffold_14394	303995810	ANN01848-RA	Protein of unknown function
Ado_MfTpo_scaffold_14394	303995810	ANN01849-RA	Protein of unknown function
Ado_MfTpo_scaffold_14394	303995810	ANN01850-RA	Protein of unknown function
Ado_MfTpo_scaffold_14394	303995810	ANN01851-RA	Protein of unknown function
Ado_MfTpo_scaffold_14394	303995810	ANN01852-RA	Protein of unknown function
Ado_MfTpo_scaffold_14394	303995810	ANN01853-RA	Similar to X-element\ORF2: Probable RNA-directed DNA polymerase from transposon X-element (Drosophila melanogaster OX%3D7227)
Ado_MfTpo_scaffold_14394	303995810	ANN01854-RA	Similar to R1A1-element\ORF1: Uncharacterized 50 kDa protein in type I retrotransposable element R1DM (Drosophila melanogaster OX%3D7227)
Ado_MfTpo_scaffold_14394	303995810	ANN01855-RA	Protein of unknown function
Ado_MfTpo_scaffold_14394	303995810	ANN01856-RA	Protein of unknown function
Ado_MfTpo_scaffold_14394	303995810	ANN01857-RA	Protein of unknown function
Ado_MfTpo_scaffold_14394	303995810	ANN01858-RA	Protein of unknown function
Ado_MfTpo_scaffold_14394	303995810	ANN01859-RA	Similar to PGBD3: PiggyBac transposable element-derived protein 3 (Homo sapiens OX%3D9606)
Ado_MfTpo_scaffold_14394	303995810	ANN01860-RA	Similar to PGBD3: PiggyBac transposable element-derived protein 3 (Homo sapiens OX%3D9606)
Ado_MfTpo_scaffold_14394	303995810	ANN01861-RA	Similar to tc1a: Transposable element Tc1 transposase (Caenorhabditis elegans OX%3D6239)
Ado_MfTpo_scaffold_14394	303995810	ANN01862-RA	Similar to tc1a: Transposable element Tc1 transposase (Caenorhabditis elegans OX%3D6239)
Ado_MfTpo_scaffold_14394	303995810	ANN01863-RA	Protein of unknown function
Ado_MfTpo_scaffold_14394	303995810	ANN01864-RA	Similar to ARF1: ADP-ribosylation factor 1 (Locusta migratoria OX%3D7004)
Ado_MfTpo_scaffold_14394	303995810	ANN01865-RA	Similar to RTase: Probable RNA-directed DNA polymerase from transposon BS (Drosophila melanogaster OX%3D7227)
Ado_MfTpo_scaffold_14394	303995810	ANN01866-RA	Similar to mariner\T: Mariner Mos1 transposase (Drosophila mauritiana OX%3D7226)
Ado_MfTpo_scaffold_14394	303995810	ANN01867-RA	Protein of unknown function
Ado_MfTpo_scaffold_14394	303995810	ANN01868-RA	Protein of unknown function
Ado_MfTpo_scaffold_14394	303995810	ANN01869-RA	Protein of unknown function
Ado_MfTpo_scaffold_14394	303995810	ANN01870-RA	Protein of unknown function
Ado_MfTpo_scaffold_14394	303995810	ANN01871-RA	Protein of unknown function
Ado_MfTpo_scaffold_14394	303995810	ANN01872-RA	Similar to LdOrf-130: Envelope fusion protein (Lymantria dispar multicapsid nuclear polyhedrosis virus OX%3D10449)
Ado_MfTpo_scaffold_14394	303995810	ANN01873-RA	Protein of unknown function
Ado_MfTpo_scaffold_14394	303995810	ANN01874-RA	Protein of unknown function
Ado_MfTpo_scaffold_14394	303995810	ANN01875-RA	Protein of unknown function
Ado_MfTpo_scaffold_14394	303995810	ANN01876-RA	Protein of unknown function
Ado_MfTpo_scaffold_14394	303995810	ANN01877-RA	Protein of unknown function
Ado_MfTpo_scaffold_14394	303995810	ANN01878-RA	Similar to X-element\ORF2: Probable RNA-directed DNA polymerase from transposon X-element (Drosophila melanogaster OX%3D7227)
Ado_MfTpo_scaffold_14394	303995810	ANN01879-RA	Protein of unknown function
Ado_MfTpo_scaffold_14394	303995810	ANN01880-RA	Similar to K02A2.6: Uncharacterized protein K02A2.6 (Caenorhabditis elegans OX%3D6239)
Ado_MfTpo_scaffold_14394	303995810	ANN01881-RA	Protein of unknown function
Ado_MfTpo_scaffold_14394	303995810	ANN01882-RA	Protein of unknown function
Ado_MfTpo_scaffold_14394	303995810	ANN01883-RA	Protein of unknown function
Ado_MfTpo_scaffold_14394	303995810	ANN01884-RA	Protein of unknown function
Ado_MfTpo_scaffold_14394	303995810	ANN01885-RA	Similar to CFDP2: Craniofacial development protein 2 (Bos taurus OX%3D9913)
Ado_MfTpo_scaffold_14394	303995810	ANN01886-RA	Similar to PGBD3: PiggyBac transposable element-derived protein 3 (Homo sapiens OX%3D9606)
Ado_MfTpo_scaffold_14394	303995810	ANN01887-RA	Similar to ND5: NADH-ubiquinone oxidoreductase chain 5 (Locusta migratoria OX%3D7004)
Ado_MfTpo_scaffold_14394	303995810	ANN01888-RA	Protein of unknown function
Ado_MfTpo_scaffold_14394	303995810	ANN01889-RA	Similar to pol: Retrovirus-related Pol polyprotein from transposon 17.6 (Drosophila melanogaster OX%3D7227)
Ado_MfTpo_scaffold_14394	303995810	ANN01890-RA	Similar to pol: Retrovirus-related Pol polyprotein from transposon 297 (Drosophila melanogaster OX%3D7227)
Ado_MfTpo_scaffold_14394	303995810	ANN01891-RA	Protein of unknown function
Ado_MfTpo_scaffold_14394	303995810	ANN01892-RA	Protein of unknown function
Ado_MfTpo_scaffold_14394	303995810	ANN01893-RA	Similar to ORF1: Nucleic-acid-binding protein from transposon X-element (Drosophila melanogaster OX%3D7227)
Ado_MfTpo_scaffold_14394	303995810	ANN01894-RA	Protein of unknown function
Ado_MfTpo_scaffold_14394	303995810	ANN01895-RA	Protein of unknown function
Ado_MfTpo_scaffold_14394	303995810	ANN01896-RA	Protein of unknown function
Ado_MfTpo_scaffold_14394	303995810	ANN01897-RA	Protein of unknown function
Ado_MfTpo_scaffold_14394	303995810	ANN01898-RA	Protein of unknown function
Ado_MfTpo_scaffold_14394	303995810	ANN01899-RA	Protein of unknown function
Ado_MfTpo_scaffold_14394	303995810	ANN01900-RA	Protein of unknown function
Ado_MfTpo_scaffold_14394	303995810	ANN01901-RA	Protein of unknown function
Ado_MfTpo_scaffold_14394	303995810	ANN01902-RA	Protein of unknown function
Ado_MfTpo_scaffold_14394	303995810	ANN01903-RA	Protein of unknown function
Ado_MfTpo_scaffold_14394	303995810	ANN01904-RA	Protein of unknown function
Ado_MfTpo_scaffold_14394	303995810	ANN01905-RA	Protein of unknown function
Ado_MfTpo_scaffold_14394	303995810	ANN01906-RA	Protein of unknown function
Ado_MfTpo_scaffold_14394	303995810	ANN01907-RA	Protein of unknown function
Ado_MfTpo_scaffold_14394	303995810	ANN01908-RA	Similar to CFDP2: Craniofacial development protein 2 (Bos taurus OX%3D9913)
Ado_MfTpo_scaffold_14394	303995810	ANN01909-RA	Protein of unknown function
Ado_MfTpo_scaffold_14394	303995810	ANN01910-RA	Similar to PGBD2: PiggyBac transposable element-derived protein 2 (Homo sapiens OX%3D9606)
Ado_MfTpo_scaffold_14394	303995810	ANN01911-RA	Protein of unknown function
Ado_MfTpo_scaffold_14394	303995810	ANN01912-RA	Protein of unknown function
Ado_MfTpo_scaffold_14394	303995810	ANN01913-RA	Similar to Retrovirus-related Pol polyprotein from transposon TNT 1-94 (Nicotiana tabacum OX%3D4097)
Ado_MfTpo_scaffold_14394	303995810	ANN01914-RA	Protein of unknown function
Ado_MfTpo_scaffold_14394	303995810	ANN01915-RA	Protein of unknown function
Ado_MfTpo_scaffold_14394	303995810	ANN01916-RA	Protein of unknown function
Ado_MfTpo_scaffold_14394	303995810	ANN01917-RA	Protein of unknown function
Ado_MfTpo_scaffold_14394	303995810	ANN01918-RA	Protein of unknown function
Ado_MfTpo_scaffold_14394	303995810	ANN01919-RA	Similar to Retrovirus-related Pol polyprotein from transposon TNT 1-94 (Nicotiana tabacum OX%3D4097)
Ado_MfTpo_scaffold_14394	303995810	ANN01920-RA	Protein of unknown function
Ado_MfTpo_scaffold_14394	303995810	ANN01921-RA	Similar to R1A1-element\ORF1: Uncharacterized 50 kDa protein in type I retrotransposable element R1DM (Drosophila melanogaster OX%3D7227)
Ado_MfTpo_scaffold_14394	303995810	ANN01922-RA	Similar to PEK: Eukaryotic translation initiation factor 2-alpha kinase (Drosophila melanogaster OX%3D7227)
Ado_MfTpo_scaffold_14394	303995810	ANN01923-RA	Similar to Cht2: Probable chitinase 2 (Drosophila melanogaster OX%3D7227)
Ado_MfTpo_scaffold_14394	303995810	ANN01924-RA	Protein of unknown function
Ado_MfTpo_scaffold_14394	303995810	ANN01925-RA	Protein of unknown function
Ado_MfTpo_scaffold_14394	303995810	ANN01926-RA	Protein of unknown function
Ado_MfTpo_scaffold_14394	303995810	ANN01927-RA	Protein of unknown function
Ado_MfTpo_scaffold_14394	303995810	ANN01928-RA	Protein of unknown function
Ado_MfTpo_scaffold_14394	303995810	ANN01929-RA	Protein of unknown function
Ado_MfTpo_scaffold_14394	303995810	ANN01930-RA	Protein of unknown function
Ado_MfTpo_scaffold_14394	303995810	ANN01931-RA	Similar to ZFHX4: Zinc finger homeobox protein 4 (Gallus gallus OX%3D9031)
Ado_MfTpo_scaffold_14394	303995810	ANN01932-RA	Protein of unknown function
Ado_MfTpo_scaffold_14394	303995810	ANN01933-RA	Protein of unknown function
Ado_MfTpo_scaffold_14394	303995810	ANN01934-RA	Protein of unknown function
Ado_MfTpo_scaffold_14394	303995810	ANN01935-RA	Protein of unknown function
Ado_MfTpo_scaffold_14394	303995810	ANN01936-RA	Protein of unknown function
Ado_MfTpo_scaffold_14394	303995810	ANN01937-RA	Protein of unknown function
Ado_MfTpo_scaffold_14394	303995810	ANN01938-RA	Protein of unknown function
Ado_MfTpo_scaffold_14394	303995810	ANN01939-RA	Protein of unknown function
Ado_MfTpo_scaffold_14394	303995810	ANN01940-RA	Protein of unknown function
Ado_MfTpo_scaffold_14394	303995810	ANN01941-RA	Protein of unknown function
Ado_MfTpo_scaffold_14394	303995810	ANN01942-RA	Protein of unknown function
Ado_MfTpo_scaffold_14394	303995810	ANN01943-RA	Similar to SETMAR: Histone-lysine N-methyltransferase SETMAR (Homo sapiens OX%3D9606)
Ado_MfTpo_scaffold_14394	303995810	ANN01944-RA	Protein of unknown function
Ado_MfTpo_scaffold_14394	303995810	ANN01945-RA	Protein of unknown function
Ado_MfTpo_scaffold_14394	303995810	ANN01946-RA	Protein of unknown function
Ado_MfTpo_scaffold_14394	303995810	ANN01947-RA	Protein of unknown function
Ado_MfTpo_scaffold_14394	303995810	ANN01948-RA	Similar to TY3B-G: Transposon Ty3-G Gag-Pol polyprotein (Saccharomyces cerevisiae (strain ATCC 204508 / S288c) OX%3D559292)
Ado_MfTpo_scaffold_14394	303995810	ANN01949-RA	Protein of unknown function
Ado_MfTpo_scaffold_14394	303995810	ANN01950-RA	Similar to Retrovirus-related Pol polyprotein from type-1 retrotransposable element R1 (Fragment) (Bradysia coprophila OX%3D38358)
Ado_MfTpo_scaffold_14394	303995810	ANN01951-RA	Similar to SNTB2: Beta-2-syntrophin (Homo sapiens OX%3D9606)
Ado_MfTpo_scaffold_14394	303995810	ANN01952-RA	Protein of unknown function
Ado_MfTpo_scaffold_14394	303995810	ANN01953-RA	Similar to Transposable element Tcb1 transposase (Caenorhabditis briggsae OX%3D6238)
Ado_MfTpo_scaffold_14394	303995810	ANN01954-RA	Protein of unknown function
Ado_MfTpo_scaffold_14394	303995810	ANN01955-RA	Similar to Retrovirus-related Pol polyprotein from transposon TNT 1-94 (Nicotiana tabacum OX%3D4097)
Ado_MfTpo_scaffold_14394	303995810	ANN01956-RA	Protein of unknown function
Ado_MfTpo_scaffold_14394	303995810	ANN01957-RA	Similar to NAPG: Gamma-soluble NSF attachment protein (Homo sapiens OX%3D9606)
Ado_MfTpo_scaffold_14394	303995810	ANN01958-RA	Protein of unknown function
Ado_MfTpo_scaffold_14394	303995810	ANN01959-RA	Protein of unknown function
Ado_MfTpo_scaffold_14394	303995810	ANN01960-RA	Protein of unknown function
Ado_MfTpo_scaffold_14394	303995810	ANN01961-RA	Protein of unknown function
Ado_MfTpo_scaffold_14394	303995810	ANN01962-RA	Similar to pol: Retrovirus-related Pol polyprotein from transposon 17.6 (Drosophila melanogaster OX%3D7227)
Ado_MfTpo_scaffold_14394	303995810	ANN01963-RA	Similar to Sb: Serine proteinase stubble (Drosophila melanogaster OX%3D7227)
Ado_MfTpo_scaffold_14394	303995810	ANN01964-RA	Similar to pol: Retrovirus-related Pol polyprotein from transposon 297 (Drosophila melanogaster OX%3D7227)
Ado_MfTpo_scaffold_14394	303995810	ANN01965-RA	Similar to Tf2-8: Transposon Tf2-8 polyprotein (Schizosaccharomyces pombe (strain 972 / ATCC 24843) OX%3D284812)
Ado_MfTpo_scaffold_14394	303995810	ANN01966-RA	Similar to harbi1: Putative nuclease HARBI1 (Danio rerio OX%3D7955)
Ado_MfTpo_scaffold_14394	303995810	ANN01967-RA	Protein of unknown function
Ado_MfTpo_scaffold_14394	303995810	ANN01968-RA	Similar to Glut1: Glucose transporter type 1 (Drosophila melanogaster OX%3D7227)
Ado_MfTpo_scaffold_14394	303995810	ANN01969-RA	Protein of unknown function
Ado_MfTpo_scaffold_14394	303995810	ANN01970-RA	Protein of unknown function
Ado_MfTpo_scaffold_14394	303995810	ANN01971-RA	Protein of unknown function
Ado_MfTpo_scaffold_14394	303995810	ANN01972-RA	Protein of unknown function
Ado_MfTpo_scaffold_14394	303995810	ANN01973-RA	Similar to KCTD20: BTB/POZ domain-containing protein KCTD20 (Homo sapiens OX%3D9606)
Ado_MfTpo_scaffold_14394	303995810	ANN01974-RA	Similar to SETMAR: Histone-lysine N-methyltransferase SETMAR (Homo sapiens OX%3D9606)
Ado_MfTpo_scaffold_14394	303995810	ANN01975-RA	Similar to ERCC6: Chimeric ERCC6-PGBD3 protein (Homo sapiens OX%3D9606)
Ado_MfTpo_scaffold_14394	303995810	ANN01976-RA	Protein of unknown function
Ado_MfTpo_scaffold_14394	303995810	ANN01977-RA	Protein of unknown function
Ado_MfTpo_scaffold_14394	303995810	ANN01978-RA	Protein of unknown function
Ado_MfTpo_scaffold_14394	303995810	ANN01979-RA	Protein of unknown function
Ado_MfTpo_scaffold_14394	303995810	ANN01980-RA	Similar to Retrovirus-related Pol polyprotein from type-1 retrotransposable element R1 4 (Fragment) (Nasonia vitripennis OX%3D7425)
Ado_MfTpo_scaffold_14394	303995810	ANN01981-RA	Similar to eIF3-S10: Eukaryotic translation initiation factor 3 subunit A (Culex quinquefasciatus OX%3D7176)
Ado_MfTpo_scaffold_14394	303995810	ANN01982-RA	Similar to Retrovirus-related Pol polyprotein from transposon TNT 1-94 (Nicotiana tabacum OX%3D4097)
Ado_MfTpo_scaffold_14394	303995810	ANN01983-RA	Protein of unknown function
Ado_MfTpo_scaffold_14394	303995810	ANN01984-RA	Protein of unknown function
Ado_MfTpo_scaffold_14394	303995810	ANN01985-RA	Protein of unknown function
Ado_MfTpo_scaffold_14394	303995810	ANN01986-RA	Protein of unknown function
Ado_MfTpo_scaffold_14394	303995810	ANN01987-RA	Protein of unknown function
Ado_MfTpo_scaffold_14394	303995810	ANN01988-RA	Similar to THAP12: 52 kDa repressor of the inhibitor of the protein kinase (Homo sapiens OX%3D9606)
Ado_MfTpo_scaffold_14394	303995810	ANN01989-RA	Protein of unknown function
Ado_MfTpo_scaffold_14394	303995810	ANN01990-RA	Protein of unknown function
Ado_MfTpo_scaffold_14394	303995810	ANN01991-RA	Protein of unknown function
Ado_MfTpo_scaffold_14394	303995810	ANN01992-RA	Protein of unknown function
Ado_MfTpo_scaffold_14394	303995810	ANN01993-RA	Similar to Nxt1: NTF2-related export protein (Drosophila melanogaster OX%3D7227)
Ado_MfTpo_scaffold_14394	303995810	ANN01994-RA	Protein of unknown function
Ado_MfTpo_scaffold_14394	303995810	ANN01995-RA	Protein of unknown function
Ado_MfTpo_scaffold_14394	303995810	ANN01996-RA	Protein of unknown function
Ado_MfTpo_scaffold_14394	303995810	ANN01997-RA	Similar to Fkrp: Fukutin-related protein (Mus musculus OX%3D10090)
Ado_MfTpo_scaffold_14394	303995810	ANN01998-RA	Protein of unknown function
Ado_MfTpo_scaffold_14394	303995810	ANN01999-RA	Similar to pol: RNA-directed DNA polymerase from mobile element jockey (Drosophila melanogaster OX%3D7227)
[truncated: 27,305 more rows]
